# Supplementary material for: Enhanced‐Type Quantitative Luminescence Recognition for Per‐ and Polyfluoroalkyl Substances (PFAS) by a Metal–Organic Framework Single Crystal
Source: Angew Chem Int Ed Engl. 2025 Nov 24;65(3):e15775. doi: 10.1002/anie.202515775 (PMC12811649; doi:10.1002/anie.202515775)
Supplement: Supplementary file 2 — Supporting Information [file ANIE-65-e15775-s002.zip]

Archive with 6 entries (6 files):
- ITHD.cif
- with heptafluorobutyric acid.cif
- with perfluorobutanesulfonic acid.cif
- with perfluorooctanoic acid.cif
- with perfluorosuberic acid.cif
- with tetrafluorosuccinic acid.cif
