# Supplementary material for: Enhanced‐Type Quantitative Luminescence Recognition for Per‐ and Polyfluoroalkyl Substances (PFAS) by a Metal–Organic Framework Single Crystal
Source: Angew Chem Int Ed Engl. 2025 Nov 24;65(3):e15775. doi: 10.1002/anie.202515775 (PMC12811649; doi:10.1002/anie.202515775)
Supplement: Supplementary file 2 — Supporting Information [file ANIE-65-e15775-s002.zip › ITHD.cif]

data_ITHD
_audit_creation_date               2025-09-29
_audit_creation_method
;
Olex2 1.5
(compiled 2025.07.13 svn.rb7424aed for OlexSys, GUI svn.r7314)
;
_shelx_SHELXL_version_number       '2018/3'
_audit_contact_author_address      ?
_audit_contact_author_email        ?
_audit_contact_author_name         ''
_audit_contact_author_phone        ?
_publ_contact_author_id_orcid      ?
_publ_section_references
;
Dolomanov, O.V., Bourhis, L.J., Gildea, R.J, Howard, J.A.K. & Puschmann, H.
 (2009), J. Appl. Cryst. 42, 339-341.

Sheldrick, G.M. (2015). Acta Cryst. C71, 3-8.
;
_chemical_name_common              ?
_chemical_name_systematic          ?
_chemical_formula_moiety           'C23 N O4 Zn'
_chemical_formula_sum              'C23 N O4 Zn'
_chemical_formula_weight           419.61
_chemical_melting_point            ?
_chemical_oxdiff_formula           'C11 H10 N O'
loop_
  _atom_type_symbol
  _atom_type_description
  _atom_type_scat_dispersion_real
  _atom_type_scat_dispersion_imag
  _atom_type_scat_source
 'C' 'C' 0.0181 0.0091 'International Tables Vol C Tables 4.2.6.8 and 6.1.1.4'
 'N' 'N' 0.0311 0.0180 'International Tables Vol C Tables 4.2.6.8 and 6.1.1.4'
 'O' 'O' 0.0492 0.0322 'International Tables Vol C Tables 4.2.6.8 and 6.1.1.4'
 'Zn' 'Zn' -1.5491 0.6778
 'International Tables Vol C Tables 4.2.6.8 and 6.1.1.4'

_shelx_space_group_comment
;
The symmetry employed for this shelxl refinement is uniquely defined
by the following loop, which should always be used as a source of
symmetry information in preference to the above space-group names.
They are only intended as comments.
;
_space_group_crystal_system        'cubic'
_space_group_IT_number             223
_space_group_name_H-M_alt          'P m -3 n'
_space_group_name_Hall             '-P 4n 2 3'
loop_
  _space_group_symop_operation_xyz
 'x, y, z'
 '-x, -y, z'
 '-x, y, -z'
 'x, -y, -z'
 'z, x, y'
 'z, -x, -y'
 '-z, -x, y'
 '-z, x, -y'
 'y, z, x'
 '-y, z, -x'
 'y, -z, -x'
 '-y, -z, x'
 'y+1/2, x+1/2, -z+1/2'
 '-y+1/2, -x+1/2, -z+1/2'
 'y+1/2, -x+1/2, z+1/2'
 '-y+1/2, x+1/2, z+1/2'
 'x+1/2, z+1/2, -y+1/2'
 '-x+1/2, z+1/2, y+1/2'
 '-x+1/2, -z+1/2, -y+1/2'
 'x+1/2, -z+1/2, y+1/2'
 'z+1/2, y+1/2, -x+1/2'
 'z+1/2, -y+1/2, x+1/2'
 '-z+1/2, y+1/2, x+1/2'
 '-z+1/2, -y+1/2, -x+1/2'
 '-x, -y, -z'
 'x, y, -z'
 'x, -y, z'
 '-x, y, z'
 '-z, -x, -y'
 '-z, x, y'
 'z, x, -y'
 'z, -x, y'
 '-y, -z, -x'
 'y, -z, x'
 '-y, z, x'
 'y, z, -x'
 '-y-1/2, -x-1/2, z-1/2'
 'y-1/2, x-1/2, z-1/2'
 '-y-1/2, x-1/2, -z-1/2'
 'y-1/2, -x-1/2, -z-1/2'
 '-x-1/2, -z-1/2, y-1/2'
 'x-1/2, -z-1/2, -y-1/2'
 'x-1/2, z-1/2, y-1/2'
 '-x-1/2, z-1/2, -y-1/2'
 '-z-1/2, -y-1/2, x-1/2'
 '-z-1/2, y-1/2, -x-1/2'
 'z-1/2, -y-1/2, -x-1/2'
 'z-1/2, y-1/2, x-1/2'

_cell_length_a                     27.768(2)
_cell_length_b                     27.768(2)
_cell_length_c                     27.45(2)
_cell_angle_alpha                  90
_cell_angle_beta                   90
_cell_angle_gamma                  90
_cell_volume                       21162(5)
_cell_formula_units_Z              12
_cell_measurement_reflns_used      1270
_cell_measurement_temperature      110.00(10)
_cell_measurement_theta_max        75.7050
_cell_measurement_theta_min        2.2890
_shelx_estimated_absorpt_T_max     0.947
_shelx_estimated_absorpt_T_min     0.947
_exptl_absorpt_coefficient_mu      0.553
_exptl_absorpt_correction_T_max    1.00000
_exptl_absorpt_correction_T_min    0.11784
_exptl_absorpt_correction_type     multi-scan
_exptl_absorpt_process_details
;
CrysAlisPro 1.171.42.49 (Rigaku Oxford Diffraction, 2022)
Empirical absorption correction using spherical harmonics,
implemented in SCALE3 ABSPACK scaling algorithm.
;
_exptl_absorpt_special_details     ?
_exptl_crystal_colour              'clear light colourless'
_exptl_crystal_colour_lustre       clear
_exptl_crystal_colour_modifier     light
_exptl_crystal_colour_primary      colourless
_exptl_crystal_density_diffrn      0.395
_exptl_crystal_density_meas        ?
_exptl_crystal_density_method      ?
_exptl_crystal_description         block
_exptl_crystal_F_000               2484
_exptl_crystal_size_max            0.1
_exptl_crystal_size_mid            0.1
_exptl_crystal_size_min            0.1
_exptl_transmission_factor_max     ?
_exptl_transmission_factor_min     ?
_diffrn_reflns_av_R_equivalents    0.2306
_diffrn_reflns_av_unetI/netI       0.0744
_diffrn_reflns_Laue_measured_fraction_full  0.958
_diffrn_reflns_Laue_measured_fraction_max  0.945
_diffrn_reflns_limit_h_max         14
_diffrn_reflns_limit_h_min         -18
_diffrn_reflns_limit_k_max         18
_diffrn_reflns_limit_k_min         -18
_diffrn_reflns_limit_l_max         14
_diffrn_reflns_limit_l_min         -18
_diffrn_reflns_number              7592
_diffrn_reflns_point_group_measured_fraction_full  0.958
_diffrn_reflns_point_group_measured_fraction_max  0.945
_diffrn_reflns_theta_full          30.922
_diffrn_reflns_theta_max           30.922
_diffrn_reflns_theta_min           3.559
_diffrn_ambient_environment        N~2~
_diffrn_ambient_temperature        110.00(10)
_diffrn_detector                   'CCD plate'
_diffrn_detector_area_resol_mean   ?
_diffrn_measured_fraction_theta_full  0.958
_diffrn_measured_fraction_theta_max  0.945
_diffrn_measurement_details
;
List of Runs (angles in degrees, time in seconds):

  # Type    Start    End  Width  t~exp~   \w     \q     \k     \f   Frames
--------------------------------------------------------------------------
  1  \w   -121.24 -27.24   2.00   40.00    -- -118.11  89.85  48.34   47
  2  \w    220.69 356.69   2.00   10.00    --  -37.81 -59.25 -99.92   68
  3  \f     19.67 209.67   2.00   40.00 -82.98-118.11 -31.50    --    95
  4  \w   -113.43 -27.43   2.00   40.00    -- -118.11 114.09  90.24   43
  5  \w    225.02 307.02   2.00   21.90    --  -88.11 -59.25 110.08   41
  6  \w    -90.69   5.31   2.00   10.00    --  -37.81  89.85 167.33   48
  7  \w   -113.43 -27.43   2.00   40.00    -- -118.11 114.09  63.24   43
  8  \w   -113.43 -27.43   2.00   40.00    -- -118.11 114.09   9.24   43
;
_diffrn_measurement_device         'abstract diffractometer'
_diffrn_measurement_device_type   
 'Saxi-CrysAlisPro-abstract goniometer imported SAXI images'
_diffrn_measurement_method         '\w and \f scans'
_diffrn_orient_matrix_type        
 'CrysAlisPro convention (1999,Acta A55,543-557)'
_diffrn_orient_matrix_UB_11        -0.0207098000
_diffrn_orient_matrix_UB_12        -0.0110432000
_diffrn_orient_matrix_UB_13        0.0509652000
_diffrn_orient_matrix_UB_21        -0.0509882000
_diffrn_orient_matrix_UB_22        0.0125505000
_diffrn_orient_matrix_UB_23        -0.0185306000
_diffrn_orient_matrix_UB_31        -0.0078380000
_diffrn_orient_matrix_UB_32        -0.0529144000
_diffrn_orient_matrix_UB_33        -0.0152139000
_diffrn_radiation_monochromator    graphite
_diffrn_radiation_probe            x-ray
_diffrn_radiation_type             'Cu K\a'
_diffrn_radiation_wavelength       1.54184
_diffrn_source                     'fine-focus sealed X-ray tube'
_diffrn_source_type                'Enhance (Cu) X-ray Source'
_reflns_Friedel_coverage           0.000
_reflns_Friedel_fraction_full      .
_reflns_Friedel_fraction_max       .
_reflns_number_gt                  270
_reflns_number_total               603
_reflns_special_details
;
 Reflections were merged by SHELXL according to the crystal
 class for the calculation of statistics and refinement.
 
 Structure factors included contributions from the .fab file.
 
 _reflns_Friedel_fraction is defined as the number of unique
 Friedel pairs measured divided by the number that would be
 possible theoretically, ignoring centric projections and
 systematic absences.
;
_reflns_threshold_expression       'I > 2\s(I)'
_computing_cell_refinement         'CrysAlisPro 1.171.42.49 (Rigaku OD, 2022)'
_computing_data_collection         'CrysAlisPro 1.171.42.49 (Rigaku OD, 2022)'
_computing_data_reduction          'CrysAlisPro 1.171.42.49 (Rigaku OD, 2022)'
_computing_molecular_graphics      'Olex2 1.5 (Dolomanov et al., 2009)'
_computing_publication_material    'Olex2 1.5 (Dolomanov et al., 2009)'
_computing_structure_refinement    'SHELXL 2018/3 (Sheldrick, 2015)'
_computing_structure_solution      ?
_refine_diff_density_max           0.329
_refine_diff_density_min           -0.378
_refine_diff_density_rms           0.057
_refine_ls_extinction_coef         .
_refine_ls_extinction_method       none
_refine_ls_goodness_of_fit_ref     1.248
_refine_ls_hydrogen_treatment      undef
_refine_ls_matrix_type             full
_refine_ls_number_parameters       77
_refine_ls_number_reflns           603
_refine_ls_number_restraints       83
_refine_ls_R_factor_all            0.1931
_refine_ls_R_factor_gt             0.1345
_refine_ls_restrained_S_all        1.240
_refine_ls_shift/su_max            0.000
_refine_ls_shift/su_mean           0.000
_refine_ls_structure_factor_coef   Fsqd
_refine_ls_weighting_details      
 'w=1/[\s^2^(Fo^2^)+(0.2000P)^2^] where P=(Fo^2^+2Fc^2^)/3'
_refine_ls_weighting_scheme        calc
_refine_ls_wR_factor_gt            0.3478
_refine_ls_wR_factor_ref           0.4204
_refine_special_details            ?
_olex2_refinement_description
;
1. Restrained distances
 C00A-C009_$2 \\sim C00A-C009 \\sim C00A_$2-C009_$1
 with sigma of 0.01
 C009_$2-C009_$1 \\sim C00A-C00A_$1
 with sigma of 0.01
 C4_$3-C4_$4 \\sim C3_$4-C3_$3
 with sigma of 0.01
 N1-C4_$6 \\sim C4_$6-C3_$6 \\sim C3_$6-C1
 with sigma of 0.01
 C4_$6-C3 \\sim N1-C1
 with sigma of 0.01
 C008_$8-C008 \\sim C00D_$8-C00D
 with sigma of 0.01
 C005-C004 \\sim C00B-C009
 with sigma of 0.01
2. Uiso/Uaniso restraints and constraints
All non-hydrogen atoms have similar U: within 2A with sigma of 0.01 and sigma
for terminal atoms of 0.02 within 2A
Uanis(C3) \\sim Ueq: with sigma of 0.01 and sigma for terminal atoms of 0.02
;
_atom_sites_solution_hydrogens     .
_atom_sites_solution_primary       ?
_atom_sites_solution_secondary     ?
loop_
  _atom_site_label
  _atom_site_type_symbol
  _atom_site_fract_x
  _atom_site_fract_y
  _atom_site_fract_z
  _atom_site_U_iso_or_equiv
  _atom_site_adp_type
  _atom_site_occupancy
  _atom_site_site_symmetry_order
  _atom_site_calc_flag
  _atom_site_refinement_flags_posn
  _atom_site_refinement_flags_adp
  _atom_site_refinement_flags_occupancy
  _atom_site_disorder_assembly
  _atom_site_disorder_group
 C004 C 0.250000 0.8962(13) 0.6038(13) 0.216(8) Uani 1 2 d DS TU P . .
 C005 C 0.250000 0.9327(12) 0.5673(12) 0.206(8) Uani 1 2 d DS TU P . .
 C008 C 0.2940(7) 0.8832(13) 0.6251(12) 0.224(8) Uani 1 1 d D U . . .
 C009 C 0.250000 0.7848(6) 0.7152(6) 0.251(11) Uani 1 2 d DS TU P . .
 C00A C 0.2848(6) 0.7848(6) 0.750000 0.255(12) Uani 1 2 d DS TU P . .
 C00B C 0.250000 0.8215(10) 0.6785(10) 0.245(10) Uani 1 2 d DS TU P . .
 C00D C 0.2941(7) 0.8475(12) 0.6588(13) 0.234(9) Uani 1 1 d D U . . .
 Zn1 Zn 0.3010(3) 1.000000 0.500000 0.200(5) Uani 1 4 d S TU P . .
 N1 N 0.3747(10) 1.000000 0.500000 0.208(12) Uani 1 4 d DS TU P . .
 O4 O 0.2929(6) 0.9577(7) 0.5443(7) 0.204(6) Uani 1 1 d . U . . .
 C1 C 0.4687(11) 1.000000 0.500000 0.223(13) Uani 1 4 d DS TU P . .
 C3 C 0.4451(9) 1.000000 0.5411(5) 0.223(12) Uani 1 2 d DS TU P . .
 C4 C 0.3979(9) 1.000000 0.5411(5) 0.218(12) Uani 1 2 d S TU P . .

loop_
  _atom_site_aniso_label
  _atom_site_aniso_U_11
  _atom_site_aniso_U_22
  _atom_site_aniso_U_33
  _atom_site_aniso_U_23
  _atom_site_aniso_U_13
  _atom_site_aniso_U_12
 C004 0.134(14) 0.256(10) 0.256(10) 0.045(12) -0.007(9) -0.007(9)
 C005 0.117(13) 0.250(10) 0.250(10) 0.031(11) -0.003(8) -0.003(8)
 C008 0.153(14) 0.260(12) 0.258(12) 0.062(12) -0.016(11) -0.011(11)
 C009 0.229(14) 0.262(12) 0.262(12) 0.060(12) -0.040(10) -0.040(10)
 C00A 0.249(12) 0.249(12) 0.267(15) 0.052(11) -0.052(11) -0.030(14)
 C00B 0.205(14) 0.266(11) 0.266(11) 0.067(13) -0.031(10) -0.031(10)
 C00D 0.176(14) 0.262(13) 0.264(13) 0.070(13) -0.023(11) -0.021(11)
 Zn1 0.118(8) 0.243(11) 0.240(11) 0.000 0.000 0.000
 N1 0.167(18) 0.234(17) 0.22(2) 0.000 0.000 0.000
 O4 0.106(10) 0.253(11) 0.254(11) 0.011(8) -0.015(7) 0.012(7)
 C1 0.195(18) 0.243(16) 0.231(18) 0.000 0.000 0.000
 C3 0.199(15) 0.239(13) 0.231(15) 0.000 0.002(7) 0.000
 C4 0.179(16) 0.240(15) 0.233(17) 0.000 0.008(8) 0.000

_geom_special_details
;
 All esds (except the esd in the dihedral angle between two l.s. planes)
 are estimated using the full covariance matrix.  The cell esds are taken
 into account individually in the estimation of esds in distances, angles
 and torsion angles; correlations between esds in cell parameters are only
 used when they are defined by crystal symmetry.  An approximate (isotropic)
 treatment of cell esds is used for estimating esds involving l.s. planes.
;
loop_
  _geom_bond_atom_site_label_1
  _geom_bond_atom_site_label_2
  _geom_bond_distance
  _geom_bond_site_symmetry_2
  _geom_bond_publ_flag
 C004 C005 1.43(3) . ?
 C004 C008 1.40(3) . ?
 C004 C008 1.40(3) 19_566 ?
 C005 O4 1.52(3) . ?
 C005 O4 1.52(3) 19_566 ?
 C008 C00D 1.36(3) . ?
 C009 C00A 1.36(2) . ?
 C009 C00A 1.37(2) 10_656 ?
 C009 C00B 1.43(3) . ?
 C00B C00D 1.52(3) . ?
 C00B C00D 1.52(3) 19_566 ?
 Zn1 Zn1 2.831(16) 41_675 ?
 Zn1 N1 2.05(3) . ?
 Zn1 O4 1.706(19) 26_556 ?
 Zn1 O4 1.706(19) 4_576 ?
 Zn1 O4 1.706(19) . ?
 Zn1 O4 1.706(19) 27_575 ?
 N1 C4 1.300(17) 27_575 ?
 N1 C4 1.300(17) 26_556 ?
 N1 C4 1.300(17) . ?
 N1 C4 1.300(17) 4_576 ?
 C1 C1 1.74(6) 25_676 ?
 C1 C3 1.306(17) 26_556 ?
 C1 C3 1.306(17) . ?
 C1 C3 1.306(17) 4_576 ?
 C3 C4 1.310(17) 27_575 ?
 C3 C4 1.310(17) . ?
 C4 C4 0.00(3) 27_575 ?

loop_
  _geom_angle_atom_site_label_1
  _geom_angle_atom_site_label_2
  _geom_angle_atom_site_label_3
  _geom_angle
  _geom_angle_site_symmetry_1
  _geom_angle_site_symmetry_3
  _geom_angle_publ_flag
 C008 C004 C005 118(2) 19_566 . ?
 C008 C004 C005 118(2) . . ?
 C008 C004 C008 123(5) . 19_566 ?
 C004 C005 O4 128.2(16) . 19_566 ?
 C004 C005 O4 128.2(16) . . ?
 O4 C005 O4 104(3) 19_566 . ?
 C00D C008 C004 118(2) . . ?
 C00A C009 C00A 120.1(4) . 10_656 ?
 C00A C009 C00B 119.6(2) . . ?
 C00A C009 C00B 120.2(2) 10_656 . ?
 C009 C00A C009 119.7(5) . 7_665 ?
 C009 C00B C00D 126.0(16) . . ?
 C009 C00B C00D 125.9(16) . 19_566 ?
 C00D C00B C00D 108(3) 19_566 . ?
 C008 C00D C00B 126.1(16) . . ?
 N1 Zn1 Zn1 180.0 . 41_675 ?
 O4 Zn1 Zn1 82.4(7) 4_576 41_675 ?
 O4 Zn1 Zn1 82.4(7) . 41_675 ?
 O4 Zn1 Zn1 82.4(7) 27_575 41_675 ?
 O4 Zn1 Zn1 82.4(7) 26_556 41_675 ?
 O4 Zn1 N1 97.6(7) . . ?
 O4 Zn1 N1 97.6(7) 27_575 . ?
 O4 Zn1 N1 97.6(7) 26_556 . ?
 O4 Zn1 N1 97.6(7) 4_576 . ?
 O4 Zn1 O4 87.1(13) 26_556 4_576 ?
 O4 Zn1 O4 90.9(13) 27_575 4_576 ?
 O4 Zn1 O4 164.9(13) . 4_576 ?
 O4 Zn1 O4 90.9(13) . 26_556 ?
 O4 Zn1 O4 164.9(13) 26_556 27_575 ?
 O4 Zn1 O4 87.1(13) . 27_575 ?
 C4 N1 Zn1 119.7(5) . . ?
 C4 N1 Zn1 119.7(5) 4_576 . ?
 C4 N1 Zn1 119.7(5) 26_556 . ?
 C4 N1 Zn1 119.7(5) 27_575 . ?
 C4 N1 C4 120.6(10) . 4_576 ?
 C4 N1 C4 120.6(10) . 26_556 ?
 C4 N1 C4 120.6(10) 27_575 26_556 ?
 C4 N1 C4 0.0(6) 26_556 4_576 ?
 C4 N1 C4 120.6(10) 27_575 4_576 ?
 C4 N1 C4 0.0(6) 27_575 . ?
 C005 O4 Zn1 136(2) . . ?
 C3 C1 C1 120.2(5) . 25_676 ?
 C3 C1 C1 120.2(5) 4_576 25_676 ?
 C3 C1 C1 120.2(5) 26_556 25_676 ?
 C3 C1 C3 119.7(10) 26_556 . ?
 C3 C1 C3 0(2) 26_556 4_576 ?
 C3 C1 C3 119.7(10) 4_576 . ?
 C1 C3 C4 120.2(6) . 27_575 ?
 C1 C3 C4 120.2(6) . . ?
 C4 C3 C4 0.0(13) 27_575 . ?
 N1 C4 C3 119.7(6) . . ?
 C4 C4 N1 0(10) 27_575 . ?
 C4 C4 C3 0(10) 27_575 . ?

loop_
  _geom_torsion_atom_site_label_1
  _geom_torsion_atom_site_label_2
  _geom_torsion_atom_site_label_3
  _geom_torsion_atom_site_label_4
  _geom_torsion
  _geom_torsion_site_symmetry_1
  _geom_torsion_site_symmetry_2
  _geom_torsion_site_symmetry_3
  _geom_torsion_site_symmetry_4
  _geom_torsion_publ_flag
 C004 C005 O4 Zn1 177.8(11) . . . . ?
 C004 C008 C00D C00B -4(6) . . . . ?
 C005 C004 C008 C00D -178(3) . . . . ?
 C008 C004 C005 O4 -174.3(19) . . . 19_566 ?
 C008 C004 C005 O4 5.7(19) 19_566 . . 19_566 ?
 C008 C004 C005 O4 5.7(19) . . . . ?
 C008 C004 C005 O4 -174.3(19) 19_566 . . . ?
 C008 C004 C008 C00D 2(3) 19_566 . . . ?
 C009 C00B C00D C008 -178(3) . . . . ?
 C00A C009 C00A C009 0.000(3) 10_656 . . 7_665 ?
 C00A C009 C00B C00D -150.6(18) . . . 19_566 ?
 C00A C009 C00B C00D 29.4(18) . . . . ?
 C00A C009 C00B C00D 29.4(18) 10_656 . . 19_566 ?
 C00A C009 C00B C00D -150.6(18) 10_656 . . . ?
 C00B C009 C00A C009 180.000(2) . . . 7_665 ?
 C00D C00B C00D C008 2(3) 19_566 . . . ?
 Zn1 Zn1 O4 C005 3.3(16) 41_675 . . . ?
 Zn1 N1 C4 C3 180.000(3) . . . . ?
 Zn1 N1 C4 C4 0.0(8) . . . 27_575 ?
 N1 Zn1 O4 C005 -176.7(16) . . . . ?
 O4 C005 O4 Zn1 -2.2(11) 19_566 . . . ?
 O4 Zn1 O4 C005 -79.0(19) 26_556 . . . ?
 O4 Zn1 O4 C005 3.3(16) 4_576 . . . ?
 O4 Zn1 O4 C005 86.0(19) 27_575 . . . ?
 C1 C1 C3 C4 180.000(1) 25_676 . . 27_575 ?
 C1 C1 C3 C4 180.000(1) 25_676 . . . ?
 C1 C3 C4 N1 0.000(3) . . . . ?
 C1 C3 C4 C4 0(100) . . . 27_575 ?
 C3 C1 C3 C4 0.000(2) 26_556 . . 27_575 ?
 C3 C1 C3 C4 0.000(2) 4_576 . . . ?
 C3 C1 C3 C4 0.000(2) 26_556 . . . ?
 C3 C1 C3 C4 0.000(2) 4_576 . . 27_575 ?
 C4 N1 C4 C3 0.000(2) 26_556 . . . ?
 C4 N1 C4 C3 0(100) 27_575 . . . ?
 C4 N1 C4 C3 0.000(2) 4_576 . . . ?
 C4 N1 C4 C4 0(100) 26_556 . . 27_575 ?
 C4 N1 C4 C4 0(100) 4_576 . . 27_575 ?
 C4 C3 C4 N1 0(100) 27_575 . . . ?

_smtbx_masks_special_details       ?
loop_
  _smtbx_masks_void_nr
  _smtbx_masks_void_average_x
  _smtbx_masks_void_average_y
  _smtbx_masks_void_average_z
  _smtbx_masks_void_volume
  _smtbx_masks_void_count_electrons
  _smtbx_masks_void_content
 1 -0.503 -0.860 -0.480 17048.9 2901.2 ?

_smtbx_masks_void_probe_radius     1.2
_smtbx_masks_void_truncation_radius  1.2
_shelx_res_file
;
TITL 610_a.res in Pm-3n
    601.res
    created by SHELXL-2018/3 at 15:34:33 on 29-Sep-2025
REM Old TITL 610_a.res in P-43n
REM SHELXT solution in Pm-3n: R1 0.365, Rweak 0.072, Alpha 0.171
REM <I/s> 0.528 for 145 systematic absences, Orientation as input
REM Formula found by SHELXT: C295 N72 O16 Co10 I2
CELL 1.54184 27.768012 27.768012 27.445658 90 90 90
ZERR 12 0.002353 0.002353 0.023245 0 0 0
LATT 1
SYMM -X,-Y,+Z
SYMM -X,+Y,-Z
SYMM +X,-Y,-Z
SYMM +Z,+X,+Y
SYMM +Z,-X,-Y
SYMM -Z,-X,+Y
SYMM -Z,+X,-Y
SYMM +Y,+Z,+X
SYMM -Y,+Z,-X
SYMM +Y,-Z,-X
SYMM -Y,-Z,+X
SYMM 0.5+Y,0.5+X,0.5-Z
SYMM 0.5-Y,0.5-X,0.5-Z
SYMM 0.5+Y,0.5-X,0.5+Z
SYMM 0.5-Y,0.5+X,0.5+Z
SYMM 0.5+X,0.5+Z,0.5-Y
SYMM 0.5-X,0.5+Z,0.5+Y
SYMM 0.5-X,0.5-Z,0.5-Y
SYMM 0.5+X,0.5-Z,0.5+Y
SYMM 0.5+Z,0.5+Y,0.5-X
SYMM 0.5+Z,0.5-Y,0.5+X
SYMM 0.5-Z,0.5+Y,0.5+X
SYMM 0.5-Z,0.5-Y,0.5-X
SFAC C N O Zn
UNIT 276 12 48 12
EQIV $1 1-Y,+Z,1-X
EQIV $2 1-Z,1-X,+Y
EQIV $3 1-X,2-Y,+Z
EQIV $4 1-X,+Y,1-Z
EQIV $5 +X,+Y,1-Z
EQIV $6 +X,2-Y,1-Z
EQIV $7 +X,2-Y,+Z
EQIV $8 0.5-X,1.5-Z,1.5-Y
SADI 0.01 C00A C009_$2 C00A C009 C00A_$2 C009_$1
SADI 0.01 C009_$2 C009_$1 C00A C00A_$1
SADI 0.01 C4_$3 C4_$4 C3_$4 C3_$3
SADI 0.01 N1 C4_$6 C4_$6 C3_$6 C3_$6 C1
SADI 0.01 C4_$6 C3 N1 C1
SADI 0.01 C008_$8 C008 C00D_$8 C00D
SADI 0.01 C005 C004 C00B C009
SIMU 0.01 0.02 2
ISOR 0.01 0.02 C3

L.S. 10 0 0
PLAN  40
SIZE 0.1 0.1 0.1
TEMP -163
CONF
FREE Zn1 C4_$5
FREE Zn1 C4_$6
FREE Zn1 C4
FREE Zn1 C4_$7
FREE C3 C3_$6
FREE C3 C3_$5
FREE C4 C4_$6
FREE C4 C4_$5
list 4
MORE -1
ABIN
fmap 2 53
acta
BOND $H
SHEL 999 1.5
OMIT 0 0 2
OMIT 0 0 10
OMIT 0 0 16
OMIT 0 1 1
OMIT 0 1 4
OMIT 0 1 12
OMIT 0 1 18
OMIT 0 2 2
OMIT 0 3 7
OMIT 0 3 8
OMIT 0 4 6
OMIT 0 4 7
OMIT 0 4 9
OMIT 0 5 7
OMIT 0 5 9
OMIT 0 6 8
OMIT 0 7 9
OMIT 1 1 12
OMIT 1 3 7
OMIT 2 2 6
OMIT 2 2 12
OMIT 4 4 6
OMIT 5 6 8
OMIT 5 7 8
OMIT 6 6 6
REM <olex2.extras>
REM <HklSrc "%.\\601.hkl">
REM </olex2.extras>

WGHT    0.200000
FVAR       0.86521
C004  1    0.250000    0.896163    0.603837    10.50000    0.13403    0.25638 =
         0.25638    0.04499   -0.00710   -0.00710
C005  1    0.250000    0.932679    0.567321    10.50000    0.11742    0.25045 =
         0.25045    0.03145   -0.00253   -0.00253
C008  1    0.293965    0.883234    0.625058    11.00000    0.15337    0.25992 =
         0.25777    0.06223   -0.01595   -0.01122
C009  1    0.250000    0.784792    0.715208    10.50000    0.22855    0.26197 =
         0.26197    0.05998   -0.04003   -0.04003
C00A  1    0.284773    0.784773    0.750000    10.50000    0.24878    0.24878 =
         0.26699    0.05248   -0.05248   -0.03050
C00B  1    0.250000    0.821502    0.678498    10.50000    0.20496    0.26572 =
         0.26572    0.06676   -0.03060   -0.03060
C00D  1    0.294055    0.847517    0.658778    11.00000    0.17602    0.26157 =
         0.26369    0.06996   -0.02251   -0.02138
ZN1   4    0.300981    1.000000    0.500000    10.25000    0.11819    0.24295 =
         0.24005    0.00000    0.00000    0.00000
N1    2    0.374744    1.000000    0.500000    10.25000    0.16730    0.23385 =
         0.22355    0.00000    0.00000    0.00000
O4    3    0.292887    0.957675    0.544311    11.00000    0.10597    0.25297 =
         0.25433    0.01063   -0.01547    0.01187
C1    1    0.468739    1.000000    0.500000    10.25000    0.19459    0.24312 =
         0.23064    0.00000    0.00000    0.00000
C3    1    0.445097    1.000000    0.541142    10.50000    0.19935    0.23886 =
         0.23106    0.00000    0.00186    0.00000
C4    1    0.397922    1.000000    0.541133    10.50000    0.17945    0.24038 =
         0.23332    0.00000    0.00755    0.00000
HKLF 4


REM  610_a.res in Pm-3n
REM wR2 = 0.4204, GooF = S = 1.248, Restrained GooF = 1.240 for all data
REM R1 = 0.1345 for 270 Fo > 4sig(Fo) and 0.1931 for all 603 data
REM 77 parameters refined using 83 restraints

END

WGHT      0.2000      0.0000

REM Highest difference peak  0.329,  deepest hole -0.378,  1-sigma level  0.057
Q1    1   0.2933  1.0000  0.5000  10.25000  0.05    0.33
Q2    1   0.4608  1.0485  0.5000  10.50000  0.05    0.19
Q3    1   0.5000  0.9227  0.6163  10.50000  0.05    0.18
Q4    1   0.2460  0.7540  0.7540  10.33333  0.05    0.17
Q5    1   0.3879  1.0000  0.5000  10.25000  0.05    0.16
Q6    1   0.4175  0.9247  0.5000  10.50000  0.05    0.14
Q7    1   0.5000  1.0000  0.5000  10.12500  0.05    0.14
Q8    1   0.2536  0.9390  0.5935  11.00000  0.05    0.13
Q9    1   0.4160  1.1247  0.5000  10.50000  0.05    0.13
Q10   1   0.4223  1.0000  0.6590  10.50000  0.05    0.13
Q11   1   0.5000  0.5000  0.5000  10.04167  0.05    0.13
Q12   1   0.5000  1.1604  0.5000  10.25000  0.05    0.13
Q13   1   0.5000  1.0820  0.6383  10.50000  0.05    0.13
Q14   1   0.4175  0.8429  0.5379  11.00000  0.05    0.13
Q15   1   0.4121  1.1067  0.5000  10.50000  0.05    0.12
Q16   1   0.3317  1.0000  0.6933  10.50000  0.05    0.12
Q17   1   0.4173  1.0000  0.6370  10.50000  0.05    0.12
Q18   1   0.3279  1.0000  0.6847  10.50000  0.05    0.12
Q19   1   0.4480  1.0385  0.6670  11.00000  0.05    0.12
Q20   1   0.4193  0.8595  0.5123  11.00000  0.05    0.12
Q21   1   0.5000  1.0776  0.5000  10.25000  0.05    0.12
Q22   1   0.5000  1.0971  0.6271  10.50000  0.05    0.12
Q23   1   0.2500  0.9258  0.5742  10.50000  0.05    0.12
Q24   1   0.1806  0.8351  0.8181  11.00000  0.05    0.11
Q25   1   0.4211  1.0436  0.6759  11.00000  0.05    0.11
Q26   1   0.3331  0.8568  0.5000  10.50000  0.05    0.11
Q27   1   0.3390  0.9214  0.7468  11.00000  0.05    0.10
Q28   1   0.4168  0.8775  0.6358  11.00000  0.05    0.10
Q29   1   0.4437  0.8413  0.5000  10.50000  0.05    0.10
Q30   1   0.5000  0.8972  0.5000  10.25000  0.05    0.10
Q31   1   0.3321  0.8275  0.5000  10.50000  0.05    0.10
Q32   1   0.3516  0.9237  0.7461  11.00000  0.05    0.10
Q33   1   0.5000  1.1621  0.4681  10.50000  0.05    0.10
Q34   1   0.3416  0.9335  0.7310  11.00000  0.05    0.09
Q35   1   0.2395  0.8399  0.7645  11.00000  0.05    0.09
Q36   1   0.3940  1.0696  0.5364  11.00000  0.05    0.09
Q37   1   0.2541  1.0000  0.7475  10.50000  0.05    0.09
Q38   1   0.3357  0.8534  0.5142  11.00000  0.05    0.09
Q39   1   0.2371  1.0000  0.7516  10.50000  0.05    0.09
Q40   1   0.3348  1.0000  0.6491  10.50000  0.05    0.08
;
_shelx_res_checksum                52343
_shelx_hkl_file
;
   0   0 -12 2866.97 1262.60   6
   0   0 -13 135.179 624.377   6
   0   0 -14 8230.51 3280.92   6
   0   0 -16 5303.82 2814.31   6
   0   0 -17 126.937 1381.33   6
   0   0 -18 8547.85 5005.07   6
   0  -1  -1 7423.35 749.659   6
  -1   0   1 17000.9 980.194   2
  -1   0   2 151266. 3362.28   2
   0  -1  -2 159656. 4087.49   6
  -1   0  -2 161518. 3597.45   6
  -1   0   3 25047.9 1609.58   2
  -1   0  -3 23559.2 1616.15   6
  -1   0   4 929.541 348.791   2
  -1   0  -8 23629.4 2692.47   6
  -1   0  -9 3248.98 1132.46   6
   0  -1 -10 23496.1 3198.12   6
  -1   0 -11 388.228 387.135   6
   0  -1 -11 396.349 447.195   6
   0  -1 -12 18824.1 3149.83   6
  -1   0 -12 14896.7 2543.78   6
  -1   0 -13 152.937 201.785   6
  -1   0 -13 507.366 213.771   2
   0  -1 -13 196.645 665.768   6
   0   1 -13 580.496 887.373   6
   0   1 -14 1564.08 1069.82   6
   0  -1 -14-505.490 465.903   6
  -1   0 -14-342.073 502.714   2
  -1   0 -14-186.230 381.598   6
   1   0 -14 932.207 1507.79   6
  -1   0 -15 708.609 260.925   6
   0   1 -15 27.5480 880.404   6
   1   0 -16 527.606 427.203   6
   0   1 -16 411.352 926.624   6
   0  -1 -16-532.269 1074.49   6
  -1   0 -16-1113.57 699.737   6
   0  -1 -17 216.333 1280.97   6
   1   0 -17 997.984 2952.09   6
   0   1 -17 1091.20 2084.76   6
   0   1 -18 10278.4 5138.02   6
   1   0 -18 10874.7 6723.91   6
  -1  -1   0 8355.67 829.591   6
  -1   1   0 5429.03 693.309   2
  -1   1   1 43.4620 91.2004   2
  -1  -1   1 70.2506 98.9168   2
  -1  -1  -2 31244.6 1851.76   6
  -1   1   2 31011.8 1487.52   2
  -1  -1   2 30167.7 1751.37   2
  -1  -1  -3 135.833 142.413   6
  -1   1   4 23165.7 1550.34   2
  -1  -1  -4 24267.7 2127.36   6
  -1   1   5 200.360 164.843   2
  -1  -1  -5 238.660 303.469   6
  -1  -1  -6 12463.1 1712.69   6
  -1  -1  -7-46.5659 195.700   6
  -1  -1  -8 19467.6 2540.21   6
  -1  -1  -9 233.225 267.902   6
  -1   1 -11-83.6856 229.467   6
  -1  -1 -11-89.7225 281.355   6
  -1  -1 -12 12276.3 2551.97   6
  -1   1 -12 9405.92 1896.67   6
   1  -1 -13 121.188 328.361   6
  -1  -1 -13-131.192 473.808   6
  -1   1 -13-787.650 1007.80   6
   1  -1 -14 1165.49 1210.65   6
  -1  -1 -14-1302.59 1241.93   6
  -1   1 -14 170.241 270.942   6
  -1   1 -15-505.172 751.581   6
  -1   1 -15-176.623 269.166   2
   1  -1 -15-1469.42 1461.37   6
   1   1 -16-786.064 1394.87   6
   1  -1 -16 996.397 1754.02   6
  -1   1 -16 454.493 894.625   6
   1   1 -17 1086.43 2804.59   6
  -1   1 -17 550.890 1708.06   6
   1  -1 -17 2591.69 3026.00   6
   1  -1 -18 7279.52 5434.67   6
   1   1 -18 10184.6 5648.34   6
  -1  -1 -18 2179.37 2716.78   6
   0  -2   0 19181.0 1190.77   6
  -2   0   0 18555.2 1317.69   2
  -2   0  -1 164716. 3880.92   2
  -2   0   1 163326. 4173.30   2
   0  -2  -1 167683. 4033.06   6
   0  -2   1 163515. 3506.26   6
  -2   0  -1 162511. 3574.29   6
   0  -2  -2 1737.10 487.102   6
  -2   0  -2 1865.96 397.862   6
  -2   0   2 1747.49 443.554   2
  -2   0  -2 1747.84 406.756   2
  -2   0  -3 82199.0 2969.31   2
   0  -2  -3 84013.9 3775.04   6
  -2   0  -3 83105.1 3203.14   6
  -2   0   3 80276.7 3277.19   2
  -2   0  -4 12633.7 1173.18   2
  -2   0   4 12047.5 1408.32   2
  -2   0   5 17018.3 1727.88   2
   0  -2  -5 17910.1 1998.59   6
  -2   0  -5 15834.4 1384.20   2
   0  -2  -6 29596.0 2837.83   6
  -2   0  -6 32945.6 2637.18   6
  -2   0  -6 27618.0 1984.48   2
   0  -2  -7 10026.9 1846.61   6
  -2   0  -7 7190.33 1069.41   2
  -2   0  -7 9898.07 1571.10   6
  -2   0  -8 1599.94 546.847   6
  -2   0  -8 1519.80 394.582   2
   0  -2  -8 1882.28 684.178   6
  -2   0  -9 1143.69 614.073   6
  -2   0 -10 5962.34 1528.63   6
   0  -2 -10 7527.09 1672.46   6
   0  -2 -11 1021.10 870.707   6
  -2   0 -11 327.934 274.195   2
  -2   0 -11 379.373 688.845   6
  -2   0 -12 6816.47 1766.32   6
   0  -2 -12 6490.18 2029.94   6
   0  -2 -13 595.097 985.114   6
  -2   0 -13 357.499 268.225   6
  -2   0 -14-64.9170 219.465   6
   0   2 -14 688.584 1305.71   6
  -2   0 -14 182.243 183.576   2
   0  -2 -14 112.935 143.104   6
   0   2 -15 2803.94 2215.46   6
   2   0 -15 3550.70 3241.37   6
   0  -2 -15 690.012 985.761   6
   2   0 -16 702.196 996.432   6
   0  -2 -16-747.257 855.973   6
   0   2 -16 1243.04 1680.74   6
   0   2 -16-94.6015 416.753   2
   2   0 -17 4953.09 4221.71   6
  -2   0 -17 1256.91 1749.06   6
   0   2 -17 3591.20 3045.07   6
   2   0 -18 3930.17 4850.62   6
  -2   0 -18 3277.46 2358.64   6
   0   2 -18 6749.82 4064.55   6
  -1   2   0 163000. 4363.61   2
  -2  -1   0 163669. 3987.96   2
  -2  -1   0 166207. 4355.96   6
  -1  -2   0 167163. 4251.23   6
  -2   1   0 165689. 4335.50   2
  -1   2   1 33609.5 1799.24   2
  -1   2  -1 32741.4 2001.08   2
  -2   1   1 31660.3 1904.49   2
   1  -2  -1 33315.6 1747.83   6
  -2  -1   1 32294.4 1887.28   2
  -2   1  -1 33584.5 2036.75   2
  -1  -2  -1 33189.3 1963.47   6
  -2  -1  -1 33287.8 1675.28   2
  -2   1  -2 82.2036 34.3467   6
  -1   2   2 182.057 122.394   2
  -1  -2  -2 231.578 205.148   6
  -2  -1  -2 131.750 163.639   2
  -2   1   2 194.507 236.440   2
  -2   1  -3 5834.42 942.221   2
  -1   2   3 6369.47 741.520   2
  -1  -2  -3 6649.28 1095.48   6
  -2   1   3 6131.85 866.966   2
  -2  -1  -3 5795.10 965.586   6
  -2  -1   3 6034.73 1005.86   2
  -2   1  -4 7985.78 969.279   6
  -2  -1   4 8192.97 1191.25   2
  -2  -1  -4 6509.36 766.063   2
  -1   2   4 6981.59 775.394   2
  -2  -1  -4 9093.50 1293.76   6
  -1   2   5 1153.47 297.701   2
  -1  -2  -5 1159.74 386.125   6
  -2   1  -5 970.809 372.652   2
  -2   1  -5 1005.14 387.607   6
  -2  -1  -6 759.109 272.761   2
  -1   2   6 968.983 234.894   2
  -1  -2  -6 1142.40 511.850   6
  -2  -1  -6 811.589 211.639   6
  -2   1   6 1019.69 378.876   2
  -1  -2  -7 3866.54 1027.05   6
  -2   1  -7 4398.20 932.555   6
  -2  -1  -7 3327.88 867.311   6
  -2  -1  -8 1508.67 671.258   6
  -1  -2  -8 1116.45 588.494   6
  -2   1  -8 1118.92 538.845   6
  -1  -2  -9 80.6738 186.492   6
  -2  -1  -9 55.6384 370.598   6
  -2   1  -9 499.972 425.084   6
  -1  -2 -10 12374.7 2254.25   6
  -2   1 -10 5261.82 1074.12   2
  -2   1 -10 8941.97 1753.86   6
  -2  -1 -11 141.131 79.0259   2
  -2  -1 -11 122.947 91.4211   6
  -1  -2 -11-154.290 115.272   2
   1  -2 -11-489.487 792.084   6
  -1  -2 -11 77.1317 153.579   6
  -2   1 -12 2196.79 721.014   2
  -2  -1 -12 8393.81 2165.93   6
   1  -2 -12 5393.68 1887.99   6
  -1   2 -12 3840.27 1142.74   6
  -2   1 -12 4005.08 1230.64   6
  -1  -2 -12 9301.65 2271.11   6
  -2   1 -13-201.625 256.995   6
  -2   1 -13-231.352 302.644   2
  -1  -2 -13-1441.10 1104.15   6
   1  -2 -13-423.022 956.151   6
  -1   2 -13-354.321 632.124   6
  -1  -2 -14 303.715 69.4354   6
  -2   1 -14-332.071 636.452   6
  -1   2 -14-36.3077 346.839   6
  -2   1 -15 6.14126 606.536   6
   2  -1 -15-28.2112 709.345   6
  -1   2 -15-1279.80 745.606   6
   1  -2 -15-639.282 749.784   6
   2   1 -16 1324.42 2985.70   6
   1  -2 -16 1787.61 1601.14   6
  -1   2 -16 115.430 529.212   2
   2  -1 -16 1555.48 2451.95   6
  -2  -1 -16 202.049 196.939   6
   1   2 -16 652.477 1094.69   6
  -2  -1 -17 1265.92 1602.63   6
   2   1 -17 2672.55 2978.03   6
   1   2 -17 3151.46 3133.89   6
   2  -1 -17 3891.10 4082.34   6
   1  -2 -17 2065.31 2498.44   6
  -1   2 -17 932.606 1515.29   6
   1  -2 -18 1206.77 2640.99   6
  -1  -2 -18 2996.64 2924.65   6
  -2  -1 -18 2325.80 2256.57   6
   2   1 -18 1739.78 2450.20   6
   2  -1 -18 5423.10 5817.70   6
   1   2 -18 3755.18 3411.37   6
  -1   2 -18 5402.22 3432.86   6
  -2   1 -18 3715.45 2558.27   6
  -2  -2   0 2007.08 479.192   2
  -2  -2   0 1651.09 492.705   6
  -2   2   1 295.333 247.878   2
  -2   2  -1 264.564 114.938   2
  -2  -2  -1 258.951 192.436   6
  -2  -2   1 238.074 147.202   2
  -2  -2   2 241445. 6213.07   2
  -2  -2  -2 239611. 6353.04   6
  -2   2  -2 240913. 6495.90   2
  -2  -2  -2 244823. 4278.48   2
  -2   2   2 240296. 5777.38   2
  -2   2   3 214.616 186.209   2
  -2   2  -3 208.114 252.227   2
  -2  -2  -3 119.864 170.524   6
  -2   2   4 115.260 220.013   2
  -2  -2  -5-568.974 472.521   6
  -2   2   6 670.071 391.489   2
  -2   2  -6 1043.68 596.818   2
  -2   2   7 51.6356 56.4540   2
  -2   2  -7 306.434 306.020   2
  -2   2  -8 167.754 175.639   2
  -2   2  -9-116.761 91.7185   6
  -2   2 -10 1438.78 593.469   6
  -2   2 -12 9642.73 1698.30   6
  -2   2 -13-617.337 578.567   6
   2  -2 -13-869.312 1612.10   6
  -2   2 -13-579.864 602.263   2
  -2   2 -14-379.263 657.167   6
  -2   2 -15-956.330 822.760   6
  -2  -2 -15-614.925 1136.03   6
   2  -2 -15-892.043 1910.96   6
  -2  -2 -16 2254.25 1802.93   6
   2  -2 -16 3766.76 3265.75   6
   2  -2 -17 1026.13 2468.55   6
   2   2 -17 587.947 3084.76   6
  -2  -2 -17 703.184 1049.19   6
   2   2 -18 3483.74 4186.35   6
  -2   2 -18 4746.39 2685.00   6
  -2  -2 -18 3805.88 2346.37   6
   2  -2 -18 7885.44 6183.30   6
  -3   0   0 45.1112 141.370   2
   0  -3  -1 25564.3 1887.26   6
  -3   0  -1 25011.4 1735.21   6
  -3   0   1 23705.3 1948.27   2
   0  -3  -2 81947.4 3797.56   6
  -3   0  -2 83645.4 3222.42   6
   0   3   2 84070.1 2767.88   2
  -3   0  -2 83026.1 3456.08   2
  -3   0   2 79655.9 3633.81   2
   0   3   3 33893.7 1525.74   2
  -3   0  -3 33714.5 2146.38   2
  -3   0  -4 70660.2 3244.38   2
  -3   0  -4 69971.4 3410.10   6
   0  -3  -4 72076.5 4060.84   6
  -3   0  -5 77170.8 3518.79   2
   0  -3  -5 83682.7 4751.26   6
  -3   0  -6 582.539 179.545   2
  -3   0   6 960.707 405.685   2
  -3   0  -6 220.008 270.173   6
   0  -3  -6 752.670 457.668   6
  -3   0   7 3360.52 791.226   2
   0  -3  -7 3205.94 964.524   6
  -3   0  -7 2846.44 646.480   2
   0  -3  -8-371.554 541.464   6
   0  -3  -9-209.885 381.817   6
   0  -3 -10 57.4983 328.632   6
  -3   0 -11 408.012 165.359   2
   0  -3 -11 1189.30 901.906   6
   0  -3 -12 12058.4 3118.86   6
   0  -3 -13 773.991 1040.66   6
  -3   0 -13-447.924 217.212   2
  -3   0 -14 555.779 598.436   2
  -3   0 -14 746.584 922.373   6
  -3   0 -15 444.500 634.904   6
   0  -3 -15 701.947 992.678   6
   0   3 -15 2913.51 2060.49   6
  -3   0 -16 643.564 587.064   6
   0   3 -16-73.8584 1026.82   6
   0   3 -17 3361.41 2876.05   6
  -3   0 -17 1959.91 1452.77   6
   3   0 -17-247.229 2551.82   6
   3   0 -18 1172.94 968.473   6
   0  -3 -18 1433.82 1911.57   6
   0   3 -18 4316.22 3444.70   6
  -3  -1   0 26749.9 2054.18   6
  -3   1   0 25640.2 1997.44   2
  -1  -3   0 25671.3 1958.01   6
  -3  -1   0 26820.8 1942.75   2
   1  -3   0 25434.8 1508.62   6
  -3   1   1 27.1417 218.343   2
  -1  -3   1 103.765 151.564   6
  -3   1  -1 133.357 122.188   2
  -3  -1  -1 47.0410 138.707   2
   1  -3   1 70.3298 70.0453   6
  -1   3   1 91.5661 199.730   2
  -1  -3  -1-8.99957 215.194   6
  -3  -1  -1 99.0350 10.8215   6
  -3   1  -2 5950.52 1006.76   2
  -1   3   2 5920.79 859.924   2
  -3  -1  -2 5587.97 945.516   6
  -1  -3  -2 6029.47 1070.56   6
  -3   1   2 6125.95 1048.82   2
   1  -3  -2 6313.93 1003.42   6
  -3   1  -2 6177.72 745.210   6
  -3  -1  -2 5640.99 898.449   2
  -3  -1  -3 112.066 110.078   6
  -3  -1  -3 127.035 37.9697   2
  -3  -1   3 65.0154 158.328   2
  -1   3   3 60.6770 116.660   2
  -3   1   3-0.90205 54.2183   2
  -3  -1  -4 2326.40 544.393   2
  -1  -3  -4 2779.87 827.476   6
  -3   1  -4 1984.45 471.745   6
  -3   1   4 2055.19 626.218   2
   1  -3  -4 2263.56 640.071   6
  -1   3   4 2093.73 477.103   2
   1  -3  -5 3911.63 1168.67   6
  -3  -1  -5 2642.40 628.714   2
  -3  -1  -5 3852.12 1078.19   6
  -3  -1   5 3611.30 1093.98   2
  -3   1  -5 4123.75 988.112   6
  -1   3   6 2562.47 469.139   2
  -3  -1  -6 1519.40 454.719   6
  -3  -1   6 3357.03 891.441   2
   1  -3  -6 2880.83 741.006   6
  -3  -1  -6 2014.62 467.285   2
  -3   1  -7 1459.17 613.150   6
  -3   1   7 1638.63 569.549   2
   1  -3  -7-263.999 700.432   6
  -3  -1  -7 431.799 161.767   6
  -1  -3  -7 1268.48 683.706   6
  -3  -1  -7 813.782 328.206   2
   1  -3  -8 5822.99 1572.74   6
  -3  -1  -8 3949.87 785.759   2
  -3   1   8 4292.83 886.900   2
  -3   1  -8 5581.38 1214.08   6
  -1  -3  -8 4990.76 1435.73   6
  -3  -1  -8 5962.51 1390.57   6
  -3  -1  -9-944.829 776.546   6
  -3  -1  -9 81.7686 239.291   2
  -3   1  -9 324.575 298.465   6
   1  -3  -9-367.615 599.141   6
   1  -3 -10 1759.88 838.270   6
  -3   1 -10 1484.59 715.802   6
  -3  -1 -10 62.1395 205.179   2
  -3  -1 -11 147.905 50.6322   2
  -1  -3 -11-236.522 287.502   6
  -3   1 -11 6.70292 63.7017   2
   1  -3 -11 128.473 287.665   6
  -3  -1 -11-468.412 646.480   6
  -1  -3 -12 8868.11 2646.48   6
   1  -3 -12 6846.41 2322.13   6
  -3  -1 -12 11822.8 2338.62   6
  -3  -1 -13-126.840 296.435   2
   1  -3 -13 208.714 427.658   6
  -3  -1 -14-240.980 194.420   6
  -3   1 -14-146.827 493.468   2
  -1   3 -15 150.556 689.503   6
   1  -3 -15-41.1980 877.912   6
  -3   1 -15 634.088 815.605   6
  -1   3 -15-651.783 325.901   2
  -1  -3 -16-229.395 415.290   6
   3  -1 -16 710.262 880.438   6
  -1   3 -16 637.357 303.186   2
  -3  -1 -16 1460.34 1027.04   6
   3  -1 -17 1284.37 2721.27   6
  -3   1 -17 496.563 711.919   6
  -1  -3 -17 77.8169 511.922   6
  -1   3 -17 1074.42 1319.22   6
   1  -3 -17 1163.74 2046.58   6
   3   1 -17-5254.06 8095.73   6
   1   3 -17 880.603 1550.19   6
  -1  -3 -18 1714.50 2112.11   6
   3  -1 -18 4471.21 6583.77   6
   1   3 -18 2448.71 2325.51   6
  -3   1 -18 983.653 1405.97   6
   3   1 -18-1650.35 3640.78   6
  -1   3 -18 4112.70 2649.72   6
  -2   3   0 86213.0 4055.57   2
  -2  -3   0 82980.5 3957.80   6
   2  -3   0 87969.7 2763.98   6
  -3  -2   0 83748.1 4000.62   6
  -3   2   0 83730.7 3919.00   2
  -2  -3   0 84637.3 3610.59   2
  -3  -2   0 86188.8 3589.27   2
  -2  -3   1 6711.00 1066.33   2
  -2  -3  -1 6764.18 948.186   2
  -2  -3  -1 6275.31 1068.61   6
  -3   2  -1 6874.69 1139.54   2
  -3  -2  -1 6617.28 1067.46   6
  -2   3  -1 7032.41 1188.40   2
  -3   2   1 6537.48 1074.13   2
  -2  -3   1 6427.68 1065.83   6
  -2   3   2 197.888 279.204   2
  -2  -3  -2 229.320 284.522   6
  -3  -2  -2 184.796 104.759   2
  -2   3  -2 139.255 113.611   2
  -3  -2  -2 229.163 267.217   6
  -3   2  -2 122.880 192.106   2
  -3   2  -3 19718.0 1107.68   6
  -2  -3  -3 19286.4 2110.23   6
  -2   3   3 17988.3 1683.42   2
  -3   2   3 19786.2 1954.23   2
  -3  -2  -3 20027.0 1519.55   2
  -2   3  -4 66870.2 3903.70   2
  -3  -2  -4 70816.9 2702.05   2
  -2   3   4 66017.6 3288.50   2
  -3   2  -4 60831.5 2404.92   6
  -2  -3  -4 67020.2 4130.36   6
  -3  -2   4 66059.2 3738.58   2
  -3  -2  -4 69771.0 4025.79   6
  -3   2   4 65886.4 3685.36   2
  -3   2  -5 958.439 391.367   2
  -2   3   5 764.000 336.068   2
  -3  -2  -5 512.880 378.367   6
  -3  -2   5 363.385 383.635   2
  -3  -2  -5 520.194 147.203   2
  -3   2  -6 8627.38 1201.60   6
  -2  -3  -6 7095.63 1473.38   6
  -3  -2  -6 6338.03 648.852   2
  -3  -2  -6 8255.42 1467.50   6
  -3  -2   6 8032.03 1206.39   2
  -3   2  -6 8847.01 1367.94   2
  -2  -3  -7 65.1055 470.688   6
  -3   2  -7 523.224 334.865   6
  -3  -2  -7 247.046 28.0354   2
  -3  -2  -7-277.523 557.475   6
  -3   2  -7 242.326 335.677   2
  -3   2  -8 9389.55 1625.89   2
  -3   2  -8 8695.65 1424.37   6
  -2  -3  -8 9181.91 1898.04   6
  -3   2   8 9525.60 1564.20   2
  -3  -2  -8 8302.90 1698.27   6
  -2   3   8 6606.87 991.259   2
  -3   2  -9-40.3559 333.997   2
  -2   3  -9 437.829 420.474   2
  -3   2  -9-64.8199 110.085   6
  -3  -2  -9-495.353 603.517   6
  -3   2   9 128.325 218.901   2
  -3   2 -10 7712.38 1583.04   2
  -2   3 -10 8100.19 1616.78   2
  -3   2 -10 5571.46 1161.91   6
  -3  -2 -10 11159.9 2139.06   6
  -2   3 -11 104.573 238.632   6
  -3   2 -11 349.688 292.666   6
  -3   2 -11-28.3750 320.503   2
  -3  -2 -11-749.135 907.073   6
   2  -3 -11 255.902 540.804   6
  -3   2 -12 2340.53 824.322   6
  -3  -2 -12 5436.95 1802.19   6
   2  -3 -12 3490.63 1187.31   6
  -2   3 -12 1965.32 631.309   6
  -2  -3 -12 6819.76 2090.53   6
  -3   2 -13-215.570 407.581   2
  -2   3 -13-91.2978 435.752   6
  -3  -2 -13-980.791 916.291   6
   2  -3 -13-590.396 1096.63   6
  -2  -3 -13-667.107 824.058   6
   2  -3 -14 359.422 842.104   6
   3  -2 -14-4.65430 1079.85   6
  -2   3 -14 163.394 377.850   2
  -3  -2 -14 743.761 707.879   6
  -2   3 -14 183.124 272.446   6
  -2   3 -15 1048.91 775.347   2
   3  -2 -15 220.599 1572.76   6
  -2  -3 -15 330.956 364.897   6
  -2   3 -15 165.741 547.260   6
   2  -3 -15-287.164 704.342   6
  -2   3 -16 1894.95 1284.41   6
   2  -3 -16 1607.53 2460.00   6
  -2  -3 -16 1421.28 1444.05   6
   3  -2 -16 2709.43 3304.57   6
  -2  -3 -17 932.408 1307.89   6
  -3   2 -17-184.538 488.230   6
   3  -2 -17 2343.94 3876.28   6
   2  -3 -17 757.085 2434.35   6
  -3  -3   0 33412.8 2498.43   2
  -3   3   1 290.414 328.035   2
  -3  -3  -1 82.2251 208.988   2
  -3  -3   2 18002.5 2005.22   2
  -3  -3  -2 19593.3 2106.91   6
  -3   3   2 18648.1 1979.73   2
  -3  -3  -3 359.403 238.155   6
  -3   3   3 439.448 123.650   2
  -3   3  -3 465.543 340.722   2
  -3  -3  -3 362.914 156.363   2
  -3  -3   3 382.114 79.1177   2
  -3   3   4 57369.9 3463.28   2
  -3  -3  -4 54271.4 2299.19   2
  -3  -3  -4 50571.1 3826.24   6
  -3  -3   4 51311.5 3616.99   2
  -3   3  -4 48992.7 1871.25   6
  -3   3  -4 56116.5 3904.43   2
  -3   3  -5 107.204 44.2130   6
  -3  -3  -5 248.475 402.067   6
  -3   3  -5-83.1790 414.685   2
  -3   3  -6 10073.7 1180.91   6
  -3  -3  -6 11473.6 1872.63   6
  -3  -3  -7-281.297 503.327   6
  -3   3  -8 4092.38 868.593   6
  -3   3  -9-327.422 383.604   6
  -3   3   9 19.8844 159.774   2
  -3  -3 -10 5836.67 1532.01   6
  -3   3 -10 2881.50 841.741   6
  -3   3 -11-91.9051 77.6379   6
  -3  -3 -11-498.755 829.623   6
  -3   3 -11-229.852 424.468   2
  -3  -3 -12 4872.29 1913.53   6
  -3   3 -13-530.693 642.995   6
   3  -3 -13-1536.70 1831.32   6
  -3  -3 -13-731.389 930.324   6
   3  -3 -14 46.2780 79.9649   6
   3  -3 -15-135.709 1458.08   6
   3  -3 -16 3346.97 3390.54   6
  -3  -3 -17 584.763 737.279   6
   3  -3 -17 2789.77 3307.23   6
  -3   3 -17-1977.56 1125.75   6
   0  -4   0 297119. 7063.92   6
  -4   0   0 297236. 7938.16   2
   0  -4   1 484.422 244.355   6
  -4   0   1 668.568 358.849   2
  -4   0  -1 685.742 357.858   6
   0  -4  -1 485.579 373.938   6
  -4   0  -2 13039.6 1626.74   2
   0   4   2 13236.2 1362.70   2
  -4   0  -2 14771.4 1560.29   6
  -4   0  -3 69588.8 3532.43   2
  -4   0   3 69233.6 3695.21   2
  -4   0  -3 69396.4 3410.87   6
   0  -4  -3 70011.2 3983.22   6
   0   4   3 65480.8 2879.23   2
  -4   0  -4 31993.4 2413.78   2
  -4   0  -4 31338.2 2421.76   6
   0   4   4 32858.2 1790.64   2
  -4   0   5 82312.7 4291.61   2
   0   4   5 72817.1 2245.11   2
  -4   0  -5 77253.5 3872.35   2
   0  -4  -5 76610.5 4812.69   6
   0  -4  -6 24328.4 2911.15   6
  -4   0   6 24110.4 2479.95   2
  -4   0  -6 23131.6 2316.09   6
  -4   0  -7 5829.72 1078.50   6
   0  -4  -7 9394.25 1870.93   6
  -4   0   7 9711.20 1634.01   2
  -4   0   8-92.3201 333.005   2
   0  -4  -9 3042.18 1158.24   6
  -4   0  -9 2219.49 647.542   2
  -4   0  -9 840.164 316.385   6
  -4   0 -10 3896.20 1052.29   2
  -4   0 -10 4596.48 1259.72   6
   0  -4 -10 5587.68 1775.24   6
   0  -4 -11 983.055 704.858   6
  -4   0 -11 677.074 301.576   2
  -4   0 -11 880.802 477.791   6
  -4   0 -12-190.374 620.368   2
   0  -4 -12 3120.79 1751.81   6
  -4   0 -12 1684.91 857.369   6
   0  -4 -13 1439.63 1649.28   6
  -4   0 -13 200.528 262.317   6
  -4   0 -13 305.912 419.170   2
  -4   0 -14 1090.30 816.335   6
  -4   0 -16 2041.99 1091.75   6
   0  -4 -17-453.465 969.026   6
   0   4 -17 1738.72 1808.86   6
   0   4 -17-476.050 707.998   2
  -4   0 -17 19.6850 269.423   6
  -4  -1   0 92.0103 308.996   2
  -4   1   0 532.108 332.797   2
  -1  -4   0 397.457 237.551   6
  -1   4   0 462.227 398.899   2
   1  -4   1 27674.9 1801.28   6
  -4   1  -1 27722.9 2383.04   2
  -4  -1  -1 27553.6 2378.75   6
  -1  -4   1 27885.1 2297.83   6
  -4  -1  -1 28176.5 2375.86   2
  -1  -4  -1 27590.5 2444.97   6
  -4  -1  -2 10844.3 1439.09   2
  -4   1  -2 9647.44 1053.47   6
  -1   4   2 9923.42 1333.99   2
  -4  -1  -2 9967.67 1423.65   6
  -4  -1  -3 1700.73 540.671   2
  -1   4   3 2256.41 576.363   2
  -1  -4  -3 1893.02 654.803   6
  -4  -1  -3 2260.79 686.363   6
   1  -4  -3 2158.52 676.935   6
  -4   1  -3 1331.55 445.013   6
  -4   1  -4 232.638 294.161   6
   1  -4  -4 537.627 195.719   6
  -4  -1   4 431.345 255.918   2
  -1   4   4 268.657 90.6569   2
   1   4   4 228.681 116.037   2
  -4  -1  -5 8553.16 1642.18   6
  -4   1  -5 6677.06 1142.23   6
  -1  -4  -5 8206.43 1714.48   6
  -1   4   5 5616.14 793.037   2
  -4  -1   5 7074.10 1481.65   2
   1  -4  -5 8229.45 1591.56   6
  -4  -1  -6 14017.7 1689.63   2
   1  -4  -6 15896.7 2350.13   6
  -1  -4  -6 16286.9 2491.62   6
  -1   4   6 12197.8 1218.74   2
  -4  -1  -6 15732.2 2137.14   6
  -4  -1   6 16336.5 2164.27   2
  -4   1   6 16079.8 2107.16   2
  -4  -1  -7 374.484 275.530   2
  -4   1  -7 929.792 497.715   2
   1  -4  -7 157.897 392.162   6
  -4  -1  -7 65.0072 22.1190   6
  -4  -1   7-70.2311 384.712   2
  -1   4   7-118.261 280.935   2
  -4   1  -8 544.523 275.216   6
  -4  -1  -8 1198.68 382.135   2
  -4   1  -8 1589.97 611.141   2
  -4  -1  -8 300.578 184.614   6
  -4   1  -9 296.968 224.657   2
   1  -4  -9-80.7226 488.593   6
  -4  -1  -9 203.589 240.152   2
  -4   1   9 436.902 302.526   2
  -4   1  -9-94.4117 165.141   6
  -4   1 -10 3350.48 1003.11   2
  -4   1 -10 2584.32 965.558   6
   1  -4 -10 2048.62 969.187   6
  -4   1  10 1303.91 485.232   2
  -4  -1 -10 805.078 499.822   2
  -4  -1 -11-243.598 296.216   2
  -4   1 -11-381.776 527.353   2
   1  -4 -11-193.237 192.922   6
   1  -4 -12 5742.03 2132.72   6
  -4  -1 -12 1119.71 443.762   2
  -4   1 -12 4405.38 1393.23   6
  -4   1 -13-1431.61 865.285   6
   1  -4 -13 750.453 981.983   6
  -4   1 -13-499.191 560.483   2
  -1   4 -14 653.416 941.381   6
   1  -4 -14 687.513 916.989   6
  -1  -4 -14-717.298 885.892   6
  -4   1 -14-933.267 726.840   2
  -4   1 -14 68.0279 252.142   6
  -4   1 -15 852.404 741.789   6
   1  -4 -15-332.397 966.454   6
  -1   4 -15 1422.42 1248.19   6
  -1  -4 -15 186.797 467.167   6
  -4  -1 -16 1003.76 984.078   6
  -1  -4 -16 54.7960 289.946   6
  -1   4 -17-82.5225 1117.28   2
  -1   4 -17-342.020 745.810   6
  -1  -4 -17 72.8223 120.360   6
   1   4 -17-1624.03 2408.50   6
  -4  -1 -17 36.2037 626.206   6
   4  -1 -17-2218.10 3989.48   6
  -4   1 -17 223.626 244.139   6
  -4  -2  -1 8701.61 1292.09   2
   2  -4  -1 9971.91 1308.51   6
  -2  -4  -2 1004.21 582.090   6
   2  -4  -2 764.661 396.769   6
  -2   4   2 993.750 576.776   2
  -4   2  -2 1004.94 558.013   2
  -4  -2   2 895.695 655.254   2
  -2  -4  -3 68507.4 4286.60   6
  -4  -2  -3 64965.4 3412.32   2
  -4   2  -3 66834.7 3976.54   2
  -2   4   3 65822.8 3556.91   2
   2  -4  -3 71026.0 3986.19   6
  -2   4  -3 71539.8 4296.74   2
  -4  -2  -3 70477.4 4088.44   6
  -4  -2   3 68255.5 3901.59   2
  -4   2  -3 68163.0 2481.98   6
  -4   2   4 40660.8 3127.92   2
  -4   2  -4 37250.5 2075.25   6
  -2  -4  -4 38259.0 3440.08   6
  -4  -2   4 31845.2 2738.25   2
  -4  -2  -4 41372.9 2609.22   2
  -2   4   4 40623.5 2746.68   2
  -4   2  -4 36791.0 2952.44   2
   2  -4  -4 41403.6 3360.26   6
  -4  -2  -4 39320.2 3226.60   6
  -4   2  -5 2500.30 664.929   6
  -2   4   5 3075.20 846.993   2
   2  -4  -5 2535.70 877.750   6
  -4  -2  -5 1704.87 522.240   2
  -4   2  -5 3065.62 966.047   2
  -4  -2   5 2792.32 974.414   2
  -4   2   5 1807.04 569.126   2
  -2  -4  -5 1736.50 833.416   6
  -2   4   6 332.579 220.611   2
  -4   2  -6 273.956 76.0167   6
  -4  -2   6 692.591 207.517   2
  -4  -2  -6 573.414 326.422   2
  -4   2   7 4849.74 1011.79   2
  -2  -4  -7 2219.16 634.807   6
   2  -4  -7 2557.14 572.495   6
  -4  -2  -7 3707.48 1040.34   6
  -4  -2  -7 2888.40 503.721   2
  -4  -2  -8 4697.78 1314.54   6
  -4   2  -8 3682.51 942.320   6
  -2   4   8 3107.45 784.832   2
  -4  -2  -8 1165.71 406.542   2
  -4   2   8 4419.96 1288.11   2
  -4   2  -9 362.417 225.145   6
   2  -4  -9 579.540 346.342   6
  -4   2   9 578.028 501.310   2
  -4  -2  -9 112.107 261.202   2
  -2  -4  -9 4.54532 493.937   6
  -4  -2 -10 1445.11 753.489   6
  -2  -4 -10 2588.95 1139.76   6
  -4   2 -10 1576.24 691.916   6
   2  -4 -10 1790.97 908.697   6
  -4   2  10-58.4246 357.411   2
  -4  -2 -10 297.504 296.521   2
  -4   2 -11 9.09612 294.486   6
   2  -4 -11 72.2704 374.395   6
  -4  -2 -11-228.470 339.136   6
  -2  -4 -12 7887.78 2356.43   6
  -4  -2 -12 6045.98 1830.90   6
   2  -4 -12 8078.40 2497.25   6
  -2   4 -13 744.355 502.068   6
  -2  -4 -13 61.0795 506.825   6
  -4  -2 -13 721.985 556.606   6
  -4   2 -13 297.078 645.486   2
  -4   2 -13 216.899 472.739   6
   2  -4 -13 248.433 298.761   6
  -2   4 -13 410.200 473.109   2
  -4  -2 -14 852.443 859.131   6
   2  -4 -14-564.788 750.641   6
  -4   2 -14 316.725 488.045   6
  -2   4 -14-473.429 565.959   6
  -2   4 -15 1559.31 1099.46   6
  -2  -4 -15 721.780 1113.83   6
   2  -4 -15 356.151 780.705   6
  -2   4 -15 1369.93 814.166   2
  -4   2 -15 1148.82 876.600   6
  -2   4 -16-186.368 1147.24   2
   4  -2 -16 864.698 2151.98   6
  -2  -4 -16 686.098 1018.03   6
  -4  -2 -16 425.647 588.856   6
  -2   4 -16-696.789 743.188   6
   2  -4 -16 149.823 1464.03   6
   2  -4 -17 216.073 1627.55   6
   4  -2 -17 1247.39 2013.41   6
  -4  -2 -17-207.571 347.945   6
   3  -4   0 67370.5 2783.01   6
  -3  -4   0 69044.1 4113.45   6
  -3   4   0 72508.6 4292.87   2
  -4  -3   0 69893.3 4182.60   6
  -4   3   0 73012.0 4146.54   2
  -4   3   1 2541.64 793.022   2
  -3  -4   1 2105.45 698.455   2
  -3  -4  -1 1801.27 688.013   6
  -4  -3  -1 2334.43 752.347   6
  -3  -4   1 1899.12 558.168   6
  -3   4  -1 2319.15 821.486   2
   3  -4   1 1342.67 273.044   6
  -4   3   2 70160.0 4053.88   2
  -3   4  -2 73172.2 4529.27   2
  -4  -3   2 70537.4 4058.56   2
  -4  -3  -2 70663.0 4263.59   6
  -3  -4  -2 68232.5 4259.68   6
  -4  -3  -2 69059.6 3441.62   2
  -3  -4   2 69840.0 3955.38   2
  -4  -3  -3 50083.8 3788.00   6
  -4  -3   3 55747.3 3815.42   2
  -4   3  -3 52928.1 3867.73   2
  -3   4  -3 59015.9 4312.61   2
  -3  -4  -3 54744.6 4022.86   6
  -4   3   3 55210.5 3611.30   2
  -4  -3   4 3950.98 1339.60   2
  -4   3   4 4354.06 1314.08   2
  -4  -3  -4 5517.12 1767.69   6
  -4   3  -5 3579.94 1181.79   2
  -4   3  -5 1635.10 495.047   6
  -4   3   5 2475.81 883.716   2
  -3  -4  -5 5272.59 1491.06   6
  -4  -3  -5 5187.53 1485.92   6
  -3   4  -5 3093.84 1170.73   2
  -4  -3   5 3062.35 1032.75   2
  -4  -3  -6 6548.35 1558.25   6
  -3  -4  -6 5648.56 1477.29   6
  -4   3  -6 4466.74 1017.16   2
  -4   3  -6 4119.25 657.203   6
  -3   4  -6 5511.03 1255.78   2
  -4  -3   6 4162.15 773.484   2
  -4   3   6 6993.28 1436.88   2
  -4   3  -7-95.9867 166.974   6
  -3  -4  -7 79.3474 273.512   6
  -4  -3  -7-328.346 476.753   6
  -3   4  -7 275.512 307.507   2
  -4   3   8 8524.18 1677.09   2
  -4   3  -8 7465.80 1297.27   6
  -3   4  -8 8696.22 1801.41   2
  -4  -3  -8 8684.12 2019.00   6
  -3   4  -8 5468.82 919.406   6
  -3   4  -9-202.117 234.234   2
  -3  -4  -9-321.034 269.026   6
  -4  -3  -9-569.297 634.973   6
  -3   4  -9-4.90228 215.871   6
  -3   4 -10 3426.88 783.549   6
  -4  -3 -10 5467.82 1576.73   6
  -4   3  10 3092.14 1017.67   2
  -3   4 -11-444.457 394.265   6
  -4  -3 -11-470.656 699.712   6
   3  -4 -11-381.395 931.407   6
  -3   4 -12 5535.89 1687.91   2
  -4  -3 -12 4443.26 1836.10   6
   3  -4 -12 5153.56 1855.32   6
  -3   4 -13-1019.51 873.193   6
  -4   3 -13-1053.73 840.106   6
  -4  -3 -13-141.241 292.261   6
  -3   4 -13-726.985 802.549   2
  -3   4 -14 367.543 666.765   6
  -4   3 -14 1350.55 904.324   6
  -4   3 -14-158.280 369.642   2
   3  -4 -14 427.457 497.921   6
   4  -3 -14-840.444 908.204   6
  -3   4 -14 784.721 925.486   2
  -3  -4 -15 621.214 789.152   6
   3  -4 -15-670.704 1158.98   6
  -4   3 -15-361.716 199.485   6
   4  -3 -15 658.508 834.424   6
  -4   3 -15-336.890 719.440   2
  -4  -3 -15 260.708 731.498   6
  -4   3 -16-25.7906 383.567   6
   3  -4 -16 961.017 2048.28   6
  -3  -4 -16 416.843 894.981   6
   4  -3 -16-647.533 1698.83   6
  -4  -3 -16 122.620 472.052   6
   3  -4 -17 1646.73 2825.88   6
  -4  -3 -17-876.937 1133.61   6
   4  -3 -17 3485.70 4286.08   6
  -3  -4 -17-465.902 846.822   6
  -4  -4   0 33007.6 3120.25   6
  -4  -4   0 34587.8 2794.18   2
  -4  -4   1 236.375 251.199   6
  -4   4   1 379.927 238.405   2
  -4  -4   1 239.093 396.749   2
  -4  -4   2 41081.1 3241.77   2
  -4  -4  -2 36226.4 3215.57   6
  -4   4   2 38698.5 3238.65   2
  -4   4   3 5020.72 1355.60   2
  -4  -4   3 4886.44 1440.99   2
  -4  -4  -3 2958.44 1068.53   6
  -4  -4  -3 2166.49 733.267   2
  -4  -4  -4 142417. 4776.81   2
  -4  -4   4 143444. 6600.29   2
  -4  -4  -4 136262. 6964.06   6
  -4   4  -4 143625. 7001.99   2
  -4   4   4 155979. 6409.01   2
  -4   4   5 866.818 530.920   2
  -4   4  -5 455.796 192.660   6
  -4  -4  -5 397.812 220.819   2
  -4  -4  -5 1822.26 957.313   6
  -4  -4   5 1122.10 602.347   2
  -4   4  -6 1726.45 807.656   2
  -4   4   6 1866.56 543.257   2
  -4   4  -7-85.0574 448.888   2
  -4  -4  -7-387.125 587.351   6
  -4   4  -7-205.434 258.481   6
  -4   4  -8 9092.87 1922.81   2
  -4  -4  -8 9837.84 2188.85   6
  -4   4   9-434.515 783.281   2
  -4  -4  -9-630.411 628.059   6
  -4   4  -9-107.995 385.002   2
  -4   4  10 4139.60 1327.68   2
  -4  -4 -10 6357.88 1732.94   6
  -4  -4 -11-352.196 497.725   6
  -4   4  11-107.495 247.696   2
  -4  -4 -12 1499.81 1417.73   6
   4  -4 -13-1128.18 1608.84   6
  -4   4 -13-180.639 445.096   2
  -4  -4 -13 41.0510 526.894   6
  -4  -4 -14 932.531 1169.41   6
   4  -4 -14 2038.47 2393.63   6
  -4   4 -14 2192.43 1171.95   6
  -4  -4 -15-596.413 777.918   6
  -4   4 -15 646.272 439.693   6
   4  -4 -15-852.305 1412.27   6
  -4   4 -16 812.353 836.453   6
   4  -4 -16 1418.20 1563.97   6
  -4  -4 -16 169.953 397.994   6
  -4   4 -16 817.566 738.382   2
  -4  -4 -17-1651.38 1596.59   6
   4  -4 -17 1953.36 2861.34   6
  -5   0   0 188.589 214.938   2
   0  -5   0-24.1327 150.898   6
  -5   0  -1 25961.9 2456.28   2
  -5   0   1 27466.1 2662.05   2
   0  -5  -2 16887.7 2043.60   6
   0  -5   2 14786.2 1753.86   6
  -5   0  -2 18192.7 1892.73   6
  -5   0   2 20452.5 2328.85   2
  -5   0  -2 17987.1 1978.73   2
  -5   0  -3 82795.2 4200.02   6
   0   5   3 82585.1 3789.02   2
   0  -5  -3 82662.0 4747.29   6
   0   5   4 70750.8 3111.44   2
  -5   0  -4 77508.2 4213.49   2
   0  -5  -4 74041.1 4716.90   6
   0  -5  -5 54498.8 4303.97   6
  -5   0  -5 55473.2 3669.57   6
   0   5   5 49639.0 2460.28   2
  -5   0  -5 54887.6 3549.35   2
  -5   0   6 33597.7 3025.43   2
   0   5   6 31811.5 1504.63   2
  -5   0  -6 33218.9 2751.08   2
  -5   0  -6 34753.5 3066.06   6
  -5   0  -7 2282.57 617.633   2
  -5   0  -7 5257.72 1275.95   6
  -5   0   7 4826.70 1219.96   2
  -5   0  -8 2384.90 598.825   2
  -5   0  -8 5499.47 1324.63   6
  -5   0   8 5720.36 1397.33   2
  -5   0   9 361.607 309.166   2
  -5   0  -9 191.298 168.194   2
  -5   0  -9 403.973 244.059   6
  -5   0 -10 643.689 596.048   6
  -5   0 -10-376.176 388.018   2
  -5   0 -11-106.927 21.4494   2
  -5   0 -11-236.914 284.714   6
  -5   0 -12 10563.8 2223.86   6
  -5   0 -12 5473.75 1160.54   2
  -5   0 -13-246.485 390.784   2
  -5   0 -13 309.854 546.265   6
  -5   0 -14 1763.91 1086.88   6
  -5   0 -15 97.1353 534.667   6
   0  -5 -15-847.863 1339.39   6
   0  -5 -16 120.734 544.241   6
  -5   0 -17-255.757 773.970   6
   0  -5 -17 218.263 433.447   6
   0   5 -17 849.734 719.918   6
  -5   1   0 21285.0 2223.10   2
  -5  -1   0 22964.3 2370.94   2
   1  -5   0 23476.3 2083.23   6
   1  -5  -1 322.804 275.088   6
  -5   1   1 148.098 188.063   2
   1  -5   1 68.5865 121.596   6
  -5  -1  -1-92.7234 424.204   2
  -5  -1   2 1672.77 594.318   2
  -1   5   2 1565.44 547.864   2
   1  -5   2 1606.91 500.103   6
  -5   1  -2 1311.32 446.378   2
  -1  -5  -2 612.986 414.756   6
  -5   1  -3 4522.56 1212.77   2
  -5   1   3 4637.63 1291.20   2
  -1  -5  -3 4516.39 1254.93   6
  -5   1  -3 3472.93 915.975   6
   1  -5  -3 5608.69 1319.59   6
  -1   5   4 6767.76 1176.98   2
  -5  -1  -4 7056.65 1387.99   6
   1   5   4 4749.84 683.895   2
  -1  -5  -4 7194.60 1569.68   6
  -5   1  -4 7711.72 1470.59   2
  -5  -1   4 6221.33 1369.44   2
  -5   1   4 4694.63 1274.17   2
  -5   1  -4 7086.75 1259.34   6
  -5   1   5 3063.68 1156.79   2
  -5  -1   5 3573.60 1257.08   2
   1  -5  -5 3813.73 1356.18   6
  -5  -1  -5 2652.40 1121.13   6
  -5   1  -5 3291.75 1175.30   2
  -1   5   5 1776.88 561.888   2
  -1  -5  -6 5146.68 1589.99   6
  -1   5   6 3566.32 661.412   2
  -5   1  -6 5405.67 1483.70   2
   1  -5  -6 8713.68 2026.92   6
  -5  -1  -6 9510.56 1953.31   6
  -5  -1  -7 2741.73 1104.53   6
  -1  -5  -7 1394.51 820.041   6
  -5  -1   7 1701.99 784.883   2
  -5   1  -7 1548.48 776.427   6
  -5   1  -7 1088.83 504.877   2
  -5   1   7 1409.36 802.887   2
   1  -5  -7 2103.39 978.197   6
  -5  -1  -8 2113.27 991.839   6
  -1  -5  -8 1804.93 962.246   6
  -5   1  -8 1822.86 757.411   6
  -5  -1   8 477.558 264.452   2
  -5   1   8 2317.49 1006.55   2
   1  -5  -8 1907.46 998.159   6
  -5   1  -8 1868.68 760.073   2
  -5   1  -9-1227.10 791.701   2
  -5   1  -9-225.155 312.847   6
  -5  -1  -9-443.361 520.819   6
  -1  -5  -9-1556.14 922.095   6
  -5   1   9-98.0104 140.039   2
   1  -5  -9 678.303 508.566   6
   1  -5 -10 4614.90 1647.76   6
  -5   1 -10 2994.98 1019.52   6
  -5   1  10 1800.46 833.500   2
  -5   1 -10 2859.08 934.042   2
  -1  -5 -10 4997.16 1704.70   6
   1  -5 -11 305.451 627.699   6
  -5   1  11 840.862 674.269   2
  -5  -1 -11-656.053 732.266   6
  -1  -5 -11-1666.39 1251.17   6
  -5   1 -11-2206.29 1077.40   2
  -5   1 -12 390.525 512.396   2
  -1  -5 -12 3971.47 2137.27   6
  -5  -1 -12 2686.52 1050.50   6
  -5   1 -12 1840.80 862.376   6
  -5   1 -13-1175.51 728.272   6
  -5  -1 -13-38.0930 289.401   6
  -5   1 -13-621.663 754.888   2
  -1   5 -14 2146.76 1710.79   2
  -5  -1 -14 447.199 578.515   6
  -1  -5 -14 221.336 830.984   6
  -5   1 -14 171.473 687.341   6
   1  -5 -14 834.709 1501.75   6
  -5   1 -14 86.0518 332.934   2
  -5   1 -15-430.961 284.400   6
  -1   5 -15 275.483 477.500   6
  -1  -5 -15-113.843 831.253   6
  -1  -5 -16 666.266 1139.39   6
  -1   5 -16-749.034 339.609   2
  -1   5 -16 300.527 765.457   6
  -5  -1 -16-615.214 802.087   6
  -1   5 -17-940.410 901.548   6
  -5  -1 -17-495.513 920.221   6
  -5   1 -17-116.933 447.098   6
  -1  -5 -17 498.967 1060.25   6
  -5   2   0 16027.5 1964.81   2
  -2   5   0 17782.3 2244.43   2
   2  -5   0 14040.5 1555.19   6
  -2  -5   0 17070.2 2115.95   6
  -5  -2  -1 1108.92 109.474   2
   2  -5  -1 1847.07 523.347   6
  -2  -5  -1 1808.54 669.381   6
  -5   2  -1 1667.61 618.050   2
  -5  -2  -1 1656.68 519.647   6
  -2  -5   1 1844.51 574.047   6
   2  -5   1 1455.51 384.099   6
  -2   5  -1 1706.77 603.341   2
  -5  -2   2 544.598 645.523   2
  -5   2   2-191.175 443.691   2
  -5  -2  -2-377.317 488.867   6
  -5   2  -2 440.629 529.844   2
  -2  -5  -2-1049.81 721.326   6
  -5  -2  -3 613.162 412.093   6
  -5   2   3 369.069 333.314   2
  -5   2  -3 947.775 541.653   2
   2  -5  -3 169.466 268.278   6
  -5  -2   3 588.116 433.505   2
  -2   5  -3 798.891 628.726   2
  -2  -5  -3 819.731 703.816   6
  -5  -2  -4 2856.47 942.267   6
  -2  -5  -4 3182.73 1015.03   6
  -2   5   4 2692.95 767.208   2
  -5   2   4 3181.01 999.571   2
   2  -5  -4 2488.41 805.752   6
  -5   2  -4 2303.07 695.576   6
  -5  -2   4 2626.17 907.748   2
  -5   2  -4 2599.03 888.732   2
   2  -5  -5 55535.9 4320.75   6
  -2   5   5 59484.9 3797.54   2
  -5  -2   5 54388.3 4100.58   2
  -5   2   5 65933.0 4406.19   2
  -5  -2  -5 59728.6 3544.53   2
  -5   2  -5 54998.6 3086.72   6
  -2  -5  -5 52148.6 4333.88   6
  -5  -2  -5 64597.2 4533.06   6
  -5   2  -6 23644.3 2716.16   2
  -5   2  -6 22960.3 2170.55   6
   2  -5  -6 23864.5 3099.23   6
  -5  -2  -6 26329.9 3071.07   6
  -5  -2   6 22584.2 2696.39   2
  -5   2   6 23423.1 2718.89   2
  -2   5   6 28079.0 2607.44   2
  -2  -5  -6 21457.1 2990.89   6
   2  -5  -7 638.585 521.765   6
  -2   5   7 608.983 296.646   2
  -5  -2  -7 724.241 363.123   2
  -5  -2   7 437.535 203.413   2
  -2   5   8-120.195 469.060   2
  -5  -2  -8 1545.59 783.481   6
   2  -5  -8 77.9709 459.253   6
  -5   2   8 416.245 515.655   2
  -5   2  -8 949.380 465.242   6
  -5  -2  -8 514.933 328.106   2
  -5   2  -9 435.684 356.322   6
  -2  -5  -9 1216.60 663.167   6
  -2   5   9 512.515 94.8806   2
   2  -5  -9 1690.83 922.958   6
  -5  -2  -9 646.191 202.262   2
  -2  -5 -10 4262.62 1546.95   6
  -2   5 -10 6383.59 1774.95   2
  -5   2 -10 4275.51 1147.85   6
  -5  -2 -10 4830.43 1542.48   6
  -5   2  10 4782.03 1340.63   2
   2  -5 -10 4367.90 1607.96   6
  -5   2 -11-122.363 342.343   6
  -2  -5 -11-134.362 727.486   6
  -5  -2 -11 363.349 356.141   6
  -5  -2 -11-343.110 177.920   2
   2  -5 -11 1403.42 903.820   6
  -2   5 -11 2357.53 1159.16   2
  -5   2  11 1544.56 878.209   2
  -5   2 -12 2658.42 1317.35   2
  -2  -5 -12 1478.41 1331.54   6
   2  -5 -12 872.533 764.049   6
  -5  -2 -12 1180.93 865.054   6
  -5  -2 -13 916.689 825.610   6
  -5   2 -13 428.506 275.888   6
  -2   5 -13 1722.24 990.974   6
  -2   5 -14 351.368 427.832   2
  -2   5 -14 304.804 168.941   6
   2  -5 -14 238.498 516.178   6
  -5  -2 -14 484.316 489.048   6
  -5   2 -14-356.357 293.551   6
  -2   5 -15 398.391 584.375   6
  -2   5 -15-767.169 271.709   2
   2  -5 -15 310.468 466.384   6
  -5   2 -15 229.328 671.528   6
  -2   5 -16 1539.37 707.468   2
  -2   5 -16-273.988 867.402   6
  -5  -2 -16-565.510 985.240   6
  -5   2 -16 798.320 863.086   6
   2  -5 -16 104.750 1024.26   6
  -2  -5 -17 885.932 1127.10   6
  -5  -2 -17-509.086 1072.10   6
  -5   2 -17-97.6854 507.017   6
  -5  -3   0 82600.1 4932.20   6
  -5  -3   0 81605.9 4279.30   2
   3  -5   0 80109.4 3377.81   6
  -3  -5   0 83433.5 4896.36   6
  -5   3   0 84373.7 4917.15   2
  -3  -5   1 4714.83 1204.36   6
  -5   3  -1 5131.87 1396.85   2
  -5  -3  -1 3660.68 1090.66   6
  -5  -3   1 5268.17 1332.54   2
  -3  -5  -1 5918.90 1528.00   6
  -3   5   1 5748.54 1462.52   2
  -5   3   1 4277.02 1218.20   2
   3  -5  -1 5301.93 1138.00   6
   3  -5   1 4747.78 781.842   6
  -5   3  -2 876.708 403.362   2
  -5   3   2 829.211 527.328   2
  -3   5  -2 1548.42 733.543   2
  -5  -3   2 1075.24 583.580   2
  -3  -5  -2 560.049 520.427   6
  -3  -5  -3-802.104 804.318   6
  -3   5   3 89.3784 385.610   2
   3  -5  -3 234.976 113.454   6
  -5  -3  -3-692.286 732.365   6
  -3   5   4 4815.69 1311.84   2
   3  -5  -4 5757.64 1575.70   6
  -5   3   4 4530.41 1336.48   2
  -3   5  -4 3903.25 1371.42   2
  -5  -3  -4 2767.08 1086.12   6
  -3  -5  -4 3894.51 1301.32   6
  -5  -3   4 3364.48 1089.89   2
   3  -5  -5 104.490 561.405   6
  -5  -3  -5 890.236 710.815   6
  -5   3   5 955.482 673.086   2
  -5  -3  -5 767.693 413.446   2
  -3   5  -5 309.616 408.476   2
  -5  -3   5 1166.47 689.754   2
  -5   3  -5 327.338 183.489   6
  -3  -5  -5 696.763 491.991   6
  -5   3  -5 844.788 639.561   2
  -5  -3   6 8448.43 1647.22   2
  -3  -5  -6 9788.15 2082.08   6
  -5  -3  -6 11530.6 2189.24   6
  -5   3  -6 8886.84 1233.11   6
  -5   3   6 12116.2 2053.91   2
  -5   3  -6 9508.88 1804.21   2
   3  -5  -6 10692.8 2053.87   6
  -5  -3  -6 7118.84 1033.46   2
  -5  -3  -7 1833.86 837.220   6
  -5  -3  -7 460.025 62.4155   2
  -5   3  -7 1396.72 483.013   6
  -5   3  -7 1173.66 519.364   2
  -5   3   7 926.708 379.597   2
  -5   3  -8 1789.55 869.807   2
  -3  -5  -8 2600.01 1125.46   6
   3  -5  -8 1372.20 479.833   6
  -3  -5  -9-62.6374 116.525   6
  -5  -3  -9-1125.33 967.828   6
  -5   3  -9 101.410 275.553   6
   3  -5  -9-1147.18 1063.63   6
  -5   3  -9-434.313 546.994   2
  -5   3   9 117.839 412.291   2
  -3   5 -10 1396.72 299.198   6
   3  -5 -10 2718.88 1203.27   6
  -5  -3 -10 3302.69 1292.09   6
  -5   3  10 3838.01 1358.63   2
  -5   3 -10 3484.52 1196.61   2
  -3  -5 -10 2490.30 1291.27   6
  -5   3 -10 2362.53 761.576   6
  -3   5 -10 2768.64 1156.07   2
  -5   3 -11-626.184 541.133   6
  -3   5 -11-135.793 345.397   6
  -5   3  11 200.452 507.866   2
  -3  -5 -11 75.2936 241.500   6
   3  -5 -11-1120.68 1161.66   6
  -3   5 -11-1341.48 948.402   2
  -5  -3 -11-1365.26 1094.81   6
  -5   3 -12 649.493 176.008   6
  -5   3 -12 3595.56 1369.28   2
  -5  -3 -12 2237.12 1269.81   6
  -3   5 -12 967.228 240.964   6
   3  -5 -12 558.976 547.767   6
  -3  -5 -12 2627.51 1360.28   6
   3  -5 -13-508.339 1023.27   6
  -5   3 -13-1236.76 633.838   6
  -5  -3 -13 79.9916 254.414   6
  -3   5 -13-517.146 378.742   2
  -3   5 -14 826.214 858.596   6
  -5   3 -14-204.250 486.773   6
  -3  -5 -14 107.738 386.938   6
   3  -5 -14-1180.94 1367.54   6
  -5   3 -14-1182.64 1279.38   2
  -3   5 -14 1411.81 867.286   2
   3  -5 -15-302.240 771.680   6
  -5  -3 -15-1365.22 1336.41   6
  -5   3 -15 183.062 499.585   6
   5  -3 -15 2230.46 2891.82   6
  -3  -5 -15-102.596 660.099   6
  -3   5 -15-426.308 750.247   2
  -3   5 -16-727.150 1033.05   2
  -3  -5 -16 135.885 286.578   6
  -5  -3 -16-592.523 1116.30   6
  -5   3 -16-99.9598 583.565   6
   3  -5 -16 1125.33 1854.19   6
   5  -3 -16-1802.32 2847.18   6
   3  -5 -17 625.734 2075.18   6
  -5  -3 -17-1055.92 1464.00   6
   5  -3 -17-2541.49 3936.68   6
  -3  -5 -17-692.892 1105.77   6
  -5  -4   0 76688.7 5036.51   6
   4  -5   0 74261.7 3366.97   6
  -5   4   0 74508.9 4869.80   2
  -4  -5   0 74793.4 4961.93   6
  -4  -5   0 76051.8 4379.06   2
  -4   5  -1 9134.75 1815.10   2
   4  -5   1 4827.51 592.151   6
  -4  -5   1 7784.64 1616.07   6
  -5   4  -1 9387.21 1896.09   2
  -5   4   1 7057.18 1529.62   2
  -5  -4   1 8269.85 1620.01   6
  -5  -4   1 9230.15 1660.96   2
  -4  -5   1 8266.06 1524.75   2
   4  -5  -1 6552.40 1111.16   6
  -5   4  -2 2598.18 998.552   2
  -5  -4   2 3371.64 1076.94   2
  -4  -5  -2 3406.46 1216.46   6
  -5  -4  -2 2814.22 871.499   6
  -4  -5   2 3799.27 1169.60   2
  -5  -4  -2 3819.38 1083.54   2
  -4   5   2 3225.03 969.820   2
  -5   4   2 2803.30 991.519   2
  -4   5   3 4783.85 1289.64   2
  -5  -4  -3 2226.73 877.279   6
  -4  -5  -3 3298.28 1208.83   6
  -5   4   3 4304.17 1310.47   2
  -5  -4   3 3779.68 1242.70   2
  -5   4  -4 1200.06 601.618   2
  -5  -4   4 926.033 468.172   2
  -5  -4  -4 797.311 574.832   6
  -4   5  -4 929.022 798.549   2
  -5  -4   5 3900.83 1132.75   2
  -4  -5  -5 4373.06 1376.05   6
  -5   4   5 5091.41 1381.61   2
  -4   5  -5 4812.48 1434.33   2
  -5  -4  -6 1274.83 350.014   2
  -4  -5  -6 1017.79 675.517   6
  -4   5  -6 397.627 133.253   6
  -5  -4  -6 1734.47 827.522   6
  -4   5  -6 2223.65 921.641   2
  -5  -4   6 2270.37 857.874   2
  -5   4  -6 182.213 288.257   6
  -4   5   6 2347.58 895.332   2
  -5   4   6 3242.28 1113.41   2
  -5   4   7-588.858 668.854   2
  -4   5   7 17.9359 729.843   2
  -5  -4  -7 116.000 225.166   2
  -4   5  -7 620.899 281.201   6
  -4   5  -7 897.174 467.469   2
  -4   5   8 2699.91 979.528   2
  -5   4  -8 2099.22 507.953   6
  -4  -5  -8 2010.26 982.667   6
  -4  -5  -9-827.536 711.040   6
  -5  -4  -9-1310.32 918.175   6
  -5   4  -9-75.2204 77.9948   6
  -5   4   9 153.843 395.222   2
  -4   5  -9-108.304 394.774   2
  -5  -4 -10 1013.61 1025.29   6
  -5   4  10 2413.78 1098.23   2
  -4   5  10 1252.75 793.012   2
  -5   4 -10 657.602 353.570   6
  -4   5 -10 2329.84 1093.69   2
  -4  -5 -10 1098.27 927.242   6
   4  -5 -10-470.190 856.935   6
  -5   4  11-629.892 442.111   2
  -4   5  11-180.922 238.472   2
  -4   5 -11-180.969 390.130   2
  -5   4 -11-625.161 456.315   6
  -4  -5 -11-403.788 730.593   6
  -5  -4 -11-921.705 847.138   6
  -4   5 -12 1850.94 1493.68   2
   4  -5 -12 56.0094 815.816   6
  -5   4 -12 1458.79 574.808   6
  -4  -5 -12 1276.76 1171.86   6
  -5  -4 -12 2646.46 1469.04   6
  -5   4  12 1873.94 933.453   2
   4  -5 -13-3.53436 640.838   6
  -5  -4 -13 41.7713 217.723   6
  -5   4 -13 3.08189 397.295   2
  -4   5 -14 1765.44 1159.17   6
  -5   4 -14-460.040 212.621   6
   5  -4 -14 575.228 1545.07   6
  -4  -5 -14-70.0694 480.235   6
  -5   4 -14-485.755 838.978   2
  -4   5 -14-277.866 773.317   2
  -5  -4 -14-490.734 810.774   6
   4  -5 -14 539.776 983.867   6
  -5  -4 -15-1382.93 1366.36   6
  -5   4 -15-846.625 630.373   6
   4  -5 -15 493.691 942.633   6
   5  -4 -15-1943.87 2236.19   6
  -4   5 -15 321.089 512.072   6
  -4  -5 -15-712.214 1059.89   6
  -5  -4 -16-131.001 525.916   6
  -4   5 -16-430.521 217.359   6
  -5   4 -16 121.263 1113.13   2
  -4  -5 -16-401.762 731.477   6
   5  -4 -16-345.184 468.640   6
   4  -5 -16 1732.47 2101.11   6
  -5   4 -16 828.211 985.476   6
  -5  -4 -17-2246.95 1629.60   6
  -4  -5 -17-1034.47 1392.71   6
  -5  -5   0 54597.7 4478.40   6
  -5  -5   0 55984.3 4012.82   2
  -5   5   0 56813.3 4547.21   2
  -5  -5   1 1756.84 817.718   2
  -5  -5  -1 1363.81 805.595   6
  -5  -5  -1 1521.01 795.255   2
   5  -5   1 851.207 318.813   6
  -5   5   1 3306.01 1300.21   2
  -5   5  -1 3595.15 1389.06   2
  -5  -5   2 52418.0 4096.66   2
  -5  -5  -2 54473.3 4403.81   6
  -5  -5  -2 54604.9 3658.68   2
  -5   5  -2 56037.7 4761.39   2
  -5   5   2 49089.9 4083.89   2
  -5  -5  -3 686.250 460.120   2
  -5  -5  -3 611.069 314.834   6
  -5   5  -3 687.610 562.987   2
  -5   5   3 888.844 555.652   2
  -5  -5   4 4332.37 1344.12   2
  -5  -5  -4 3757.30 1265.30   6
  -5   5   4 4086.97 1235.17   2
  -5   5   5-39.5499 332.447   2
  -5  -5  -5 73.9911 128.680   2
  -5   5  -6 997.118 592.837   2
  -5  -5  -7-795.185 648.601   6
  -5   5  -7-81.1015 76.3156   6
  -5   5   7-360.695 509.793   2
  -5   5  -8 218.840 160.018   6
  -5   5  -8 112.838 300.686   2
  -5   5  -9 19.0677 334.791   2
  -5   5  -9-143.910 79.6538   6
  -5   5  10 761.398 665.451   2
  -5   5 -10 32.9437 63.8473   6
  -5   5 -10 775.103 392.925   2
  -5  -5 -10 338.322 478.640   6
  -5  -5 -11-924.594 1047.19   6
  -5   5  11-1168.43 917.187   2
  -5   5 -11-190.883 278.828   6
  -5   5 -12 54.2858 179.247   6
  -5   5  12 66.4142 167.236   2
  -5  -5 -12 372.459 849.801   6
  -5   5 -13-232.348 166.253   6
   5  -5 -13 771.776 1052.86   6
  -5  -5 -14-82.0530 380.399   6
  -5   5 -14-63.8464 323.207   2
   5  -5 -15-28.9886 1009.98   6
  -5   5 -15 332.547 184.754   2
  -5   5 -15-889.501 441.143   6
  -5  -5 -15-1173.59 1174.89   6
   5  -5 -16 1467.84 2638.98   6
  -5  -5 -16 392.119 746.830   6
  -6   0   1 130739. 6332.88   2
   0  -6  -1 132413. 5885.44   6
  -6   0  -1 133693. 6324.00   2
  -6   0  -2 35591.1 3160.41   2
   0  -6  -2 33721.6 3100.14   6
  -6   0   2 34003.6 3296.97   2
   0  -6  -3 270.083 187.743   6
  -6   0  -3-98.0071 597.776   2
   0   6   4 20416.8 1896.16   2
  -6   0  -4 20185.6 2334.57   2
   0  -6  -4 22236.2 2903.16   6
  -6   0   4 20013.7 2488.60   2
  -6   0  -4 18942.8 2122.25   6
   0   6   5 18856.5 1916.07   2
   0  -6  -5 26217.3 3223.42   6
   0  -6  -6 92227.8 6046.56   6
  -6   0  -6 95862.1 5486.35   6
  -6   0  -6 91136.8 5027.15   2
  -6   0   6 99313.5 5846.42   2
  -6   0  -7 4113.18 1178.18   6
  -6   0  -7 5080.95 1080.99   2
  -6   0  -8 3874.32 991.854   2
   0  -6  -8 5874.78 1723.04   6
  -6   0  -8 3798.44 1172.52   6
  -6   0  -9-345.278 483.682   2
  -6   0 -10 12266.9 1992.13   2
  -6   0 -10 16003.4 2767.13   6
  -6   0 -11 287.068 469.252   2
  -6   0 -11 211.076 633.687   6
  -6   0 -12 3648.01 1539.64   2
  -6   0 -12 4932.40 1759.68   6
   0  -6 -13 1842.03 1610.53   6
  -6   0 -13 1449.34 914.648   6
  -6   0 -14 732.896 474.129   6
   0  -6 -14 1348.81 1308.25   6
  -6   0 -15-749.520 674.588   6
   0  -6 -15-601.905 1087.08   6
   0  -6 -16 360.357 989.077   6
   0   6 -16 4250.54 2373.04   2
   0  -6 -17-531.072 766.779   6
  -6   0 -17-792.844 729.481   6
  -1   6   0 126064. 6222.27   2
  -6   1   0 127950. 6055.45   2
  -6  -1   0 132264. 6186.67   2
  -1  -6   0 132924. 5955.07   6
  -6  -1  -1 17636.3 2172.37   2
  -1  -6   1 20899.6 2228.04   6
   1  -6   1 19015.7 1851.96   6
  -1  -6  -1 17929.2 2080.51   6
  -6  -1   1 17599.5 2142.99   2
  -6   1   1 16614.4 2230.92   2
  -6  -1  -2 1417.91 461.084   6
  -6   1   2 1723.53 651.694   2
   1  -6   2 1635.15 462.236   6
  -1  -6  -2 1792.28 530.997   6
  -1  -6   2 1835.35 581.567   6
  -6  -1   2 1444.42 582.916   2
   1  -6  -2 1457.60 647.042   6
  -6   1  -3 3086.72 905.361   2
  -6  -1  -3 4495.95 1140.60   2
  -1  -6  -3 2682.97 732.398   6
  -6   1   3 2858.22 1054.63   2
  -6   1  -3 2559.39 635.745   6
  -6  -1  -3 4853.66 1088.57   6
  -6  -1  -4 14957.4 1937.17   6
  -6   1  -4 16894.6 1963.32   6
  -6   1  -4 15249.5 2123.83   2
  -6  -1  -4 19578.8 2355.43   2
  -1  -6  -4 16511.4 2504.98   6
   1  -6  -4 17835.5 2502.48   6
  -6   1   4 16240.7 2258.74   2
  -6   1   5 6199.72 1611.37   2
  -6  -1  -5 6480.04 1496.72   6
  -6  -1   5 7413.09 1636.08   2
  -6  -1  -5 5742.18 1444.47   2
  -1  -6  -5 7754.67 1841.04   6
  -1   6   5 5629.10 1060.48   2
  -6   1  -5 6699.23 1517.13   2
   1   6   6 963.607 519.484   2
  -6   1  -6 2483.77 889.478   6
  -6   1  -6 1776.21 814.342   2
  -1  -6  -6 3028.84 1277.29   6
  -6   1  -7 5068.97 1273.61   2
  -6  -1  -7 6487.30 1544.32   6
  -6   1   7 7879.11 1811.43   2
  -6   1  -7 6369.91 1436.07   6
  -6  -1  -7 5607.24 1256.31   2
  -1   6   7 8505.39 1330.39   2
  -1   6   8 2349.93 441.175   2
  -6   1  -8 8469.30 1720.51   6
  -1  -6  -8 5842.50 1694.97   6
  -6  -1  -8 4450.89 1165.88   2
  -6   1  -8 2929.17 647.522   2
  -6  -1   8 7386.87 1758.84   2
  -6  -1  -8 7306.90 1747.15   6
  -6   1  -9 67.9131 235.789   2
   1  -6  -9 572.410 391.555   6
  -6  -1  -9 780.915 414.505   2
  -1  -6  -9 1243.11 720.847   6
   1  -6 -10 5659.42 2060.15   6
  -6  -1 -10 1256.36 601.230   2
  -1  -6 -10 3897.41 1563.51   6
  -6   1 -10 3833.86 1394.14   6
  -6   1 -11 325.840 129.844   2
  -1  -6 -11 70.7905 540.696   6
  -6   1 -12 6575.67 1893.35   6
  -6  -1 -12 5241.93 1667.46   6
  -1  -6 -12 3667.77 2212.18   6
  -6   1 -13 720.408 699.656   2
  -1  -6 -13 706.612 1091.85   6
  -6  -1 -13 971.158 767.744   6
  -6   1 -13 1030.91 761.576   6
  -6  -1 -14-782.791 833.959   6
  -6   1 -14 300.479 340.354   2
  -6   1 -14-298.377 379.091   6
  -1  -6 -14 200.612 650.866   6
  -1  -6 -15-126.923 486.575   6
  -6   1 -15 722.145 498.213   6
  -1   6 -15 284.466 697.309   6
   1  -6 -16 502.778 1276.15   6
  -6  -1 -16-509.825 481.064   6
  -1   6 -16 774.721 761.933   6
   1  -6 -17-115.243 590.617   6
  -1   6 -17-318.854 700.085   6
  -6  -1 -17-961.436 1331.65   6
  -6   1 -17-187.676 494.781   6
  -6  -2   0 33901.0 3059.92   2
  -2  -6   0 33755.4 3226.71   6
  -6   2   0 30620.1 3045.60   2
   2  -6   0 34430.4 2668.10   6
  -6   2   1 1264.20 441.994   2
  -2  -6   1 1608.06 663.371   6
  -2   6   1 1529.15 538.260   2
  -6  -2  -1 1309.60 451.554   6
  -6   2  -1 1159.02 491.174   2
   2  -6   2 2020.90 517.092   6
  -6  -2  -2 2353.61 964.456   6
  -2  -6   2 3748.78 1151.38   6
  -6   2  -2 2379.73 969.329   2
  -6   2   2 2079.24 957.374   2
  -6  -2  -2 1359.96 633.107   2
   2  -6  -2 3272.29 998.281   6
  -6  -2   3 12545.4 1973.47   2
  -2  -6  -3 9324.96 1638.89   6
  -2   6  -3 11743.8 1989.18   2
  -6  -2  -3 10591.2 1502.93   2
  -6   2  -3 11366.1 1892.96   2
  -6  -2   4 2161.43 946.014   2
  -6  -2  -4 491.648 403.406   6
  -6   2  -4 530.193 268.063   6
  -6   2  -4 1807.66 793.716   2
  -6  -2  -4-157.943 797.992   2
  -6   2   4 1035.18 440.333   2
   2  -6  -5 25628.2 3172.88   6
  -6   2   5 27255.4 3115.46   2
  -6  -2   5 21584.1 2719.22   2
  -6  -2  -5 22849.6 2565.76   2
  -6  -2  -5 22697.3 2754.00   6
  -6   2  -5 22332.7 2639.09   2
  -6   2  -5 19741.2 2024.11   6
  -2  -6  -5 22589.2 3082.02   6
  -6   2  -6 3287.36 977.851   2
  -6   2   6 4411.09 1076.85   2
  -6  -2   6 5152.12 1293.81   2
  -6  -2  -6 3402.85 872.016   2
  -2  -6  -6 3157.95 1205.12   6
   2  -6  -6 5497.34 1512.20   6
  -6  -2   7 13962.7 2248.19   2
  -6   2  -7 10181.6 1775.19   2
   2  -6  -7 13153.5 2511.00   6
  -2   6   7 14905.1 2008.16   2
  -6  -2  -7 10714.3 2106.75   6
  -2  -6  -7 11116.2 2246.40   6
  -6   2  -8 5071.52 1235.82   6
  -6   2   8 5894.16 1703.14   2
  -6  -2  -8 4720.74 1454.07   6
  -6   2  -8 3272.13 1102.46   2
  -2  -6  -8 3311.40 1317.13   6
   2  -6  -8 4226.96 1545.61   6
  -2   6   8 2576.37 758.462   2
  -2  -6  -9 3029.47 1276.26   6
  -6   2  -9 1182.32 387.184   2
   2  -6  -9 3399.03 1336.15   6
  -6   2  10 2357.11 1127.27   2
  -6  -2  10 150.650 404.585   2
   2  -6 -10 2017.42 1029.88   6
  -6   2 -10 1622.82 803.288   2
  -2  -6 -10 3073.84 1281.22   6
  -6   2 -10 3356.58 1176.26   6
  -2   6 -10 4869.26 1811.33   2
  -2   6 -11 7375.97 2330.59   2
  -6   2 -11 4786.22 1416.53   6
   2  -6 -11 7360.18 2382.51   6
  -6   2 -11 477.753 462.318   2
  -6  -2 -11 2312.68 1165.30   6
   2  -6 -12 9603.20 2875.75   6
  -6  -2 -12 5360.02 1730.28   6
  -6  -2 -13 580.872 660.638   6
   2  -6 -13 2800.86 1959.07   6
  -6   2 -13 1535.89 916.576   6
  -2   6 -14-482.360 664.392   6
  -6  -2 -14-1241.96 1005.62   6
  -6   2 -14-604.518 699.347   6
   2  -6 -14-1608.08 1499.70   6
  -2  -6 -14 272.858 649.174   6
  -2   6 -14-902.644 1007.29   2
  -2  -6 -15 318.615 434.427   6
  -6  -2 -15-621.133 914.939   6
  -2   6 -15 72.5643 409.695   6
  -6   2 -15 714.368 752.130   6
  -6  -2 -16-919.722 1211.34   6
  -6   2 -16 593.814 894.772   6
  -2  -6 -16-114.267 98.7220   6
  -2   6 -16-981.417 820.092   6
  -2  -6 -17-264.129 466.969   6
  -2   6 -17 623.976 273.414   2
  -3   6   0-305.113 655.552   2
   3  -6   0 458.131 316.183   6
  -6   3   0-129.418 646.081   2
  -3  -6   0-155.055 355.420   6
  -3   6  -1 2731.19 805.214   2
  -6   3  -1 4280.53 1169.70   2
  -6  -3   1 5259.04 1335.60   2
  -6  -3  -1 3684.35 1035.13   6
  -3  -6   1 4410.95 1145.84   6
  -3  -6  -1 4260.12 1241.86   6
  -6   3  -2 9894.31 1875.45   2
  -3   6  -2 12442.5 2146.49   2
  -6  -3   2 11238.8 1871.50   2
  -6   3   2 6988.52 1392.52   2
  -3  -6  -2 8642.31 1615.66   6
   3  -6   2 8340.48 796.647   6
  -6  -3  -3 11443.3 1898.91   6
  -6   3  -3 14425.4 2287.15   2
  -6  -3   3 13893.6 2021.25   2
  -3   6   3 16520.9 2277.79   2
  -6   3   3 12614.6 1954.33   2
   3  -6  -3 14536.9 2000.58   6
   3  -6  -4 6031.49 1444.80   6
  -3  -6  -4 3437.10 863.139   6
  -6  -3  -4 3377.72 859.247   6
  -6  -3  -4 4266.06 986.807   2
  -6   3   4 5404.00 1308.77   2
  -6   3  -4 5536.96 1385.49   2
  -3   6   4 4682.59 1125.13   2
  -3   6  -4 5614.74 1399.70   2
  -3  -6  -5 7719.12 1800.40   6
   3  -6  -5 10540.7 2060.57   6
  -6   3  -5 4307.99 586.067   6
  -6  -3   5 7974.87 1666.22   2
  -6   3   5 10167.0 1925.23   2
  -6  -3  -5 10223.0 1970.35   6
  -6   3  -5 7501.11 1628.69   2
  -3   6   5 9999.97 1715.64   2
  -6  -3  -6 379.148 372.235   6
  -6   3  -6 515.535 338.611   6
  -6   3   6-361.215 551.904   2
  -6  -3   6 40.3294 334.549   2
   3  -6  -6-213.383 575.961   6
  -6   3  -7 243.840 68.1867   6
  -3   6   7 188.869 376.552   2
  -6  -3  -7 249.078 435.748   6
  -3  -6  -7 82.4806 316.533   6
   3  -6  -7-550.257 663.275   6
  -6   3  -7-625.364 569.923   2
  -6   3   7-57.3939 504.371   2
  -6  -3  -8 454.884 145.084   2
   3  -6  -8 333.957 102.630   6
  -3  -6  -8 751.268 527.468   6
  -6  -3  -9-368.605 628.793   6
  -6   3   9 809.301 720.942   2
  -3  -6  -9-341.113 586.385   6
  -6   3  -9 231.820 136.644   6
   3  -6  -9 253.840 380.391   6
  -6  -3   9-412.170 567.235   2
   3  -6 -10-382.070 661.757   6
  -3  -6 -10 623.687 756.901   6
  -6  -3 -10 438.943 502.221   6
  -6   3  10 1805.74 997.184   2
  -3   6 -10 21.6983 401.765   2
  -3   6 -11 464.726 397.009   2
  -6   3 -11 1673.46 873.820   6
   3  -6 -11 2252.30 1549.53   6
  -3  -6 -11 538.616 701.107   6
  -3   6 -11 414.419 244.253   6
  -6   3 -12 1706.70 875.108   6
  -3  -6 -12 716.276 1047.37   6
  -3   6 -12 647.379 479.329   6
   3  -6 -13 654.048 906.892   6
  -6   3 -13-842.105 1222.40   2
  -3   6 -13-867.651 491.208   2
  -6  -3 -13-116.175 674.357   6
  -3  -6 -13-161.573 427.415   6
   3  -6 -14-622.189 888.885   6
  -3   6 -14 1075.10 933.999   6
  -3  -6 -14 142.369 425.234   6
  -6   3 -14-201.277 372.246   6
  -3   6 -14 133.349 869.838   2
  -6   3 -14-561.733 1010.84   2
  -3   6 -15-303.689 746.746   2
  -3  -6 -15 154.815 539.437   6
  -6   3 -15 301.813 546.185   6
  -3   6 -15 650.777 439.212   6
  -6   3 -15-68.9376 720.121   2
   3  -6 -15 474.294 1078.49   6
   3  -6 -16 909.619 1563.74   6
  -3  -6 -16 37.3968 170.857   6
   6  -3 -16-464.217 1759.67   6
  -6   3 -16 1186.32 1026.80   6
  -3   6 -17-1300.86 1944.46   2
  -3  -6 -17-694.904 1285.95   6
   4  -6   0 22401.6 2000.99   6
  -4   6   0 24899.3 3104.17   2
  -6   4   0 23211.0 2938.80   2
  -6  -4   0 22087.3 2805.32   6
  -6  -4  -1 18828.5 2362.79   2
  -6  -4  -1 17251.4 2576.24   6
  -4   6   1 19751.0 2801.53   2
  -6   4  -1 17433.6 2689.57   2
  -4  -6   1 17377.7 2525.70   6
  -6   4   1 15179.5 2340.80   2
  -6  -4   1 14197.7 2109.33   2
  -4   6  -2 261.617 652.014   2
   4  -6  -2 1208.96 541.875   6
  -6  -4  -2 1588.59 905.430   6
  -6  -4  -2 2642.88 989.984   2
  -6   4  -2 2620.59 1139.37   2
  -4   6   2 2512.30 1071.97   2
  -4  -6  -2 375.296 390.530   6
  -6  -4   2 810.324 331.523   2
  -4  -6  -3 3509.83 1012.09   6
  -6  -4  -3 5560.23 1356.13   6
   4  -6  -3 5922.68 1393.12   6
  -6  -4   3 6145.17 1356.54   2
  -6   4  -3 5984.66 1520.75   2
  -4   6   3 5401.60 1237.67   2
  -6   4   3 4550.89 1021.41   2
  -4   6  -3 4378.71 1029.07   2
  -6  -4  -3 6074.68 1241.41   2
  -4   6  -4 3280.70 1133.44   2
  -6  -4  -4 1027.11 443.682   6
  -6   4   4 2561.77 903.882   2
  -6  -4   4 4015.93 1315.24   2
  -6  -4  -4 2173.05 655.893   2
  -4   6   4 4073.94 1218.87   2
   4  -6  -4 4517.53 1397.36   6
  -6  -4  -5 1230.93 704.425   6
  -6  -4   5 1641.59 673.023   2
  -4  -6  -5 576.821 195.367   6
  -6   4  -5 1215.62 580.693   2
  -4   6  -5 2186.63 976.338   2
  -4   6   5 1232.11 735.455   2
   4  -6  -5 879.843 461.891   6
  -6   4   6 5896.59 1609.15   2
  -6  -4  -6 3928.13 1288.07   6
  -4   6   6 4323.13 1224.23   2
  -4  -6  -6 1758.96 866.597   6
  -6  -4  -7-199.381 213.522   2
  -6   4   7-242.157 632.769   2
  -4   6   7 195.966 216.196   2
  -4   6  -7 313.818 138.787   6
  -4   6  -7 3.97429 406.795   2
  -6   4  -7 164.672 169.460   6
   4  -6  -7-62.5236 483.152   6
  -4   6   8 950.354 767.877   2
  -6   4  -8 440.174 139.262   6
  -6  -4   8 800.677 475.709   2
  -4   6  -8 736.530 516.254   2
  -6  -4  -8 320.870 77.9612   2
  -4  -6  -8-52.1342 529.304   6
  -6   4   8 910.257 689.556   2
  -6  -4  -8 125.204 318.912   6
   4  -6  -8 628.482 327.279   6
  -6  -4  -9 187.038 282.025   6
   4  -6  -9 554.533 440.287   6
  -4   6  -9 11.7450 139.525   2
  -4  -6  -9-863.720 873.929   6
  -6   4  -9-265.720 638.927   2
  -6  -4 -10 2038.39 1223.89   6
  -4  -6 -10 1309.03 967.673   6
  -6   4  10 6240.51 1835.80   2
   4  -6 -10 2119.25 1018.39   6
  -4   6 -10 3717.55 1453.77   2
  -6   4 -10 2233.53 1269.84   2
  -6   4 -10 3743.87 1075.36   6
  -4   6  10 2337.08 1086.48   2
  -4   6 -11-743.548 859.869   2
   4  -6 -11-2.47734 282.523   6
  -4  -6 -11-851.766 1051.10   6
  -4   6  11-727.735 488.183   2
  -6   4 -11 1190.54 685.913   6
  -6  -4 -11-690.847 1015.66   6
  -4  -6 -12 578.804 828.552   6
  -6   4 -12 986.656 583.848   6
  -4   6 -12 1727.06 1325.31   2
  -4   6 -13 152.121 580.443   6
  -6   4 -13-233.976 408.931   6
   4  -6 -13-100.224 391.435   6
  -4   6 -13-449.136 568.985   2
  -4  -6 -13-458.028 923.052   6
  -6   4 -13-1034.59 1026.66   2
   4  -6 -14-75.4630 471.444   6
  -4  -6 -14-266.749 656.446   6
  -6   4 -15 65.1372 330.659   6
   4  -6 -15 1322.97 1645.00   6
   6  -4 -15 775.013 1250.38   6
  -6   4 -15 331.881 739.037   2
  -4   6 -15 529.484 637.332   6
  -4  -6 -15-584.510 748.616   6
  -4  -6 -16 223.546 569.972   6
  -6   4 -16 630.236 1004.40   2
   6  -4 -16-865.371 1823.20   6
   4  -6 -16-98.0469 1320.04   6
  -6   5   0 32189.5 3528.30   2
  -6  -5   0 32328.3 3170.87   2
  -5  -6   0 27360.0 2949.90   2
  -5   6   0 34815.1 3853.51   2
  -6  -5   0 31870.0 3584.22   6
  -5  -6   0 27480.9 3352.98   6
   5  -6   0 26706.0 2321.10   6
   5  -6   1 3841.28 538.639   6
  -6  -5  -1 5787.73 1658.78   6
  -5  -6  -1 7665.18 1790.05   6
  -6   5   1 7932.80 1986.77   2
  -5  -6   1 7052.68 1710.15   6
  -5  -6  -1 7836.23 1484.93   2
  -5  -6   1 8697.38 1711.05   2
  -5   6   1 8482.97 1989.53   2
  -6   5  -1 9336.91 2126.39   2
  -6  -5   1 6664.50 1620.97   2
  -6  -5  -1 6191.10 1450.49   2
  -6   5  -2 25362.7 3260.07   2
  -6  -5  -2 23252.2 2520.25   2
  -6   5   2 24406.9 2941.79   2
  -6  -5  -2 23332.4 3170.56   6
  -6  -5   2 26150.1 2984.49   2
  -5   6  -2 29314.4 3557.85   2
  -5   6   2 27572.7 3218.32   2
  -5  -6  -2 25675.5 3217.54   6
   5  -6  -2 28450.9 2975.95   6
  -6  -5   3 10362.7 1927.46   2
  -6  -5  -3 10855.1 2182.15   6
  -5  -6  -3 7422.33 1662.11   6
  -6  -5  -3 9562.00 1529.19   2
  -6   5  -3 8460.98 1870.11   2
  -5   6   3 10792.7 1998.16   2
  -6  -5  -4 1507.98 891.098   6
  -5  -6  -4 1371.68 783.710   6
  -6   5   4 1502.42 652.448   2
  -6  -5  -4 1134.22 516.673   2
  -5   6   4 1815.78 876.061   2
  -6  -5   4 2132.89 922.895   2
  -6  -5  -5 501.768 308.558   2
  -6   5   5 272.020 362.128   2
  -5   6   6 228.912 338.892   2
  -5  -6  -6 207.730 421.260   6
  -5   6  -6-313.621 277.276   2
  -6  -5   6-788.956 819.988   2
  -6  -5  -6 399.325 558.143   6
  -5  -6  -7-278.838 585.722   6
  -6   5   7-34.7460 502.269   2
  -6   5  -7 426.227 259.650   2
  -5   6   7 1441.70 759.250   2
  -5   6   8 1364.12 767.594   2
  -5   6  -8 278.436 117.236   6
  -6   5  -8-30.4176 70.8811   6
  -5  -6  -8-421.395 549.998   6
  -6   5  -8 231.552 372.630   2
  -6  -5  -8 552.574 431.663   6
   5  -6  -8 224.555 510.367   6
  -5  -6  -9-187.595 628.202   6
  -6   5  -9-186.580 457.435   2
  -6  -5  -9-101.647 241.391   6
  -5   6  -9 84.1634 182.726   6
   5  -6  -9 348.157 637.254   6
  -5   6   9 871.687 368.184   2
   5  -6 -10-790.618 1110.30   6
  -6   5 -10-347.743 456.369   2
  -6  -5 -10-461.456 768.039   6
  -6   5  10-60.9649 471.855   2
  -6   5 -11-417.315 767.408   2
  -6   5  11-1272.64 1329.33   2
  -5   6 -11-35.2471 520.366   2
  -6   5 -11 58.7190 110.101   6
  -5   6 -11 127.004 156.731   6
   5  -6 -11-337.708 920.585   6
  -6  -5 -11-348.253 623.048   6
  -5   6  11-388.783 910.392   2
  -5   6 -12-72.6704 246.104   2
  -5   6 -12-197.195 136.157   6
   5  -6 -12 170.317 567.614   6
  -6  -5 -12-170.113 455.829   6
  -5   6  12-108.806 280.036   2
  -6   5  12 210.643 489.767   2
  -6   5 -12-11.0282 250.537   2
  -6  -5 -13-538.035 1116.25   6
   5  -6 -13 459.025 899.284   6
  -5  -6 -13-158.785 736.278   6
   6  -5 -13 473.961 1087.27   6
  -6   5  13-854.925 771.173   2
  -6   5 -13-80.6701 232.320   6
  -5   6 -13-556.432 334.958   6
   5  -6 -14-1136.58 1254.43   6
   6  -5 -14 1303.13 1442.35   6
  -6  -5 -14-418.767 922.725   6
  -5  -6 -14 95.9991 396.877   6
  -6   5 -15-1129.35 1188.33   2
   5  -6 -15 523.240 1575.63   6
   6  -5 -15-269.866 1277.04   6
  -6  -5 -15-1014.55 1175.10   6
  -5  -6 -15-196.321 507.211   6
  -6  -5 -16 272.267 460.230   6
   5  -6 -16 959.409 1673.61   6
   6  -5 -16-413.175 1568.14   6
  -5   6 -16 893.189 1096.43   2
   6  -6   0 94881.9 4543.04   6
  -6   6   0 105708. 6717.66   2
  -6  -6   0 101819. 5848.89   2
  -6  -6   0 97081.2 6609.05   6
  -6   6   1 3488.58 1379.08   2
  -6  -6  -1 3056.33 1121.58   2
  -6  -6  -1 2126.36 1166.43   6
  -6  -6   1 3693.57 1280.79   2
  -6   6  -1 4948.47 1755.35   2
  -6  -6  -2 3728.91 1054.72   2
  -6  -6  -2 3200.48 1124.47   6
  -6   6  -2 4469.11 1511.06   2
  -6   6   2 4793.59 1402.46   2
  -6  -6  -3 684.844 482.109   2
  -6   6   3-279.157 359.659   2
  -6  -6  -4 2565.20 875.350   2
  -6  -6  -4 2702.93 1170.41   6
  -6  -6   4 1794.63 903.618   2
  -6   6   4 2562.29 1011.44   2
  -6  -6  -5 10.8139 320.901   6
  -6   6  -5-41.0025 383.533   2
  -6   6  -6 8114.31 2382.08   2
  -6  -6  -6 10085.9 2362.83   6
  -6   6   6 13110.1 2556.71   2
  -6   6   7 355.588 342.419   2
  -6   6   8 1914.01 858.224   2
  -6  -6  -8 540.910 682.838   6
  -6  -6  -9-916.000 1195.27   6
  -6   6   9-106.991 321.687   2
  -6  -6 -10 1597.35 1267.43   6
  -6   6 -10 54.7882 228.449   6
  -6  -6 -11-400.966 679.133   6
  -6   6 -11-210.702 76.6762   6
  -6   6  11-587.320 926.518   2
   6  -6 -12-88.7739 249.976   6
  -6   6 -12-15.3972 470.099   2
  -6   6  12 508.289 791.903   2
  -6   6  13-651.432 606.904   2
  -6   6 -13 232.077 543.007   2
   6  -6 -13 1054.64 1256.55   6
  -6  -6 -13-1010.45 1020.11   6
  -6  -6 -14-196.535 622.975   6
   6  -6 -14 1253.16 1364.47   6
  -6  -6 -15-815.516 1040.90   6
   6  -6 -15-60.5647 824.024   6
  -6  -6 -16 597.591 985.779   6
  -6   6 -16 1251.98 1700.64   2
  -7   0   0-413.006 552.198   2
  -7   0  -1 18770.2 2635.72   2
  -7   0   1 16491.5 2475.56   2
  -7   0   2 13586.3 2222.98   2
   0  -7  -2 12109.9 2095.70   6
   0   7   2 12144.0 1992.86   2
  -7   0  -2 12329.4 2069.37   2
   0  -7   2 11095.3 1774.92   6
  -7   0  -3 3838.81 1088.31   2
   0  -7  -3 1794.79 561.996   6
   0   7   3 2304.69 728.350   2
  -7   0  -3 2611.34 683.432   6
  -7   0   4 7141.44 1567.99   2
   0  -7  -4 7081.61 1667.42   6
  -7   0  -4 7511.25 1489.32   2
   0  -7  -5 2922.31 1139.30   6
  -7   0  -5 591.290 376.907   6
   0   7   5 1859.71 482.765   2
   0   7   6 4222.10 875.755   2
  -7   0  -6 4179.31 1040.41   6
  -7   0  -6 4588.13 1169.51   2
  -7   0  -7 11452.1 1998.49   6
   0   7   7 8371.12 1088.32   2
  -7   0  -7 10563.2 1729.20   2
   0  -7  -7 9159.68 2066.79   6
   0  -7  -8 16758.9 3016.46   6
  -7   0  -8 11026.1 1868.46   6
  -7   0  -9 1482.07 878.272   6
  -7   0   9 1002.60 509.205   2
   0  -7  -9 630.800 375.869   6
   0  -7 -10 1810.41 1211.80   6
  -7   0  10 2137.82 977.695   2
   0  -7 -11 3395.77 1285.13   6
  -7   0 -11 3737.20 1365.17   2
  -7   0 -11 4600.80 1491.22   6
  -7   0  11 3599.31 1084.61   2
  -7   0  12 15565.5 3097.91   2
  -7   0 -12 13574.8 2856.30   6
  -7   0 -13-545.803 775.839   6
  -7   0 -13-58.9497 318.678   2
   0  -7 -13-148.164 424.152   6
  -7   0 -14-1605.61 1030.72   6
   0  -7 -14-671.205 947.012   6
  -7   0 -15-886.725 905.636   6
   0  -7 -15-122.808 340.145   6
   0  -7 -16 1409.65 1355.13   6
   0   7 -16 2345.63 1807.45   2
   1  -7   0 16760.2 2186.90   6
  -1  -7   0 15647.5 2355.27   6
  -7   1   0 18162.1 2499.03   2
  -1   7   0 16540.0 2409.02   2
  -7  -1   0 20147.1 2665.33   2
   1  -7  -1 145.858 144.889   6
  -1  -7  -1-760.764 853.671   6
  -7  -1  -1-1072.63 867.969   2
  -7  -1   1-219.864 566.947   2
  -1  -7   1 640.322 555.324   6
  -7   1   1-819.525 785.648   2
  -7   1   2 4526.51 1263.81   2
   1  -7  -2 4822.33 1195.50   6
  -1  -7   2 4813.38 1155.75   6
  -7  -1  -2 5101.75 1161.86   6
  -7  -1   2 4117.90 1078.10   2
  -1  -7  -2 3664.16 1046.73   6
  -1   7   2 3232.03 1001.49   2
  -7  -1  -2 4956.92 1277.30   2
  -7   1   3 1886.83 884.305   2
   1  -7  -3 879.685 464.419   6
  -7   1  -3 1061.47 68.3689   2
  -7  -1  -3 967.706 503.060   6
  -1  -7  -4-964.257 829.015   6
  -7  -1  -4-372.048 633.083   6
  -7  -1  -4 48.0800 158.218   2
  -7   1  -4-711.913 646.943   2
  -7   1   4-684.639 724.138   2
  -7  -1  -5 1731.81 764.914   2
  -7   1  -5 1407.26 558.012   6
   1  -7  -5 2880.06 1127.75   6
  -7  -1   5 2223.53 1011.54   2
  -7   1  -5 937.934 536.207   2
  -1  -7  -5 1392.72 655.795   6
  -7   1   5 321.702 468.798   2
   1   7   6 1530.51 354.326   2
  -1   7   6 3791.94 819.652   2
  -7   1  -6 4156.32 1127.97   6
  -7  -1   6 6269.48 1603.04   2
  -7   1  -6 4535.86 1312.30   2
  -7  -1  -6 4544.21 1301.73   2
   1  -7  -7 1353.49 869.731   6
  -7  -1  -7 119.947 119.061   6
  -1   7   7 735.832 427.817   2
  -7   1  -7 447.560 225.644   2
  -7  -1  -7 531.680 374.859   2
  -1  -7  -7 485.849 611.434   6
  -7   1  -8 1373.33 591.810   6
  -1  -7  -8 2272.91 1224.12   6
  -1   7   8-52.9999 451.359   2
   1  -7  -8 3912.69 1624.58   6
  -7   1  -8 1725.06 734.939   2
  -7  -1   8 3908.97 1470.52   2
  -7  -1  -8 1829.92 919.226   2
  -7   1  -9 254.871 240.656   2
  -7  -1  -9 234.823 350.231   2
  -7   1   9-101.344 70.7573   2
  -7  -1  10 2450.31 950.660   2
  -7  -1 -10 3805.52 1367.81   6
  -7   1 -10 4096.32 1202.83   2
  -7   1  10 4781.15 1651.06   2
  -7  -1 -10 789.449 520.515   2
  -7   1 -10 1604.08 756.694   6
  -7   1 -11 38.8001 369.308   2
  -7   1  11 247.856 464.236   2
  -7  -1 -11-473.101 659.075   6
  -7  -1 -11 170.676 69.4682   2
  -7   1 -12 4531.63 1619.47   6
  -7   1 -12 1490.17 851.927   2
  -7  -1 -12 3015.79 1379.46   6
   1  -7 -13 86.3180 707.497   6
  -7   1 -13-553.478 787.393   6
  -7   1 -13-228.908 200.012   2
  -7  -1 -13-1635.45 1110.08   6
  -7  -1 -14-1282.88 963.117   6
  -7   1 -14-69.6707 404.700   6
   1  -7 -14-602.576 891.128   6
  -7   1 -15-282.139 260.272   6
   1  -7 -15-278.336 769.068   6
  -1  -7 -15 310.204 238.718   6
  -1  -7 -16 929.985 1154.74   6
  -7  -1 -16-1343.72 871.819   6
   1  -7 -16 1216.00 1623.35   6
  -1   7 -16-1168.36 1491.69   2
  -1   7 -16 2166.39 1519.78   6
  -7  -2   0 10410.9 1805.24   2
  -7   2   0 9303.72 1737.90   2
  -2   7   1 5402.67 1284.41   2
  -2  -7  -1 3429.89 1032.89   6
   2  -7  -1 5079.46 1117.22   6
  -2  -7   1 4590.84 1208.93   6
  -7   2  -1 4884.82 1138.43   2
  -7   2   1 5408.12 1308.88   2
   2  -7   1 5009.77 996.121   6
  -2  -7  -2-243.435 333.296   6
   2  -7  -2-11.4651 225.534   6
  -2   7   2-241.276 427.997   2
   2  -7   2 102.776 252.178   6
  -7  -2  -2-117.919 470.646   6
  -2  -7   2-3.63577 246.151   6
  -7   2  -2-669.592 706.969   2
  -7   2   2-136.537 364.875   2
  -7  -2  -2-559.457 636.595   2
  -2   7   3 342.132 327.862   2
  -7  -2  -3-284.531 662.686   2
   2  -7  -3 760.550 447.198   6
  -2  -7  -3-31.4484 391.967   6
  -7   2  -3-29.4037 441.681   2
  -2   7  -3 768.683 549.212   2
  -7   2  -4 3820.00 1070.67   2
   2  -7  -4 3274.80 1014.99   6
  -7  -2   4 4627.05 1292.71   2
  -2  -7  -4 1947.35 397.084   6
  -7  -2  -4 3054.31 717.284   2
  -7   2   4 5543.42 1444.37   2
  -7  -2  -5-248.725 729.067   2
  -2   7   5 974.787 549.377   2
  -7   2  -5 745.906 398.326   6
  -7   2   5 229.635 322.051   2
  -7   2  -5 1148.22 674.578   2
  -7  -2  -5-1048.21 803.857   6
  -2  -7  -5-556.154 793.673   6
  -2  -7  -6 9423.75 2068.60   6
  -7   2   6 12770.9 2209.32   2
  -7   2  -6 8836.82 1795.85   2
  -7  -2  -6 10943.3 1911.58   2
  -7   2  -7 7740.43 1589.20   2
  -7  -2   7 11894.5 2237.37   2
  -7  -2  -7 7713.44 1816.21   6
  -7   2  -7 8742.66 1584.04   6
  -7  -2  -7 7637.38 1483.03   2
  -2  -7  -7 8872.05 2109.00   6
  -2  -7  -8 281.754 338.601   6
  -7   2  -8 384.409 258.509   6
  -7  -2  -8-93.7207 413.127   2
  -7  -2   8 351.480 98.6028   2
  -2   7   8-733.790 642.715   2
  -7   2  -8 253.313 334.617   2
  -7  -2  -9-522.002 807.820   2
  -7   2  -9 663.209 192.684   2
  -7  -2   9 1590.88 741.729   2
  -7  -2  -9-223.008 531.664   6
   2  -7  -9 2247.66 1188.95   6
  -2  -7  -9 182.555 126.197   6
  -7  -2 -10 3503.43 981.787   2
  -7  -2 -10 7256.47 2100.63   6
  -7   2 -10 4764.73 1478.90   6
  -2  -7 -10 6925.83 2049.91   6
  -7   2 -11 2997.72 1068.46   6
  -2  -7 -11 5077.48 1916.53   6
  -7  -2 -11 4680.80 1680.93   6
  -7   2  11 4697.20 1467.46   2
  -7   2 -12 14.1910 356.187   2
  -7   2  12 695.390 844.022   2
  -7  -2 -12 818.031 856.454   6
  -2  -7 -13 510.374 721.138   6
  -7   2 -13 796.865 187.750   6
  -7   2 -13-2.89741 559.592   2
  -7   2  13 703.215 565.268   2
  -2   7 -14-1260.02 915.031   6
  -7   2 -14-517.905 674.211   6
  -2  -7 -14 85.3941 305.828   6
  -7  -2 -14-1215.65 889.055   6
  -7   2 -14 573.178 599.736   2
  -7   2 -15 15.0653 1862.30   6
  -7  -2 -15-975.608 846.249   6
  -2   7 -15-296.972 166.018   6
  -2  -7 -15 588.854 807.716   6
   2  -7 -16 1259.18 1267.01   6
  -2   7 -16-510.269 339.073   6
  -7  -2 -16-1375.24 1066.39   6
  -2   7 -16 419.784 784.253   2
  -7   2 -16-72.0854 98.7099   6
  -2  -7 -16-288.867 579.113   6
  -3  -7   0 1786.62 658.651   6
  -3   7  -1-266.381 749.443   2
  -7  -3  -1 361.399 187.129   6
   3  -7   1 910.790 371.791   6
   3  -7  -1 786.902 433.374   6
  -7  -3   1 1238.31 652.980   2
  -3  -7   1 1054.09 590.296   6
  -7   3  -1-270.441 541.532   2
  -3  -7  -1 1158.13 764.622   6
   3  -7   2 312.534 39.0550   6
  -3   7  -2-142.264 587.017   2
  -7  -3  -2 208.295 271.504   6
  -7   3  -2 110.589 314.271   2
  -3  -7   2 757.050 648.174   6
  -7  -3   2 325.407 410.249   2
   3  -7  -2 426.592 224.777   6
  -3   7   2 522.651 528.996   2
  -7   3   3-100.594 325.089   2
   3  -7  -3-1365.33 899.950   6
  -7  -3  -3-348.472 536.156   2
  -7  -3   3-39.6896 561.786   2
  -7  -3  -3 84.5077 547.775   6
  -7   3  -3-99.2201 343.582   2
  -3  -7  -3-251.366 432.057   6
  -3   7   4-470.094 633.126   2
  -7  -3  -4 252.870 318.238   2
  -3  -7  -4 224.938 392.985   6
  -7   3  -4 155.475 207.185   2
  -7  -3   4 7.48336 121.891   2
  -3   7  -4-251.738 510.318   2
  -7  -3  -4-1188.74 838.563   6
   3  -7  -5 2494.04 1143.03   6
  -7   3  -5 1137.28 395.646   2
  -7  -3  -5 1168.65 642.004   6
  -7   3   5 3499.99 1316.59   2
  -7  -3  -5 1687.45 638.698   2
  -3   7   5 1703.34 514.771   2
  -7  -3   6 325.624 509.681   2
  -7   3  -6 36.1019 331.244   2
  -7   3  -6 41.4582 155.810   6
  -7   3   6-245.060 498.676   2
  -3   7   6-161.546 377.430   2
  -7  -3   7-265.472 450.171   2
   3  -7  -7 853.761 708.683   6
  -3  -7  -7-2118.84 1263.43   6
  -7   3  -7-1160.88 855.340   2
  -3   7   7 388.260 391.263   2
  -7   3   7-973.462 908.508   2
   3  -7  -8 783.991 756.456   6
  -7  -3   8-784.022 620.535   2
  -3  -7  -8-705.814 819.670   6
  -7  -3  -8-27.2351 317.186   2
  -3   7   8-446.299 742.400   2
   3  -7  -9 274.259 320.199   6
  -3  -7  -9-870.593 818.701   6
  -7   3  -9 30.5080 177.669   6
  -7  -3  -9 360.496 485.646   6
  -3  -7 -10-462.378 510.772   6
  -7  -3 -10 66.8177 232.709   6
  -7   3 -10-772.312 533.903   2
  -7   3 -11-1377.24 1064.75   2
  -3  -7 -11-337.597 816.721   6
  -7  -3 -11-330.729 493.938   6
  -7   3 -11-869.109 593.948   6
  -3   7 -11-312.536 340.174   2
   3  -7 -12 310.246 707.859   6
  -7   3  12 553.522 450.586   2
  -7   3 -12-100.920 386.188   2
  -7   3 -12 128.811 436.599   6
  -3   7 -12-575.081 395.766   6
  -7  -3 -12-643.942 572.263   6
  -3   7 -13-428.869 653.732   6
  -7  -3 -13-1648.18 1187.10   6
  -3  -7 -13-148.197 374.320   6
   3  -7 -13-553.139 768.734   6
  -7   3 -13-117.054 834.193   2
   3  -7 -14 783.507 1179.97   6
  -7   3 -14-36.7536 515.351   2
  -3  -7 -14 91.7809 495.215   6
  -7   3 -14 214.029 139.946   6
  -3  -7 -15-107.845 837.233   6
  -7  -3 -15-1654.13 1372.46   6
  -3   7 -15 361.425 751.522   2
  -7   3 -15-329.475 499.753   2
  -7   3 -15-527.554 587.511   6
  -3   7 -15 920.076 739.431   6
  -7  -3 -16-1096.85 1206.05   6
  -3   7 -16-235.038 775.745   2
  -3  -7 -16 150.525 355.713   6
   4  -7   0 6258.76 1097.76   6
  -7   4   0 6279.37 1365.29   2
  -7  -4   0 9070.73 1656.38   2
  -4   7  -1 60.7998 471.435   2
   4  -7  -1 665.941 249.822   6
  -4   7   1 790.640 782.012   2
   4  -7   1 356.306 345.523   6
  -7   4  -1 354.079 189.381   2
  -4  -7   1 517.252 224.372   6
  -7  -4  -1 49.6913 349.951   6
  -7  -4  -1 1264.18 847.024   2
  -7  -4  -2 5688.14 1316.42   2
  -7  -4  -2 3602.27 1228.44   6
  -7  -4   2 2766.99 695.459   2
  -7   4  -2 3655.09 1195.47   2
  -4  -7  -2 3930.53 1269.10   6
   4  -7  -3-518.163 671.201   6
  -4   7   3-395.972 557.198   2
  -4  -7  -3-226.234 378.111   6
  -7   4  -3 22.8769 195.661   2
  -7  -4  -3 17.8960 426.780   6
  -7  -4  -3 652.220 586.896   2
  -4   7  -3-936.438 1001.19   2
  -7   4   4-95.6412 240.065   2
  -7  -4  -4-670.624 548.849   6
  -4   7   4 283.649 235.498   2
  -7   4  -4-24.2933 381.443   2
   4  -7  -4-4.17386 271.941   6
   4  -7  -5 387.971 519.283   6
  -7  -4   5 105.698 98.4815   2
  -4  -7  -5-45.2213 461.321   6
  -7  -4  -5-640.289 717.357   6
  -4   7   5-116.629 565.607   2
  -4   7  -5-128.201 406.028   2
  -4  -7  -6-189.013 836.684   6
  -7  -4   6 271.316 192.918   2
  -7   4   6 1164.06 858.528   2
  -4   7  -6-551.442 573.768   2
  -4  -7  -7-993.927 933.900   6
   4  -7  -7-176.210 509.324   6
  -7  -4  -7 286.245 295.786   6
  -4   7   7 474.441 280.676   2
  -7  -4  -7 284.116 215.082   2
  -7   4  -7-420.011 686.200   2
  -7   4   7-985.505 874.829   2
  -7  -4   7-276.356 455.967   2
  -4   7  -7 34.7672 581.059   2
  -4   7   8 33.4606 512.595   2
  -7  -4  -8 174.765 155.506   6
   4  -7  -8-443.961 602.501   6
  -4   7  -8-109.564 165.308   2
  -7  -4   9-1095.74 921.371   2
   4  -7  -9 66.0824 391.479   6
  -4   7  -9-585.678 783.914   2
  -4   7   9-578.003 908.707   2
   4  -7 -10-417.377 134.930   6
  -4  -7 -10-2071.59 1482.36   6
  -7   4 -10-90.3931 314.321   6
  -7  -4 -10-177.998 737.333   6
  -4   7 -10-1424.71 1049.23   2
  -4   7 -11 416.336 572.193   2
   4  -7 -11 509.140 697.622   6
  -4  -7 -11-1072.81 1100.25   6
  -7   4  11-262.514 948.227   2
  -7   4 -11-323.884 819.508   2
  -7  -4 -11 240.578 416.144   6
  -7   4 -12 372.284 632.019   6
  -7   4 -12 324.107 485.107   2
  -7  -4 -12-306.508 730.393   6
  -4   7 -12 1025.77 470.057   2
  -4  -7 -12-195.166 373.111   6
  -7   4  12 398.634 412.568   2
   4  -7 -12 448.562 159.860   6
   4  -7 -13-32.0158 779.298   6
  -4  -7 -13-620.364 644.664   6
  -7   4 -13-501.973 559.728   6
  -4   7 -13 255.648 373.643   6
  -7   4 -13-424.283 792.553   2
  -7   4  13-942.162 994.575   2
  -4   7 -13-99.3247 565.975   2
  -7   4 -14 57.0487 404.905   2
   4  -7 -14-244.096 650.285   6
  -4  -7 -14-87.4739 468.393   6
  -7  -4 -14-1362.85 1236.77   6
  -4   7 -15-941.335 1203.72   2
  -7   4 -15-169.902 305.901   2
  -4  -7 -15-375.532 791.691   6
   4  -7 -15 250.238 787.211   6
  -7  -4 -15-1466.25 1273.00   6
  -7  -4 -16-291.323 625.779   6
   7  -4 -16-497.910 298.034   6
  -4  -7 -16 260.641 658.330   6
  -7  -5   0 2583.99 571.792   2
  -7   5   0 3420.01 1203.51   2
  -7  -5   0 2413.38 973.630   6
  -5  -7   0 3061.81 1073.68   6
  -7   5  -1 2318.54 1169.44   2
  -5   7  -1 2677.12 1127.49   2
   5  -7   1 1224.21 310.359   6
  -5  -7  -1 743.366 464.988   6
  -7   5   1 1593.91 616.678   2
  -7  -5  -1 1516.14 843.041   6
  -5  -7   1 2818.94 1211.20   6
  -7  -5   1 1317.43 478.930   2
   5  -7  -2 417.829 237.981   6
  -7  -5  -2 1196.31 829.244   6
  -5   7   2 1910.29 975.923   2
  -7  -5   2 1478.08 768.135   2
   5  -7  -3 1684.15 747.805   6
  -5   7   3 1816.88 777.437   2
  -7  -5  -3 1191.19 490.839   2
  -7  -5   4 259.458 221.418   2
   5  -7  -4 491.286 98.6461   6
  -7  -5  -4 403.017 160.381   2
  -5   7   4 339.346 416.695   2
  -5   7  -4 393.049 330.909   2
  -5  -7  -5-245.345 442.006   6
   5  -7  -5 33.1235 316.649   6
  -7  -5   5-802.196 692.411   2
  -7   5   5-56.8457 314.256   2
  -7  -5  -5-288.285 495.461   6
   5  -7  -6 247.278 295.119   6
  -7   5   6 754.436 572.778   2
   5  -7  -7-56.1391 256.888   6
  -5   7   7 303.226 560.128   2
  -7   5  -7-1058.85 868.100   2
  -7  -5   7-547.822 545.547   2
  -7  -5  -7-466.914 550.490   6
  -5  -7  -7-12.5113 547.303   6
   5  -7  -8-14.4365 219.625   6
  -7   5  -8-669.255 702.666   2
  -5   7   8 535.479 575.160   2
  -5  -7  -8-809.698 871.084   6
  -7  -5  -8 130.002 169.850   6
  -7   5  -9-1017.87 820.564   2
  -5  -7  -9-1412.70 1186.62   6
   5  -7  -9-291.596 599.185   6
  -5   7 -10-4.26375 186.748   6
  -7  -5 -10 171.548 581.066   6
   5  -7 -10-1580.64 1472.95   6
  -7   5 -10-544.519 263.101   6
  -7   5 -10 392.488 739.028   2
  -5  -7 -10-696.904 1148.93   6
  -5   7  11-503.083 587.955   2
  -7   5 -11-367.399 772.732   2
  -5  -7 -11-1109.98 985.521   6
  -7  -5 -11-407.834 839.325   6
  -7   5  11-305.707 916.926   2
  -5   7 -12-742.643 846.260   2
  -7   5  12 63.1472 796.305   2
  -5   7  12-214.676 400.042   2
   5  -7 -12 293.334 970.510   6
   5  -7 -13-184.248 323.704   6
  -7   5  13-148.603 671.729   2
   5  -7 -14 802.167 631.972   6
   7  -5 -14-428.640 1287.81   6
  -7   5 -14 817.840 739.002   2
  -7  -5 -14-611.119 1105.54   6
   7  -5 -15-1161.19 1622.66   6
  -7  -5 -15-702.935 1062.08   6
   5  -7 -15 225.347 650.811   6
  -5   7 -16 398.511 911.770   2
  -7  -5 -16-634.575 800.034   6
  -7  -6   0 5833.53 1447.68   2
  -6   7   1 7982.82 1963.23   2
   6  -7   1 3415.10 611.261   6
  -7  -6  -1 7323.72 1597.47   2
  -7  -6   1 7733.76 1791.33   2
   6  -7  -1 5933.53 1313.54   6
  -6  -7  -2 9907.24 2252.70   6
   6  -7  -2 8808.48 1872.30   6
  -7  -6  -2 9311.67 1763.24   2
  -7   6  -2 10289.5 2424.96   2
  -6   7   2 14162.0 2474.61   2
  -7  -6  -3-207.498 352.127   6
  -7   6  -3 83.3300 308.223   2
  -6   7  -3-178.792 492.532   2
  -7  -6   3-356.056 466.832   2
  -6  -7  -3 1138.27 670.192   6
  -7  -6  -3 496.896 305.215   2
  -6   7   3 161.591 298.607   2
   6  -7  -3 218.022 113.901   6
   6  -7  -4-325.724 438.282   6
  -6   7  -4-401.956 519.839   2
  -7  -6  -4 65.3448 229.757   2
  -7  -6  -4 450.268 352.628   6
  -6   7   4-442.705 619.293   2
  -6  -7  -4 93.4912 512.233   6
  -7   6  -5 39.0581 292.998   2
  -7  -6  -5-148.553 516.507   6
  -7  -6  -5 749.568 358.820   2
  -7  -6   5 783.198 626.948   2
   6  -7  -6 40.9540 342.341   6
  -7  -6   6 176.707 255.553   2
  -6  -7  -6 404.037 510.854   6
  -7  -6  -6 139.455 322.023   2
  -6   7   6-58.6673 294.426   2
  -7  -6  -7 360.032 507.533   6
  -6   7   7-203.098 139.056   2
  -6  -7  -7 336.000 451.564   6
   6  -7  -7 148.085 487.439   6
  -6   7   8 3266.82 1396.49   2
   6  -7  -8 2131.15 1308.68   6
  -7  -6  -8 651.426 559.641   6
   6  -7  -9-828.038 1035.76   6
  -6  -7  -9 219.649 306.078   6
  -6   7   9-1245.11 951.749   2
  -7  -6  -9-219.285 485.559   6
   6  -7 -10-189.165 709.637   6
  -6  -7 -10 153.867 98.4756   6
  -6   7  11-529.347 864.143   2
  -7   6  11-1782.82 1289.19   2
  -7  -6 -11-665.305 895.172   6
   6  -7 -12 1281.65 863.425   6
  -7   6 -12 2210.38 1604.93   2
  -7  -6 -12 36.2752 371.380   6
  -7   6  12 4355.68 1925.83   2
  -6  -7 -12 953.993 1081.57   6
   7  -6 -12 1989.92 1820.13   6
  -7   6 -13-292.689 169.439   2
   7  -6 -13 287.144 742.712   6
  -6  -7 -13-570.250 748.864   6
  -7  -6 -13-879.256 1203.65   6
   6  -7 -13-897.703 817.752   6
  -7   6  13 325.263 288.893   2
   6  -7 -14 923.863 1288.80   6
  -6  -7 -14-769.237 1033.86   6
   7  -6 -14-683.319 886.718   6
  -6   7 -14 115.224 785.980   2
  -7  -6 -14-492.864 1094.98   6
  -6   7 -15 158.000 683.297   2
  -7   6 -15-282.313 828.160   2
   6  -7 -15 474.803 1355.08   6
  -6  -7 -15-508.677 829.730   6
   7  -6 -15 715.610 643.750   6
  -7  -6 -15-216.210 441.535   6
  -7  -7   0 11068.5 2342.64   6
  -7   7   0 10995.8 2411.48   2
   7  -7  -1 201.722 148.102   6
  -7   7  -1 1757.87 1156.44   2
  -7  -7  -1 274.745 585.600   6
  -7   7   1 525.675 541.440   2
  -7  -7   1 97.6135 433.561   6
   7  -7   1-160.308 379.612   6
  -7  -7   2 9801.89 2282.95   2
  -7   7  -2 12175.8 2691.95   2
  -7   7   2 11315.5 2278.06   2
  -7   7   3-605.528 691.650   2
  -7  -7   3 37.2616 366.738   2
  -7  -7  -3-1565.72 1070.61   6
  -7  -7  -4-408.806 668.542   6
  -7   7  -4-239.507 497.328   2
  -7  -7  -5-376.763 488.258   6
  -7  -7  -6 74.5528 220.428   6
  -7   7  -6 93.3674 316.026   2
  -7   7  -7-411.411 507.882   2
  -7  -7  -7-504.777 704.713   6
  -7   7   8 334.903 414.690   2
  -7  -7  -8 381.872 705.721   6
  -7   7  -8 106.952 244.617   2
  -7   7  -9-619.588 810.717   2
   7  -7  -9 253.142 421.518   6
  -7  -7  -9 120.787 452.229   6
  -7   7   9-1393.78 822.990   2
  -7   7 -10 755.471 830.107   2
   7  -7 -10 1071.52 848.365   6
  -7   7 -11 164.594 634.843   2
   7  -7 -11 354.553 753.056   6
   7  -7 -12 1803.34 1526.99   6
  -7  -7 -12-352.857 625.912   6
   7  -7 -13-657.700 719.497   6
  -7  -7 -13-1473.76 1253.12   6
  -7   7 -14-187.367 492.968   2
   7  -7 -14 695.737 772.568   6
  -7  -7 -14-499.648 629.348   6
   7  -7 -15 1407.05 1618.52   6
  -7  -7 -15-456.380 743.272   6
  -8   0   0-449.808 622.604   2
   0  -8   0 268.535 698.489   6
   0  -8   1 32768.1 3406.46   6
   0  -8  -1 26845.1 3038.68   6
  -8   0   1 27092.5 3425.48   2
  -8   0  -2 1494.12 646.720   2
  -8   0   2 1823.83 705.475   2
   0  -8   2 342.373 329.294   6
   0  -8  -2 383.594 81.0735   6
   0   8   2 516.352 623.617   2
  -8   0  -3 825.556 484.131   2
   0   8   3 670.166 267.132   2
   0   8   4-185.601 398.316   2
   0  -8  -4-487.418 792.745   6
  -8   0  -4-584.103 573.300   6
  -8   0  -4 47.4762 204.983   2
  -8   0   4-325.603 540.634   2
   0  -8  -6 977.856 964.508   6
   0   8   6 749.603 344.012   2
  -8   0  -6 2512.65 934.867   2
  -8   0   7 23176.9 3254.54   2
   0  -8  -7 20460.2 3269.51   6
  -8   0  -7 19678.3 2649.44   2
  -8   0  -8-590.857 597.014   6
  -8   0  -9 6786.55 1655.56   6
  -8   0 -10 13064.1 2690.53   2
  -8   0  10 24002.4 3732.34   2
  -8   0 -11 4244.48 1536.37   6
  -8   0  11 6409.77 1981.82   2
  -8   0 -11 3215.37 1336.97   2
  -8   0 -13 25.8790 227.340   2
  -8   0 -14-1435.88 1080.31   6
  -8   0 -15-496.544 908.161   6
   0  -8 -16 116.571 540.071   6
  -8   0 -16-58.3710 675.955   6
  -1  -8   0 27035.2 2991.62   6
  -1   8   0 35979.1 3894.17   2
  -8   1   0 26762.3 3288.69   2
  -8  -1   0 28550.2 3343.00   2
   1  -8   0 30660.2 3133.98   6
  -1  -8   1 24390.5 3055.29   6
  -8  -1  -1 22592.5 3063.87   2
  -8   1  -1 20968.6 2767.57   2
   1  -8  -1 22877.4 2818.12   6
  -1  -8  -1 22107.8 2888.00   6
   1  -8   1 25600.3 2902.84   6
  -8  -1   1 22480.9 2992.27   2
  -1  -8   2 3009.38 775.832   6
  -8  -1  -2 2196.18 850.326   2
  -8   1   2 1673.73 882.674   2
   1  -8   2 3443.76 869.040   6
  -8  -1   2 1828.50 880.206   2
  -8  -1  -3 6423.29 1494.29   6
  -1  -8  -3 6780.14 1646.35   6
  -1   8   3 6913.39 1472.34   2
  -8  -1  -3 7061.02 1675.14   2
  -8   1  -3 6041.18 1471.34   2
   1  -8  -3 6197.23 1556.93   6
  -8   1   3 5966.66 1480.82   2
   1  -8  -4 535.069 497.307   6
  -8  -1  -4 1304.88 689.331   6
  -8   1   4 126.717 677.066   2
  -8   1  -4 177.252 376.486   6
  -8  -1  -5 1902.31 703.910   2
  -8  -1  -5 2642.17 1032.47   6
  -8   1  -5 691.120 299.937   6
  -8   1  -5 1662.05 703.373   2
  -1  -8  -6 6718.46 1806.38   6
  -8  -1   6 8984.22 2004.87   2
  -8  -1  -6 5195.17 1476.79   6
  -8  -1  -6 7558.58 1775.33   2
  -8   1  -6 8769.58 1747.51   6
   1  -8  -7 3789.78 1540.75   6
  -1  -8  -7 1785.79 952.544   6
  -8  -1  -7 1421.71 616.798   6
  -8  -1  -7 2296.04 863.446   2
  -1   8   7 2004.83 641.089   2
  -8   1  -7 4101.31 1344.39   2
  -8   1  -7 2936.82 1131.66   6
   1   8   7 2011.19 749.536   2
  -8  -1  -8 670.052 552.866   2
  -8   1   8 1240.62 897.067   2
  -1  -8  -8 111.571 461.669   6
  -8   1  -8 494.857 406.940   6
   1  -8  -8 961.832 712.057   6
  -1   8   8 652.381 375.600   2
  -8   1  -8 373.494 486.535   2
   1  -8  -9-137.796 640.417   6
  -8  -1   9 774.529 719.030   2
  -8   1  -9 388.716 488.926   2
  -1  -8  -9 974.196 974.796   6
  -8  -1  -9 1146.42 634.336   2
  -8  -1 -10 1595.72 710.058   2
  -8  -1  10 2692.11 1491.37   2
  -1  -8 -10 4918.49 1862.17   6
  -8   1 -10 2977.86 1127.82   6
  -8  -1 -10 3259.72 1254.73   6
   1  -8 -10 6338.81 2451.00   6
   1  -8 -11 261.675 839.073   6
  -8  -1  11 628.810 607.392   2
  -8   1  11-1138.33 876.244   2
  -1  -8 -11 745.227 934.829   6
  -8  -1 -11-1041.22 789.115   2
  -1  -8 -12 843.597 877.543   6
   1  -8 -12 985.130 1029.29   6
  -8  -1  12 109.262 334.086   2
  -8   1  12 699.111 753.809   2
  -8   1  13-1593.43 1240.55   2
  -8  -1 -13-1342.24 1062.60   6
   1  -8 -13-1630.11 1129.61   6
  -1  -8 -13 6.36614 264.488   6
  -1  -8 -14-79.9706 271.937   6
  -8  -1 -14-1033.28 1050.11   6
   1  -8 -14-515.938 617.971   6
  -1  -8 -15 378.318 616.213   6
   1  -8 -15-456.008 651.939   6
   1  -8 -16 278.335 809.917   6
  -8  -1 -16-932.854 1128.59   6
  -1  -8 -16-9.07411 642.768   6
  -1   8 -16 496.356 727.078   2
   2  -8   0 625.303 397.489   6
  -8  -2   0 1865.81 772.614   2
  -8   2   1 2204.70 907.769   2
  -2  -8  -1 2601.49 892.516   6
   2  -8  -1 3941.14 999.810   6
  -2  -8   1 3832.71 1162.78   6
  -2   8   1 4114.21 1175.87   2
  -8   2  -1 2654.52 986.981   2
  -8  -2  -2 1356.92 569.771   2
  -8   2   2 1408.05 588.074   2
   2  -8  -2 3065.30 969.193   6
  -2  -8  -2 1920.75 699.800   6
  -2  -8   2 3147.30 1007.55   6
  -8  -2  -2 1733.68 744.866   6
  -8   2  -2 2779.37 1050.41   2
  -8  -2  -3 13411.1 2286.81   6
  -2   8  -3 16347.0 2801.14   2
  -8   2   3 11291.9 2232.69   2
   2  -8  -3 13256.5 2278.53   6
  -8  -2  -3 13909.5 2305.04   2
  -8   2   4 5594.34 1550.68   2
  -8  -2  -4 6590.31 1507.34   2
  -2   8   4 8690.56 1656.24   2
  -8   2  -4 5729.03 1407.33   2
  -8  -2   5 2317.07 997.984   2
  -8  -2  -5-142.984 790.404   2
  -2  -8  -5-221.316 1012.82   6
  -8   2  -5 1786.74 712.253   2
  -2   8   5 2225.15 763.089   2
   2  -8  -6 7892.12 2098.43   6
  -8  -2  -6 3447.87 751.982   2
  -8  -2  -6 1415.41 389.905   6
  -8  -2   6 6786.28 1752.00   2
  -2  -8  -6 2584.63 687.476   6
  -8   2  -6 6226.62 1519.39   2
  -2   8   6 5002.63 1141.46   2
   2  -8  -7 831.095 787.106   6
  -2  -8  -7-966.778 951.788   6
   2   8   7 86.4879 315.594   2
  -8   2  -7 240.430 197.810   6
  -8  -2  -7 232.460 310.703   6
  -8  -2  -7-417.852 670.933   2
  -2  -8  -8 5743.95 1742.20   6
  -8  -2   8 8295.58 1975.80   2
   2  -8  -8 8802.12 2296.63   6
  -8   2  -8 7919.66 1684.33   6
  -8  -2  -8 5192.96 1454.60   2
  -8  -2  -9-711.602 883.260   2
  -2  -8  -9 728.500 593.400   6
  -2   8   9-335.259 610.516   2
  -8  -2  -9 616.440 279.569   6
  -8   2  -9 1223.37 521.725   6
  -8  -2   9 1012.15 477.335   2
  -8  -2 -10 2793.75 984.223   2
  -8   2 -10 4460.12 1527.67   2
  -8  -2 -10 3290.94 1182.44   6
  -8  -2  10 3396.90 1096.82   2
  -2  -8 -10 3784.32 1488.81   6
  -8  -2 -11-596.200 506.261   2
  -8   2 -11 1391.56 729.618   6
  -8   2 -11 1019.33 533.904   2
  -8  -2  11 1406.35 802.426   2
  -8   2  11-1800.36 1503.43   2
  -2   8 -11 3640.16 1910.74   2
  -2  -8 -12 201.073 553.669   6
  -8   2  12 1266.72 772.263   2
  -8   2 -12 1038.93 797.850   2
   2  -8 -13-323.871 882.600   6
  -8   2 -13-708.389 726.103   6
  -2  -8 -13-269.131 603.446   6
  -8  -2 -13-1315.79 1030.67   6
  -8   2  13-1012.22 1086.09   2
  -8   2 -13 37.6339 604.260   2
   2  -8 -14 793.188 805.593   6
  -2  -8 -14 940.591 1022.95   6
  -2   8 -14-918.417 650.862   6
  -8   2 -14 47.8162 965.618   2
  -2   8 -14 1425.24 917.224   2
   2  -8 -15-768.106 1131.51   6
  -2  -8 -15-420.559 901.152   6
  -8  -2 -15-1374.85 1188.79   6
  -2   8 -16 197.393 1416.79   2
  -2  -8 -16 412.031 976.681   6
  -8  -2 -16-707.154 968.206   6
   3  -8   0 1206.17 258.868   6
  -3   8   0 749.921 376.780   2
  -3  -8   0 911.247 378.435   6
  -3  -8   1 7431.75 1731.39   6
   3  -8  -1 7801.19 1483.40   6
  -3   8  -1 8512.33 1891.62   2
  -3   8   1 8656.82 1883.32   2
  -3  -8  -1 6354.11 1494.30   6
  -3  -8   2 14650.2 2610.20   6
  -8  -3   2 13892.7 2351.09   2
   3  -8  -2 13825.4 2171.78   6
  -3   8   2 14606.8 2425.57   2
  -8   3  -2 12817.0 2239.63   2
  -8   3   2 12157.6 2264.57   2
  -3  -8  -2 11109.2 2111.27   6
   3  -8   2 14013.7 1655.65   6
  -8  -3  -2 13477.5 2416.01   6
  -8  -3  -3 6467.55 1411.86   2
  -8   3  -3 7708.05 1688.07   2
  -8   3   3 6300.03 1627.32   2
  -8  -3  -3 7668.88 1798.95   6
   3  -8  -4 14596.7 2582.66   6
  -3   8  -4 14228.5 2711.49   2
  -3   8   4 15499.8 2271.26   2
  -8  -3  -4 13345.0 2400.34   6
  -8  -3  -4 9618.75 1796.11   2
  -3   8   5 4091.01 1136.29   2
  -3  -8  -5 3116.39 931.110   6
  -8  -3   5 4170.69 1368.60   2
  -8  -3  -5 2458.44 639.026   2
  -3   8   6 1131.17 332.223   2
  -8  -3   6 1889.49 915.368   2
  -8  -3  -7 353.332 265.987   6
  -8  -3   7 210.590 276.679   2
  -8   3  -7-336.380 397.937   2
  -8   3  -8-372.807 484.065   2
  -8  -3  -8 345.322 188.629   6
  -8  -3  -8 278.081 126.237   2
  -8  -3   8-283.877 421.867   2
  -3   8   9-1037.87 1031.02   2
  -8   3  -9-295.719 587.776   2
  -8  -3  -9 181.451 321.774   2
  -8  -3   9-800.273 763.512   2
  -3  -8  -9-1390.02 1097.83   6
  -8   3  -9 1059.49 555.921   6
  -8   3 -10-586.763 893.248   2
  -8  -3 -10 325.150 489.389   6
  -3  -8 -10-1689.49 1101.36   6
  -8  -3 -11 327.330 565.749   6
  -8   3 -11-69.9146 235.609   2
  -3   8 -11-686.152 931.052   2
  -3   8 -12-561.230 415.511   6
  -3  -8 -12-208.229 692.758   6
  -8   3 -12 806.131 477.621   6
  -8   3 -12-255.101 317.094   2
  -8   3  12 486.748 491.240   2
  -3   8 -13 22.5706 50.4710   6
  -3  -8 -13 219.939 542.767   6
  -8   3 -13-87.1011 390.146   2
  -8   3  13-602.341 811.348   2
  -8   3 -14 841.321 862.881   2
  -3   8 -14-405.626 438.666   2
  -8  -3 -14-279.353 599.629   6
  -3  -8 -14-292.069 220.198   6
  -3  -8 -15-319.421 769.951   6
  -8  -3 -15-986.028 1131.24   6
  -8   3 -15 49.4389 400.307   2
  -3   8 -15 108.702 1001.76   2
  -3   8 -16 116.946 1455.43   2
  -8  -3 -16 401.903 618.464   6
  -3  -8 -16 322.651 785.100   6
  -8  -4   0 628.108 508.270   2
  -8  -4   1 1579.32 835.286   2
  -4   8   1 1542.38 932.039   2
   4  -8  -1 373.458 431.320   6
   4  -8   1 280.808 195.094   6
  -4  -8   1 882.850 767.485   6
  -8  -4  -1 15.9319 300.121   6
  -8  -4  -1 2329.21 1034.27   2
  -4   8  -1 619.316 361.501   2
  -8  -4  -2 5958.49 1612.81   6
  -8  -4  -2 6825.46 1637.87   2
   4  -8   2 6739.21 968.178   6
  -4   8   2 9313.22 2011.45   2
  -8  -4   3 11270.5 2165.33   2
  -4   8  -3 13216.4 2635.82   2
  -4   8   3 15676.7 2507.59   2
   4  -8  -3 14782.8 2483.82   6
  -4  -8  -4 11568.5 2380.66   6
  -8  -4   4 11842.6 2372.43   2
  -4   8  -4 13231.0 2906.77   2
  -4   8   4 14483.0 2380.51   2
  -8   4  -4 11505.9 2340.58   2
  -4   8  -5 3695.72 1729.48   2
  -8  -4   5 3288.30 1248.93   2
  -8   4  -5 3481.69 1265.89   2
  -4   8   5 4525.53 1219.71   2
  -8  -4  -5 4397.45 1563.47   6
   4  -8  -6 92.5688 436.421   6
  -8  -4  -6 590.818 700.527   6
  -4  -8  -6-24.5197 116.513   6
  -8   4   6 1163.48 768.924   2
  -4   8  -6-278.846 275.195   2
  -8  -4   6 653.944 547.665   2
  -8   4  -6 220.452 338.015   2
  -8  -4   7 82.5847 272.991   2
   4  -8  -7 636.321 631.998   6
  -8   4  -7-86.4480 269.059   2
  -8  -4  -7 71.6093 355.300   6
  -8   4   7-1332.55 973.880   2
  -4  -8  -7-1003.04 913.213   6
  -4   8   7 141.318 205.640   2
  -4   8  -7-630.944 697.755   2
   4  -8  -8 183.175 341.388   6
  -4  -8  -8-1586.61 1034.40   6
  -8  -4   8-880.652 732.104   2
  -8   4  -8-250.275 495.996   2
  -8  -4  -8-323.147 401.133   6
  -4   8  -8-416.815 691.918   2
  -8   4   8-596.676 689.409   2
  -8  -4  -8 62.8690 125.867   2
  -8  -4  -9 436.571 75.6229   2
  -8   4  -9 558.936 454.812   2
  -4  -8  -9-1368.41 1200.32   6
  -4   8   9 1423.11 892.514   2
  -8  -4  -9 1779.14 1280.50   6
  -8  -4   9-472.885 871.112   2
  -4   8  -9-44.3108 655.049   2
  -4   8 -10-241.985 339.805   2
  -8   4 -10-137.071 674.822   2
  -8  -4 -10 596.328 517.127   6
   4  -8 -10 587.457 807.401   6
  -4   8 -11 1467.59 1188.47   2
  -8  -4 -11 344.324 209.289   6
  -8   4 -11 1608.32 707.899   6
  -8   4 -11 655.085 683.319   2
   4  -8 -12-177.113 288.359   6
  -8   4 -12-746.512 839.367   2
  -8   4 -12 1093.00 798.763   6
  -8   4  12 154.307 433.133   2
  -4  -8 -12 42.6403 424.855   6
  -4   8 -13 143.706 135.538   2
   4  -8 -13-52.9637 703.163   6
  -8   4  13 212.531 604.593   2
  -4  -8 -13 94.9589 433.386   6
  -8   4 -13-832.884 952.751   2
  -4   8 -14-358.782 1011.34   2
  -4  -8 -14 197.209 635.948   6
  -8   4 -14-367.258 624.573   2
  -4  -8 -15-223.000 537.335   6
  -8   4 -15-20.4453 530.588   2
  -4   8 -16-929.641 916.214   2
  -8   5   0 5700.89 1475.48   2
  -8  -5  -1 1893.89 869.749   2
  -8   5   1 1510.69 576.762   2
  -8   5  -1 1645.57 730.220   2
  -5  -8  -1 1319.68 90.9430   6
  -8  -5  -1 2466.56 965.987   6
  -8  -5  -2 1660.78 838.142   6
  -5   8   2 3020.22 1067.77   2
  -8   5   2 776.757 145.366   2
  -8  -5   2 1599.99 664.606   2
  -8   5  -2 1999.45 978.343   2
   5  -8  -2 1493.64 452.274   6
  -5   8   3 4531.12 1298.71   2
  -8   5  -3 3931.44 1348.74   2
  -8  -5   3 2829.46 1210.29   2
  -8   5   3 3273.72 1032.31   2
  -5  -8  -3 2691.05 929.461   6
  -8   5   4 3369.24 1202.55   2
  -5   8   4 3789.41 1264.72   2
  -5   8  -4 2956.48 1521.14   2
   5  -8  -4 4504.76 1606.33   6
  -8  -5   4 2905.33 1269.95   2
  -8   5  -4 3505.47 1438.15   2
  -8  -5  -4 3726.56 1420.66   6
  -8   5  -5 319.359 79.2608   2
  -5   8   5-78.2140 372.802   2
  -5  -8  -5 198.393 269.503   6
  -8   5   5-404.324 339.764   2
  -5  -8  -6 645.956 544.023   6
  -8   5   6 466.439 507.391   2
  -8  -5   6 288.835 350.025   2
  -8   5  -6-206.564 410.579   2
  -8  -5  -6 140.159 254.829   2
  -8  -5  -6 623.018 759.148   6
   5  -8  -6 1149.39 875.355   6
  -5   8  -7 18.9291 477.357   2
   5  -8  -7 230.667 381.352   6
  -8   5  -7-471.651 682.522   2
  -8  -5  -7-61.0558 319.684   2
  -8  -5  -7 33.6754 132.858   6
  -8   5   7-287.570 728.565   2
  -5   8   7 161.985 274.279   2
   5  -8  -8-1758.65 1250.89   6
  -5   8  -8-241.996 148.514   2
  -8  -5  -8-328.822 432.228   2
  -8   5  -8-873.904 747.290   2
  -5  -8  -8-525.118 904.318   6
  -8  -5   8-1458.33 986.504   2
  -5   8  -9 520.372 917.325   2
   5  -8  -9 137.377 387.635   6
  -8  -5  -9 174.369 575.967   6
  -5  -8  -9-705.376 1113.84   6
  -5   8   9-2131.01 1436.97   2
  -8   5  -9-1516.52 1002.90   2
   5  -8 -10 1549.52 1199.88   6
  -8   5 -10 1781.60 1223.75   2
  -5  -8 -10 164.981 127.037   6
  -5   8  10 2303.68 1148.90   2
  -8  -5 -10 892.600 1027.16   6
  -5   8  11-1803.58 1271.80   2
  -5  -8 -11-557.121 730.756   6
   5  -8 -11 385.942 654.463   6
  -8   5 -11-335.531 679.222   2
  -8  -5 -11-607.529 776.904   6
  -8   5  11-2834.57 1589.25   2
  -8   5 -12-6.54570 474.778   2
   5  -8 -12-1266.41 1416.19   6
  -5  -8 -12 315.654 686.800   6
   5  -8 -13 228.302 814.728   6
  -8   5 -13-229.647 668.241   2
  -5  -8 -13-231.237 922.145   6
  -5   8 -13-478.621 829.195   2
  -8   5  13 473.324 199.988   2
   5  -8 -14-627.549 192.429   6
  -8   5  14-196.536 942.335   2
  -5  -8 -14 29.3142 573.427   6
   5  -8 -15 719.983 1434.95   6
  -5  -8 -15 70.0580 334.283   6
   8  -5 -15-495.521 1898.35   6
  -8   6   0 2231.87 1109.59   2
  -6  -8   0 1641.70 999.296   6
  -8   6   1 6620.02 1659.11   2
   6  -8  -1 7474.16 1722.93   6
  -6  -8   1 9178.75 2294.37   6
  -8  -6  -1 8458.62 2157.37   6
  -8  -6   1 7454.36 1838.97   2
  -6   8  -1 11572.8 2594.54   2
  -6   8   1 9812.42 2167.87   2
  -8   6  -1 8936.96 2200.10   2
  -8  -6  -1 7933.84 1735.37   2
   6  -8   1 8169.81 1386.39   6
  -6  -8  -1 9042.02 2129.57   6
  -6  -8  -2 2458.36 927.145   6
  -8  -6  -2 4313.39 1549.37   6
  -8  -6   2 3580.41 1345.95   2
  -6   8  -2 6586.66 2062.90   2
  -8   6  -2 5581.36 1771.31   2
  -8  -6  -2 2150.74 699.722   2
  -8   6  -3 1735.79 957.391   2
  -6   8  -3 1372.21 943.595   2
  -8  -6   3 1692.96 997.612   2
   6  -8  -3 1997.39 1105.69   6
  -6  -8  -3 1406.06 727.279   6
  -8  -6  -3 1553.32 713.476   2
   6  -8  -4 561.184 685.613   6
  -8   6  -4-2.71434 421.510   2
  -6  -8  -4 644.967 539.359   6
  -8  -6  -4-596.413 686.193   6
  -8  -6   4 326.288 485.902   2
  -8  -6  -4 535.735 445.681   2
  -8   6   5 1235.19 702.413   2
  -8   6  -5 15.0571 137.671   2
  -6  -8  -5 461.873 550.592   6
  -8  -6  -5 731.860 534.234   6
  -8  -6  -5 501.529 409.340   2
  -6  -8  -6 1054.77 952.910   6
  -8   6  -6 65.1985 272.080   2
   6  -8  -6 286.618 316.285   6
  -8  -6  -6 296.383 547.610   6
  -8  -6   6 206.218 327.953   2
  -8  -6  -6 322.999 277.116   2
  -8  -6  -7 1557.56 1095.26   6
   6  -8  -7 2226.99 1264.24   6
  -6  -8  -7 1838.96 1005.54   6
  -8   6  -7 862.697 735.856   2
  -8   6   7 1580.05 872.655   2
  -8  -6   7 1102.62 707.454   2
  -8  -6  -7 943.496 466.744   2
   6  -8  -8 76.7626 303.930   6
  -8   6   8 198.995 797.549   2
  -6  -8  -8 332.269 206.884   6
   6  -8  -9-19.7132 279.279   6
  -8  -6  -9 194.943 632.334   6
  -8   6   9-1267.73 1031.53   2
  -8  -6 -10 426.086 748.642   6
  -6   8  10 1109.90 1029.06   2
   6  -8 -11 275.782 181.582   6
  -8   6 -11 1151.34 1045.82   2
  -8   6  11-702.378 1198.39   2
  -6  -8 -11 581.571 604.324   6
   6  -8 -12-732.872 698.851   6
  -8   6 -12 818.552 1061.35   2
  -8  -6 -12-353.857 770.184   6
  -6  -8 -12-174.989 475.839   6
   6  -8 -13 1052.54 987.420   6
   8  -6 -13 1691.62 1644.43   6
  -6  -8 -13-611.177 982.631   6
  -8  -6 -13-580.481 865.522   6
  -8   6  13 307.411 564.190   2
   8  -6 -14-1691.40 1819.60   6
   6  -8 -14 1734.58 1771.72   6
  -6   8 -14-265.714 371.658   2
  -8   6 -14-88.2411 574.544   2
  -8  -6 -14-294.209 801.329   6
  -6  -8 -14-460.261 716.529   6
   6  -8 -15 242.453 1033.50   6
  -6   8 -15-111.077 770.319   2
  -8   6 -15 340.007 364.088   2
  -6  -8 -15-426.855 769.179   6
   8  -6 -15-220.459 852.806   6
  -8  -7   0 21701.1 3117.16   2
  -7   8   0 22003.2 3515.70   2
  -8   7   0 22057.2 3445.99   2
  -7  -8   0 22516.6 3618.26   6
  -8  -7   1 3863.00 1406.20   2
   7  -8   1 1111.21 411.628   6
  -7   8  -1 3645.83 1496.29   2
  -7   8   1 3299.93 1348.31   2
  -8   7  -1 4672.61 1653.12   2
  -8   7   1 1317.34 680.636   2
  -7  -8  -1 2167.83 1172.99   6
  -8  -7  -1 4484.01 1800.60   6
   7  -8  -2 215.062 296.211   6
  -8   7  -2-59.1375 274.155   2
  -8  -7  -2 987.970 698.512   6
  -8   7   2-581.326 707.823   2
  -7   8   2 634.133 534.159   2
  -8  -7  -3 245.607 280.799   2
  -8   7  -3-1154.92 949.628   2
   7  -8  -3 21.6294 273.122   6
  -7  -8  -3-869.984 824.067   6
  -7   8   3-645.883 794.316   2
  -7   8  -3-79.0328 438.474   2
  -8  -7  -4 79.1622 306.548   2
  -8  -7   4 38.6973 245.430   2
   7  -8  -4-244.878 446.454   6
  -8   7  -4-820.919 903.058   2
  -8  -7  -4-591.450 760.072   6
  -7  -8  -4-390.152 665.164   6
  -7   8   4-934.768 799.143   2
   7  -8  -5 141.243 404.503   6
  -7   8  -5-81.3456 347.094   2
  -8   7  -5-942.719 827.546   2
  -7  -8  -5-230.647 426.427   6
  -8  -7  -5 224.286 44.3298   6
  -8  -7   5-919.637 773.516   2
  -8   7   5-420.276 557.951   2
   7  -8  -6 1840.47 1109.58   6
  -7   8  -6 1829.93 1287.48   2
  -8   7   6 2352.48 1042.38   2
  -7  -8  -6 1526.00 920.780   6
  -8  -7  -6 1756.53 1229.36   6
  -8   7   7 208.306 507.973   2
  -7   8   7 585.161 514.425   2
  -8  -7  -7 180.756 629.088   6
   7  -8  -7 400.607 416.178   6
  -7   8  -7 591.701 701.197   2
   7  -8  -8 16.8015 410.986   6
  -7   8  -8-851.226 805.338   2
  -8   7  -8-1169.92 934.073   2
  -8   7   8-1182.67 944.635   2
  -7  -8  -8-457.901 413.849   6
  -7   8   8-246.073 615.872   2
   7  -8  -9 817.887 857.668   6
  -7  -8  -9 20.3555 341.701   6
  -7   8   9 1066.44 815.797   2
  -8   7  -9-807.842 535.439   2
  -8   7   9-1337.08 1100.30   2
  -8  -7  -9-85.7282 210.986   6
  -7   8  -9-549.532 605.999   2
  -8   7 -10 2966.68 1620.22   2
  -7   8  10 4061.65 1776.20   2
  -7   8 -10 1771.16 1281.09   2
  -7  -8 -10 1178.86 1221.29   6
  -8   7  10 4292.63 1784.07   2
   8  -7 -11 653.520 669.099   6
  -7  -8 -11-8.72920 252.309   6
  -8  -7 -11-312.440 352.356   6
   7  -8 -11-198.281 631.918   6
   8  -7 -12 1247.52 1190.34   6
   7  -8 -12-1640.40 1322.34   6
  -8   7  12-575.868 552.583   2
  -7   8 -12 1095.22 1293.51   2
  -8  -7 -12-260.308 626.865   6
   7  -8 -13 150.648 575.905   6
  -8   7 -13 481.166 673.556   2
  -8  -7 -13-434.786 922.398   6
  -8   7  13 176.903 888.078   2
   8  -7 -13-307.502 762.761   6
   7  -8 -14 724.997 1107.24   6
  -8   7 -14 407.887 477.680   2
  -8  -7 -14-190.001 474.432   6
   8  -7 -14-493.602 1048.07   6
  -8  -8   0-901.945 813.045   2
  -8  -8   0 446.762 474.652   6
  -8   8   0 93.7268 429.780   2
   8  -8   1 97.7604 210.191   6
   8  -8  -1 188.099 889.017   6
  -8   8  -1-101.749 597.655   2
  -8   8   1 73.0015 207.669   2
  -8  -8  -1-31.3312 414.279   2
  -8  -8  -1 915.614 885.024   6
  -8   8  -2 5341.94 1937.53   2
  -8   8   2 7211.29 1897.05   2
   8  -8  -2 5849.91 1606.37   6
  -8  -8  -2 7124.27 2038.36   6
   8  -8  -3-152.775 471.560   6
  -8   8  -3-905.010 924.745   2
  -8   8   3-1160.62 864.821   2
  -8  -8  -4-1394.71 994.286   6
  -8   8   4-629.085 725.700   2
   8  -8  -5-459.746 528.606   6
  -8   8   5-824.751 692.136   2
  -8   8  -6 815.143 803.427   2
  -8  -8  -6 701.658 689.613   6
   8  -8  -6 879.435 832.747   6
  -8   8   6 899.069 665.376   2
   8  -8  -7 226.204 461.315   6
  -8   8   7-185.517 362.009   2
  -8   8  -7-681.111 841.638   2
  -8  -8  -7-382.367 462.512   6
   8  -8  -8 2840.86 1614.40   6
  -8   8  -8 1154.43 1237.01   2
  -8   8   8 3027.48 1384.20   2
  -8  -8  -8 1781.07 1408.91   6
   8  -8  -9 818.554 863.279   6
  -8   8   9-896.043 801.973   2
   8  -8 -10 162.525 347.181   6
  -8  -8 -10 247.099 525.737   6
  -8   8  10 598.981 749.068   2
   8  -8 -11 851.312 951.772   6
  -8  -8 -11-425.804 757.595   6
  -8   8 -11-260.054 418.244   2
   8  -8 -12 1717.86 1220.99   6
  -8   8  12 1229.05 990.817   2
  -8   8 -12 1720.96 2104.04   2
  -8  -8 -12 1213.84 1230.90   6
  -8  -8 -13-432.188 1019.97   6
   8  -8 -13 827.860 1039.44   6
   8  -8 -14 343.998 547.478   6
  -8  -8 -14-202.930 632.320   6
   0  -9   0-420.880 342.529   6
  -9   0  -1 2579.08 1145.40   2
   0  -9  -1 1662.81 804.561   6
   0  -9   1 2172.71 1063.92   6
   0  -9  -2 1320.66 792.050   6
   0  -9   2 839.622 460.839   6
   0  -9  -3-535.622 785.438   6
  -9   0  -3 309.379 355.249   2
   0   9   3 22.7116 56.3063   2
  -9   0   4 2274.73 994.770   2
  -9   0  -4 2953.63 1143.92   2
  -9   0  -4 1794.41 695.909   6
   0   9   4 2523.08 860.775   2
  -9   0  -5 995.811 650.864   2
   0  -9  -5 37.3521 549.603   6
  -9   0  -5-26.1155 522.823   6
   0  -9  -6-531.713 770.915   6
  -9   0  -6-1.14710 233.813   6
  -9   0  -6 230.011 241.455   2
  -9   0   7 2229.30 1022.81   2
   0  -9  -7 770.586 349.328   6
   0   9   7 709.746 235.810   2
  -9   0  -7-350.027 350.019   6
  -9   0  -7 1231.03 559.053   2
  -9   0  -8 6532.40 1788.36   6
   0  -9  -8 8738.99 2324.38   6
  -9   0   9 17858.0 3346.64   2
   0  -9  -9 12893.1 2938.09   6
   0  -9 -10 1260.19 796.201   6
  -9   0  10 2767.99 1179.15   2
  -9   0  11 377.720 407.865   2
   0  -9 -11 849.556 794.659   6
   0  -9 -12 579.125 568.895   6
  -9   0  12 856.166 680.961   2
   0  -9 -13 911.938 772.785   6
  -9   0 -13 661.859 884.954   6
  -9   0  13-1018.50 1221.53   2
   0  -9 -14 74.7799 633.377   6
  -9   0 -14 524.609 381.042   6
  -9   0 -15-883.457 680.288   6
   0  -9 -15 188.825 312.232   6
  -1  -9   0 2880.68 1193.98   6
  -9  -1  -1-587.042 606.700   2
   1  -9  -1 85.2739 282.985   6
   1  -9  -2 519.857 311.763   6
  -1  -9  -2 706.862 659.660   6
   1  -9   2 453.592 48.2152   6
  -9  -1  -2 1097.08 666.180   2
  -1  -9   2 643.825 320.463   6
  -9  -1  -3-245.207 474.067   2
  -9   1   3 311.890 237.080   2
  -1   9   3 195.138 88.2298   2
  -9  -1  -4 166.927 57.8927   2
  -1  -9  -4-667.076 821.592   6
  -9  -1  -4 207.349 194.607   6
  -9   1   4 73.5858 405.089   2
   1   9   4 81.3339 389.878   2
   1  -9  -5-273.272 556.661   6
  -9  -1  -5-399.465 513.345   6
  -9   1  -5-1221.67 825.029   6
  -9   1   5-161.871 373.662   2
   1   9   5-270.585 416.504   2
   1  -9  -6 419.089 564.307   6
  -1   9   6 948.695 527.948   2
  -1  -9  -6-1000.39 970.825   6
  -9  -1   6 655.310 502.734   2
  -9  -1  -6-62.4803 560.795   6
  -9   1  -6-217.667 448.008   6
  -9  -1  -7 973.208 729.508   2
  -9  -1   7-1334.91 838.228   2
   1  -9  -7-358.127 677.903   6
   1   9   7 393.081 440.574   2
  -1  -9  -7 399.666 588.310   6
  -9   1  -8-753.747 514.544   6
  -9  -1  -8-581.503 640.699   2
  -1  -9  -8-9.49822 153.424   6
  -9  -1   8 3252.78 1401.67   2
  -9   1   8 3993.94 1688.19   2
  -1   9   8 367.352 774.848   2
  -9  -1  -9-23.8899 494.497   2
  -1  -9  -9-427.990 149.631   6
  -9  -1  -9-1379.90 875.076   6
  -9   1  -9-480.963 649.389   6
  -9   1 -10 36.5075 321.374   6
  -1  -9 -10-278.212 192.990   6
  -9   1 -10 557.627 610.114   2
  -1  -9 -11-293.481 322.031   6
  -9   1  11-6.04900 492.290   2
  -9  -1 -12-220.132 485.951   2
  -1  -9 -12 282.376 623.561   6
  -9  -1 -12 948.302 841.612   6
  -9   1  12 784.979 699.395   2
  -1  -9 -13 34.2583 598.368   6
  -9  -1 -13 464.099 754.724   6
  -9   1  13-942.811 1239.30   2
  -9   1 -13-311.265 280.773   2
  -1   9 -13 1518.27 1568.58   2
  -1  -9 -14-103.106 538.664   6
  -9   1 -14 521.904 546.120   6
  -9  -1 -14-381.547 814.312   6
  -1  -9 -15-857.522 1028.11   6
  -9   1 -15-509.862 539.293   6
   2  -9   0 1740.58 687.696   6
  -2  -9   0 1581.83 863.686   6
   2  -9  -1 391.489 421.285   6
  -2   9   1 436.151 257.599   2
   2  -9   1 1163.65 725.460   6
  -2  -9  -1 569.157 186.595   6
  -2  -9   1 765.639 411.276   6
  -2   9  -1 935.558 707.686   2
   2  -9   2 10.6535 299.101   6
  -9  -2  -2-709.185 727.557   2
  -2  -9   2-15.7800 292.748   6
   2  -9  -3 198.565 335.839   6
  -9   2   3 336.403 355.134   2
  -9  -2  -3 161.070 241.422   6
  -9  -2  -3-239.291 537.596   2
  -9  -2   4 1120.47 770.780   2
   2  -9  -4 1043.93 684.346   6
  -9  -2  -4 196.298 223.347   2
  -9   2   4 1603.13 907.215   2
  -9  -2  -4 328.538 323.459   6
  -2  -9  -4 763.749 539.858   6
  -2   9  -4 1115.67 947.700   2
   2  -9  -5 741.849 585.782   6
  -2   9   5 1036.08 525.488   2
  -9  -2   5 1079.38 585.114   2
  -9  -2  -5 1013.24 666.434   2
  -9   2   5 1074.38 608.663   2
  -2   9  -5 2088.75 1254.67   2
  -2   9   6 1442.94 793.153   2
  -2  -9  -6 802.967 507.485   6
  -9  -2  -6 904.117 628.776   2
  -9   2  -6 2992.80 1221.78   2
  -9   2   6 1301.22 647.542   2
  -2   9  -6 2721.48 1761.26   2
   2   9   7 767.961 422.843   2
   2  -9  -7 302.297 439.483   6
  -9  -2  -7 1262.02 660.904   2
  -9   2  -7-24.4877 363.803   6
  -9   2  -7 1900.55 915.851   2
  -2  -9  -8-534.594 779.637   6
   2  -9  -8 538.687 463.979   6
  -9  -2  -8-288.519 894.018   2
  -9  -2  -8 29.6536 821.625   6
  -9   2  -8 2080.59 1199.72   2
  -2   9   9 2042.77 575.761   2
  -9   2   9 11865.8 2768.17   2
  -2  -9  -9 1018.29 385.864   6
  -9  -2  -9 1004.85 479.403   2
   2  -9  -9 1654.77 1004.45   6
  -9  -2   9 5987.17 1712.05   2
  -9  -2  -9 1619.75 426.018   6
  -9   2  -9 4783.89 1311.96   6
  -2   9  -9 13687.2 3960.22   2
  -9   2  -9 3505.13 1879.88   2
  -9  -2  10 4328.65 1593.33   2
   2  -9 -10 3954.04 1800.84   6
  -2  -9 -10 1129.53 819.517   6
  -9  -2 -10 900.261 560.857   2
  -9   2 -10 4063.94 1400.87   6
  -9   2 -10 3991.60 1554.04   2
   2  -9 -11 193.853 231.018   6
  -9  -2 -11-367.686 485.739   6
  -9  -2  11 950.389 761.310   2
  -2  -9 -11-399.192 725.169   6
  -9  -2 -11-178.130 415.074   2
  -9   2 -11-141.502 125.766   6
  -9   2 -11 469.699 828.495   2
  -9   2  12-334.395 581.699   2
   2  -9 -12-1401.60 1052.31   6
  -2  -9 -12 770.687 882.400   6
  -9  -2 -12 375.881 604.861   6
  -9   2 -12 1091.98 1218.32   2
  -9   2 -13 1160.44 1116.90   6
   2  -9 -13-1210.62 1112.54   6
  -2  -9 -13 993.062 1000.59   6
  -9   2  13 323.150 430.378   2
  -9  -2 -13 1109.75 805.273   6
  -2  -9 -14 29.0059 521.815   6
   2  -9 -14 666.450 991.622   6
  -9   2  14-783.016 1245.38   2
  -9   2 -14 193.530 332.351   2
  -2   9 -14-1002.91 1248.01   2
   2  -9 -15-864.000 1101.17   6
  -2  -9 -15-638.047 1115.12   6
  -9  -2 -15 80.0099 475.468   6
  -3   9   0-253.798 655.010   2
   3  -9   0 147.525 281.725   6
  -3  -9   0 134.356 406.432   6
  -9   3   0-187.818 518.220   2
  -3   9   1-596.995 702.887   2
   3  -9  -1-371.503 554.370   6
   3  -9   1 85.5481 533.664   6
  -3  -9   1-93.6469 413.075   6
  -9   3   1 237.125 313.988   2
  -9   3   2 510.316 510.028   2
  -9  -3   2 69.4868 133.033   2
  -3   9  -2 91.2619 323.229   2
   3  -9  -2 115.013 379.160   6
  -3  -9   2 345.076 465.190   6
  -9  -3  -2-48.7408 436.115   6
  -9   3  -2-529.361 622.879   2
  -9  -3   3-464.746 625.706   2
   3  -9  -3 75.2048 83.0097   6
  -3  -9  -3-153.144 398.233   6
  -9  -3  -3 141.309 456.843   2
  -9  -3   4-996.340 824.854   2
  -3  -9  -4-249.277 421.385   6
  -9   3   4 345.278 353.815   2
  -9   3  -4-837.003 666.177   2
  -9  -3  -4 535.961 474.431   2
  -3   9  -4 41.3497 393.911   2
   3  -9  -4-190.415 507.827   6
   3  -9  -5 369.921 255.213   6
  -3   9   5-103.211 413.698   2
  -9   3   5 826.879 718.077   2
  -9  -3   5-331.246 604.127   2
  -3  -9  -5 36.3533 418.207   6
  -9   3  -5 435.275 402.496   2
  -9  -3  -5 119.530 233.763   2
   3  -9  -6-913.200 742.063   6
  -3  -9  -6-325.689 853.321   6
  -3   9   6-438.960 655.067   2
  -9   3  -6 494.240 544.130   2
  -9   3   6-645.475 648.618   2
  -9  -3  -6 636.570 502.324   2
  -9   3  -7 321.557 386.705   2
   3  -9  -7-1051.08 840.300   6
  -3  -9  -7-2763.26 1423.02   6
  -9  -3  -7 647.488 541.933   6
  -9  -3  -7 39.4400 185.073   2
  -3   9   7-1640.63 946.084   2
  -9   3   7-1605.96 1080.28   2
  -9  -3   7 107.498 198.622   2
   3  -9  -8 225.044 497.814   6
  -9  -3   8 260.677 264.658   2
  -9  -3  -8-801.338 824.385   6
  -9   3  -8 770.823 507.109   2
  -9  -3  -8 493.961 423.595   2
  -3   9   8 981.344 566.867   2
  -9   3  -9 153.568 403.790   2
   3  -9  -9 865.495 501.218   6
  -9  -3   9-633.786 616.506   2
  -9   3  -9 306.130 522.436   6
  -9  -3  -9 165.294 358.978   2
  -9  -3  10 727.596 632.525   2
  -9   3  10 2899.12 1565.11   2
   3  -9 -10 559.809 879.090   6
  -9   3 -10 585.439 356.408   6
  -9   3 -10 221.529 404.337   2
  -3   9 -10 1934.22 1475.88   2
  -9  -3  11 77.1281 385.078   2
   3  -9 -11-31.9061 544.492   6
  -3  -9 -11-610.747 753.163   6
  -9  -3 -11-84.0729 86.9834   6
  -9   3 -11 567.318 646.762   2
  -3  -9 -12 1317.00 1315.03   6
  -9  -3 -12 295.704 707.972   6
  -9   3 -12 1955.84 1180.04   6
  -9   3 -12 1549.93 1136.37   2
  -9   3  12 1688.88 1295.77   2
   3  -9 -12 665.802 174.154   6
   3  -9 -13-285.617 599.627   6
  -9   3  13-358.457 740.127   2
  -9   3 -13 357.977 763.308   2
  -3  -9 -13 267.629 824.478   6
  -3  -9 -14-362.394 410.153   6
  -9  -3 -14 253.444 411.113   6
  -9   3 -14 257.545 967.766   2
   3  -9 -14-356.217 503.821   6
  -3   9 -14-455.237 991.717   2
  -3   9 -15 673.728 1283.12   2
   3  -9 -15-1347.20 1486.65   6
  -3  -9 -15 322.394 449.297   6
  -9  -3 -15-200.515 605.333   6
   4  -9   0 2155.62 731.751   6
  -4  -9   0 1789.18 951.578   6
  -9   4   0 614.427 474.088   2
  -4   9  -1-345.388 617.013   2
   4  -9  -1 868.870 447.074   6
  -9  -4   1 833.150 609.000   2
  -4  -9  -1-84.4081 291.471   6
  -9   4   1-95.5817 562.323   2
   4  -9  -2 408.035 354.685   6
  -4  -9  -2 831.886 570.891   6
   4  -9   2 248.653 184.526   6
  -4   9  -2 172.290 332.843   2
  -9  -4  -2 134.254 311.448   6
  -9   4  -2 134.471 265.710   2
  -9   4   2 770.564 642.193   2
  -9   4   3 312.279 503.254   2
  -4   9  -3-1113.96 1205.52   2
  -4  -9  -3 433.753 532.862   6
  -9  -4   3-888.661 903.124   2
  -9   4  -3-295.670 655.686   2
  -9  -4  -3-615.945 797.057   6
   4  -9  -4 130.592 565.602   6
  -4   9   4 161.200 120.555   2
  -4  -9  -4-443.198 290.638   6
  -9   4  -4 93.2845 86.1588   2
  -9  -4  -4-80.6417 357.757   6
  -4   9  -4-594.153 531.490   2
  -4   9  -5-230.179 698.812   2
   4  -9  -5 261.939 80.7388   6
  -9   4   5 390.611 402.958   2
  -4  -9  -5 43.1313 331.222   6
  -4   9   5-112.366 202.105   2
  -9   4  -5-90.8053 202.007   2
  -9  -4   5 77.0926 229.150   2
  -9  -4   6 88.8304 350.353   2
   4  -9  -6 467.410 554.113   6
  -9   4   6 643.192 578.025   2
  -4   9  -6-338.890 71.5703   2
  -9   4  -6 90.6641 256.666   2
  -9  -4   7-137.952 366.901   2
  -4  -9  -7-292.161 872.038   6
  -9   4  -7-343.443 351.292   2
  -9  -4  -7 228.647 246.898   6
  -9   4   7-1890.73 1070.04   2
  -4   9   7-674.102 600.614   2
  -4   9  -7-1459.32 1053.80   2
  -4   9  -8 207.084 684.030   2
  -4  -9  -8 914.084 434.660   6
  -9  -4   8 932.791 524.448   2
  -9   4  -8 830.487 647.466   2
  -9  -4  -8 8.40799 596.251   6
  -9   4   8 1298.58 755.676   2
  -4   9   8 1989.39 938.695   2
  -9  -4  -9-79.2901 559.826   2
  -4   9   9-344.101 777.994   2
  -9   4  -9 128.730 233.228   2
  -4  -9  -9-2004.45 1430.88   6
  -9  -4  -9 482.042 704.493   6
  -4   9  -9-461.697 650.878   2
  -9  -4 -10-84.9654 126.753   2
  -9   4  10 616.248 865.328   2
  -9  -4  10-113.397 386.095   2
  -9   4 -10-342.485 516.045   2
  -4   9 -10-667.437 629.805   2
  -4   9  10-28.8714 293.123   2
  -4  -9 -11-63.6836 559.779   6
  -9   4  11-1124.33 1003.68   2
  -9   4 -11-209.689 616.054   2
  -9  -4 -11-91.9907 650.764   6
  -4   9 -12 542.359 596.550   2
  -4  -9 -12 851.346 1073.16   6
  -9   4 -12 418.157 533.789   2
  -4   9 -13-723.993 1529.56   2
  -9   4  13-480.471 786.326   2
  -9  -4 -13-137.838 459.331   6
  -9   4 -13 234.913 237.292   2
  -4   9 -14 51.1559 796.997   2
  -9  -4 -14-168.083 863.161   6
  -9   4  14-586.632 1157.97   2
  -9   4 -14 732.153 840.153   2
   4  -9 -15 834.689 618.386   6
  -9  -4 -15-29.2167 443.875   6
  -5  -9   0 1208.12 701.443   6
  -5   9   0 459.046 293.138   2
   5  -9   0-161.862 529.127   6
  -9  -5   0-588.851 884.049   2
   5  -9  -1-626.019 617.305   6
   5  -9   1 26.0395 184.955   6
  -5  -9  -1-578.098 714.610   6
  -9  -5   1-1794.82 1119.67   2
  -9   5  -1-739.380 860.991   2
  -5  -9   1-151.066 131.463   6
  -9   5   1-2163.05 1312.12   2
   5  -9  -2 732.888 441.583   6
  -9   5  -2 482.469 549.326   2
  -9  -5  -2 504.050 359.010   6
  -9   5   2-85.5265 621.996   2
  -9  -5  -3 198.612 267.603   2
  -5  -9  -3 307.645 417.354   6
  -9   5  -3-224.712 438.351   2
  -9  -5  -3 163.393 118.704   6
  -5   9  -3-51.0312 582.849   2
   5  -9  -3 122.399 327.794   6
  -9  -5   3 7.50621 265.853   2
  -9   5   3 577.392 554.230   2
  -9   5   4 254.305 483.051   2
  -9  -5   4-255.273 430.228   2
  -9  -5  -4-386.424 472.199   2
  -5  -9  -4 126.495 258.533   6
  -9   5  -4-459.741 669.118   2
  -9  -5   5-399.407 612.438   2
  -9  -5  -5-115.091 325.596   2
  -5  -9  -5 130.045 426.717   6
  -9   5  -5-303.283 591.322   2
  -9  -5  -5-1731.13 1041.38   6
  -5   9  -6 365.381 789.970   2
  -9  -5   6-174.679 336.678   2
  -9   5   6 794.698 743.089   2
  -5  -9  -6 187.322 145.044   6
  -9   5  -6-373.639 561.432   2
   5  -9  -7-423.863 668.312   6
  -5  -9  -7 176.017 451.704   6
  -9   5  -7-1014.96 938.681   2
  -9  -5  -7 215.284 79.5488   6
  -9   5   7-1138.43 1132.20   2
  -9  -5   7-894.307 771.808   2
  -5   9  -7-381.972 622.039   2
  -5   9   8 441.876 402.271   2
  -5   9  -8 1077.39 1245.39   2
  -9  -5  -8-125.405 382.224   6
   5  -9  -8 167.570 521.606   6
  -9   5  -8-126.640 526.820   2
  -9  -5  -8-122.351 428.881   2
  -5   9  -9-92.0009 627.378   2
   5  -9  -9-793.173 877.612   6
  -5   9   9-1193.91 1054.46   2
  -5  -9  -9-153.317 716.701   6
  -9   5  -9-359.880 607.427   2
  -9  -5  -9-61.4671 230.131   2
  -9  -5  -9-94.6755 666.548   6
  -9  -5   9-2170.50 1278.16   2
  -5  -9 -10-197.625 753.132   6
  -5   9 -10 562.906 916.557   2
  -9   5 -10-81.7610 149.538   2
  -5   9  10 1501.47 1130.14   2
   5  -9 -11-1213.26 1296.13   6
  -9   5  11-1766.01 1659.90   2
  -5  -9 -11-610.596 966.134   6
  -9   5 -11-475.858 944.552   2
  -9   5  12-810.262 713.181   2
  -9   5 -12-517.374 691.523   2
  -9  -5 -12 382.788 917.925   6
  -5  -9 -12-264.932 498.055   6
  -5  -9 -13 244.660 596.633   6
  -5   9 -13-735.549 1569.27   2
  -9   5  13 577.610 891.068   2
  -9  -5 -13-8.92249 505.227   6
  -5   9 -14-814.457 1159.02   2
  -9  -5 -14 175.628 539.446   6
  -5  -9 -14-1512.04 1390.43   6
  -9   5 -14-577.352 942.706   2
  -9   5  14-536.725 957.562   2
  -9  -5 -15-564.072 530.393   6
  -9   5 -15 347.171 471.619   2
  -6   9   0-1303.89 964.594   2
  -9  -6   0-1019.18 876.586   2
  -6  -9   0-557.646 644.714   6
  -9   6   0-1517.88 996.854   2
   6  -9  -1 313.406 258.703   6
  -6   9   1 547.917 415.444   2
   6  -9   1 145.017 297.868   6
  -9  -6   1-501.777 513.932   2
  -9   6  -1 675.438 593.128   2
  -6  -9  -1 71.2736 257.806   6
  -6  -9   1 1242.13 852.955   6
  -9  -6  -1 1700.88 1070.82   6
  -9  -6  -1-476.771 782.805   2
  -6   9  -2 1518.52 842.963   2
   6  -9  -2 778.474 503.860   6
  -6   9   2 3412.38 1328.63   2
  -9  -6   2 2189.08 1118.52   2
  -9   6  -2 1799.36 1064.42   2
  -6  -9  -2 1365.83 839.176   6
  -9  -6  -2 2729.42 1249.35   6
  -9   6   2 1222.30 552.907   2
  -9  -6  -3-249.031 561.693   6
  -9  -6   3 42.2900 385.582   2
  -6   9   3 93.8726 183.783   2
  -6   9  -3-533.795 716.151   2
   6  -9  -3 156.704 194.855   6
  -9   6   3-959.749 865.639   2
  -9   6  -3-16.9655 435.793   2
  -9  -6   4-15.0772 222.749   2
  -9   6   4 1053.31 557.599   2
  -9   6  -4-229.466 474.655   2
  -6  -9  -4 753.531 580.847   6
  -6   9   4 64.4647 281.550   2
  -9  -6  -4 229.614 216.130   2
   6  -9  -5 878.699 738.656   6
  -9   6   5 399.532 456.348   2
  -9  -6  -5 155.226 354.406   2
  -6  -9  -5 929.918 788.240   6
  -9  -6  -5-815.417 955.749   6
  -6   9   5-565.937 648.962   2
  -9  -6   5-274.929 315.663   2
  -9   6  -5-129.018 334.069   2
  -9   6  -6-461.443 613.238   2
  -9   6   6-129.857 296.844   2
  -9  -6  -6 120.523 140.339   2
   6  -9  -7-403.065 555.465   6
  -9   6  -7 31.2462 249.771   2
  -9   6   7-509.819 415.093   2
  -6  -9  -7 610.437 553.005   6
  -9  -6  -7-839.472 996.908   6
  -9  -6  -7 28.6287 250.370   2
  -9  -6   7-1160.42 846.695   2
   6  -9  -8 811.234 874.213   6
  -9   6  -8-21.2214 479.515   2
  -6  -9  -8 488.479 608.704   6
  -9  -6  -8 122.075 524.129   6
  -9   6   8 119.978 456.445   2
  -9  -6   8-874.022 768.789   2
  -9  -6  -8 98.7394 73.5982   2
  -9  -6  -9 104.398 742.889   6
   6  -9  -9-837.532 660.956   6
  -9   6  -9 211.807 538.558   2
  -9   6   9-541.771 624.270   2
  -9   6 -10 27.4959 744.191   2
  -9   6  11-486.732 1045.97   2
   6  -9 -11 498.403 633.736   6
  -6  -9 -11-684.506 787.109   6
   6  -9 -12 539.161 891.326   6
  -6  -9 -12-648.864 1129.08   6
  -9  -6 -12 1228.63 1252.37   6
   6  -9 -13 620.085 1161.19   6
  -6  -9 -13-858.330 795.324   6
  -9   6 -13-738.134 1046.89   2
  -9  -6 -13 201.728 587.995   6
  -9   6  13 835.060 454.633   2
  -6   9 -14-33.2471 468.061   2
   6  -9 -14-62.1731 321.941   6
  -6  -9 -14-338.129 872.641   6
  -9   6 -14-645.686 614.249   2
  -9  -6 -14 21.7345 487.937   6
   9  -6 -14-757.873 1208.50   6
  -9  -7   0 407.188 347.090   2
  -7   9   0 2262.70 1152.29   2
  -9   7   0 1641.86 862.695   2
  -7  -9   0 1255.13 807.795   6
  -9  -7   1-152.319 540.207   2
  -7   9   1-142.079 529.526   2
  -9   7  -1-1028.51 991.684   2
  -7  -9  -1 1778.96 1040.32   6
  -9   7   1 863.553 823.513   2
  -9  -7  -1 2175.24 1236.75   6
  -9  -7  -1 291.341 242.808   2
  -9  -7  -2 690.376 256.486   2
  -7   9  -2 217.651 460.485   2
  -7   9   2 741.059 609.815   2
  -9   7  -2-375.607 654.552   2
  -9  -7   2-417.656 596.431   2
  -9  -7  -2 1205.82 804.385   6
   7  -9  -2-390.444 754.289   6
  -9  -7   3-755.698 795.168   2
  -9   7  -3-799.344 731.738   2
  -7   9   3-943.385 833.994   2
  -7  -9  -3-1413.81 1073.89   6
  -9  -7  -3 65.1266 130.869   6
  -7   9  -4-329.213 560.814   2
  -9   7  -4-653.131 831.171   2
  -7   9   4-716.630 674.983   2
  -9   7   5 804.052 534.613   2
   7  -9  -5 862.888 787.741   6
  -7   9  -5 51.2334 421.668   2
  -9   7  -5-345.473 482.544   2
  -7  -9  -5-518.127 708.055   6
  -9  -7  -5-1134.27 1133.84   6
  -9  -7  -5 312.464 430.391   2
  -9  -7   5-335.056 309.751   2
   7  -9  -6-656.763 711.767   6
  -7   9  -6-81.9858 352.387   2
  -9   7   6-393.625 600.541   2
  -9   7  -6-58.9832 67.7531   2
  -7  -9  -6-507.690 594.990   6
  -9  -7   6-949.460 727.503   2
  -7   9   6-8.18373 213.782   2
  -9  -7  -6 0.79828 122.329   2
   7  -9  -7-497.764 772.468   6
  -7   9  -7-485.968 828.391   2
  -9   7  -7-885.016 777.569   2
  -7  -9  -7-521.051 282.491   6
  -9  -7  -7-564.201 878.405   6
  -9   7   7 31.2568 304.663   2
  -7   9   7 580.010 349.633   2
  -9   7   8 319.403 678.701   2
   7  -9  -8-1126.84 987.995   6
  -7   9  -8-258.544 438.919   2
  -9   7  -8 449.154 622.370   2
  -9  -7  -8 322.681 772.441   6
   7  -9  -9-678.504 825.712   6
  -9   7  -9 839.910 789.870   2
  -7   9   9-590.674 553.445   2
  -7  -9  -9 100.334 369.662   6
   7  -9 -10 71.3949 362.428   6
  -7   9 -10 909.046 966.303   2
  -7  -9 -10 1102.63 1283.10   6
  -9  -7 -10-2.20457 138.975   6
  -9   7  10 1160.17 1242.19   2
  -7   9 -11-296.832 695.670   2
  -9   7 -11-393.143 453.709   2
  -7  -9 -11-525.299 1051.03   6
   7  -9 -11-70.1008 471.080   6
   7  -9 -12-1788.19 1553.33   6
  -9   7  12 16.6380 1027.44   2
  -7   9 -12 1446.20 1451.08   2
  -9   7 -12 510.200 1089.67   2
  -7  -9 -12 217.398 671.974   6
   9  -7 -12 299.866 508.305   6
   9  -7 -13 583.970 1390.82   6
   7  -9 -13-979.840 1273.43   6
  -7   9 -13-133.759 561.468   2
  -9   7 -13-645.011 900.961   2
  -7  -9 -13 4.95318 433.991   6
  -9  -7 -13-478.403 691.924   6
   7  -9 -14-258.668 748.790   6
  -9   7 -14 366.479 664.544   2
  -9  -7 -14-699.270 1041.53   6
   9  -7 -14-92.8075 611.531   6
  -9  -8   0 12989.0 2861.86   6
  -8  -9   0 10230.1 2579.02   6
  -8   9   0 7417.23 2097.78   2
  -9   8   0 8154.31 2300.32   2
   8  -9   1-128.027 251.396   6
  -8   9  -1-202.377 149.109   2
  -9   8  -1-629.387 692.716   2
   8  -9  -1-779.742 761.421   6
  -8   9   1 208.717 119.312   2
  -9  -8   1-525.113 609.651   2
  -9   8   1 174.339 440.829   2
   9  -8  -1-399.793 593.937   6
  -8   9  -2 2766.21 1370.89   2
  -9   8  -2 332.813 180.791   2
  -8   9   2 1291.46 671.321   2
  -8  -9  -2 1168.88 824.901   6
  -9  -8  -2 3123.04 1442.46   6
  -9  -8   2 737.843 733.654   2
  -9   8   2-329.376 785.532   2
   9  -8  -2 581.916 409.413   6
   8  -9  -3 797.566 709.537   6
  -8   9  -3 523.089 292.871   2
  -9   8  -3-1020.63 1152.87   2
  -9  -8   3-585.178 738.256   2
  -9  -8  -3-26.7574 389.544   6
  -9  -8  -3-259.190 568.001   2
  -8   9   3-542.986 760.802   2
   9  -8  -3-8.43810 205.322   6
   8  -9  -4 371.015 386.149   6
  -9   8  -4 970.328 852.738   2
  -8  -9  -4-244.334 357.802   6
  -9   8  -5-295.273 515.921   2
   8  -9  -5-198.130 375.570   6
  -9  -8  -5-1421.32 1497.40   6
  -8   9  -5-647.350 799.872   2
  -9   8   6 888.048 649.744   2
  -8   9  -6-1078.57 925.347   2
  -9   8  -6 725.284 502.214   2
   8  -9  -6-293.925 655.426   6
  -8  -9  -6 1142.46 876.558   6
  -9   8  -7-46.6456 257.449   2
  -9  -8  -7-230.073 424.137   6
   8  -9  -7 124.515 545.596   6
  -8   9   7-63.4084 331.417   2
   8  -9  -8-475.578 543.668   6
  -8   9   8 548.963 659.532   2
   9  -8  -8 79.3227 603.079   6
  -9   8   8 230.037 146.070   2
  -8  -9  -8 219.252 372.739   6
  -9   8  -9-1087.89 1062.26   2
  -8   9   9-2137.67 1398.24   2
  -8  -9  -9-253.515 696.392   6
  -9  -8  -9-830.062 948.051   6
  -9   8   9-255.034 467.738   2
   9  -8 -10 576.839 569.542   6
  -9   8 -10 1656.83 1358.33   2
  -9  -8 -10 1756.72 1343.61   6
   8  -9 -10-681.501 1093.69   6
  -9   8  10 1627.48 1128.68   2
   9  -8 -11 914.745 1005.36   6
   8  -9 -11-233.853 150.769   6
  -9   8 -11 741.777 1082.73   2
  -8  -9 -11 585.486 1064.76   6
  -9  -8 -11 972.186 1244.78   6
  -8   9  12-1742.02 1738.15   2
   9  -8 -12-90.8434 90.4402   6
  -9   8  12-222.443 2021.64   2
   8  -9 -12-444.177 704.406   6
  -9   8 -12 2005.07 1563.58   2
  -8  -9 -12 274.079 771.332   6
  -8   9 -12 1278.25 1303.70   2
   9  -8 -13 413.310 727.892   6
   8  -9 -13-387.541 336.441   6
  -9   8 -13-266.673 450.990   2
  -8  -9 -13-520.842 940.585   6
  -8   9 -13 464.942 844.052   2
  -9   9   0 10767.8 2630.87   2
  -9   9   1-976.442 1064.98   2
  -9   9  -1 927.682 794.073   2
   9  -9  -2 1571.17 338.654   6
  -9   9  -2 2607.63 1126.19   2
  -9   9   2 2728.64 1033.88   2
  -9  -9  -2 4636.91 1710.49   6
  -9  -9  -3-803.422 709.869   6
  -9   9  -3-2088.82 1308.24   2
   9  -9  -4 752.685 651.436   6
  -9   9  -4 1050.88 965.625   2
  -9   9   4-483.362 768.720   2
   9  -9  -5-1410.47 1237.26   6
  -9   9  -5-459.327 741.056   2
  -9  -9  -5-1011.60 1128.10   6
  -9   9   5-590.031 766.570   2
  -9   9   6 34.3302 340.625   2
   9  -9  -6 85.1396 152.866   6
  -9   9   7-367.975 281.830   2
  -9   9  -7 283.784 582.263   2
   9  -9  -7-2010.79 1403.91   6
  -9  -9  -7-369.911 853.627   6
   9  -9  -8-779.486 1217.95   6
  -9   9   8-1726.74 1281.89   2
  -9  -9  -8-997.892 1324.14   6
   9  -9  -9-888.981 638.171   6
  -9  -9  -9 137.378 801.562   6
  -9   9   9 1733.59 1339.11   2
  -9  -9 -10 653.036 1132.58   6
   9  -9 -10 339.057 793.562   6
   9  -9 -11-838.431 557.863   6
  -9   9 -11 168.471 357.740   2
  -9  -9 -11 304.802 819.565   6
   9  -9 -12 379.877 813.279   6
  -9   9 -12 525.250 1304.83   2
  -9  -9 -12 281.559 1057.59   6
   9  -9 -13 941.580 1476.29   6
  -9   9 -13 17.2045 515.990   2
 -10   0   0 54716.6 5061.15   2
   0 -10   0 54090.3 5018.57   6
   0  10   1 40940.9 4512.06   2
 -10   0  -1 34756.4 3968.38   2
 -10   0   1 36207.3 4163.13   2
   0 -10   1 40594.3 4458.67   6
 -10   0   2 13143.4 2453.21   2
 -10   0  -2 9853.01 2065.36   2
   0 -10  -2 9931.37 1926.83   6
   0 -10   2 11555.6 2314.44   6
 -10   0   4 7323.96 1850.68   2
   0 -10  -4 7791.84 2049.50   6
   0  10   4 7160.59 1540.94   2
 -10   0  -4 7340.51 1836.88   2
 -10   0  -5 1149.27 720.581   2
 -10   0  -5 62.4387 321.954   6
   0  10   6 13430.6 2273.82   2
 -10   0  -6 17939.7 2912.52   2
   0 -10  -6 19687.8 3474.56   6
 -10   0  -6 14893.7 2692.98   6
   0 -10  -7 35.1026 377.571   6
 -10   0  -7-563.933 239.978   6
   0  10   8 16606.5 2460.97   2
 -10   0  -8 17559.8 3272.23   2
   0 -10  -8 21339.2 3701.04   6
   0 -10  -9 244.862 386.981   6
 -10   0   9 3200.43 1414.02   2
 -10   0  -9 1751.09 965.146   2
 -10   0 -10 334.312 286.472   2
 -10   0  10-111.610 453.892   2
   0 -10 -11 962.365 955.604   6
 -10   0 -11 1958.15 1041.49   6
 -10   0 -11 521.605 752.437   2
 -10   0  11 705.450 771.457   2
 -10   0 -12 314.958 672.397   2
 -10   0 -12 2643.17 1518.19   6
   0 -10 -12 2737.33 1498.75   6
   0 -10 -13 54.1100 114.511   6
 -10   0 -13 502.409 710.264   6
   0 -10 -14 831.253 1012.46   6
 -10   0 -14 1695.32 1314.24   6
   0  10 -15-697.915 866.122   2
 -10   1   0 34996.4 4126.49   2
 -10  -1   0 36185.9 4075.75   2
   1 -10   0 34170.2 4013.89   6
  -1  10   1 18531.4 2967.33   2
 -10   1  -1 12997.0 2385.80   2
 -10   1   1 17724.7 2866.35   2
 -10  -1  -1 15861.7 2661.33   2
   1 -10  -1 13671.8 2070.72   6
  -1 -10  -1 13740.6 2419.91   6
   1 -10   1 20295.2 3000.51   6
 -10  -1   2 18168.5 2864.36   2
   1 -10  -2 15983.6 2772.46   6
  -1 -10   2 16587.2 2972.58   6
   1 -10   2 18055.2 2768.19   6
  -1  10   2 18311.9 2811.69   2
 -10   1  -2 14070.5 2495.49   2
 -10  -1  -2 19168.4 2921.01   2
 -10   1   2 18809.3 3038.26   2
 -10   1  -3 3586.96 1273.34   2
  -1  10   3 4663.96 1430.40   2
 -10  -1  -3 4878.17 1459.81   2
 -10   1   3 2339.16 1022.99   2
   1  10   3 4027.88 1214.92   2
 -10   1  -4 4565.77 1398.76   2
  -1 -10  -4 4609.33 1519.37   6
   1  10   4 2733.88 889.557   2
   1 -10  -5 5453.15 1625.84   6
  -1 -10  -5 6409.90 1912.56   6
 -10  -1  -5 3142.32 1227.61   6
   1  10   5 4079.45 952.597   2
 -10   1   5 4574.24 1432.02   2
 -10  -1   6 5000.46 1767.88   2
  -1  10   6 3798.16 1308.44   2
   1  10   6 2196.60 1002.46   2
 -10  -1  -6 3754.52 1379.36   6
 -10   1  -6 2775.64 996.916   6
   1 -10  -6 5391.41 1942.73   6
   1 -10  -7 5202.80 1800.88   6
 -10  -1   7 7570.46 2094.55   2
  -1 -10  -7 3520.59 1324.48   6
  -1  10   7 3071.01 873.028   2
 -10   1  -7 3052.55 764.256   6
   1 -10  -8 5017.70 2149.12   6
  -1 -10  -8 2039.35 1260.32   6
 -10  -1   8 8701.18 2494.00   2
 -10  -1  -8 3462.92 1307.43   6
 -10   1   8 10069.4 2718.87   2
 -10   1  -8 3012.63 1007.17   6
 -10   1  -8 2432.43 1448.26   2
  -1 -10  -9 149.498 649.570   6
   1 -10  -9-1273.92 901.805   6
 -10  -1   9 603.487 774.127   2
 -10   1  -9-561.874 524.856   2
  -1  10   9-1090.70 557.910   2
 -10   1  10-1608.32 1069.92   2
 -10   1 -10-773.393 630.028   2
 -10  -1  10-772.518 677.902   2
 -10  -1 -10-1349.49 1234.78   6
 -10  -1 -11 1460.32 1139.18   6
   1 -10 -11 684.472 746.757   6
  -1 -10 -11 236.330 243.933   6
 -10  -1  11 534.986 469.310   2
 -10   1  11 1104.03 986.943   2
   1 -10 -12 1226.65 1080.38   6
  -1 -10 -12 338.531 721.104   6
 -10   1  12 303.365 905.076   2
 -10   1 -12 2124.74 889.909   6
 -10  -1 -12 1294.32 1167.12   6
  -1  10 -12 3606.59 2611.52   2
 -10   1 -12-590.392 392.198   2
   1 -10 -13 501.701 886.740   6
  -1 -10 -13-271.254 325.837   6
 -10   1 -13-26.6921 549.148   6
 -10  -1  13 336.795 165.286   2
 -10  -1 -13 1534.36 1216.06   6
  -1  10 -13 2032.92 2214.12   2
 -10   1 -13 397.555 206.897   2
   1 -10 -14 438.820 831.738   6
  -1 -10 -14 375.518 726.741   6
 -10   1  14 48.7688 780.595   2
 -10   1 -14 2271.79 1268.83   6
 -10  -1 -15 858.563 814.090   6
 -10  -2   0 15155.7 2684.57   2
 -10   2   0 10764.4 2220.32   2
  -2 -10   1 16789.3 3128.21   6
  -2  10  -1 22832.0 3586.53   2
 -10   2  -1 14971.8 2640.26   2
 -10  -2  -1 19793.6 2935.58   2
 -10   2   2 4117.64 1407.01   2
  -2 -10  -2 3787.93 1197.89   6
   2 -10  -2 6859.52 1855.84   6
   2 -10   2 3674.50 979.892   6
  -2 -10   2 5121.73 1706.17   6
 -10   2  -2 5431.33 1711.22   2
  -2 -10  -3 14817.1 2703.65   6
 -10   2   3 16477.5 2896.30   2
 -10   2   4 2357.19 1083.94   2
 -10  -2   4 4582.35 1534.28   2
  -2  10   4 4127.29 1187.57   2
   2 -10  -4 4264.70 1446.37   6
 -10   2  -4 4614.59 1480.65   2
 -10  -2   5 8787.09 2219.94   2
  -2  10  -5 8879.90 2693.08   2
   2  10   5 5765.60 1242.34   2
   2 -10  -5 9215.02 2200.59   6
  -2 -10  -5 7727.07 2125.75   6
 -10   2   5 7476.01 2003.61   2
  -2  10   6 2760.68 1036.00   2
 -10  -2  -6 2845.16 1137.29   6
  -2 -10  -6 3229.05 1359.15   6
 -10   2  -6 4810.50 1501.98   2
 -10   2   6 1569.40 744.927   2
  -2  10  -6 5233.08 2357.73   2
   2 -10  -6 4034.69 1476.68   6
  -2 -10  -7 3741.72 1369.53   6
 -10  -2   7 10007.2 2379.34   2
  -2  10   7 5472.24 1352.73   2
   2 -10  -7 7694.98 2171.01   6
  -2  10  -7 13720.4 4011.37   2
   2  10   7 4792.55 1226.34   2
 -10   2  -7 10903.1 2253.00   2
 -10  -2  -7 8861.88 2153.53   6
   2 -10  -8 2499.89 1347.39   6
 -10  -2   8 8238.96 2266.02   2
  -2  10  -8 11896.3 4288.11   2
 -10   2  -8 4104.81 1942.38   2
 -10  -2   9 6370.24 1927.86   2
 -10   2   9 9744.49 2737.72   2
 -10  -2  -9 2316.88 1099.97   6
  -2  10  -9 11262.0 3692.96   2
 -10   2  -9 2635.43 1495.57   2
  -2 -10 -10-98.5766 340.698   6
 -10  -2 -10-161.660 368.723   2
 -10  -2 -10-839.236 999.270   6
 -10  -2  10 422.280 360.393   2
 -10   2 -10 165.643 315.698   2
  -2 -10 -11 1656.76 1236.74   6
 -10  -2 -11 2170.41 1318.37   6
 -10  -2 -11-199.092 398.611   2
 -10   2 -11 1272.47 913.829   6
 -10   2 -11 2651.09 1441.37   2
  -2 -10 -12 1153.08 1195.30   6
 -10  -2 -12 1741.67 1454.15   6
 -10   2  12 718.668 1015.15   2
 -10  -2 -13 1037.34 1087.37   6
  -2 -10 -13 660.904 989.058   6
  -2 -10 -14-108.529 117.508   6
 -10  -2 -14 1200.76 1118.68   6
 -10   2 -14 173.941 614.243   2
  -2  10 -14-202.094 650.086   2
 -10  -2 -15 2195.89 1405.97   6
   3 -10   0 1366.30 308.698   6
 -10   3   0 666.069 435.720   2
 -10   3   1 2716.78 1021.31   2
   3 -10  -1 4276.04 1446.57   6
   3 -10   1 5865.27 1300.08   6
  -3  10  -1 6139.78 1874.46   2
 -10  -3   2 15444.6 2839.51   2
  -3 -10  -2 14034.4 2585.23   6
  -3  10  -2 19647.4 3533.32   2
 -10   3   2 16333.4 2903.45   2
   3 -10   2 14836.1 2165.24   6
   3 -10  -3 10243.5 2181.48   6
 -10  -3  -3 7796.89 2008.72   6
 -10  -3   3 8719.17 2069.07   2
  -3  10   3 10710.9 2216.83   2
 -10   3  -3 9306.70 2160.30   2
 -10   3   3 7204.33 1931.05   2
 -10  -3   4 9997.78 2304.12   2
   3 -10  -4 9987.71 2285.73   6
  -3 -10  -4 7030.20 1868.67   6
  -3  10  -4 10554.5 2710.21   2
 -10   3  -4 9991.31 2246.66   2
 -10   3   4 9308.90 2199.44   2
 -10  -3  -4 9204.62 2271.90   6
   3 -10  -5 5376.46 1712.95   6
 -10   3   5 6685.49 1837.84   2
  -3 -10  -5 4023.53 1287.59   6
 -10  -3  -5 5631.84 1751.07   6
  -3  10   5 6477.23 1596.86   2
  -3  10  -5 4638.78 1960.88   2
  -3  10   6 1101.65 662.120   2
  -3 -10  -6 837.387 550.271   6
 -10   3  -6 1044.78 759.507   2
  -3  10  -6 688.909 981.353   2
  -3 -10  -7-123.835 1025.42   6
 -10  -3  -7 590.196 365.238   6
 -10   3  -7 1307.97 843.243   2
 -10  -3  -7 486.580 688.494   2
 -10  -3   7 2087.04 1189.79   2
   3 -10  -8-2028.09 1185.84   6
 -10  -3   8 1122.89 844.999   2
  -3 -10  -8-3182.06 1593.90   6
 -10   3  -8 1510.79 887.413   2
 -10  -3  -8 966.317 832.902   2
  -3  10   8 596.091 435.254   2
  -3  10   9-416.850 1142.56   2
   3 -10  -9-1145.37 1109.02   6
 -10  -3  -9 357.128 455.352   6
 -10   3  -9 529.120 900.520   2
 -10  -3   9 504.151 389.006   2
 -10  -3  -9 287.998 300.155   2
  -3  10  -9 840.833 1349.91   2
  -3 -10 -10 1941.43 1365.82   6
 -10   3  10 1220.67 895.664   2
 -10  -3 -10 1199.88 906.444   6
 -10   3 -10 255.701 392.351   6
 -10   3 -10 804.080 1028.76   2
   3 -10 -11-1557.69 1294.10   6
 -10  -3 -11 1226.24 1011.12   6
 -10   3 -11 794.818 1100.54   2
  -3  10 -11-626.844 1277.82   2
   3 -10 -12 960.103 1050.30   6
 -10  -3 -12 2394.24 1457.02   6
 -10   3  12 2691.00 1501.65   2
 -10   3 -12 1691.92 1299.81   2
   3 -10 -13 412.711 907.309   6
 -10  -3 -13 976.601 912.599   6
   3 -10 -14-803.290 894.033   6
 -10  -3 -14 751.330 835.075   6
 -10   3 -14 359.211 196.754   2
  -3  10 -14 415.665 1083.90   2
  -3  10 -15 962.150 1587.29   2
 -10  -4   0 8542.42 2132.94   2
  -4 -10   0 7421.90 1882.34   6
 -10   4   0 6609.60 1833.67   2
   4 -10   0 8531.00 1805.70   6
 -10  -4   1 5987.98 1850.79   2
   4 -10  -1 4619.98 1407.09   6
 -10  -4  -1 5745.22 1587.27   2
   4 -10   1 7362.57 1684.52   6
  -4 -10  -1 4169.00 1245.46   6
  -4 -10   1 5307.92 1714.86   6
 -10   4   1 4264.60 1499.11   2
  -4  10  -1 6314.77 1909.54   2
 -10   4   2 2573.20 1031.81   2
  -4  10  -2 3785.38 1528.21   2
  -4  10   2 4562.94 1492.07   2
   4 -10  -2 3947.73 1266.05   6
 -10  -4   2 4354.44 1579.18   2
  -4 -10  -2 1209.77 461.996   6
 -10   4  -2 4197.38 1528.17   2
 -10  -4  -3 9303.41 2305.72   6
  -4 -10  -3 5559.15 1565.42   6
  -4  10  -3 10331.6 2743.14   2
 -10   4   3 7941.08 2105.28   2
   4 -10  -3 9673.54 2090.75   6
 -10  -4  -4 9486.57 2314.61   6
 -10  -4   4 8707.48 2161.70   2
  -4  10  -4 11728.8 3031.17   2
 -10   4  -4 8562.14 2127.42   2
 -10   4   4 8812.97 2172.52   2
  -4  10  -5 1859.32 1278.63   2
 -10   4   5 2296.93 1160.10   2
  -4  10   5 2254.75 830.723   2
  -4 -10  -5 1754.23 984.022   6
 -10  -4  -5 2010.05 1127.13   6
 -10   4  -5 2509.67 1059.41   2
 -10  -4   6 2882.38 1343.86   2
   4 -10  -6 2930.98 1245.45   6
  -4 -10  -6 3020.92 1280.01   6
 -10   4   6 4954.78 1605.61   2
  -4  10   6 3887.19 1174.66   2
 -10  -4  -6 2818.24 1443.54   6
 -10   4  -6 3926.67 1488.45   2
  -4  10  -6 1474.50 1450.75   2
   4 -10  -7-2175.98 1294.03   6
 -10  -4   7-235.100 280.141   2
 -10  -4  -7-818.544 704.884   6
 -10   4  -7 647.331 558.648   2
  -4  10   7-2026.07 1240.27   2
   4  10   7-384.809 474.982   2
  -4  10  -7-1428.30 971.831   2
   4 -10  -8-390.571 652.297   6
  -4 -10  -8 1206.98 314.989   6
 -10   4  -8 1776.36 848.259   2
  -4  10   8 1771.18 930.548   2
 -10   4   8-973.429 1007.98   2
 -10  -4   8 1255.57 633.656   2
  -4  10  -8-1245.25 815.106   2
 -10  -4  -9 54.1562 262.190   2
  -4  10   9 364.962 563.748   2
   4 -10  -9-865.288 890.690   6
 -10   4  -9 136.076 320.983   2
 -10  -4   9 231.144 467.143   2
 -10  -4  -9-207.326 537.366   6
  -4  10  -9-277.008 383.867   2
   4 -10 -10 5145.55 2167.84   6
  -4 -10 -10 4922.29 1951.48   6
 -10  -4 -10 4685.04 1914.01   6
 -10   4 -10 2446.59 1380.98   2
  -4  10 -11-3874.29 2030.70   2
   4 -10 -11-2353.21 1519.15   6
 -10   4  11-4591.64 2271.97   2
  -4 -10 -11-177.799 553.802   6
 -10  -4 -11 732.778 946.089   6
 -10  -4  11-2275.92 1393.83   2
 -10   4 -11 121.152 698.200   2
  -4  10 -12 1406.73 1505.98   2
   4 -10 -12 1115.07 1087.69   6
  -4 -10 -12 906.515 1253.09   6
 -10  -4 -12 1844.06 1315.67   6
 -10   4  12-112.315 631.480   2
 -10   4 -12 627.309 1102.59   2
  -4  10 -13-604.776 1531.84   2
   4 -10 -13 213.674 374.165   6
  -4 -10 -13 259.291 77.6019   6
 -10  -4 -13 789.347 895.049   6
 -10   4  13-673.114 628.675   2
  -4  10 -14 619.999 1382.79   2
  -4 -10 -14 414.345 847.130   6
   4 -10 -14 1197.57 1342.78   6
  -5  10   0 2261.19 1192.03   2
  -5 -10   0 676.825 435.605   6
 -10   5   0 1010.04 817.390   2
  -5 -10   1 6319.83 1959.35   6
 -10  -5   1 4375.26 1550.71   2
 -10   5   1 5706.14 1684.97   2
 -10  -5  -2 10755.8 2547.51   6
  -5 -10   2 10328.9 2645.17   6
  -5 -10  -2 6311.22 1829.49   6
 -10  -5  -2 9561.20 2081.32   2
 -10   5  -2 7818.16 2174.27   2
   5 -10  -2 7082.92 1747.02   6
 -10   5   3 4614.61 1623.61   2
   5 -10  -3 5267.39 1548.15   6
 -10  -5  -3 5680.23 1571.30   2
 -10  -5   3 5444.22 1742.18   2
  -5  10  -3 5444.41 1916.67   2
  -5 -10  -3 3865.74 1453.36   6
 -10   5  -3 4895.65 1636.51   2
 -10  -5  -3 3812.63 1759.00   6
  -5  10   3 7526.41 1918.11   2
 -10   5   4 2064.53 1017.78   2
  -5  10   4 2373.12 988.083   2
  -5 -10  -4 1924.42 1082.74   6
 -10   5  -4 2038.26 1074.27   2
 -10  -5  -4 1322.02 1089.84   6
 -10  -5   4 1488.14 834.031   2
   5 -10  -5 1009.49 692.634   6
 -10   5   5 224.113 293.823   2
 -10  -5   5 1051.31 808.901   2
  -5  10   5 1255.04 768.549   2
 -10   5  -5 1083.02 729.256   2
 -10  -5  -5 783.149 723.195   6
  -5  10  -6 444.736 518.625   2
   5 -10  -6-333.508 515.959   6
 -10   5   6-813.513 690.573   2
  -5 -10  -6-443.317 710.734   6
 -10   5  -6-103.746 258.375   2
 -10  -5  -6 155.887 135.741   6
 -10  -5   6 217.607 337.374   2
  -5  10  -7 92.9379 255.836   2
   5 -10  -7 782.471 440.573   6
 -10  -5   7 245.858 128.800   2
  -5 -10  -7-1786.92 1127.15   6
 -10   5  -7 929.319 665.976   2
 -10  -5  -7-100.044 589.783   6
 -10   5   7-1848.01 1332.94   2
  -5  10  -8 2342.88 1793.28   2
 -10  -5   8 700.985 589.622   2
 -10   5  -8 1239.25 705.215   2
 -10  -5  -8 1145.77 953.954   6
  -5  10   9 893.095 603.735   2
 -10   5  -9 248.865 369.340   2
 -10  -5  -9 155.001 459.136   6
  -5  10 -10 1223.71 1355.82   2
  -5 -10 -10-109.037 418.622   6
  -5  10  10 534.464 1181.11   2
 -10  -5  10 964.951 879.874   2
 -10  -5 -10 513.961 753.285   6
 -10   5 -10 161.681 472.349   2
  -5 -10 -11 153.873 608.256   6
 -10  -5 -11 936.057 1095.29   6
  -5 -10 -12 980.916 1103.73   6
 -10  -5 -12 1261.66 1141.13   6
   5 -10 -13 757.377 999.084   6
  -5 -10 -13-893.047 958.318   6
 -10  -5 -13 715.294 1119.40   6
 -10   5 -13 615.417 999.412   2
 -10   5  13 1358.00 1191.96   2
  -5  10 -13-788.877 1236.22   2
  -5  10 -14-574.786 1114.96   2
   5 -10 -14 552.008 998.479   6
  -5 -10 -14-424.314 568.666   6
 -10  -5 -14-112.852 398.805   6
 -10   5 -14 553.366 924.847   2
 -10  -6   0 16482.1 2974.71   2
  -6  10   0 24183.3 3919.60   2
   6 -10   0 18541.7 2867.54   6
  -6 -10   0 18037.5 3409.56   6
   6 -10  -1 3891.11 1066.54   6
   6 -10   1 3008.40 387.544   6
  -6 -10  -1 2996.00 1492.84   6
 -10  -6  -1 2659.08 1072.99   2
 -10   6  -1 3469.09 1389.78   2
  -6 -10   1 5186.43 1972.89   6
 -10   6   1 3432.25 1423.61   2
 -10  -6   1 1811.24 921.430   2
   6 -10  -2 2849.23 1018.37   6
  -6  10  -2 4714.37 1837.14   2
 -10  -6   2 2857.34 1322.45   2
  -6 -10  -2 1969.13 802.310   6
  -6  10   2 5155.33 1690.62   2
 -10   6  -2 3927.12 1481.88   2
 -10  -6  -2 3449.07 1653.92   6
 -10   6   2 2893.55 1238.54   2
  -6  10  -3 1221.36 1016.06   2
  -6  10   3 1989.68 977.883   2
 -10  -6   3 770.754 727.086   2
 -10   6  -3 1561.90 954.556   2
 -10  -6  -3 1024.04 836.790   6
 -10   6   3 1358.66 925.660   2
 -10   6  -4 3197.06 1384.13   2
 -10   6   4 3928.13 1431.51   2
   6 -10  -4 4116.29 1588.89   6
  -6  10   4 3485.25 1294.97   2
  -6 -10  -4 3763.24 1498.72   6
 -10  -6  -4 1717.98 1384.79   6
 -10  -6   4 3094.14 1394.37   2
   6 -10  -5 218.999 401.298   6
 -10  -6   5 280.321 414.998   2
  -6 -10  -5-142.398 146.836   6
 -10   6  -5-107.253 156.830   2
  -6  10   5 176.242 166.412   2
 -10   6   6 3498.56 1488.13   2
  -6 -10  -6 3095.77 1428.43   6
 -10  -6  -6 2149.85 1411.50   6
  -6  10   6 5322.74 1680.58   2
 -10  -6   6 2257.84 1300.51   2
 -10   6  -6 2547.97 1355.26   2
  -6 -10  -7 162.506 264.694   6
 -10   6   7 757.963 936.433   2
 -10   6  -7-40.4304 304.302   2
 -10  -6  -7-357.594 410.762   6
 -10  -6  -7-141.901 67.3973   2
 -10   6  -8 90.1816 450.074   2
 -10  -6  -8 309.643 170.912   6
 -10   6   8 1049.49 1010.09   2
 -10  -6  -8 6.88172 173.796   2
  -6  10   8 1569.83 995.050   2
  -6  10  -9-579.100 762.794   2
  -6  10   9 863.331 330.727   2
  -6 -10  -9-24.2561 631.478   6
 -10   6  -9 460.984 628.504   2
 -10  -6  -9-188.764 293.179   2
  -6 -10 -10 2673.36 1713.33   6
 -10  -6 -10 3855.99 2099.02   6
 -10   6 -11-198.029 540.852   2
 -10  -6 -11 1173.28 1367.00   6
 -10  -6 -12 1529.45 1254.18   6
 -10   6 -12-22.7358 412.175   2
 -10  -6 -13 471.521 1086.96   6
 -10   6 -13-259.393 310.581   2
 -10  -6 -14-224.352 154.998   6
 -10   6 -14 208.082 840.515   2
  -7  10   0 3279.26 1591.51   2
 -10  -7   0 887.204 569.049   2
  -7 -10   0 2710.25 1439.35   6
 -10   7   0 197.156 484.611   2
   7 -10  -1 2971.03 847.746   6
   7 -10   1 2731.55 462.358   6
  -7  10   1 6229.54 1943.33   2
 -10  -7  -1 2803.94 1049.50   2
 -10   7  -1 4963.08 1710.26   2
  -7 -10  -1 5547.54 1857.76   6
 -10  -7   1 4349.54 1599.37   2
   7 -10  -2 5999.76 1624.51   6
  -7 -10  -2 3113.22 1097.46   6
 -10  -7  -2 6552.03 1749.27   2
 -10  -7   2 5704.43 1900.36   2
  -7  10  -2 10726.2 2948.14   2
  -7  10   2 10744.7 2506.50   2
 -10   7  -2 7876.17 2350.46   2
 -10  -7  -2 8877.21 2667.74   6
   7 -10  -3 598.831 652.053   6
 -10  -7  -3 476.817 445.387   2
  -7  10   3-251.041 506.913   2
 -10   7  -3-29.3338 501.375   2
 -10  -7   3 711.492 571.289   2
 -10  -7  -3 816.233 1235.73   6
 -10   7   3 568.306 381.824   2
 -10  -7   4 224.896 131.706   2
   7 -10  -4-1134.87 820.927   6
  -7  10  -4 1304.35 1244.32   2
 -10   7  -4-584.391 721.684   2
  -7  10   4-272.230 585.013   2
 -10  -7  -4 5.54502 140.527   6
 -10  -7  -4 44.1863 259.185   2
 -10   7   4 1234.84 929.021   2
 -10   7   5-154.114 411.696   2
  -7  10  -5 1109.71 937.947   2
 -10   7  -5 550.753 605.930   2
  -7 -10  -5-315.955 500.108   6
 -10  -7   6-62.6611 526.714   2
  -7  10  -6 448.511 730.749   2
 -10   7  -6 153.903 272.404   2
  -7 -10  -6 110.737 361.465   6
 -10  -7  -6-499.943 599.718   6
   7 -10  -7 8.35513 357.316   6
 -10   7   7 938.595 788.424   2
 -10   7  -7 993.614 943.579   2
 -10  -7  -7 82.1759 366.305   6
 -10  -7  -7 729.044 643.969   2
  -7  10   7 343.020 535.553   2
   7 -10  -8 1844.63 1284.65   6
  -7  10  -8 1980.41 1514.59   2
  -7  10   8 3553.43 1652.56   2
 -10   7   8 2610.50 1366.56   2
  -7  10   9 1832.27 1055.18   2
 -10   7  -9 656.643 551.926   2
  -7  10  -9 1494.91 1139.13   2
  -7 -10  -9 1123.96 1150.69   6
 -10  -7  -9 192.988 629.622   6
   7 -10 -10 284.465 744.441   6
  -7  10 -10 986.713 1180.54   2
 -10  -7 -10 1661.54 1566.93   6
 -10   7 -10 725.131 900.881   2
  -7 -10 -10 126.307 636.543   6
  -7  10  10 2354.97 1642.46   2
   7 -10 -11-470.875 843.065   6
  -7  10 -11-101.937 663.284   2
 -10   7 -11-81.2605 87.9839   2
  -7 -10 -11-442.456 607.584   6
 -10  -7 -11 191.833 805.061   6
 -10   7  12-58.6141 1370.14   2
  -7  10 -12 1557.30 1653.54   2
  -7 -10 -12 898.897 1150.60   6
 -10   7 -12 667.025 677.867   2
 -10  -7 -12 2619.89 1886.76   6
  10  -7 -13-110.618 397.106   6
 -10   7 -13-581.603 792.257   2
  -7 -10 -13-65.3852 140.605   6
 -10  -7 -13 612.235 888.209   6
  -7  10 -13 208.967 924.997   2
  -8 -10   0 22839.3 4010.56   6
 -10  -8   0 20862.3 3409.27   2
  -8  10   0 21052.2 3724.62   2
 -10   8   0 21060.6 3673.96   2
  10  -8   0 14221.8 2210.29   6
   8 -10  -1 2003.51 695.173   6
  -8  10  -1 1241.77 978.030   2
  -8  10   1 4149.42 1631.94   2
 -10   8  -1 4806.94 1833.50   2
  -8 -10  -1 4537.97 2077.19   6
 -10   8   1-1037.82 1152.84   2
 -10  -8  -1 2457.81 1114.50   2
  10  -8  -1 2009.04 583.203   6
   8 -10  -2 527.899 546.085   6
  -8  10   2 4548.02 1631.92   2
 -10   8  -2 5706.88 2050.47   2
  -8 -10  -2 2518.25 1260.22   6
 -10  -8  -2 8173.48 2486.06   6
  -8  10  -2 7910.06 2446.42   2
 -10  -8  -2 3362.69 1503.81   2
 -10   8  -3-1154.34 1125.80   2
  -8  10   3-1147.42 981.258   2
 -10  -8  -3 846.404 1101.68   6
 -10  -8   3-296.717 541.380   2
 -10  -8  -3 2150.75 1112.45   2
  -8  10  -4 3220.54 1899.76   2
 -10   8  -4 526.133 379.666   2
  -8 -10  -4-2563.81 1647.64   6
 -10  -8  -4 25.5563 139.809   6
  -8  10   4 840.535 617.863   2
 -10  -8   4 201.656 353.133   2
 -10   8   5 3269.39 1409.93   2
  -8  10  -5 2127.78 1534.41   2
 -10  -8  -5 1419.14 955.024   2
 -10   8  -5 1273.32 915.932   2
  -8  10   5 1842.60 857.386   2
 -10  -8   5 1119.61 766.625   2
   8 -10  -6-143.368 632.987   6
 -10   8   6 313.896 556.502   2
  -8  10   6-168.423 241.293   2
  -8  10   7 3494.05 1510.93   2
 -10   8   7 2372.77 1331.51   2
   8 -10  -7 965.613 736.589   6
  -8 -10  -7 895.799 1044.40   6
 -10  -8  -7 1445.11 1388.57   6
   8 -10  -8 344.044 529.090   6
 -10   8  -8 454.475 484.721   2
 -10   8   8 121.406 407.928   2
  -8 -10  -8-370.631 631.935   6
   8 -10  -9 528.476 466.479   6
  -8  10   9 4410.24 2170.00   2
 -10   8  -9 2086.43 1454.67   2
  -8 -10  -9 550.530 1170.35   6
 -10  -8  -9 2074.73 1507.39   6
 -10   8   9 2137.18 1398.83   2
   8 -10 -10-731.966 1235.48   6
 -10   8 -10 1419.26 1126.99   2
 -10  -8 -10 1441.18 1589.43   6
  -8  10  10 3779.42 1806.76   2
 -10   8  10 1758.37 1459.22   2
  10  -8 -10 1815.79 1456.09   6
  10  -8 -11 1709.00 1200.84   6
   8 -10 -11 1469.63 1301.67   6
 -10   8 -11 359.162 243.930   2
 -10  -8 -11 1694.96 1914.19   6
  -8  10  11 1397.54 990.345   2
  10  -8 -12-507.665 756.104   6
 -10   8  12-1319.97 1882.56   2
   8 -10 -12 998.494 1229.72   6
  -8 -10 -12 366.421 748.665   6
 -10   8 -12 144.747 473.564   2
 -10  -8 -12 1106.85 1616.82   6
  10  -8 -13 346.116 440.801   6
   8 -10 -13 812.652 997.477   6
  -8  10 -13 1544.23 1502.82   2
 -10   8 -13 487.558 768.573   2
 -10  -8 -13 320.885 1009.38   6
  -9  10   0 1511.03 823.865   2
 -10   9   0 3062.94 1389.84   2
   9 -10  -1 360.047 399.384   6
  -9  10  -1-503.780 1065.18   2
  -9  10   1-2106.13 1332.98   2
 -10   9  -1-2620.45 1540.42   2
 -10   9   1-855.481 896.569   2
 -10  -9  -2 7671.54 2447.40   6
   9 -10  -2 3364.40 1269.16   6
  -9  10  -2 1742.15 1230.69   2
 -10   9  -2 2836.53 1432.59   2
  -9  10   2 4835.16 1687.28   2
  -9 -10  -2 6354.55 2236.31   6
  10  -9  -2 2613.41 1041.95   6
  -9  10  -3-1002.45 813.607   2
 -10  -9  -3 1661.45 1085.37   6
  -9  10   3-869.890 998.933   2
 -10   9   3-1632.49 1228.24   2
  10  -9  -4-176.466 727.795   6
  -9  10   4-328.504 646.774   2
 -10   9   4-239.816 259.583   2
   9 -10  -4 443.248 279.000   6
  10  -9  -5 242.333 593.399   6
   9 -10  -5 1273.34 1030.80   6
  -9  10  -5 2246.83 1436.28   2
 -10   9  -5 479.976 251.524   2
  -9 -10  -5 524.459 687.662   6
 -10  -9  -5 854.078 1056.09   6
  -9  10   5 750.879 703.494   2
 -10   9   5 1508.33 1119.37   2
  10  -9  -6 555.963 561.447   6
 -10   9   6 560.182 447.904   2
   9 -10  -6 212.349 71.3349   6
  -9 -10  -6-951.308 1123.88   6
 -10   9  -6 567.954 696.822   2
 -10  -9  -6 219.743 819.158   6
  -9  10   6-766.892 748.874   2
  10  -9  -7 928.446 859.645   6
  -9  10   7 1193.39 833.187   2
   9 -10  -7 646.720 515.497   6
 -10   9  -7 674.498 881.885   2
 -10  -9  -7 431.051 850.720   6
  -9  10   8 2991.56 1408.65   2
 -10   9   8 2776.13 1507.15   2
 -10   9  -8 1986.90 1387.17   2
  -9 -10  -8 1362.29 1331.41   6
  10  -9  -9 516.556 592.826   6
   9 -10  -9 1675.11 976.372   6
 -10   9  -9 1431.29 1221.75   2
  -9  10   9 2690.38 1528.18   2
  -9 -10  -9 623.305 1230.05   6
 -10   9   9 3555.87 2013.54   2
 -10  -9  -9 1495.06 1651.31   6
  10  -9 -10 163.506 214.936   6
   9 -10 -10-311.715 1150.89   6
 -10   9 -10 845.636 1203.47   2
 -10  -9 -10 389.024 1032.01   6
  -9  10  10 2072.12 1167.61   2
  -9 -10 -10 33.4248 576.168   6
  10  -9 -11 1165.70 1264.37   6
   9 -10 -11 674.016 1105.17   6
 -10   9 -11 1348.27 1369.70   2
  -9 -10 -11 2054.82 1976.42   6
 -10  -9 -11 2073.71 1978.73   6
  -9  10  11-477.821 531.583   2
  10  -9 -12 2091.77 1424.70   6
   9 -10 -12 1037.00 1294.69   6
 -10   9 -12 1475.43 1337.83   2
  -9 -10 -12 1138.85 1445.85   6
 -10  -9 -12 1734.58 1784.49   6
  10 -10  -2-265.842 404.988   6
 -10 -10  -2 251.711 379.252   6
 -10  10   2-700.638 780.914   2
 -10  10  -3 895.629 809.581   2
 -10 -10  -3 923.490 978.846   6
  10 -10  -4 5407.10 2176.27   6
 -10  10  -4 4181.08 1829.33   2
 -10 -10  -4 2060.55 1622.36   6
  10 -10  -5 681.578 748.546   6
 -10 -10  -5-373.827 707.228   6
 -10  10  -5 1584.97 1234.47   2
 -10  10   6 5569.53 1909.00   2
  10 -10  -6 3722.98 1949.36   6
 -10  10  -6 6031.32 2398.16   2
 -10  10  -7 2444.64 1678.36   2
  10 -10  -7 1402.32 1130.36   6
 -10 -10  -7 889.443 947.927   6
  10 -10  -8 880.554 907.174   6
 -10  10  -8 2949.44 1752.51   2
 -10 -10  -8 740.490 1204.31   6
  10 -10  -9-108.338 629.625   6
 -10  10  -9 793.973 966.497   2
 -10  10 -10 4566.05 2423.84   2
  10 -10 -10 4125.66 2105.89   6
 -10 -10 -10 6536.53 3098.82   6
  10 -10 -11 1896.01 1572.05   6
 -10 -10 -11 1932.23 1836.68   6
 -10  10 -11 1388.05 1495.76   2
 -11   0   0-95.5735 568.083   2
 -11   0  -1 708.901 805.706   2
 -11   0   1 130.015 251.657   2
 -11   0  -2 918.638 761.739   2
   0 -11  -2 991.783 886.581   6
   0 -11   2 700.686 791.177   6
 -11   0   2 492.814 592.164   2
 -11   0  -3 1272.47 817.056   2
 -11   0   3 1591.73 875.219   2
   0  11   4 1514.96 872.496   2
   0 -11  -4 1340.50 945.881   6
 -11   0   4 986.009 792.726   2
   0 -11  -5-391.510 523.447   6
 -11   0  -6 1527.29 792.233   2
 -11   0  -7 2984.03 1383.73   2
   0  11   7 1878.68 706.357   2
   0 -11  -7 2553.68 1108.08   6
 -11   0  -8 4648.60 1861.29   2
 -11   0   8 8847.39 2404.39   2
   0 -11  -8 5676.56 1941.60   6
 -11   0  -9 290.184 730.281   2
 -11   0  -9-161.849 412.285   6
 -11   0 -10 610.896 749.856   2
   0 -11 -10 143.511 420.235   6
 -11   0 -11 391.910 788.254   6
   0 -11 -11 1241.32 1101.34   6
 -11   0 -12-50.3241 211.534   2
   0 -11 -12-336.319 692.476   6
 -11   0 -12-203.501 301.057   6
 -11   0  12 495.374 511.681   2
   0 -11 -13 516.370 862.848   6
 -11   0  13-1066.82 1146.93   2
   0 -11 -14 1338.43 1281.32   6
 -11   0  14 2772.85 1585.61   2
   0  11 -14 2450.58 3529.73   2
 -11   1   0 499.900 490.093   2
   1 -11   0 605.122 576.455   6
 -11  -1   0-15.6948 66.4288   2
 -11   1   1-57.7162 382.592   2
   1 -11   1-187.567 525.899   6
 -11  -1  -1-340.577 632.050   2
  -1 -11  -1-645.652 655.505   6
  -1  11   1 69.8551 258.909   2
 -11   1  -2 436.882 291.960   2
 -11   1   2 457.547 452.039   2
 -11  -1  -2-524.224 609.945   2
   1 -11   2 283.614 433.560   6
  -1 -11   2-350.460 379.387   6
  -1  11  -2 671.727 752.291   2
 -11  -1   2-119.112 248.504   2
  -1  11   3 61.6595 145.006   2
 -11   1  -3-5.55966 184.928   2
   1 -11  -3-641.512 720.957   6
  -1 -11  -3 259.881 353.707   6
 -11  -1  -3-567.999 603.765   2
 -11   1   3-542.282 560.296   2
 -11   1  -4 87.7357 308.690   2
   1 -11  -4-428.521 544.309   6
 -11  -1  -4-756.434 666.700   2
   1  11   5-816.903 638.615   2
 -11   1  -5 334.104 451.203   2
  -1  11   5-133.413 342.277   2
  -1 -11  -5 321.499 188.024   6
 -11  -1  -5-1116.13 796.052   2
 -11   1   5-1053.16 899.142   2
 -11   1  -6 673.551 526.016   2
  -1  11   6-525.235 286.214   2
 -11  -1   6 1130.32 811.012   2
   1 -11  -6 155.632 423.525   6
 -11  -1  -6-477.321 768.292   2
  -1 -11  -6-781.974 443.105   6
   1  11   7-17.5483 807.245   2
   1 -11  -7 1214.76 1127.90   6
 -11  -1  -7-1592.32 1400.96   2
  -1 -11  -7-3402.63 1444.07   6
  -1  11   7-637.249 326.373   2
 -11  -1   7 2374.97 1321.21   2
 -11  -1  -7-1447.52 1058.54   6
 -11   1  -7 279.456 541.115   2
   1 -11  -8-115.021 620.847   6
 -11  -1  -8 127.471 666.684   2
   1  11   8-127.919 469.553   2
 -11  -1  -8-932.563 921.202   6
  -1  11   8-1654.48 1300.35   2
 -11   1  -8 650.390 822.468   6
 -11   1  -8-596.799 1115.35   2
 -11  -1  -9 193.729 509.077   2
 -11   1   9-180.318 298.807   2
 -11   1  -9-157.513 290.667   6
 -11   1  -9-106.453 577.990   2
   1 -11 -10-326.904 374.167   6
 -11  -1 -10 110.190 480.331   2
 -11   1  10 809.367 826.476   2
 -11  -1 -10 806.876 970.288   6
 -11   1 -10 510.045 396.399   2
   1 -11 -11-130.454 618.264   6
  -1 -11 -11 1479.15 1320.45   6
 -11  -1 -11-362.387 96.6337   2
 -11  -1 -11 241.366 721.334   6
 -11   1 -11 347.581 528.968   6
 -11  -1  11 549.625 845.506   2
 -11   1 -11 393.234 395.703   2
 -11   1  12-629.564 168.505   2
   1 -11 -12-215.902 454.879   6
  -1 -11 -12-715.948 832.813   6
 -11  -1 -12-219.660 619.071   2
 -11  -1  12 4.42688 349.469   2
  -1  11 -12 96.2961 158.510   2
 -11   1 -12 168.430 555.417   2
 -11   1 -13 20.4987 670.182   2
   1 -11 -13-48.7691 469.168   6
  -1 -11 -13 138.302 677.612   6
 -11  -1 -13-816.736 1091.44   6
 -11   1  13 1000.25 1068.37   2
   1 -11 -14 560.462 753.862   6
  -1 -11 -14 199.525 834.453   6
   2 -11   0 618.330 785.638   6
  -2 -11   0 927.830 766.756   6
 -11   2   0 409.973 703.283   2
 -11  -2   0 1275.59 792.916   2
  -2  11   0 1479.65 958.996   2
  -2  11   1 328.968 441.883   2
 -11   2  -1 269.243 443.269   2
 -11   2   1 58.2983 269.544   2
   2 -11  -1-12.2601 139.434   6
  -2 -11  -1-508.954 767.051   6
   2 -11   1-178.015 518.383   6
  -2  11  -1-151.421 544.923   2
  -2 -11   1 90.2637 342.529   6
 -11  -2  -1-35.1734 426.406   2
 -11   2  -2 689.428 694.338   2
 -11   2   2-228.479 548.703   2
  -2 -11  -2-272.305 264.532   6
   2 -11   2-187.365 604.369   6
   2 -11  -3-440.083 826.613   6
 -11   2   3 382.841 501.478   2
 -11  -2  -3 78.6800 281.355   2
 -11   2  -3 387.201 419.311   2
 -11  -2   4 287.774 168.750   2
  -2  11   4-12.6177 424.974   2
  -2 -11  -4 669.313 852.214   6
 -11   2   4 53.1190 89.0860   2
 -11  -2  -4-223.708 507.596   2
 -11  -2   5 916.408 669.785   2
   2 -11  -5 678.255 507.472   6
 -11  -2  -5 48.2570 411.033   2
 -11  -2  -5-927.922 1018.28   6
   2 -11  -6 3332.67 1526.72   6
  -2  11   6 2426.74 1095.18   2
 -11  -2   6 914.233 554.852   2
 -11  -2  -6 1678.65 1375.10   2
 -11  -2  -6 618.020 714.145   6
 -11   2  -6 1052.55 777.673   2
 -11   2   6 1392.52 781.013   2
   2 -11  -7 4863.17 1840.56   6
  -2 -11  -7 3918.91 1534.56   6
 -11  -2   7 6666.88 1995.59   2
  -2  11   7 2916.54 1019.91   2
 -11  -2  -7 1797.72 1248.25   2
 -11  -2  -7 1344.50 585.992   6
 -11   2  -7 3198.85 1218.21   2
   2 -11  -8 1097.45 929.377   6
  -2 -11  -8 826.292 813.107   6
 -11  -2  -8 678.842 732.993   2
 -11   2  -8-864.771 658.220   2
 -11   2   9 811.736 558.428   2
  -2 -11  -9 409.232 466.984   6
 -11  -2  -9-67.7224 281.036   2
 -11  -2  -9-682.110 782.978   6
 -11   2  -9-631.095 645.805   2
   2 -11 -10 654.348 653.325   6
 -11   2  10 3372.20 1676.15   2
 -11  -2  10 1339.80 849.888   2
 -11  -2 -10 969.888 1051.39   6
 -11  -2 -10 716.579 849.050   2
 -11   2 -10 484.093 115.312   6
 -11   2 -10 750.799 1019.85   2
   2 -11 -11 784.709 800.513   6
 -11  -2  11 1247.82 821.263   2
 -11   2 -11 183.147 325.915   6
 -11   2 -11 156.992 617.284   2
   2 -11 -12 449.973 565.346   6
 -11  -2 -12-638.024 698.277   6
 -11   2  12 627.632 710.532   2
   2 -11 -13 2.75594 309.899   6
 -11   2  13 161.761 274.519   2
  -2  11 -13 435.418 1095.13   2
   2 -11 -14-1149.50 1161.66   6
 -11   2  14 53.4211 561.274   2
 -11  -2 -14-12.8388 599.735   6
  -2  11 -14-5.35875 1156.85   2
  -3  11   0 371.297 143.748   2
 -11   3   0 1276.96 952.204   2
   3 -11   0 1379.62 826.744   6
 -11   3  -1-219.582 430.520   2
  -3  11  -1-442.683 509.153   2
  -3  11   1 293.379 230.055   2
 -11   3   1 378.346 393.800   2
   3 -11  -1 360.619 200.127   6
   3 -11   1-97.9026 218.692   6
  -3 -11  -1 116.617 351.485   6
  -3 -11   1 180.667 331.850   6
   3 -11  -2 135.738 322.250   6
  -3  11  -2 614.016 165.692   2
  -3 -11  -2 564.933 520.903   6
   3 -11   2 145.856 445.777   6
  -3 -11   2 433.295 323.031   6
  -3  11   3-671.818 764.976   2
 -11  -3   3-461.907 650.569   2
 -11   3   3-182.868 497.796   2
  -3 -11  -3-612.399 721.856   6
 -11   3  -3-759.558 730.793   2
 -11  -3  -3 130.382 229.228   2
   3 -11  -4-338.941 618.880   6
 -11  -3   4-1025.01 999.002   2
  -3 -11  -4-368.436 266.611   6
 -11   3   4-270.620 541.151   2
 -11  -3  -4-978.880 927.639   6
 -11  -3  -4 362.873 480.916   2
   3 -11  -5-19.9607 359.808   6
  -3 -11  -5-217.098 90.9788   6
 -11   3   5-455.574 745.803   2
  -3  11  -5-910.883 1101.54   2
 -11  -3  -5-673.976 755.065   6
 -11  -3  -5 277.788 436.933   2
   3 -11  -6 539.326 500.257   6
  -3  11   6 1114.37 683.560   2
 -11  -3   6 1772.45 1020.12   2
 -11  -3  -6 801.470 562.065   6
 -11  -3  -6 1347.35 1196.01   2
 -11   3  -6 2369.95 1038.75   2
  -3  11  -6 805.072 1016.77   2
   3 -11  -7-705.914 792.994   6
  -3 -11  -7 1015.23 974.521   6
  -3  11   7-2288.47 1423.94   2
 -11  -3  -7-1505.83 1039.62   6
 -11  -3   7 935.679 955.981   2
 -11   3  -7 807.868 569.998   2
 -11  -3  -7 320.067 668.389   2
 -11   3   7-2534.85 1490.34   2
  -3  11  -7 1648.04 1357.85   2
 -11  -3   8 304.077 580.281   2
   3 -11  -8-314.933 735.485   6
 -11   3  -8 405.951 408.207   2
  -3  11   8-692.837 964.132   2
 -11  -3  -8 168.829 468.028   2
  -3 -11  -9-180.583 236.716   6
 -11  -3  -9-460.583 97.3187   6
 -11   3  -9-594.584 979.525   2
  -3  11  -9-285.898 720.388   2
  -3  11   9 118.806 1000.12   2
  -3  11 -10-343.427 1333.88   2
 -11   3  10 3109.95 1639.73   2
 -11  -3  10 648.789 610.206   2
  -3 -11 -10-1049.58 969.130   6
 -11   3 -10 622.306 1028.22   2
 -11  -3  11-736.074 816.926   2
  -3 -11 -11-1303.32 1078.31   6
 -11   3 -11 672.229 804.078   2
 -11  -3  12 677.594 786.013   2
  -3 -11 -12 68.3654 556.052   6
 -11   3 -12 1028.62 1165.22   2
 -11   3  13-787.458 866.039   2
  -3 -11 -13 42.5535 489.842   6
 -11  -3 -13 1086.77 877.058   6
  -3  11 -13 1779.99 1709.96   2
 -11  -3 -14-1036.69 798.886   6
 -11   3  14 101.233 568.310   2
  -3  11 -14 881.868 1819.43   2
 -11  -4   0 1394.75 899.190   2
  -4 -11   0 1115.27 851.687   6
 -11   4   0 1393.31 839.605   2
 -11   4   1 435.793 501.500   2
 -11  -4  -1 336.612 471.508   2
  -4  11  -1-362.663 402.470   2
 -11  -4   1-449.223 756.924   2
   4 -11  -1-214.081 592.136   6
  -4 -11  -1 54.4990 502.240   6
  -4 -11   1-276.816 339.526   6
 -11   4  -1-722.066 635.897   2
 -11   4   2 292.435 141.042   2
  -4  11   2-397.777 713.712   2
   4 -11  -2-750.488 918.028   6
 -11  -4   2-1303.73 1075.06   2
  -4  11  -3-2203.10 1393.30   2
  -4  11   3-1494.10 1052.89   2
  -4 -11  -3-164.555 523.678   6
 -11   4  -3-910.573 1034.66   2
  -4  11  -4-584.980 1068.32   2
   4 -11  -4-262.512 164.949   6
  -4  11   4-1746.70 1105.66   2
 -11   4   4-981.463 902.646   2
  -4 -11  -4-417.204 482.174   6
 -11  -4   4-1152.40 979.959   2
 -11  -4  -4-653.487 870.360   6
 -11   4  -4-89.9718 141.047   2
  -4  11  -5-1582.59 1520.26   2
   4 -11  -5-120.756 374.533   6
  -4  11   5 440.867 289.064   2
  -4 -11  -5-810.813 674.678   6
 -11   4   5-1064.64 802.515   2
 -11  -4  -5-374.066 642.501   6
  -4  11  -6-2127.71 1587.32   2
   4 -11  -6-668.515 828.122   6
  -4 -11  -6 505.428 565.929   6
 -11   4   6-2398.21 1773.77   2
 -11  -4  -6-344.236 654.465   6
 -11   4  -6 209.848 378.262   2
 -11  -4   6 100.505 333.800   2
 -11  -4   7-499.670 607.677   2
  -4 -11  -7 342.967 591.023   6
 -11   4  -7 686.003 590.058   2
  -4  11  -7-984.980 1071.46   2
 -11  -4  -8-17.3566 366.554   6
 -11   4  -8 1137.60 786.256   2
 -11   4   8 2060.07 1316.41   2
  -4  11  -9-1001.00 1398.96   2
  -4 -11  -9-50.1386 268.526   6
 -11  -4   9 394.627 604.406   2
 -11  -4  -9 16.2583 653.259   6
 -11   4  -9-390.429 608.748   2
  -4  11 -10-1565.40 1707.54   2
 -11  -4 -10 24.7520 201.441   2
   4 -11 -10 266.201 642.891   6
  -4 -11 -10-244.379 814.901   6
 -11   4 -10 28.7153 475.582   2
  -4  11 -11-237.973 298.812   2
 -11  -4  11-148.551 388.191   2
   4 -11 -11-500.164 761.778   6
  -4 -11 -11-371.300 756.701   6
  -4  11 -12 1546.36 1294.46   2
   4 -11 -12 1017.39 1127.95   6
  -4 -11 -12-526.259 777.322   6
 -11  -4 -12 1790.94 1140.06   6
  -4  11 -13-1566.39 1772.80   2
   4 -11 -13 178.421 195.795   6
  -4 -11 -13-1129.20 1177.15   6
 -11  -4 -13 122.283 391.148   6
 -11   4  13 76.7533 1004.90   2
  -4  11 -14-548.035 1698.28   2
 -11   4  14-1076.67 1477.50   2
 -11  -4 -14 149.702 402.464   6
 -11   4 -14-280.578 896.779   2
  -5  11   0-679.901 768.895   2
   5 -11   0 187.347 464.065   6
  -5 -11   0 421.537 560.525   6
 -11   5   0-600.665 736.133   2
   5 -11  -1-539.775 918.778   6
 -11  -5  -1-353.167 870.051   2
   5 -11   1-1106.23 1032.50   6
 -11  -5   1-1741.26 1238.17   2
  -5 -11   1 176.917 467.395   6
 -11   5   2 1486.08 1038.25   2
  -5  11   2-297.218 669.720   2
 -11  -5  -2 1373.42 432.841   2
  -5 -11  -2-660.904 795.501   6
 -11  -5   2-249.237 544.515   2
 -11   5  -2 1156.86 868.139   2
  -5  11  -3-850.023 896.640   2
  -5  11   3-2241.82 1283.17   2
 -11  -5  -3-212.628 241.272   2
 -11   5   3-299.612 581.495   2
  -5 -11  -3-998.326 1118.65   6
 -11  -5  -3 453.325 716.467   6
   5 -11  -4-831.396 767.467   6
 -11  -5  -4-435.100 743.140   2
  -5  11   4 207.039 88.7869   2
  -5 -11  -4-1161.18 942.333   6
 -11  -5  -4 209.212 576.841   6
 -11   5  -4-482.507 582.682   2
 -11  -5   4-184.166 564.682   2
 -11  -5   5-865.756 760.770   2
   5 -11  -5-1063.17 907.692   6
 -11  -5  -5-1030.85 1069.78   2
 -11   5   5-949.558 1044.16   2
  -5 -11  -5-1206.92 1044.93   6
  -5  11   5-956.413 697.401   2
 -11  -5  -5-284.859 682.775   6
 -11   5  -5-956.835 888.367   2
 -11  -5  -6-430.741 714.768   2
 -11   5   6-840.426 840.635   2
 -11  -5   6-1290.98 1021.05   2
 -11  -5  -6-174.144 563.145   6
  -5  11   6-1319.86 974.195   2
 -11   5  -6-360.127 462.182   2
   5 -11  -7-1655.10 1247.60   6
 -11  -5  -7-494.707 712.920   2
 -11   5  -7-383.124 496.572   2
 -11   5   7-1376.59 1104.58   2
  -5  11   7-1658.90 1127.06   2
  -5  11  -8-499.044 822.884   2
   5 -11  -8-905.800 1011.80   6
  -5 -11  -8-35.0576 239.241   6
 -11  -5  -8-286.685 528.474   6
 -11   5  -8 70.0369 164.707   2
 -11  -5   8-129.583 247.032   2
 -11   5   8 200.315 371.274   2
  -5  11  -9-1399.36 1360.63   2
 -11  -5  -9 176.527 182.871   2
  -5 -11  -9-908.727 974.202   6
 -11  -5  -9-760.138 759.265   6
  -5  11 -10-519.752 808.932   2
   5 -11 -10-198.712 371.351   6
  -5  11  10 341.562 454.791   2
 -11  -5  10 1015.14 982.897   2
 -11  -5 -11-23.2135 347.419   6
 -11   5 -11-221.045 247.565   2
   5 -11 -12 658.279 1060.87   6
  -5 -11 -12-20.0805 286.254   6
 -11  -5 -12 1264.83 1313.18   6
 -11   5 -12 492.970 999.470   2
  -5  11 -13-361.853 581.820   2
   5 -11 -13-1141.28 1018.71   6
  -5 -11 -13-440.939 830.283   6
 -11  -5 -13 117.671 888.588   6
 -11   5 -13 70.2119 739.543   2
  -6  11   0 1214.71 552.500   2
   6 -11   0 1995.84 497.863   6
  -6 -11   0 2193.77 1142.11   6
  -6  11  -1-292.481 693.940   2
   6 -11  -1-2196.18 1406.69   6
  -6 -11  -1 552.574 777.408   6
  -6 -11   1 1030.38 1019.20   6
 -11  -6   1-1334.98 1125.49   2
 -11   6   1-1089.94 1040.70   2
 -11  -6   2 1296.11 1106.05   2
 -11  -6  -2 4216.47 2280.00   6
  -6  11  -2 1751.96 1032.99   2
   6 -11  -2 1650.50 754.747   6
  -6  11   2 3666.46 1454.63   2
 -11   6  -2 2406.93 1403.86   2
 -11   6   3 1344.31 865.423   2
 -11  -6   3 258.989 296.718   2
  -6  11   3 1805.29 1045.71   2
 -11   6  -3 1429.23 975.438   2
 -11  -6  -3 1746.45 1363.30   6
 -11   6   4-418.628 643.433   2
  -6  11   4-783.641 663.542   2
   6 -11  -4-505.291 699.470   6
 -11  -6   4-401.188 579.046   2
  -6 -11  -4-152.560 978.046   6
 -11   6  -4-101.852 411.612   2
 -11  -6  -4-500.389 911.721   6
  -6 -11  -5-523.728 628.095   6
  -6  11   5-1062.49 944.856   2
 -11   6  -5-7.97213 307.567   2
 -11  -6  -5-435.243 940.275   6
 -11  -6   5-227.115 491.017   2
   6 -11  -6-746.369 761.920   6
 -11   6   6-1201.02 1064.14   2
 -11   6  -6 256.977 183.165   2
 -11  -6  -6-484.380 745.510   6
   6 -11  -7-2143.53 1542.18   6
 -11  -6   7-624.438 656.817   2
 -11   6   7-885.044 1088.71   2
 -11   6  -7-581.104 751.114   2
  -6  11   7-1141.85 931.273   2
  -6  11  -8-943.211 1042.03   2
   6 -11  -8 1425.33 1047.24   6
  -6 -11  -8 533.493 772.513   6
 -11   6   8 2151.36 1252.45   2
  -6  11   8 340.047 257.965   2
  -6  11  -9-421.292 568.890   2
   6 -11  -9 556.212 673.770   6
 -11  -6   9 1380.79 1165.68   2
  -6 -11  -9 579.731 1018.48   6
 -11  -6  -9 478.134 1110.15   6
 -11   6  -9-337.184 786.806   2
 -11  -6  -9 98.2756 173.727   2
 -11   6   9-812.630 984.316   2
   6 -11 -10-320.889 685.474   6
  -6  11  10 736.914 1102.35   2
  -6 -11 -10 751.619 941.068   6
 -11   6 -10 575.576 721.680   2
  -6 -11 -11-321.050 452.274   6
 -11  -6 -11 263.313 578.976   6
 -11   6 -11 441.257 488.571   2
   6 -11 -12 1868.68 1516.67   6
 -11   6  12-2951.19 1947.08   2
  -6 -11 -12 1065.22 1093.80   6
 -11  -6 -12 2509.11 2082.18   6
 -11   6 -12 963.887 1222.61   2
   6 -11 -13-456.968 380.630   6
  -6 -11 -13 201.857 471.639   6
 -11   6  13-1675.51 1687.44   2
 -11  -6 -13 883.692 1192.43   6
 -11   6 -13 191.316 711.389   2
 -11  -7   0 668.078 538.362   2
  -7 -11   0 3370.78 1411.69   6
 -11  -7  -1-1580.66 951.788   2
  -7  11   1 652.843 1052.01   2
   7 -11   1 623.931 521.805   6
 -11  -7   1-933.467 989.026   2
  -7 -11  -1 1.89392 550.663   6
 -11   7  -1-1038.07 973.493   2
 -11  -7  -2 1952.46 844.184   2
  -7  11  -2 5538.34 2069.45   2
   7 -11  -2 2118.86 775.447   6
  -7  11   2 6571.14 2076.39   2
  -7 -11  -2 2089.80 969.887   6
 -11   7  -2 4961.81 1926.38   2
 -11  -7   2 2530.39 1371.13   2
 -11   7   2 3245.70 1369.38   2
 -11  -7  -3-108.782 502.018   2
 -11  -7   3-652.300 636.873   2
  -7  11   3-1582.16 1113.22   2
 -11   7  -3-218.201 160.751   2
 -11  -7  -3 1307.95 1408.88   6
 -11   7   3 306.752 611.192   2
 -11   7   4 1168.08 737.332   2
 -11  -7  -4 250.630 400.077   2
  -7  11  -4 152.661 1232.69   2
  -7 -11  -4-1637.31 1232.54   6
  -7  11   4-313.380 606.595   2
 -11   7  -4 233.243 320.346   2
 -11  -7   4-354.462 270.467   2
 -11  -7  -4 685.736 839.999   6
 -11  -7  -5-7.66617 242.754   2
   7 -11  -5-71.8251 390.054   6
 -11   7   5-944.296 879.989   2
 -11   7  -5-297.582 559.385   2
 -11  -7  -5-294.645 651.939   6
  -7  11   5-878.064 781.003   2
  -7  11  -6-949.614 985.990   2
 -11  -7  -6 111.040 210.016   2
 -11   7   6-751.207 783.151   2
  -7 -11  -6-1153.94 1023.81   6
  -7  11   6-344.308 686.652   2
   7 -11  -6-1799.21 1300.21   6
   7 -11  -7-1550.92 1067.88   6
  -7  11  -7 213.465 299.039   2
 -11   7   7-1342.32 1007.72   2
 -11  -7  -7-115.147 141.114   2
  -7 -11  -7-900.266 867.486   6
 -11  -7   7 596.306 777.614   2
 -11   7  -7-414.762 655.662   2
  -7  11   8 213.555 368.504   2
  -7  11  -8 749.134 690.873   2
  -7 -11  -8 343.607 379.524   6
 -11   7  -8-654.869 605.508   2
 -11  -7  -8 70.1938 357.502   6
 -11   7   8-401.106 812.267   2
  -7  11  -9-1216.28 1194.59   2
  -7  11   9 362.167 603.005   2
 -11   7  -9-919.188 772.780   2
 -11  -7  -9 415.531 1283.47   6
  -7  11 -10-181.728 348.240   2
  -7  11  10 656.966 429.376   2
  -7 -11 -10-298.354 708.856   6
 -11   7 -10-148.873 558.353   2
  -7  11 -11 323.458 836.798   2
  -7 -11 -11 15.3057 605.592   6
 -11   7 -11-287.107 646.315   2
 -11  -7 -11 2081.43 1915.32   6
 -11   7  12-2014.39 2115.36   2
  -7  11 -12 605.422 1211.82   2
  -7 -11 -12 186.201 653.738   6
 -11  -7 -12 2093.88 1589.33   6
 -11   7 -12 903.504 1021.16   2
  -8 -11   0 9181.40 2734.43   6
 -11  -8   0 5019.21 1651.15   2
  -8  11   0 9074.54 2712.16   2
 -11   8   0 7403.53 2409.09   2
   8 -11  -1 305.139 161.106   6
  -8  11  -1 2889.21 1583.52   2
  -8  11   1-1306.58 1121.36   2
 -11  -8  -1-115.535 488.141   2
  -8 -11  -1 2363.50 1482.51   6
 -11   8  -1-1472.64 995.912   2
 -11   8   1 244.796 450.346   2
 -11  -8   1-2312.13 1286.86   2
   8 -11  -2-274.299 662.351   6
 -11  -8   2-12.1428 487.046   2
 -11  -8  -2 667.919 591.252   2
  -8  11   2 78.1958 499.885   2
 -11   8  -2 1583.99 994.474   2
  -8 -11  -2 1741.55 1171.18   6
  -8  11  -2 3002.28 1550.84   2
 -11  -8  -3 100.043 274.776   2
  -8  11   3 105.082 46.3051   2
 -11  -8  -3 878.248 1189.97   6
   8 -11  -4 229.946 371.353   6
 -11  -8  -4 408.732 621.464   2
  -8  11   4 1231.72 729.196   2
 -11   8   4 2266.07 1319.71   2
 -11   8   5-214.622 336.723   2
   8 -11  -5-1046.61 756.908   6
  -8  11  -5-368.685 644.876   2
 -11   8  -5-469.946 709.066   2
  -8 -11  -5-618.458 895.519   6
 -11  -8   5-50.0342 270.938   2
   8 -11  -6 221.809 518.579   6
 -11   8  -6 355.651 542.429   2
 -11  -8   6 1426.67 1172.87   2
 -11  -8  -6 406.362 880.756   6
  -8  11   6 1473.80 1111.16   2
 -11   8  -7-1022.92 669.187   2
  -8 -11  -7-208.166 1066.84   6
  -8  11   7 40.3508 303.795   2
  -8  11   8-696.220 442.467   2
 -11   8  -8-727.636 653.399   2
  -8 -11  -8-1726.73 1627.18   6
 -11  -8  -8 356.175 739.634   6
  -8  11   9 1168.42 1292.91   2
 -11   8  -9-64.2031 440.659   2
  -8 -11  -9-17.7186 96.2231   6
 -11  -8  -9 139.082 1034.24   6
 -11   8 -10 131.960 755.292   2
  -8  11  10 3585.27 2098.26   2
  -8 -11 -10 917.130 1198.12   6
  11  -8 -10 1676.00 1457.74   6
  11  -8 -11-1924.58 1441.94   6
  -8 -11 -11 644.264 854.785   6
 -11   8 -11 174.472 757.333   2
  -8  11  11-500.167 769.688   2
  11  -8 -12-651.181 893.193   6
 -11   8  12-267.481 1050.25   2
 -11   8 -12 320.519 767.142   2
 -11  -8 -12 733.426 960.192   6
  11  -9   0-2.29705 215.371   6
 -11  -9   0-1858.38 1228.33   2
  11  -9  -1 237.289 271.446   6
   9 -11  -1 258.387 135.561   6
  -9  11   1-731.678 902.558   2
  -9 -11  -1 498.822 459.005   6
 -11  -9  -1-917.480 1008.33   2
  11  -9  -2-608.276 755.716   6
   9 -11  -2-451.409 197.063   6
  -9  11   2-106.674 609.920   2
 -11   9  -2-203.448 532.421   2
  -9 -11  -2 216.301 293.436   6
 -11  -9  -2-441.983 704.262   2
  11  -9  -3-891.699 905.022   6
  -9  11  -3 529.759 676.303   2
 -11   9  -3-747.220 909.750   2
  -9 -11  -3 208.013 297.214   6
  -9  11   3-441.371 288.667   2
 -11  -9  -3-370.709 727.782   6
  11  -9  -4-1630.52 1333.39   6
   9 -11  -4 148.664 898.002   6
  -9  11  -4 928.867 794.392   2
 -11   9  -4-299.117 475.049   2
  -9 -11  -4-557.661 772.436   6
 -11  -9  -4-136.882 539.030   6
   9 -11  -5 154.587 696.638   6
  -9  11  -5-63.8083 114.600   2
 -11   9  -5-492.414 704.402   2
 -11  -9  -5-689.212 843.340   6
  11  -9  -5-113.663 464.845   6
  11  -9  -6-913.770 1143.50   6
 -11   9  -6-420.294 473.509   2
  -9 -11  -6-96.0464 214.067   6
 -11  -9  -6-95.1450 503.447   6
  11  -9  -7-123.688 740.431   6
  -9  11   7-1160.04 951.847   2
 -11   9  -7-246.274 292.071   2
  11  -9  -8-88.0247 358.245   6
 -11   9  -8 127.613 544.907   2
  -9 -11  -8 625.841 1040.21   6
 -11  -9  -8 696.177 1252.04   6
  11  -9  -9-323.790 386.537   6
  -9  11   9 273.118 596.298   2
 -11   9  -9 205.085 454.657   2
  -9 -11  -9 540.810 842.397   6
 -11  -9  -9 684.389 1314.55   6
 -11   9   9 615.245 861.933   2
  11  -9 -10-665.128 972.640   6
 -11   9 -10 1247.48 1408.41   2
  -9 -11 -10 1906.11 1615.45   6
  -9  11  10 4374.53 2324.80   2
 -11   9  10 898.037 1032.28   2
  11  -9 -11 332.846 611.347   6
 -11   9 -11 177.853 295.792   2
  -9 -11 -11 351.625 1040.60   6
  -9  11  11-1453.04 814.616   2
 -10  11   0 560.606 817.574   2
 -11  10   0 1110.87 911.097   2
  11 -10  -1 100.666 126.129   6
  10 -11  -1 187.965 72.2582   6
 -10  11  -1-811.758 882.126   2
 -10  11   1 677.250 839.788   2
 -11  10  -1-47.0700 165.032   2
 -11  10   1 277.380 491.161   2
 -10  11  -2 799.049 796.002   2
 -11  10  -2 1340.37 1138.37   2
 -10  11   2 2640.95 1373.53   2
 -10 -11  -2 2094.35 1472.90   6
  11 -10  -3 1887.83 1284.60   6
  10 -11  -3 1123.02 1006.40   6
 -10  11  -3 862.756 841.090   2
 -11  10  -3 1486.19 1057.47   2
 -10 -11  -3 1706.16 1323.89   6
 -11 -10  -3 792.592 949.104   6
  11 -10  -4 1024.31 1366.39   6
  10 -11  -4 1158.70 1165.81   6
 -10  11  -4-397.506 706.789   2
 -11  10  -4-433.187 498.341   2
 -10 -11  -4-230.473 662.193   6
 -11 -10  -4-302.046 1067.17   6
 -11  10   4 1.79224 315.908   2
  11 -10  -5 716.602 1086.01   6
 -10  11  -5 1437.09 1266.66   2
 -11  10  -5 301.711 663.962   2
 -10 -11  -5 252.845 482.643   6
 -11 -10  -5-265.496 911.935   6
 -11  10   5 778.066 756.524   2
  11 -10  -6 336.751 538.907   6
 -11  10   6 802.957 848.930   2
 -10  11  -6 2065.43 1664.50   2
 -11  10  -6 962.033 983.562   2
 -11 -10  -6-239.279 367.725   6
 -10  11  -7 781.030 998.837   2
 -11  10  -7 965.624 934.212   2
 -10 -11  -7 1651.40 1381.00   6
  11 -10  -8 782.275 1292.88   6
  10 -11  -8 433.064 827.828   6
 -10  11  -8 1911.99 1449.55   2
 -11  10   8 1708.68 1208.46   2
 -11  10  -8 2246.83 1505.02   2
 -10 -11  -8 1934.11 1710.26   6
 -11 -10  -8 1693.28 1658.89   6
  11 -10  -9 521.335 1240.51   6
  10 -11  -9 1192.39 1521.15   6
 -10  11  -9 1368.70 1418.43   2
 -10  11   9 4780.64 2514.91   2
 -11  10  -9 1795.45 1433.14   2
 -11  10   9 2015.10 1562.52   2
 -11 -10  -9 2788.72 2234.23   6
  11 -10 -10 1532.19 1725.27   6
  10 -11 -10 1445.16 1609.88   6
 -10  11 -10 1577.42 1415.41   2
 -11  10 -10 2015.16 1519.97   2
 -11 -10 -10 934.755 1761.94   6
 -10  11  10 4231.31 2225.82   2
 -11  11   0 2159.08 1423.19   2
 -11  11  -1 1287.02 1219.21   2
 -11  11   1 1246.27 1039.01   2
 -11  11  -2 1655.31 1262.98   2
  11 -11  -3 132.239 525.264   6
 -11  11  -3-1036.50 968.283   2
 -11 -11  -3-21.5711 218.479   6
 -11  11  -4-1023.16 976.380   2
 -11 -11  -4 268.321 501.981   6
 -11  11   4 490.890 853.760   2
 -11  11  -5 314.613 624.765   2
 -11 -11  -5-162.115 814.028   6
 -11  11   5-32.3177 138.423   2
 -11  11   6-930.444 956.215   2
 -11  11  -6 282.322 358.076   2
 -11 -11  -6-476.910 947.265   6
  11 -11  -7 642.202 1290.22   6
 -11  11   7-468.662 307.261   2
 -11  11  -7 814.828 1064.98   2
 -11 -11  -7 469.311 1385.30   6
  11 -11  -8 1007.93 1555.28   6
 -11  11   8 1447.41 1326.25   2
 -11  11  -8 1762.16 1409.11   2
  11 -11  -9 2273.61 2080.33   6
 -11  11  -9 768.694 912.474   2
 -11  11   9 2135.90 1681.21   2
 -11 -11  -9 1813.15 1706.27   6
   0  12   0 18380.7 3907.29   2
 -12   0   0 21056.5 3628.60   2
   0 -12   0 18768.0 3645.95   6
 -12   0   1 33071.5 4427.31   2
 -12   0  -1 32273.5 4264.98   2
   0 -12  -1 34801.0 4584.00   6
 -12   0  -2 19658.8 3421.73   2
   0  12   2 9061.48 1962.81   2
 -12   0   3 20587.3 3460.66   2
 -12   0  -3 22998.7 3635.49   2
   0 -12  -3 20267.5 3414.33   6
 -12   0  -4 4191.08 1539.33   2
 -12   0  -5 15258.5 2860.78   2
   0 -12  -5 21489.9 3818.40   6
 -12   0  -6 2195.45 1420.89   2
   0 -12  -6 5906.65 2295.13   6
 -12   0   7 18115.5 3521.19   2
   0  12   7 9103.40 2338.95   2
   0 -12  -7 19227.2 3833.65   6
   0  12   8-514.235 639.194   2
 -12   0  -8 531.485 429.066   6
   0 -12  -9 202.775 541.620   6
 -12   0  -9-404.948 715.113   6
 -12   0 -10 411.143 578.550   2
   0 -12 -10 49.3244 180.797   6
 -12   0 -10 648.390 426.810   6
 -12   0 -11-639.126 880.298   2
   0 -12 -11 339.260 497.453   6
 -12   0 -11 553.796 528.921   6
 -12   0  11-88.9298 581.460   2
 -12   0 -12-578.853 878.320   2
   0 -12 -12-637.355 767.658   6
 -12   0  12 117.072 348.830   2
 -12   0 -12 361.796 845.933   6
   0 -12 -13 1131.64 1095.80   6
 -12   0  13 2060.39 1639.19   2
   0  12 -13 5637.34 4025.95   2
  -1  12   0 30349.0 4590.10   2
 -12   1   0 34117.2 4510.95   2
  -1 -12   0 34459.6 4620.25   6
 -12  -1   1 24781.0 3779.02   2
   1 -12  -1 28070.9 4087.95   6
 -12   1  -1 26364.0 3988.31   2
 -12   1   1 27778.7 4038.44   2
 -12  -1  -1 25638.8 3870.49   2
  -1 -12  -1 28419.0 4164.53   6
  -1 -12   1 27825.4 4219.08   6
 -12  -1   2 15526.1 3147.41   2
   1 -12   2 8941.12 2111.06   6
  -1  12   2 19433.0 3442.95   2
 -12   1  -2 15996.7 3179.57   2
   1  12   2 8110.30 2260.92   2
 -12   1   2 17839.6 3329.11   2
 -12  -1  -2 16761.7 3188.54   2
   1 -12  -2 15482.0 3018.27   6
  -1 -12  -2 14288.4 2967.01   6
  -1 -12   2 16034.0 3362.89   6
  -1  12  -3 19727.4 4155.54   2
 -12  -1  -3 17014.6 3013.01   2
  -1 -12  -3 12801.9 2740.02   6
 -12   1   3 18249.9 3357.32   2
 -12   1   4 8610.64 2250.43   2
 -12  -1  -4 6486.92 1807.39   2
 -12   1  -4 8582.64 2252.61   2
  -1  12  -4 10665.1 3181.89   2
   1  12   4 6230.73 1843.01   2
   1 -12  -4 10383.2 2624.07   6
  -1 -12  -4 8192.50 2297.40   6
  -1  12   5 3776.38 1108.78   2
 -12   1  -5 6004.08 1885.19   2
 -12  -1  -5 3186.12 1190.84   2
 -12   1   5 4078.19 1627.15   2
   1  12   6 2131.24 811.585   2
 -12   1  -6 4979.66 1680.26   2
 -12  -1   6 9714.87 2678.36   2
 -12  -1  -6 1621.94 1583.18   2
   1 -12  -6 9946.31 2699.25   6
  -1  12   6 5279.03 1764.09   2
  -1 -12  -6 12780.3 3072.35   6
 -12   1  -7 1894.89 1201.36   2
 -12  -1   7 6810.00 2193.53   2
   1 -12  -7 6943.04 2368.77   6
  -1  12   7 1574.53 1159.20   2
  -1 -12  -7 6492.17 2373.70   6
 -12  -1  -7 2379.57 1636.30   2
 -12  -1  -7 4002.57 1628.44   6
   1  12   7 2413.39 1686.20   2
 -12   1  -8 744.855 617.168   2
 -12  -1  -8 568.758 779.794   2
 -12  -1  -8 516.744 907.878   6
 -12   1  -9-19.6549 107.844   2
   1 -12  -9-567.816 664.162   6
  -1 -12  -9-1586.87 1260.91   6
 -12  -1  -9-1112.75 1216.47   2
 -12  -1  -9 7.70228 518.888   6
 -12   1 -10 121.046 439.562   2
   1 -12 -10 934.410 927.322   6
 -12  -1 -10 73.6154 238.606   2
 -12   1  10 1185.83 1118.11   2
 -12  -1 -10 1269.27 958.433   6
 -12  -1  10 556.594 725.172   2
 -12   1 -11-474.639 490.866   2
   1 -12 -11-889.639 969.116   6
 -12  -1  11-810.310 853.279   2
 -12  -1 -11-388.333 639.034   2
 -12  -1 -11 603.737 306.013   6
 -12   1 -11-17.6835 269.305   6
  -1  12 -11 397.485 604.889   2
 -12   1  12 241.069 942.136   2
 -12   1 -12-63.3001 661.992   2
 -12  -1  12 250.380 448.683   2
   1 -12 -12-259.087 497.425   6
   1 -12 -13 280.641 538.807   6
 -12  -1 -13-569.282 973.328   6
 -12   1  13 1642.10 1356.37   2
 -12  -2   0 16957.7 3234.42   2
  -2  12   0 17886.8 3701.46   2
 -12   2   0 16849.1 3304.74   2
   2 -12   0 20796.2 3581.34   6
 -12  -2  -1 15538.7 2967.23   2
  -2  12   1 22637.3 3842.40   2
 -12   2   1 15470.6 3207.38   2
  -2 -12   1 15047.9 3244.50   6
  -2 -12   2 29890.9 4579.07   6
  -2  12  -2 26232.4 4447.76   2
 -12   2  -2 25215.5 3915.60   2
 -12   2   2 24904.5 4005.87   2
   2 -12  -2 30288.9 4139.69   6
  -2 -12  -2 24885.8 3956.19   6
   2 -12   2 22734.3 3437.72   6
 -12  -2  -2 22197.3 3378.97   2
  -2 -12  -3 8808.92 2344.63   6
 -12   2  -3 11177.5 2643.89   2
 -12   2   3 10470.5 2624.53   2
   2 -12  -3 13977.4 2999.34   6
 -12  -2   4 15034.6 3094.86   2
  -2 -12  -4 9548.01 2330.78   6
  -2  12   4 14421.2 2684.23   2
 -12   2  -4 13471.0 2684.07   2
   2 -12  -4 16814.5 3358.32   6
 -12   2   4 10742.9 2636.18   2
 -12   2  -5 3277.28 1379.43   2
 -12  -2   5 4825.40 1795.23   2
  -2 -12  -5 2352.70 1187.57   6
 -12  -2  -5 170.011 219.655   2
   2  12   5 598.473 231.082   2
   2  12   6 1518.84 539.039   2
 -12  -2   6 8729.53 2387.89   2
 -12  -2  -6 2515.85 1534.64   2
 -12  -2  -6 5690.82 1789.92   6
  -2  12   6 7142.72 1964.02   2
   2 -12  -6 10375.6 2793.47   6
 -12   2  -6 6361.66 1783.77   2
 -12   2   6 3913.14 1526.16   2
   2 -12  -7 724.198 875.929   6
  -2  12   7-153.277 504.111   2
 -12  -2  -7 126.906 677.434   2
 -12  -2  -7-76.6523 302.412   6
 -12   2  -7 428.267 446.409   2
  -2 -12  -8 2311.84 1391.85   6
 -12  -2  -8 1289.83 1094.27   2
 -12  -2  -8 1570.50 1095.13   6
  -2  12   8 1493.05 741.567   2
 -12   2  -8 1221.05 911.093   2
   2 -12  -9-438.104 787.139   6
  -2 -12  -9-1394.50 1010.21   6
 -12  -2  -9 664.518 945.343   6
 -12  -2   9-164.147 322.090   2
 -12   2  -9 397.651 716.079   2
   2 -12 -10 2100.83 1333.97   6
  -2 -12 -10 319.604 900.825   6
 -12  -2  10 899.164 861.280   2
 -12   2  10 2430.21 1546.13   2
 -12  -2 -10 1112.94 1032.30   6
 -12   2 -10 1074.36 885.337   2
 -12  -2  11 12.6781 511.184   2
   2 -12 -11 117.803 95.2805   6
  -2 -12 -11 149.982 714.030   6
 -12   2  11-2.56339 477.384   2
 -12  -2 -11 105.329 132.113   2
 -12   2 -11 70.6309 330.550   2
 -12  -2  12 1089.61 889.547   2
   2 -12 -12 956.117 1090.88   6
  -2 -12 -12 1115.61 1032.18   6
 -12   2  12 1982.44 1356.14   2
  -2  12 -12 2792.41 2640.77   2
 -12   2 -12 1521.37 1195.56   2
   2 -12 -13-55.9205 176.903   6
 -12   2  13-1162.96 1240.26   2
  -2 -12 -13-493.440 668.494   6
 -12  -2 -13 87.7853 277.610   6
 -12  -2  13-452.595 818.065   2
  -2  12 -13-1729.04 2188.15   2
 -12   3   0 20483.0 3584.98   2
   3 -12   0 27379.6 4088.89   6
  -3 -12   0 23584.2 3975.38   6
   3 -12   1 11854.0 2503.23   6
  -3  12  -1 20091.2 3821.86   2
  -3  12   1 19759.0 3534.09   2
 -12   3  -1 15640.5 3109.47   2
   3 -12  -1 16710.7 3056.84   6
  -3 -12  -1 16107.7 3213.83   6
  -3 -12   1 16024.2 3336.51   6
  -3 -12   2 13399.3 3260.59   6
 -12  -3   2 12370.5 2777.84   2
   3 -12   2 6351.23 1192.19   6
  -3  12  -2 14596.1 3494.07   2
 -12   3  -2 11094.6 2624.63   2
 -12   3   2 9960.73 2581.57   2
  -3 -12  -2 9414.32 2442.96   6
 -12  -3   3 12983.0 2794.30   2
  -3 -12  -3 7338.79 2151.30   6
   3 -12  -3 14971.9 2994.33   6
  -3  12   3 15391.0 2942.74   2
 -12   3  -3 10875.9 2568.54   2
 -12   3   3 8906.59 2438.87   2
  -3  12  -3 10644.5 2801.04   2
 -12  -3   4 11237.4 2645.67   2
 -12   3   4 6981.65 2070.14   2
  -3  12   4 12720.9 2604.97   2
   3 -12  -4 12750.0 2907.34   6
 -12  -3  -4 6117.04 1703.16   2
  -3  12   5 7263.67 1899.26   2
   3 -12  -5 7625.35 2234.60   6
  -3 -12  -5 2357.58 1081.57   6
 -12   3   5 2023.04 1054.07   2
 -12  -3  -5 4667.24 1735.76   6
 -12  -3  -5 2240.04 1055.76   2
   3 -12  -6 3775.53 1698.61   6
  -3 -12  -6 551.959 459.752   6
 -12  -3   6 2463.58 1373.10   2
 -12  -3  -6 1834.42 1064.21   6
 -12   3  -6 1192.31 840.297   2
 -12  -3  -6 880.197 830.494   2
   3  12   6 538.657 246.502   2
  -3  12  -6-349.647 875.751   2
   3 -12  -7 186.377 330.052   6
 -12   3  -7-742.846 610.105   2
 -12  -3  -7 97.2392 156.205   2
 -12   3   7-1027.00 911.185   2
 -12  -3   8-119.369 147.608   2
 -12  -3  -8 306.751 613.732   6
 -12   3  -8-525.011 787.143   2
  -3  12  -8-1184.43 1342.04   2
   3 -12  -9 878.939 854.533   6
  -3 -12  -9 890.304 875.362   6
 -12  -3   9 616.653 849.465   2
 -12  -3  -9 1594.38 1289.90   6
 -12   3  -9 493.443 630.893   2
  -3  12   9 636.506 644.630   2
  -3  12  -9 372.927 96.3879   2
 -12  -3  10 990.194 711.988   2
 -12   3  10 2761.17 1586.99   2
   3 -12 -10 1304.79 1203.96   6
  -3 -12 -10 1265.47 798.320   6
 -12   3 -10 446.859 843.917   2
   3 -12 -11 563.221 734.959   6
  -3 -12 -11 1541.47 1298.90   6
 -12  -3  11 1725.61 1255.57   2
   3 -12 -12-414.027 640.277   6
  -3 -12 -12-636.198 767.807   6
 -12  -3 -12-648.708 771.783   6
 -12  -3  12-897.005 888.307   2
   3 -12 -13 891.878 1015.38   6
  -3 -12 -13-139.378 349.267   6
 -12  -3 -13-430.469 652.398   6
 -12   3  13-698.524 453.667   2
  -3  12 -13-965.097 1814.84   2
 -12   4   0 4755.48 1916.20   2
 -12  -4   0 6621.92 2212.52   2
   4 -12   0 3793.02 1401.96   6
  -4 -12   0 4095.23 1696.63   6
  -4  12  -1 8716.48 2402.21   2
 -12  -4  -1 10556.9 2522.91   2
 -12  -4   1 10277.1 2552.86   2
   4 -12  -1 8711.80 2163.83   6
   4 -12   1 10932.3 2554.87   6
 -12   4  -1 9384.57 2510.51   2
 -12   4   1 8646.76 2351.75   2
  -4 -12   1 8656.25 2524.03   6
 -12  -4   2 14151.8 2995.11   2
  -4  12   2 18706.1 3448.91   2
  -4 -12  -2 9549.64 2437.66   6
  -4  12  -3 6778.81 2294.50   2
 -12   4   3 5788.74 1866.86   2
  -4 -12  -3 7187.86 2105.95   6
  -4  12   3 14717.4 2963.16   2
 -12   4  -3 8976.71 2322.04   2
   4 -12  -3 12918.5 2807.83   6
  -4  12  -4 6224.13 2365.34   2
  -4  12   4 7491.24 2061.79   2
   4 -12  -4 7283.00 2103.84   6
 -12  -4   4 5829.32 1924.51   2
 -12   4   4 2221.93 1056.92   2
  -4 -12  -4 1089.04 557.908   6
  -4  12  -5 4327.88 2186.21   2
   4 -12  -5 4938.25 1894.36   6
  -4  12   5 4953.54 1548.51   2
 -12   4   5 3809.49 1629.75   2
 -12  -4  -5 3269.75 1632.10   6
   4 -12  -6 860.504 877.403   6
  -4  12   6 802.082 584.633   2
 -12  -4  -6 1735.58 1188.65   6
 -12   4   6-1.89844 153.091   2
 -12   4  -6 1500.20 1012.55   2
 -12  -4   7 367.046 535.159   2
   4 -12  -7 1167.97 1041.73   6
  -4 -12  -7 939.279 924.291   6
 -12  -4  -7 165.278 760.444   6
  -4  12  -7 1572.96 1040.33   2
  -4  12   7-341.370 511.729   2
 -12   4   7 264.701 304.991   2
 -12   4  -7 276.779 378.091   2
   4  12   7 211.915 56.6060   2
  -4  12  -8-35.2486 937.649   2
  -4 -12  -8 772.561 761.429   6
 -12  -4   8 358.242 619.780   2
 -12  -4  -8 869.062 1005.49   6
 -12   4  -8-672.555 935.635   2
  -4  12  -9 837.115 1029.07   2
 -12  -4  -9-170.372 567.730   2
   4 -12  -9 1091.20 1012.43   6
 -12  -4   9 1410.05 950.532   2
  -4  12   9 539.564 881.507   2
  -4  12 -10 1228.64 1197.14   2
 -12  -4 -10 27.2908 285.200   2
 -12  -4  10 1055.35 949.065   2
 -12   4  10 398.253 94.6206   2
   4 -12 -10 672.466 595.566   6
  -4  12 -11 1051.17 1113.29   2
   4 -12 -11 1431.49 1241.38   6
 -12   4  11-517.408 1033.35   2
  -4 -12 -11 652.654 948.294   6
 -12  -4 -11 859.954 930.107   6
 -12   4 -11 252.112 387.920   2
  -4  12 -12-1649.86 1882.99   2
   4 -12 -12 34.4461 288.705   6
  -4 -12 -12 418.157 914.918   6
 -12   4  12-1968.64 1754.39   2
 -12  -4 -12 76.0060 495.789   6
  -4  12 -13-470.591 1264.89   2
   4 -12 -13-474.447 780.340   6
 -12  -4 -13-805.822 894.395   6
 -12   4  13 523.484 389.380   2
  -5  12   0 24257.0 4231.34   2
 -12   5   0 19294.8 3658.57   2
   5 -12   0 19980.8 3482.88   6
  -5 -12   0 17701.1 3542.03   6
  -5 -12   1 9108.43 2794.80   6
 -12  -5  -1 9523.26 2358.03   2
   5 -12  -1 7222.60 1888.01   6
   5 -12   1 8047.68 2184.11   6
  -5 -12  -1 4630.52 1831.83   6
 -12   5   1 7223.73 2367.09   2
 -12   5   2 1999.16 1278.18   2
 -12  -5  -2 4851.50 1767.28   2
  -5 -12  -2-164.528 451.252   6
 -12  -5   2 2374.77 1261.29   2
  -5  12   2 6712.63 2323.62   2
 -12   5  -2 3303.68 1512.48   2
  -5  12  -3 2404.82 1074.30   2
 -12  -5  -3 5890.64 1776.67   2
  -5  12  -4 2660.97 1713.98   2
 -12  -5  -4 1590.21 1071.00   2
   5 -12  -4 4623.35 1652.83   6
 -12   5   4 2271.05 1374.95   2
  -5  12   4 4464.24 1595.16   2
  -5 -12  -4 2574.81 1324.05   6
 -12  -5  -4 3324.35 1793.55   6
 -12  -5   4 3190.36 1370.81   2
 -12   5  -4 4861.25 1741.07   2
 -12  -5  -5-976.677 954.358   2
   5 -12  -5 542.591 332.275   6
 -12   5   5-1055.10 1049.84   2
  -5  12   5 197.008 446.053   2
 -12  -5  -5 396.271 680.424   6
 -12  -5  -6 146.208 423.890   2
   5 -12  -6 451.393 730.884   6
 -12  -5   6 579.993 583.367   2
  -5 -12  -6 2.18370 427.330   6
 -12   5   6 451.398 656.794   2
  -5  12   6 747.056 228.463   2
 -12  -5  -6 610.262 1078.45   6
   5 -12  -7 1096.07 937.591   6
 -12  -5  -7 117.088 79.3055   2
 -12  -5  -7 932.435 850.673   6
  -5  12   7 1108.61 811.307   2
 -12  -5   7 663.745 623.620   2
  -5 -12  -8-740.534 807.471   6
 -12  -5   8 818.461 842.357   2
  -5  12   9 940.738 1082.60   2
 -12  -5   9 1362.28 1075.18   2
 -12  -5  -9 260.606 353.322   2
  -5 -12  -9 809.743 855.909   6
 -12   5  -9-747.917 1009.41   2
  -5 -12 -10 951.253 1074.18   6
 -12  -5 -10 1123.19 1333.57   6
 -12  -5  10 1558.62 1114.49   2
 -12   5 -10 598.469 711.294   2
 -12   5  11-1582.89 1527.58   2
  -5 -12 -11 580.814 824.679   6
 -12  -5 -11 430.642 859.497   6
 -12  -5 -12 322.707 920.115   6
  -5  12 -13-873.654 1220.58   2
 -12   5 -13-115.958 547.739   2
  -6 -12   0 4367.31 1939.56   6
 -12   6   0 5594.03 2096.84   2
  -6 -12   1 9385.11 2729.71   6
  -6 -12  -1 6710.56 2169.83   6
 -12  -6   1 3395.36 1331.43   2
  -6  12  -1 13236.0 3311.00   2
  -6  12  -2 11326.8 3127.14   2
  -6  12   2 11026.9 2664.20   2
 -12   6  -2 7377.89 2258.11   2
 -12   6   2 9802.92 2594.29   2
 -12  -6   2 5234.06 1812.66   2
 -12  -6   3 1425.02 1108.76   2
 -12   6   3 1442.10 1045.91   2
   6 -12  -3 1895.33 955.126   6
  -6  12   3 2083.96 1080.53   2
  -6 -12  -3-1921.84 1291.90   6
 -12  -6  -3 774.084 870.193   2
   6 -12  -4 484.179 715.528   6
  -6  12   4 520.286 602.762   2
 -12  -6  -4-70.4759 301.180   2
 -12  -6  -4 2052.04 1632.40   6
   6 -12  -5 1698.83 1042.15   6
 -12   6   5 223.922 281.868   2
  -6 -12  -5-287.769 812.160   6
  -6  12   5 1373.48 796.126   2
 -12  -6   5 802.315 818.689   2
 -12  -6  -5 529.080 1012.24   6
   6 -12  -6 676.250 664.225   6
 -12  -6   6 785.081 586.531   2
  -6 -12  -6 463.144 910.931   6
  -6  12   6 537.045 629.354   2
  -6 -12  -7 2120.96 1363.70   6
 -12  -6  -7 258.377 330.844   2
 -12   6  -7 914.447 731.917   2
 -12  -6   7 2461.43 1454.57   2
 -12   6  -8-144.273 601.952   2
  -6  12   8 55.4752 149.869   2
   6 -12  -9 3004.58 1692.72   6
 -12  -6   9 2020.60 1264.09   2
  -6 -12  -9 205.492 385.186   6
 -12   6  -9-95.0029 625.596   2
 -12  -6  -9 105.899 248.449   2
 -12   6   9-758.811 690.739   2
   6 -12 -10 2170.77 1597.64   6
  -6  12  10 1616.28 1093.59   2
  -6 -12 -10 231.408 831.573   6
 -12  -6 -10 259.758 420.574   6
 -12   6 -10 111.073 119.891   2
   6 -12 -11 3663.77 1993.46   6
  -6 -12 -11 143.564 853.081   6
 -12  -6 -11 2070.71 1936.52   6
 -12   6 -11-20.9956 567.854   2
   6 -12 -12 2122.79 1678.18   6
  -6 -12 -12 485.323 1290.34   6
 -12  -6 -12 948.343 1441.10   6
 -12   6  12-2686.76 1931.65   2
 -12   6 -12 149.953 400.077   2
  -7 -12   0 19350.6 3850.97   6
 -12  -7   0 14705.1 3118.73   2
  -7  12   0 25936.2 4569.39   2
 -12  -7  -1 2410.02 1213.31   2
   7 -12  -1 2297.92 1102.61   6
  -7  12   1 5777.77 2107.43   2
 -12  -7   1 2583.66 1295.72   2
  -7 -12  -1 3963.35 1890.60   6
 -12  -7  -2 371.595 712.561   2
  -7  12   2 1506.86 1068.92   2
 -12  -7   2 893.194 638.330   2
   7 -12  -3-60.6223 552.794   6
  -7  12   3-567.275 582.138   2
 -12  -7  -3-117.839 394.760   2
  -7  12  -4 736.370 1031.93   2
   7 -12  -4 62.2671 380.176   6
 -12  -7   4 1046.06 897.069   2
  -7  12   4 1086.06 778.557   2
  -7 -12  -4-361.183 585.454   6
 -12   7  -4 30.4055 353.291   2
 -12  -7  -4 198.472 259.432   2
 -12  -7  -5 235.923 474.458   2
  -7  12  -5 1550.06 1373.54   2
   7 -12  -5 1249.85 847.351   6
  -7  12   5 1627.64 1043.95   2
 -12   7  -5-182.993 675.374   2
 -12  -7   5 589.950 693.551   2
 -12  -7  -6 949.693 680.229   2
  -7  12  -6 2000.08 1676.34   2
  -7 -12  -6 2326.34 1559.51   6
 -12   7  -6 1676.80 1060.37   2
 -12  -7  -6 1917.35 1298.92   6
  -7  12   6 5320.93 1811.01   2
  -7  12  -7 1763.09 1374.98   2
   7 -12  -7 2592.00 1445.52   6
 -12  -7  -7 499.082 672.939   2
 -12   7   7 1561.15 1168.06   2
  -7 -12  -7 571.401 908.325   6
 -12  -7  -7 757.403 841.182   6
 -12   7  -7 558.842 317.108   2
  -7  12   7 899.262 846.517   2
  -7  12  -8 1060.01 1150.12   2
   7 -12  -8 1741.27 1023.47   6
 -12  -7   8 1227.27 960.744   2
  -7 -12  -8-117.824 563.790   6
 -12  -7  -8-119.070 78.2936   2
 -12  -7  -8 767.303 1072.90   6
 -12   7  -8-35.0350 471.525   2
 -12   7   8 702.678 731.860   2
  -7  12   8 1134.77 700.749   2
  -7  12  -9 954.378 1061.64   2
   7 -12  -9 2462.95 1653.90   6
  -7 -12  -9 425.181 968.146   6
 -12   7  -9 244.598 325.811   2
 -12   7   9-115.487 265.026   2
  -7  12 -10 2574.47 1858.22   2
   7 -12 -10 2562.93 1753.87   6
  -7  12  10 4001.30 2196.31   2
 -12  -7 -10 2646.87 1960.15   6
 -12   7 -10 742.340 978.867   2
  -7  12 -11 1339.28 1539.44   2
   7 -12 -11 1504.73 1104.02   6
 -12  -7 -11 1428.41 1512.51   6
 -12   7 -11 131.314 393.467   2
 -12   7  12-1335.50 1642.23   2
  -7  12 -12 554.705 1048.99   2
   7 -12 -12 1367.25 1437.66   6
 -12  -7 -12 792.975 1385.48   6
 -12   7 -12-299.829 484.929   2
 -12  -8   0 234.224 243.123   2
 -12   8   0 1925.23 1236.19   2
 -12  -8  -1 67.1442 165.368   2
   8 -12  -1-137.595 191.948   6
  -8  12   1 1085.77 814.798   2
 -12  -8   1 275.796 378.461   2
  -8 -12  -1 1241.73 1072.93   6
 -12  -8  -2 756.174 975.249   2
   8 -12  -2 590.128 551.450   6
  -8  12   2 870.874 744.068   2
  -8 -12  -2 2338.68 1446.57   6
 -12   8  -2 693.859 555.547   2
 -12  -8  -3 381.691 499.665   2
   8 -12  -3-126.554 727.224   6
 -12  -8   3-454.418 656.939   2
  -8  12   3-421.597 738.909   2
  -8 -12  -3-483.719 625.581   6
 -12   8  -3-950.654 1021.61   2
 -12   8   3 1001.01 1017.80   2
 -12   8   4 789.767 673.416   2
 -12  -8  -4 467.858 662.641   2
   8 -12  -4 597.231 719.396   6
  -8  12  -4 955.120 921.561   2
  -8  12   4 1482.90 1019.23   2
 -12   8  -4 5.69158 406.378   2
 -12  -8  -4-912.293 1031.00   6
 -12   8   5-67.3840 456.347   2
 -12  -8  -5 280.013 566.613   2
  -8 -12  -5-1186.85 1016.78   6
 -12   8  -5 105.961 678.185   2
 -12  -8  -5 288.702 366.965   6
 -12  -8   5 751.039 759.210   2
   8 -12  -6 2384.61 1409.34   6
 -12   8   6 159.056 458.585   2
 -12  -8   6 2451.51 1330.13   2
 -12   8  -6 201.186 342.957   2
 -12  -8  -6 1634.71 1252.37   6
 -12   8   7-319.938 734.290   2
  -8 -12  -7-95.6677 501.874   6
 -12   8  -7-336.516 659.240   2
 -12  -8  -7 287.542 982.664   6
   8 -12  -8 2693.91 1705.80   6
  -8  12   8 2803.98 1304.52   2
  -8 -12  -8 2664.90 1937.92   6
 -12   8   8 3879.62 1880.72   2
 -12   8  -8 2202.74 1328.23   2
 -12  -8  -8 2238.87 1664.72   6
   8 -12  -9 527.969 874.704   6
  -8  12   9 692.145 947.005   2
  -8 -12  -9 363.192 1029.07   6
 -12   8  -9 323.617 480.078   2
   8 -12 -10 449.858 867.294   6
  -8  12  10 2348.00 1815.86   2
  -8 -12 -10 469.101 883.341   6
 -12   8 -10 442.779 636.407   2
 -12  -8 -10 1364.83 1618.03   6
 -12   8  10-1023.50 914.857   2
   8 -12 -11 1360.99 1429.70   6
 -12  -8 -11 897.122 1248.16   6
 -12   8 -11 116.983 399.216   2
  12  -8 -11-920.779 1296.74   6
  -9  12   0 596.233 594.284   2
  -9 -12   0 3538.57 1852.73   6
  12  -9  -1 462.767 631.088   6
   9 -12  -1-132.488 312.218   6
  -9  12  -1-892.317 1016.85   2
  -9  12   1-651.430 651.533   2
 -12   9  -1-1180.91 1015.55   2
 -12   9   1-401.219 386.773   2
   9 -12  -2-78.0504 467.803   6
  -9  12  -2-718.142 685.958   2
 -12  -9   2 112.338 586.813   2
 -12  -9  -2 631.657 882.893   2
  -9  12   2 650.037 659.395   2
  -9 -12  -2 1099.18 992.046   6
 -12   9  -2-755.524 703.398   2
 -12   9   2 477.155 629.810   2
  12  -9  -3 16.3905 726.920   6
   9 -12  -3-116.563 623.603   6
 -12  -9   3 1119.39 1051.71   2
  -9  12  -3 2073.78 1316.00   2
 -12  -9  -3 854.511 892.696   2
 -12   9  -3 599.180 346.278   2
  -9 -12  -3 598.598 719.388   6
 -12   9   4 2613.16 1453.40   2
   9 -12  -4 501.862 792.095   6
  -9  12  -4 2413.57 1457.26   2
 -12  -9  -4 214.395 593.004   2
 -12   9  -4-68.0040 492.341   2
  -9 -12  -4-760.306 726.828   6
 -12  -9  -4-9.31451 325.248   6
  12  -9  -4 61.0308 459.150   6
 -12   9   5 1009.48 1060.71   2
   9 -12  -5 1040.75 1199.39   6
 -12   9  -5-90.5014 538.199   2
 -12  -9  -5-4.83583 229.789   6
  12  -9  -5 44.2304 538.307   6
   9 -12  -6 1659.29 1373.39   6
 -12   9  -6 443.748 534.343   2
  -9 -12  -6 7.64684 211.181   6
 -12  -9  -6 962.742 1108.39   6
  12  -9  -6 1406.53 1059.17   6
 -12   9   7 1044.38 1047.00   2
 -12   9  -7 386.766 613.903   2
  -9 -12  -7 633.905 1417.29   6
 -12  -9  -7 553.828 1087.87   6
  12  -9  -8 405.931 650.051   6
   9 -12  -8 383.545 995.106   6
 -12   9   8 654.494 1051.32   2
 -12   9  -8 1282.58 962.120   2
 -12  -9  -8 301.676 679.196   6
  12  -9  -9 729.155 662.662   6
   9 -12  -9 1655.08 1347.05   6
 -12   9  -9 415.961 569.071   2
  -9 -12  -9 964.238 1110.97   6
 -12   9   9 1420.09 942.984   2
  12  -9 -10 650.259 190.661   6
   9 -12 -10 1038.14 1247.62   6
  -9 -12 -10 3312.07 2097.74   6
 -12   9 -10 737.673 970.582   2
 -12  -9 -10 1784.25 1862.37   6
 -12   9  10 1373.06 1237.15   2
 -10  12   0 1808.02 1285.64   2
 -10  12  -1-139.453 229.930   2
 -10  12   1 568.042 945.125   2
 -12  10  -1-181.639 404.134   2
 -12  10   1 569.737 528.617   2
  10 -12  -2 374.875 457.645   6
 -10  12  -2 153.554 531.288   2
 -10  12   2 2085.23 1361.21   2
 -12  10  -2 921.193 655.571   2
 -10 -12  -2 1580.15 1328.01   6
  12 -10  -3 715.498 822.571   6
  10 -12  -3-378.246 337.695   6
 -10  12  -3 419.222 327.037   2
 -12  10  -3 1333.67 1036.50   2
 -10 -12  -3 1387.64 1182.95   6
 -10  12   3 2748.54 1632.12   2
 -12  10   3 2117.76 1259.34   2
  12 -10  -4 1169.79 1145.76   6
 -10  12  -4-263.579 421.391   2
 -12  10  -4 716.143 636.335   2
 -10 -12  -4-10.0889 598.777   6
 -12 -10  -4 415.500 741.826   6
 -10  12   4 2990.01 1530.12   2
 -12  10   4 1825.73 1193.46   2
  12 -10  -5 1905.83 1387.63   6
 -12  10   5 1106.61 884.738   2
  10 -12  -5 1801.44 1446.68   6
 -10  12  -5 1111.76 1171.34   2
 -12  10  -5 2907.62 1542.31   2
 -10 -12  -5 26.2308 259.066   6
 -12 -10  -5 428.940 788.508   6
 -10  12   5 2386.99 1361.02   2
  10 -12  -6 1597.08 1481.25   6
 -12  10   6 575.007 918.536   2
 -10  12  -6 2377.24 1622.49   2
  12 -10  -6 882.772 1001.99   6
 -12  10  -6 950.987 1003.94   2
 -12 -10  -6 63.4843 408.454   6
 -10  12   6 43.9885 358.532   2
  12 -10  -7 2017.61 1646.51   6
 -10  12   7 1569.15 1094.00   2
  10 -12  -7 3109.07 2092.63   6
 -12  10   7 2430.56 1429.78   2
 -10  12  -7 3134.06 1815.37   2
 -12  10  -7 1893.15 1292.94   2
 -10 -12  -7 1984.28 1685.51   6
 -12 -10  -7 729.094 969.915   6
  12 -10  -8 940.523 1276.64   6
  10 -12  -8 1712.99 1687.11   6
 -10  12  -8 1312.30 1359.47   2
 -12  10   8 338.037 859.764   2
 -12  10  -8 767.202 885.017   2
 -10 -12  -8 1204.04 1222.68   6
 -12 -10  -8 684.750 1212.18   6
  12 -10  -9 2396.48 1787.42   6
  10 -12  -9 3803.98 2368.46   6
 -10  12  -9 3033.18 1960.22   2
 -10  12   9 2918.92 1852.17   2
 -12  10  -9 1578.00 1276.97   2
 -10 -12  -9 1648.43 1802.71   6
 -12  10   9 4510.88 2243.61   2
 -11  12   0 842.501 726.844   2
 -12  11   0 91.5488 314.751   2
 -11  12  -1-406.153 447.243   2
 -11  12   1 116.495 478.171   2
 -12  11  -1 115.161 586.911   2
 -11  12  -2 17.0879 324.792   2
 -12  11  -2 751.098 755.271   2
 -11  12   2-448.025 274.639   2
 -12  11   2 883.448 837.459   2
  12 -11  -3 777.479 829.543   6
  11 -12  -3-840.922 610.698   6
 -11  12  -3 1019.34 1151.90   2
 -12  11  -3 285.268 657.135   2
 -11 -12  -3 516.545 777.667   6
 -11  12   3 1889.79 1376.60   2
 -12  11   3 1688.33 1388.93   2
 -11  12  -4 1187.65 1124.32   2
 -12  11  -4 1808.68 1321.05   2
 -11 -12  -4-495.546 851.711   6
 -12 -11  -4-506.619 999.899   6
 -12  11   5 766.316 737.897   2
  11 -12  -5 810.202 1441.16   6
 -11  12  -5 477.696 645.765   2
 -12  11  -5 521.975 704.626   2
 -11 -12  -5-681.274 1026.82   6
 -12 -11  -5-396.330 890.553   6
 -11  12   6 1066.82 846.752   2
 -12  11   6 1582.66 1226.68   2
 -11  12  -6 2405.75 1620.05   2
 -12  11  -6 1269.63 1286.80   2
 -11 -12  -6 413.264 826.510   6
 -12 -11  -6 242.630 396.676   6
  12 -11  -7 1696.94 1564.36   6
  11 -12  -7 845.337 1354.34   6
 -11  12   7 426.168 775.139   2
 -11  12  -7 1866.87 1481.67   2
 -12  11  -7 1712.68 1312.13   2
 -11 -12  -7 113.428 635.124   6
 -12 -11  -7-104.184 1737.32   6
  12 -11  -8 418.189 1248.70   6
 -11  12   8 916.021 965.789   2
 -12  11   8 1025.18 1065.55   2
 -11  12  -8 226.269 686.909   2
 -12  11  -8 408.404 685.919   2
 -12 -11  -8-459.993 957.266   6
 -12  12   0-1305.88 1315.03   2
 -12  12  -1-689.459 817.095   2
 -12  12  -2 1545.17 1081.56   2
 -12  12   2 846.381 933.996   2
 -12  12  -3 542.569 907.818   2
 -12  12  -4 921.919 972.524   2
 -12 -12  -4-1037.02 1350.83   6
  12 -12  -5-350.443 471.338   6
 -12  12  -5 1139.26 1195.00   2
 -12 -12  -5-309.069 781.009   6
 -12  12   5 177.570 193.333   2
 -12  12   6 638.186 877.123   2
 -12  12  -6 1261.89 1122.30   2
 -12 -12  -6-38.2196 599.250   6
   0 -13   0-19.5965 255.355   6
 -13   0   0-271.798 197.802   2
   0 -13  -1 963.925 1035.43   6
 -13   0  -1 328.457 424.492   2
   0 -13   1 95.4571 685.427   6
   0  13  -1 897.799 814.895   2
   0 -13  -2 448.699 765.823   6
 -13   0  -2 905.940 897.964   2
   0 -13   2 1635.49 1292.84   6
 -13   0   2 1083.14 798.339   2
   0 -13  -3 980.368 755.703   6
 -13   0  -3-134.985 314.876   2
 -13   0   3-1.74455 367.750   2
   0 -13  -4 1821.18 1191.73   6
 -13   0  -4 578.014 411.276   2
 -13   0  -5 1075.28 429.940   2
 -13   0  -6 478.365 803.477   2
   0 -13  -6 2470.01 1286.55   6
 -13   0   7-107.258 583.327   2
   0  13   7-414.175 616.485   2
 -13   0  -7-398.826 1012.76   2
 -13   0  -8-561.578 942.837   2
   0 -13  -8-1579.75 1149.46   6
 -13   0   8 974.450 870.650   2
 -13   0  -9-592.296 1155.40   2
   0 -13  -9-507.236 577.361   6
 -13   0 -10-293.214 608.319   2
 -13   0 -11-196.478 737.723   2
 -13   0 -11 187.923 944.808   6
 -13   0  11-451.101 941.810   2
 -13   0 -12-264.737 601.283   2
 -13   0  12 1661.58 1282.86   2
 -13   0  13 1842.31 1411.92   2
 -13   1   0 6.80415 513.253   2
   1 -13   0 1048.97 814.288   6
 -13  -1   0 383.915 399.761   2
  -1  13   0 29.7094 574.686   2
 -13   1  -1-276.397 616.905   2
   1 -13  -1-225.170 470.656   6
 -13   1   1-708.441 861.850   2
  -1 -13   1-216.405 441.091   6
   1  13   1 455.208 741.948   2
 -13  -1   1-445.619 251.371   2
  -1  13   1-297.850 812.413   2
  -1  13   2 277.383 382.018   2
 -13   1  -2-244.096 382.515   2
  -1 -13  -2-960.780 1099.40   6
 -13   1   2-214.472 627.214   2
 -13  -1  -2 163.129 276.826   2
  -1 -13   2 262.415 696.750   6
 -13   1  -3-564.819 541.087   2
   1 -13  -3-159.757 388.863   6
  -1 -13  -3-564.800 920.115   6
 -13  -1  -3-229.754 150.609   2
   1  13   3 57.1470 520.435   2
 -13   1  -4-370.332 565.745   2
  -1 -13  -4-354.807 558.258   6
 -13  -1  -4-1222.89 789.180   2
 -13   1   4-784.114 797.088   2
  -1  13  -4 2304.79 1718.94   2
   1  13   4 1202.63 1022.71   2
  -1  13   5-410.069 438.425   2
   1 -13  -5 751.160 666.112   6
  -1 -13  -5 73.1430 466.620   6
 -13  -1  -5-516.582 533.923   2
   1  13   6-126.359 496.836   2
   1 -13  -6 1402.01 1201.94   6
 -13  -1  -6 561.930 783.871   2
 -13   1  -7-507.206 795.757   2
  -1  13   7-180.855 297.809   2
  -1 -13  -7-549.852 843.103   6
 -13  -1   7-663.410 720.307   2
 -13  -1  -7-149.267 494.431   2
  -1  13  -7 1852.18 2052.63   2
 -13   1   8 1699.58 1335.15   2
 -13   1  -8-184.137 334.662   2
  -1 -13  -8 195.082 480.304   6
 -13  -1  -8-1847.24 1308.85   2
  -1  13   8-92.1669 694.106   2
  -1  13  -8 1186.26 1668.23   2
 -13   1  -9-127.213 245.300   2
  -1 -13  -9-1168.18 939.101   6
 -13   1   9 2349.66 1462.29   2
 -13  -1  -9-16.8095 438.078   2
 -13  -1  -9-866.546 887.089   6
  -1  13  -9 3680.08 2761.02   2
   1 -13 -10-415.639 1045.35   6
  -1 -13 -10 357.662 975.595   6
 -13   1  10 787.112 973.482   2
 -13  -1 -10 824.634 1159.06   2
 -13  -1 -10 1069.96 1015.78   6
 -13  -1  10-883.553 1087.47   2
  -1  13 -10 3198.54 2590.28   2
   1 -13 -11 250.100 691.476   6
  -1 -13 -11-99.8557 287.911   6
 -13  -1  11-318.126 268.967   2
 -13  -1 -11 323.274 337.635   2
 -13  -1 -11 454.082 697.836   6
 -13  -1  12 891.142 1000.67   2
 -13   1  12-408.127 648.552   2
   1 -13 -12 1474.16 1474.54   6
  -1 -13 -12 745.985 925.214   6
 -13  -1 -12 761.357 656.311   6
  -2  13   0 1366.40 737.102   2
 -13   2   0 610.152 789.168   2
  -2 -13   0 1452.30 1153.70   6
  -2  13   1-1028.86 1057.07   2
 -13   2  -1-753.908 852.724   2
 -13   2   1-1760.49 1323.77   2
   2 -13  -1 102.692 385.907   6
  -2 -13  -1-912.914 963.361   6
   2 -13   1-152.944 543.184   6
  -2 -13   1 79.6723 1417.55   6
 -13  -2  -1-556.411 560.800   2
  -2  13  -1-1932.83 1516.84   2
  -2  13   2-600.709 738.360   2
   2 -13  -2 314.418 626.465   6
  -2 -13  -2-2342.48 1508.88   6
 -13   2   2-1702.05 1363.47   2
   2 -13   2-1233.76 704.468   6
  -2 -13   2-256.583 575.657   6
 -13  -2  -2-1004.04 831.646   2
 -13   2  -3-324.162 461.281   2
   2 -13  -3 858.782 808.965   6
  -2 -13  -3-1922.97 1417.41   6
 -13   2   3-635.503 920.087   2
 -13  -2  -3-224.684 533.274   2
  -2  13  -3-109.056 825.843   2
 -13  -2   4 516.305 752.517   2
  -2  13   4-345.909 840.199   2
 -13   2  -4 161.394 174.542   2
   2 -13  -4 641.109 364.114   6
   2  13   4 1103.80 935.071   2
  -2  13  -4 450.560 615.739   2
 -13   2  -5 1011.21 834.505   2
   2 -13  -5 1025.45 951.304   6
  -2 -13  -5 1289.49 971.819   6
   2  13   6 701.789 328.566   2
 -13   2  -6 2206.42 1210.41   2
  -2  13   6 1400.69 1041.11   2
   2 -13  -6 2925.55 1498.67   6
 -13  -2   6 1684.77 1166.37   2
 -13   2  -7 57.5611 184.932   2
 -13  -2   7-552.977 740.643   2
 -13   2  -8 259.565 595.909   2
   2 -13  -8-1668.99 1247.12   6
  -2 -13  -8 292.582 859.237   6
 -13  -2  -8-2326.01 1547.31   6
   2 -13  -9-85.9585 369.448   6
  -2 -13  -9 916.917 356.191   6
 -13  -2  -9 511.285 543.077   6
 -13  -2  -9 612.779 885.991   2
 -13  -2   9-681.356 931.011   2
   2 -13 -10-295.280 490.135   6
 -13  -2  10-208.212 230.795   2
  -2 -13 -10 1315.49 1079.97   6
 -13   2  10 1561.77 1268.81   2
 -13  -2 -10 1628.93 1147.62   6
 -13  -2 -10 291.668 756.489   2
   2 -13 -11-268.092 708.129   6
  -2 -13 -11 844.968 1217.76   6
 -13   2  11 455.760 722.441   2
 -13  -2 -11-482.393 495.225   2
 -13  -2  11 359.400 526.191   2
  -2  13 -11 304.967 1874.65   2
 -13   2 -12-301.211 552.598   2
   2 -13 -12 529.731 838.620   6
  -2 -13 -12-284.445 392.139   6
 -13   2  12-2077.35 1632.86   2
 -13  -2  12-366.687 598.653   2
  -2  13 -12-133.636 1385.47   2
   3 -13   0 159.314 548.462   6
  -3 -13   0 1995.31 1261.57   6
  -3  13  -1-2574.87 1817.26   2
  -3  13   1-653.554 954.145   2
 -13   3  -1-861.213 698.475   2
 -13   3   1-1226.25 1237.33   2
   3 -13   1 757.130 617.534   6
  -3 -13  -1-1002.93 1089.28   6
  -3 -13   1-282.039 229.815   6
  -3  13  -2-3135.81 1654.36   2
 -13  -3   2 914.742 773.027   2
 -13   3  -2 17.0943 257.892   2
   3 -13  -2 725.408 790.926   6
 -13   3   2-2452.54 1498.04   2
   3 -13   2-386.747 168.382   6
  -3  13  -3-2888.04 1975.33   2
 -13   3  -3-134.388 189.480   2
  -3  13   3-204.546 684.235   2
 -13  -3   3-222.847 413.646   2
 -13   3   3-2270.12 1438.47   2
  -3 -13  -3-2463.67 1526.77   6
 -13   3  -4-323.765 505.629   2
  -3  13   4-1904.52 1247.55   2
   3 -13  -4-454.053 723.352   6
  -3 -13  -4-2262.41 1475.31   6
   3  13   4-1048.07 959.918   2
  -3  13  -4-2520.01 1784.26   2
  -3  13   5-724.880 723.688   2
   3 -13  -5-347.856 465.240   6
 -13   3  -5-103.242 229.450   2
  -3  13   6-1.38531 212.286   2
  -3 -13  -6-104.748 339.513   6
 -13  -3   6-109.831 314.357   2
 -13   3  -6-409.134 564.518   2
   3  13   6-994.627 668.962   2
  -3 -13  -7 298.355 258.072   6
  -3  13   7 115.642 557.034   2
   3 -13  -8-1296.65 1178.62   6
  -3 -13  -8 112.163 532.854   6
 -13  -3  -8-950.034 1096.61   6
 -13  -3   8-452.514 781.562   2
   3 -13  -9-725.374 826.816   6
 -13  -3   9-766.927 756.078   2
 -13  -3  -9-40.9464 410.187   6
 -13   3  10 519.557 584.614   2
   3 -13 -10-455.808 494.340   6
 -13  -3  10 310.069 492.150   2
 -13   3 -10 58.8612 471.663   2
   3 -13 -11-1168.24 1218.72   6
  -3 -13 -11 846.262 824.965   6
 -13  -3 -11 980.852 997.345   6
 -13  -3  11 2142.78 1126.69   2
 -13   3 -11 349.449 353.971   2
  -3  13 -11 1563.53 1676.78   2
   3 -13 -12-924.797 999.882   6
  -3 -13 -12 557.256 866.981   6
 -13  -3 -12 10.7957 441.288   6
 -13   3 -12 763.737 648.533   2
  -3  13 -12-308.048 1180.66   2
 -13   4   0 1070.26 940.112   2
 -13  -4   0 3424.90 1639.06   2
   4 -13   0-816.747 1227.68   6
  -4 -13   0 1655.32 1067.09   6
 -13   4  -1 389.901 443.725   2
 -13  -4  -1 1883.60 1317.08   2
  -4  13  -1-1522.66 1263.31   2
  -4  13   1 247.152 409.781   2
 -13  -4   1 418.737 603.606   2
  -4 -13   1 452.474 778.238   6
 -13   4  -2 1372.18 1017.35   2
  -4  13   2 1131.72 735.052   2
 -13   4   2-484.123 997.324   2
   4 -13  -2 712.996 656.590   6
 -13  -4   2 666.355 708.683   2
  -4 -13  -2-1901.66 1364.75   6
  -4  13   3 284.493 569.544   2
   4 -13  -3-555.623 865.926   6
 -13   4  -3-361.767 443.623   2
  -4  13   4-757.112 781.286   2
   4 -13  -4-1442.43 1080.83   6
  -4 -13  -4-2565.19 1509.08   6
  -4  13  -5-509.951 1129.68   2
  -4  13   5 61.2377 299.591   2
  -4  13  -6 224.331 571.104   2
   4 -13  -6-1473.05 1118.33   6
  -4  13   6-33.9757 261.889   2
 -13  -4  -6-439.560 872.546   6
 -13  -4   6-888.903 1031.64   2
  -4  13  -7-1418.72 1811.17   2
 -13  -4   7-986.544 1064.76   2
  -4 -13  -7-284.143 641.510   6
  -4  13   7-310.009 328.489   2
 -13  -4  -7-825.107 1000.59   6
 -13   4   7-964.622 886.470   2
 -13   4  -7-1879.65 1306.02   2
  -4  13  -8-201.980 1007.54   2
   4 -13  -8-675.998 977.018   6
  -4 -13  -8 276.107 714.975   6
 -13  -4   8-245.017 204.220   2
 -13   4  -8-751.178 1022.65   2
 -13  -4   9-300.522 479.919   2
  -4  13  -9-686.429 1317.78   2
 -13  -4  -9-489.619 711.078   2
   4 -13  -9-1237.21 1148.92   6
  -4 -13  -9-288.734 347.145   6
 -13   4  -9-968.295 1064.13   2
  -4  13 -10-296.078 590.775   2
 -13  -4 -10 12.4997 450.473   2
 -13   4  10-108.874 409.275   2
   4 -13 -10-590.063 859.734   6
  -4 -13 -10 691.021 823.531   6
 -13  -4 -10 52.3959 648.509   6
 -13  -4  10 593.018 735.966   2
 -13   4 -10-792.011 746.211   2
  -4  13 -11-1384.99 1559.60   2
   4 -13 -11-1103.45 1177.24   6
 -13   4  11-647.085 936.866   2
 -13  -4 -11 5.22607 185.834   6
 -13   4 -11-278.250 488.552   2
  -4  13 -12 1687.86 1742.35   2
 -13  -4  12-27.5347 487.608   2
   4 -13 -12-341.777 682.506   6
 -13   4  12-1212.44 1377.35   2
 -13  -4 -12 104.686 651.909   6
  -5  13   0 2473.41 1544.55   2
   5 -13   0-270.252 832.790   6
  -5 -13   0 1774.61 1344.84   6
   5 -13  -1-147.261 476.043   6
 -13  -5  -1 1005.54 814.718   2
   5 -13   1 299.747 789.111   6
  -5 -13  -1 93.4661 161.502   6
  -5 -13   1 832.940 1062.06   6
  -5  13   2 2607.19 1597.52   2
 -13  -5  -2 2462.93 1296.27   2
  -5  13   3 131.732 380.398   2
 -13  -5  -3 171.431 236.352   2
   5 -13  -3-713.879 980.621   6
  -5  13  -4-711.190 959.265   2
 -13  -5  -4-578.835 865.640   2
  -5  13   4-185.102 387.788   2
 -13  -5   4 116.257 365.396   2
 -13  -5   5-652.521 889.286   2
 -13  -5  -5-569.111 743.629   2
   5 -13  -5-664.038 868.161   6
  -5  13   5-687.123 618.738   2
 -13   5   5-401.585 658.829   2
  -5 -13  -5-910.665 977.665   6
 -13  -5  -6-584.293 784.640   2
   5 -13  -6-1698.11 1392.77   6
 -13  -5   6-1241.93 1003.85   2
  -5 -13  -6-471.760 795.315   6
  -5  13   6 583.077 522.274   2
 -13   5   6-649.237 943.362   2
 -13  -5  -7-534.971 880.375   2
  -5 -13  -7-652.510 846.382   6
 -13  -5   7 151.347 489.132   2
 -13   5  -7-2715.07 1493.63   2
   5 -13  -8-931.737 1040.83   6
 -13  -5   8 616.637 690.342   2
 -13  -5  -8-273.326 833.064   6
 -13   5  -8-1606.15 1520.02   2
  -5  13   8-1187.31 1029.00   2
 -13   5   8-940.703 948.932   2
 -13  -5   9 152.747 604.005   2
   5 -13  -9-833.959 850.384   6
 -13  -5  -9 189.821 247.672   2
  -5 -13  -9-945.260 895.377   6
 -13  -5  -9 180.294 740.756   6
 -13   5  -9-1160.71 1362.90   2
  -5  13   9-174.729 680.313   2
   5 -13 -10-571.283 941.295   6
  -5 -13 -10 483.841 722.133   6
 -13  -5 -10 357.233 604.227   6
 -13   5 -10-1324.57 1312.24   2
 -13   5  11 73.2032 411.055   2
   5 -13 -11-799.194 691.344   6
 -13  -5  11 29.6158 524.248   2
  -5 -13 -11-430.004 559.393   6
 -13  -5 -11-142.585 583.023   6
   5 -13 -12-1037.64 815.907   6
   6 -13   0-414.863 676.739   6
  -6 -13   0 2100.55 1316.42   6
 -13   6   0 2474.84 1416.51   2
 -13   6   1 551.864 825.006   2
   6 -13  -1 782.339 666.965   6
   6 -13   1 718.232 641.536   6
 -13   6   2 1271.52 1152.72   2
  -6  13   2 3677.99 1628.66   2
 -13  -6  -2 1405.05 1137.01   2
 -13   6  -2 1043.44 864.300   2
 -13  -6   3-67.2663 91.4244   2
  -6  13  -3-219.920 560.025   2
 -13   6   3-1203.72 1100.60   2
   6 -13  -3-160.261 536.321   6
  -6  13   3-385.603 469.545   2
 -13  -6  -3-863.784 953.416   2
  -6 -13  -3-771.740 888.061   6
 -13   6   4-774.992 880.050   2
   6 -13  -4-1000.52 1070.00   6
 -13  -6   4-709.969 672.966   2
  -6  13   4-824.642 817.381   2
 -13  -6  -4-323.679 847.286   2
  -6 -13  -4-1506.56 1269.54   6
 -13   6  -4-1318.57 1228.30   2
   6 -13  -5-1349.13 1275.04   6
 -13   6   5-1725.62 1214.87   2
 -13  -6  -5-344.314 773.423   2
  -6 -13  -5-812.829 1068.87   6
  -6  13   5-861.864 721.109   2
 -13  -6   5-964.599 933.775   2
 -13  -6   6 415.188 589.558   2
   6 -13  -6-767.011 920.466   6
  -6 -13  -6-1483.60 1210.78   6
 -13   6   6-1378.73 1143.40   2
  -6  13   6 935.177 983.153   2
 -13  -6  -6-992.694 1342.25   6
 -13   6  -6-2250.72 1480.17   2
  -6 -13  -7-852.182 807.503   6
 -13  -6   7 492.077 683.609   2
 -13   6   7-1056.95 1011.52   2
 -13  -6  -7-315.097 804.274   6
  -6  13   7 173.691 569.432   2
   6 -13  -8-59.6610 500.040   6
 -13  -6   8 872.463 858.058   2
  -6 -13  -8-802.640 1087.14   6
 -13  -6  -8-310.322 236.116   2
 -13  -6  -8 88.6267 551.679   6
 -13   6   8 477.453 487.645   2
  -6  13   9 67.2408 1264.16   2
   6 -13  -9 355.908 592.904   6
 -13  -6  -9 481.114 837.061   6
 -13  -6   9 1340.23 1201.53   2
   6 -13 -10-226.617 221.995   6
 -13  -6 -10 274.519 483.251   6
 -13   6  11-276.467 713.716   2
   6 -13 -11 230.287 524.701   6
 -13  -6 -11 427.193 910.183   6
   7 -13   0 937.468 915.767   6
  -7 -13   0-689.548 714.796   6
 -13  -7  -1-229.535 372.647   2
  -7  13  -1 378.744 757.492   2
   7 -13  -1 475.511 492.792   6
  -7 -13  -1 472.792 834.584   6
 -13   7  -1-1710.94 1122.50   2
 -13   7   1-222.446 353.384   2
 -13   7   2 1154.72 976.678   2
  -7  13   2 47.9311 317.594   2
 -13  -7   2-21.5160 270.500   2
  -7 -13  -2 1158.77 1019.56   6
 -13  -7  -2-157.912 484.358   2
 -13   7   3-655.861 605.332   2
  -7  13   3-1111.18 894.452   2
  -7 -13  -3-660.079 797.633   6
 -13  -7   3-116.165 359.492   2
 -13   7  -3-1140.42 1113.96   2
 -13  -7  -3-189.169 586.833   2
  -7  13  -4-353.596 413.628   2
 -13  -7   4 105.313 227.591   2
   7 -13  -4-791.183 998.031   6
  -7  13   4-727.496 627.912   2
  -7 -13  -4-1175.31 1206.32   6
 -13  -7  -4-400.535 560.481   2
  -7  13  -5 584.088 706.472   2
   7 -13  -5-629.230 1066.66   6
 -13   7   5-1639.09 1275.75   2
  -7 -13  -5-1676.56 1312.25   6
  -7  13   5 847.706 829.528   2
 -13  -7   5 33.8323 442.581   2
 -13  -7  -5-1164.34 1170.54   6
 -13  -7  -5-331.865 450.305   2
 -13  -7  -6-260.188 378.823   2
  -7  13  -6 991.353 1110.75   2
   7 -13  -6-718.508 975.499   6
 -13  -7   6 183.282 569.896   2
 -13   7   6-1447.49 1198.23   2
 -13  -7  -6-214.724 728.391   6
 -13   7  -6-2297.23 1445.70   2
  -7  13  -7-134.500 234.234   2
 -13  -7  -7 49.9719 297.176   2
  -7 -13  -7-1016.87 1122.22   6
 -13   7   7-1626.71 1390.21   2
 -13  -7  -7-536.238 560.312   6
 -13   7  -7-1819.19 1332.37   2
  -7  13   7-1200.53 790.120   2
  -7  13  -8 434.844 579.559   2
   7 -13  -8 452.742 825.069   6
 -13  -7  -8-62.1630 91.1036   2
  -7 -13  -8-425.583 559.625   6
 -13  -7  -8-146.815 603.581   6
 -13  -7   8 1778.20 1296.31   2
 -13   7  -8-972.812 1176.23   2
  -7  13   8 154.859 442.107   2
  -7  13  -9-584.937 792.536   2
   7 -13  -9 863.505 1038.87   6
  -7 -13  -9-232.460 703.190   6
 -13  -7  -9-657.437 717.691   6
 -13   7  -9-2675.21 1611.40   2
 -13   7   9-517.751 441.157   2
  -7  13 -10-207.933 470.407   2
  -7 -13 -10-577.926 996.720   6
 -13  -7 -10-141.139 644.226   6
 -13   7 -10-2159.12 1482.26   2
 -13   7 -11-1138.85 1324.01   2
 -13  -8   0 499.548 536.655   2
  -8  13   0-1504.25 1216.02   2
 -13   8   0-1046.50 945.861   2
  -8  13  -1-1817.85 1487.06   2
   8 -13  -1 672.211 459.625   6
 -13  -8   1-27.8015 417.758   2
  -8  13   1-2503.09 1395.10   2
  -8 -13  -1 1047.40 1151.86   6
  -8  13   2-1193.70 997.146   2
 -13  -8   2 106.306 399.384   2
  -8 -13  -2 350.504 629.153   6
 -13   8  -2-1569.51 1401.29   2
 -13   8   2 526.745 823.540   2
 -13  -8   3 522.715 710.350   2
 -13   8   3 109.917 193.445   2
  -8 -13  -3 7.26249 379.433   6
 -13  -8  -3 406.335 669.745   2
 -13   8   4-1078.39 950.495   2
  -8  13  -4 1011.16 1219.16   2
   8 -13  -4-661.616 1178.56   6
  -8 -13  -4-869.239 993.551   6
 -13   8  -4-3008.56 1726.30   2
 -13  -8  -4 393.823 574.390   2
 -13  -8  -5 340.633 367.753   2
   8 -13  -5-880.665 844.484   6
  -8 -13  -5-1096.54 1157.87   6
 -13  -8  -5-1038.61 1130.55   6
 -13   8  -5-2137.81 1445.66   2
   8 -13  -6-338.047 429.751   6
 -13  -8  -6 295.496 502.254   2
 -13   8   6-1651.79 1366.67   2
 -13  -8   6 723.887 830.316   2
  -8 -13  -6 355.100 221.944   6
 -13  -8  -6-1021.73 1357.18   6
 -13   8  -6-1213.46 1177.78   2
   8 -13  -7 435.960 863.422   6
 -13   8   7-2153.54 1399.82   2
 -13  -8   7 1740.57 1263.85   2
 -13  -8  -7-786.618 1171.57   6
 -13   8  -7-1946.01 1434.94   2
  -8 -13  -8-82.4583 780.157   6
 -13   8   8-849.050 1041.28   2
 -13  -8  -8-873.969 1254.82   6
 -13   8  -8-2495.15 1688.02   2
  -8 -13  -9-572.271 1235.21   6
 -13  -8  -9-666.688 998.927   6
 -13   8  -9-2543.92 1641.73   2
 -13   8   9 569.111 572.947   2
 -13  -8 -10 417.055 530.037   6
 -13   8 -10-1220.45 1119.65   2
  -9  13   0-78.8323 408.687   2
  -9  13  -1-1633.61 1511.69   2
  -9  13   1-508.545 649.808   2
  -9 -13  -1 2089.91 1588.24   6
 -13   9  -1-626.445 919.071   2
 -13   9   1 404.080 610.565   2
  -9  13  -2-537.352 439.012   2
  -9  13   2 281.991 81.8297   2
 -13  -9   2 1004.65 1053.65   2
  -9 -13  -2 1217.12 1218.88   6
 -13   9   3 655.348 720.122   2
   9 -13  -3-190.522 615.511   6
  -9  13  -3 757.107 805.156   2
 -13  -9   3 394.742 707.612   2
  -9  13   3 1234.99 1111.04   2
  -9 -13  -3 395.572 826.969   6
 -13   9  -3-1629.40 1281.25   2
  13  -9  -3-53.9978 706.028   6
 -13   9   4-406.850 763.467   2
  13  -9  -4-124.631 829.016   6
   9 -13  -4-491.625 947.172   6
  -9  13  -4 611.176 237.935   2
 -13  -9  -4-401.306 418.364   2
 -13  -9   4-163.662 418.510   2
  -9 -13  -4-1041.79 985.147   6
  -9  13   4 786.929 987.550   2
 -13   9  -4-1683.07 1305.34   2
   9 -13  -5-438.717 610.785   6
 -13   9   5-1128.88 1040.49   2
  -9 -13  -5-330.587 304.041   6
 -13   9  -5-1610.19 1306.94   2
 -13  -9  -5-1137.05 1478.69   6
  -9  13   5 1832.70 1258.32   2
  13  -9  -5-249.960 179.284   6
 -13   9   6-505.445 858.996   2
 -13   9  -6-1778.99 1263.38   2
 -13  -9  -6-555.207 937.008   6
  -9  13   6-799.862 578.794   2
 -13   9   7-1917.43 1443.83   2
  -9 -13  -7 94.8969 480.393   6
 -13   9  -7-2168.22 1376.78   2
 -13  -9  -7-380.067 1053.62   6
  -9  13   7-1115.01 1020.69   2
  13  -9  -7-940.577 1255.46   6
  -9  13   8-587.313 371.443   2
  -9 -13  -8-818.789 945.812   6
 -13   9   8-1913.11 1359.57   2
 -13   9  -8-1747.58 1358.81   2
 -13  -9  -8-627.301 1079.52   6
  13  -9  -8 229.889 192.129   6
  13  -9  -9-613.529 1019.41   6
   9 -13  -9 2246.74 1673.47   6
  -9  13   9 861.140 1474.36   2
  -9  13  -9 1166.16 1349.52   2
 -13  -9  -9-114.075 304.511   6
 -13   9  -9-352.147 670.904   2
 -10  13   0 268.477 144.081   2
 -13  10   0 779.321 783.644   2
 -10  13  -1 324.373 617.883   2
 -10  13   1 1596.88 1286.96   2
 -10  13  -2 1655.01 1407.63   2
 -10  13   2 1732.73 1310.38   2
 -10 -13  -2 2189.35 1502.16   6
 -13  10  -2-196.506 738.618   2
 -13  10   2 2312.21 1380.06   2
  13 -10  -3 1018.41 954.589   6
  10 -13  -3 619.380 438.735   6
 -10  13  -3 573.453 487.648   2
 -10 -13  -3-488.123 641.552   6
 -10  13   3 529.849 745.777   2
 -13  10  -3-1932.63 1393.23   2
 -13  10   3 1192.36 1148.66   2
  13 -10  -4-1072.34 1018.91   6
 -13  10   4 300.894 269.267   2
  10 -13  -4 202.692 114.086   6
 -10  13  -4-671.307 856.689   2
 -10 -13  -4-118.077 616.318   6
 -13  10  -4-1006.13 1070.54   2
  13 -10  -5-178.973 81.8340   6
 -13  10   5 472.494 732.245   2
  10 -13  -5 174.717 843.076   6
 -10  13  -5-49.2637 194.642   2
 -10 -13  -5 448.121 791.790   6
 -13  10  -5-1803.86 1271.13   2
 -13 -10  -5-1644.49 1684.66   6
 -10  13  -6 226.369 669.802   2
 -10 -13  -6 28.6130 448.472   6
 -13  10  -6-1548.15 1397.86   2
 -13 -10  -6-945.877 1344.36   6
 -10  13   7 213.431 272.133   2
  13 -10  -7 336.527 882.426   6
 -10  13  -7-182.922 368.452   2
 -13  10   7-826.533 1117.26   2
 -13  10  -7-801.940 962.912   2
 -13 -10  -7-743.224 1255.67   6
  13 -10  -8-161.717 798.937   6
  10 -13  -8 1557.66 1471.15   6
 -13  10   8-631.679 802.920   2
 -13  10  -8 299.783 285.040   2
 -13 -10  -8-423.042 983.615   6
 -11  13   0-662.904 1001.52   2
 -13  11   0-443.909 613.653   2
 -11  13  -1 79.3014 453.519   2
 -11  13   1-482.839 364.661   2
 -11  13  -2 414.026 929.132   2
 -11  13   2-481.292 771.918   2
 -13  11  -2-433.988 684.344   2
 -13  11   2 1488.84 1252.58   2
 -11  13  -3-740.610 756.161   2
 -13  11  -3-885.696 795.827   2
 -11 -13  -3 10.8651 389.787   6
 -13  11   4 606.243 750.255   2
 -11  13  -4-491.131 612.414   2
 -13  11  -4-861.494 696.913   2
 -11 -13  -4-462.284 547.532   6
 -13  11   5 212.587 600.595   2
  11 -13  -5-205.415 458.933   6
 -11  13  -5 512.728 754.630   2
 -13  11  -5-584.243 916.047   2
 -11 -13  -5-331.439 799.488   6
 -13 -11  -5-1215.50 1513.00   6
  13 -11  -6-1017.96 615.971   6
 -11  13  -6 442.057 650.799   2
 -13  11  -6 191.538 94.5608   2
 -11 -13  -6 68.6622 320.983   6
 -13 -11  -6-1316.33 1272.72   6
 -11  13   6-1046.64 705.059   2
  13 -11  -7-175.803 643.259   6
 -11  13   7-599.412 636.272   2
  11 -13  -7 394.181 736.195   6
 -13  11   7-25.1419 498.916   2
 -12  13   0 753.762 818.900   2
 -12  13  -1 616.474 836.116   2
 -12  13   1-1091.07 977.516   2
 -13  12  -1 45.4296 498.534   2
 -13  12   1 120.962 381.192   2
 -12  13  -2 510.924 71.5298   2
 -13  12  -2-756.016 951.525   2
 -12  13   2-156.443 698.469   2
 -12  13  -3 182.027 574.249   2
 -13  12  -3 247.680 666.995   2
 -12  13  -4 465.108 838.664   2
 -12  13   4 381.737 655.361   2
 -13  12   4 312.114 118.906   2
 -13  12   5-621.818 811.992   2
 -12  13   5-402.098 756.200   2
 -13  13   1-1727.14 1363.73   2
   0 -14   1-217.148 447.223   6
   0  14   1-626.742 683.372   2
   0 -14  -2 673.652 867.652   6
 -14   0  -2 1053.09 882.896   2
   0 -14   2 291.903 1135.67   6
   0  14  -2-404.949 150.139   2
   0  14   2 463.659 906.297   2
 -14   0   3 1113.53 1011.73   2
   0  14   3 3748.35 1777.94   2
   0 -14  -3 1233.77 799.651   6
 -14   0  -3 2953.01 1579.96   2
   0  14   4 1007.71 905.177   2
   0 -14  -4 1256.04 939.832   6
 -14   0  -4 1353.84 1235.45   2
   0 -14  -5 2112.39 1285.19   6
 -14   0  -5 2290.81 1668.60   2
   0  14   6 295.730 387.880   2
 -14   0  -6 1026.45 1299.23   2
 -14   0   7 456.076 492.809   2
   0 -14  -7 336.574 666.558   6
   0 -14  -8 357.656 472.905   6
 -14   0   8 85.8235 122.821   2
   0 -14  -9 476.312 677.426   6
   0 -14 -10-18.5737 715.015   6
   0  14 -10 2622.58 3083.18   2
   0 -14 -11 3296.32 2020.00   6
   0  14 -11 5740.74 4536.80   2
 -14   0  11 160.852 693.070   2
   1 -14   0 877.136 1119.22   6
  -1 -14   0 555.296 989.242   6
   1  14   0 3324.12 2259.40   2
   1 -14  -1 1800.45 1403.82   6
  -1 -14  -1 665.004 827.614   6
   1 -14   1 948.382 876.489   6
  -1 -14   1-1449.61 1317.80   6
 -14  -1  -1 121.387 484.416   2
  -1  14  -1-339.258 802.548   2
  -1  14   1 754.847 646.552   2
  -1  14   2 2271.87 1450.78   2
   1 -14  -2 1537.37 1111.67   6
  -1 -14  -2 257.976 212.948   6
   1 -14   2 81.3104 448.687   6
   1  14   2 766.866 837.819   2
  -1  14   3 52.0815 564.430   2
  -1 -14  -3-156.740 403.138   6
 -14  -1  -3 937.048 950.968   2
 -14   1   3 5.40687 395.064   2
   1  14   4 784.839 755.927   2
   1 -14  -4-316.909 533.442   6
 -14  -1  -4 933.405 836.413   2
 -14   1   4-288.713 537.511   2
 -14  -1   5 685.304 974.511   2
   1  14   5-137.340 235.897   2
 -14  -1  -5 278.227 1001.61   2
  -1  14   6-715.302 653.341   2
 -14  -1   6 55.3621 291.362   2
  -1 -14  -6 73.6412 258.775   6
 -14  -1  -6 408.791 826.560   2
   1  14   7-517.797 746.623   2
   1 -14  -7-1334.17 1264.25   6
 -14  -1   7-236.083 538.649   2
 -14  -1  -7-67.1115 598.130   2
 -14   1   8 933.410 921.956   2
   1 -14  -8-709.965 737.596   6
  -1 -14  -8 1044.53 1196.74   6
 -14  -1  -8 608.255 696.803   2
 -14   1  -9-415.921 701.251   2
   1 -14  -9-365.765 295.558   6
 -14   1   9 1106.03 963.710   2
 -14  -1  -9 1135.59 1030.00   2
 -14   1 -10 470.892 816.859   2
   1 -14 -10 1313.58 1299.75   6
  -1 -14 -10 2194.33 1497.04   6
 -14   1  10 1474.80 1325.02   2
 -14  -1  10 412.358 509.239   2
 -14   1 -11 263.078 532.439   2
 -14  -1  11 333.885 716.335   2
  -1 -14 -11 1715.82 1719.16   6
  -2  14   0 172.304 610.260   2
   2 -14   0-290.495 551.467   6
  -2 -14   0 1035.57 980.532   6
  -2  14  -1 197.252 924.225   2
   2 -14  -1 1280.18 1135.53   6
  -2 -14  -1 117.108 316.618   6
   2 -14   1 900.584 539.098   6
  -2 -14   1 1151.64 997.029   6
  -2  14   2 347.380 599.611   2
   2 -14  -2 1649.46 1309.20   6
 -14   2   2-662.067 736.995   2
   2  14   2 120.085 677.197   2
  -2  14  -2-436.616 457.895   2
 -14  -2  -2-570.567 495.975   2
   2 -14  -3 375.670 551.242   6
  -2 -14  -3-628.244 1054.56   6
 -14   2   3-286.641 247.998   2
 -14  -2  -3-313.474 542.374   2
  -2  14   4-783.969 1054.42   2
 -14  -2   4-357.906 761.825   2
   2 -14  -4-20.2878 489.288   6
 -14  -2  -4-175.095 395.595   2
  -2  14  -4-1450.57 1540.33   2
 -14  -2   5 593.637 643.448   2
   2 -14  -5-828.701 923.824   6
 -14  -2  -5-571.087 645.003   2
  -2  14  -5-925.511 1400.74   2
 -14   2   5-80.3349 549.220   2
   2  14   5-36.5797 439.049   2
  -2  14   6-185.727 406.626   2
  -2 -14  -6 331.797 477.750   6
 -14  -2   6-2040.93 1331.07   2
 -14  -2  -6 21.8031 201.615   2
  -2  14  -6-1475.16 1639.94   2
 -14   2  -7-630.787 853.089   2
   2 -14  -7-2587.96 1614.16   6
  -2 -14  -7 555.412 284.177   6
  -2  14   7-22.1016 612.941   2
 -14  -2   7-764.593 972.765   2
 -14  -2  -7-391.334 455.388   2
  -2  14  -7-247.357 925.881   2
 -14   2  -8 451.734 949.564   2
   2 -14  -8-1137.47 1129.98   6
  -2 -14  -8 556.006 665.617   6
 -14  -2  -8 303.666 609.955   2
  -2  14  -8 1151.35 1238.53   2
 -14   2  -9 382.048 673.463   2
 -14   2   9 1067.10 1119.40   2
 -14  -2  -9-12.0815 170.459   2
 -14  -2   9-718.439 642.555   2
  -2  14  -9 2027.05 2273.95   2
 -14   2 -10 87.2078 506.569   2
 -14  -2  10-437.050 625.748   2
  -2 -14 -10 2107.48 1487.28   6
 -14   2  10 1078.97 922.356   2
 -14  -2 -10-231.806 484.358   2
  -2  14 -10 1390.73 2190.07   2
   2 -14 -11 1634.53 1287.64   6
  -2 -14 -11 1954.54 1609.99   6
 -14   2  11 116.910 823.049   2
 -14  -2  11-268.795 580.602   2
  -2  14 -11-166.993 585.470   2
  -3  14   0 822.543 511.262   2
 -14   3   0 1627.68 1063.03   2
   3 -14   0 1113.73 1088.48   6
  -3 -14   0 1848.68 1315.12   6
  -3  14  -1-1478.86 1261.91   2
 -14   3   1-729.805 792.970   2
   3 -14  -1 770.944 772.497   6
  -3 -14   1-141.883 384.023   6
 -14  -3   2-438.519 683.398   2
 -14   3   2-1206.92 1061.02   2
  -3 -14  -2-472.292 983.485   6
  -3  14   3-704.728 808.144   2
 -14   3  -3-410.366 450.205   2
 -14  -3   3-384.861 672.517   2
   3 -14  -3 412.584 97.4089   6
 -14   3   3-996.616 959.135   2
  -3  14  -4-339.879 200.241   2
 -14   3  -4 119.017 487.236   2
  -3  14   4-234.359 421.060   2
 -14  -3   4-492.150 624.449   2
 -14   3   4 464.196 850.957   2
 -14   3  -5 259.336 450.417   2
  -3  14   5-328.660 585.494   2
   3 -14  -5-976.881 1116.71   6
  -3 -14  -5 381.420 817.287   6
  -3  14  -5-370.375 145.754   2
 -14   3  -6 389.592 381.052   2
  -3  14   6 85.6817 402.965   2
 -14  -3   6-1011.04 1130.18   2
 -14   3   6-256.196 590.097   2
  -3  14  -6-1117.54 1080.78   2
 -14   3  -7 222.247 536.466   2
   3 -14  -7-676.380 1064.85   6
  -3 -14  -7-78.1389 523.042   6
  -3  14   7 668.636 663.901   2
 -14   3  -8 625.352 817.187   2
  -3 -14  -8-808.075 869.504   6
  -3  14   8 495.540 358.025   2
 -14  -3   8-537.859 609.798   2
 -14   3  -9 70.7960 51.4327   2
 -14  -3   9-642.388 571.308   2
  -3 -14  -9 477.066 524.004   6
  -3  14  -9-181.462 372.873   2
 -14   3 -10 688.835 732.106   2
 -14   3  10 917.927 1235.02   2
   3 -14 -10-1353.71 1061.96   6
  -3 -14 -10 1988.56 1459.53   6
 -14  -3 -10 596.367 844.847   6
 -14  -3  10 1178.16 1035.83   2
  -3  14 -10-162.276 1292.35   2
 -14   3 -11-343.641 674.232   2
   3 -14 -11-349.463 322.757   6
 -14  -3  11 757.012 775.085   2
 -14  -3 -11 368.794 137.378   6
  -3  14 -11 233.334 1004.33   2
  -4 -14   0 1431.27 1338.82   6
  -4  14   1-366.673 561.712   2
 -14   4  -1-1259.88 1014.51   2
 -14   4   1-406.112 714.935   2
   4 -14  -1-94.2105 382.894   6
   4 -14   1-116.172 877.767   6
  -4 -14  -1 386.986 545.584   6
  -4 -14   1-482.451 45.1725   6
 -14  -4  -2 1077.41 1099.68   2
 -14   4  -2 257.836 501.905   2
  -4  14   2-358.529 797.700   2
 -14   4   2-912.180 871.687   2
   4 -14  -2 999.940 884.523   6
 -14  -4   2-752.976 797.411   2
 -14   4  -3 913.972 728.554   2
  -4  14   3 76.6524 495.604   2
   4 -14  -3 669.635 567.585   6
 -14   4   3-36.9414 178.759   2
 -14   4  -4 1940.68 1134.53   2
  -4  14  -4 3995.81 2081.01   2
  -4  14   4 2645.26 1183.51   2
   4 -14  -4 1328.39 811.799   6
  -4 -14  -4 2486.33 1326.54   6
 -14  -4   4 1644.74 1106.82   2
 -14   4   4 2518.23 1492.39   2
  -4  14  -5 1131.05 1371.74   2
  -4  14   5-28.5142 385.217   2
  -4 -14  -5 175.580 180.393   6
 -14   4   5-307.046 454.400   2
 -14   4  -5-215.911 512.122   2
  -4  14  -6 1109.91 830.967   2
  -4  14   6-405.045 217.312   2
  -4 -14  -6-659.527 721.943   6
 -14  -4   6-125.110 661.358   2
 -14   4  -6 25.1937 202.356   2
  -4  14  -7 931.369 955.425   2
 -14  -4   7-44.0018 296.913   2
  -4  14   7 641.182 733.369   2
 -14   4  -7 333.979 590.723   2
 -14   4   7-1010.88 909.805   2
 -14  -4  -8-234.260 666.885   2
  -4  14  -8-266.094 518.210   2
   4 -14  -8-2246.59 1686.54   6
  -4 -14  -8-1544.12 1238.83   6
 -14  -4   8 100.736 183.653   2
 -14  -4  -8-931.269 570.173   6
 -14   4  -8-55.9420 240.388   2
  -4  14  -9 868.762 1104.74   2
 -14  -4  -9 310.893 558.280   2
   4 -14  -9-2383.72 1679.53   6
  -4 -14  -9-930.166 810.535   6
 -14  -4  -9-734.284 897.268   6
 -14   4  -9 257.747 427.923   2
 -14  -4   9 339.043 552.335   2
  -4  14 -10 1752.47 1772.86   2
 -14   4  10 1781.62 1446.83   2
   4 -14 -10-1675.14 1319.61   6
  -4 -14 -10 536.746 784.536   6
 -14  -4 -10 653.653 338.793   6
 -14  -4  10 415.630 711.942   2
 -14   4 -10 449.615 647.449   2
   4 -14 -11-1193.73 1266.92   6
 -14   4  11-1640.81 1395.20   2
 -14  -4 -11 1138.30 1174.33   6
 -14   4 -11-335.533 827.217   2
 -14   5   0 1991.41 1445.52   2
 -14   5  -1-249.480 526.878   2
 -14   5   1 407.666 661.680   2
 -14  -5   1-388.334 770.511   2
   5 -14   1 214.989 612.192   6
 -14   5  -2 761.783 731.132   2
  -5  14   2 14.9177 384.274   2
 -14   5   2 876.341 962.136   2
   5 -14  -2 798.262 852.280   6
  -5 -14  -2 381.887 695.595   6
 -14  -5   2 574.970 569.566   2
  -5  14   3 162.379 412.310   2
 -14  -5  -3-567.937 780.647   2
 -14   5   3 213.508 865.290   2
  -5 -14  -3-333.872 371.333   6
 -14   5  -3 365.772 527.003   2
  -5  14  -4-533.777 714.697   2
 -14  -5  -4-556.902 689.481   2
   5 -14  -4-729.577 995.438   6
  -5  14   4-33.1250 473.179   2
 -14   5   4 313.157 627.625   2
 -14  -5   4 286.136 496.181   2
  -5  14  -5-1251.52 1355.25   2
   5 -14  -5-1508.91 1327.09   6
 -14  -5  -5-609.981 769.600   2
  -5  14   5-508.815 417.512   2
  -5 -14  -5-118.654 710.056   6
 -14   5   5-202.268 390.155   2
 -14  -5   5-537.267 663.568   2
 -14  -5   6-69.9520 342.502   2
 -14  -5  -6-236.747 582.518   2
  -5 -14  -6-1028.27 876.767   6
  -5  14   6 627.074 540.142   2
 -14   5   6-298.773 422.752   2
   5 -14  -7-1538.38 1354.63   6
 -14  -5  -7-1064.99 1056.24   2
  -5 -14  -7-1147.77 1153.36   6
 -14  -5   7 134.271 480.831   2
 -14  -5  -7-1076.52 1149.35   6
 -14   5   7-558.328 791.809   2
 -14   5  -7-535.284 843.241   2
 -14  -5   8 573.411 714.564   2
   5 -14  -8-1539.35 1299.47   6
  -5 -14  -8-190.104 891.698   6
 -14  -5  -8-230.552 353.247   6
  -5  14   8-1570.12 1113.47   2
 -14   5  -8-613.154 1182.40   2
 -14   5   8-1305.04 916.592   2
   5 -14  -9-1398.55 1403.13   6
 -14  -5  -9-505.301 738.132   2
 -14  -5  -9 15.7238 398.485   6
 -14   5  -9-867.015 1048.59   2
 -14  -5   9 627.140 711.923   2
   5 -14 -10-794.224 1126.57   6
  -5 -14 -10-483.505 643.389   6
 -14  -5 -10 457.243 588.780   6
 -14   5 -10-335.870 670.794   2
 -14   6   0 1804.71 1296.61   2
  -6  14   0 1528.70 1173.55   2
   6 -14   0-75.8257 648.429   6
  -6 -14   0 1621.27 1177.40   6
 -14   6  -1-87.5940 503.228   2
 -14   6   1 231.697 171.394   2
  -6 -14  -1 709.564 923.304   6
 -14  -6   1 822.943 751.143   2
  -6  14  -2-647.324 894.961   2
 -14   6   2-788.274 974.856   2
   6 -14  -2 343.678 791.930   6
  -6 -14  -2-314.577 591.599   6
 -14  -6   2 151.113 556.716   2
 -14   6  -2-763.856 789.443   2
 -14  -6   3 31.5887 222.005   2
  -6  14  -3 204.729 476.180   2
 -14   6   3-58.3904 591.398   2
   6 -14  -3-841.891 1122.66   6
 -14  -6   4-231.476 307.114   2
   6 -14  -4-1793.85 1350.98   6
 -14   6   4-886.991 790.924   2
  -6  14   4-578.074 648.317   2
 -14  -6  -4-148.796 644.832   2
  -6 -14  -4-452.313 693.963   6
 -14   6  -4-1358.27 1180.94   2
 -14   6   5-1307.75 994.967   2
  -6  14   5 733.098 654.918   2
 -14  -6   5 666.008 820.286   2
 -14   6  -5-1262.70 1000.26   2
  -6 -14  -6 1050.93 1037.42   6
 -14   6   6-332.628 604.700   2
  -6  14   6 1113.53 919.513   2
 -14  -6   6 1310.39 1079.12   2
   6 -14  -7-1401.71 1408.53   6
  -6 -14  -7-184.929 666.149   6
 -14  -6   7 600.383 704.852   2
 -14  -6  -7-476.853 898.448   6
  -6  14   7 866.345 316.062   2
 -14  -6   8 597.290 784.838   2
   6 -14  -8 135.264 349.260   6
  -6 -14  -8-919.032 981.080   6
 -14  -6  -8-289.467 395.431   2
 -14  -6  -8-666.750 1148.24   6
 -14   6   8-198.842 570.897   2
   6 -14  -9-285.770 779.590   6
  -6 -14  -9-665.842 1055.32   6
 -14  -6  -9-1262.92 1308.00   6
 -14  -6  10 562.679 709.811   2
   6 -14 -10 511.945 718.366   6
 -14  -6 -10-149.574 665.666   6
 -14   7   0-326.956 470.917   2
 -14  -7   0-556.437 500.050   2
  -7 -14   0 698.719 778.451   6
 -14  -7  -1-703.216 957.257   2
 -14   7   1-183.034 534.800   2
  -7  14  -1-1751.96 1272.31   2
 -14  -7   1-672.620 889.789   2
  -7  14   1-1477.09 1270.33   2
   7 -14  -1-97.7729 393.120   6
  -7 -14  -1 1360.90 1088.20   6
 -14   7   2 49.6846 284.467   2
  -7  14  -2 26.6449 628.479   2
  -7  14   2-1318.06 1138.93   2
   7 -14  -2 241.757 368.579   6
 -14  -7   2-470.973 520.511   2
  -7 -14  -2 479.688 746.640   6
 -14   7  -2-1534.20 1191.94   2
 -14  -7  -2-527.799 614.201   2
   7 -14  -3-1006.24 1045.79   6
  -7  14   3-647.847 769.546   2
  -7 -14  -3 30.0572 1452.44   6
 -14  -7   3 496.191 617.560   2
 -14   7  -3-1799.36 1306.65   2
 -14  -7   4 623.029 692.921   2
  -7  14  -4 1193.56 1274.20   2
 -14   7   4 269.015 506.586   2
   7 -14  -4-656.418 1090.22   6
  -7  14  -5 205.441 818.016   2
   7 -14  -5-952.364 1252.38   6
 -14   7   5-372.340 666.837   2
 -14  -7   5 726.188 945.557   2
  -7 -14  -5 257.334 413.359   6
 -14  -7  -6-51.9562 283.721   2
 -14  -7   6 828.735 1021.86   2
  -7  14  -6 535.338 824.241   2
 -14   7   6-739.846 841.044   2
  -7  14  -7 454.277 676.882   2
 -14  -7  -7 36.4289 347.967   2
   7 -14  -7 256.739 671.494   6
  -7 -14  -7-65.7851 406.910   6
 -14   7   7-728.158 846.510   2
 -14  -7  -7-1170.50 1432.52   6
 -14   7  -7-2880.71 1689.08   2
 -14  -7   8-134.796 395.882   2
  -7  14  -8-1247.50 1427.37   2
   7 -14  -8-222.926 523.110   6
 -14  -7  -8-1.20963 404.154   2
  -7 -14  -8-1060.18 1363.78   6
 -14  -7  -8-1602.47 1395.31   6
 -14   7  -8-2978.24 1737.76   2
  -7  14   8-518.951 569.576   2
  -7  14   9-700.617 424.491   2
  -7  14  -9-1014.88 1277.29   2
   7 -14  -9-677.376 1165.14   6
 -14  -7   9 296.375 343.274   2
 -14  -7  -9-341.118 893.425   6
 -14   7  -9-1433.26 1449.06   2
 -14   7   9-878.514 859.437   2
 -14  -8   0 27.5968 244.784   2
  -8  14   0-1381.47 1139.89   2
 -14   8   1 688.149 928.066   2
 -14  -8   1 290.355 495.269   2
  -8  14  -1-1086.31 1351.16   2
  -8  14   1-1231.15 1304.02   2
  -8 -14  -1 543.617 1020.13   6
 -14  -8  -1 392.718 675.515   2
 -14   8  -1-331.999 787.505   2
 -14   8   2 1884.93 1233.40   2
  -8  14   2-767.352 935.964   2
 -14  -8   2 1193.70 1042.47   2
  -8 -14  -2 1265.96 1014.93   6
 -14  -8  -2 668.738 682.073   2
 -14   8  -2-935.069 929.282   2
 -14   8   3-1150.50 1003.88   2
   8 -14  -3-707.159 958.934   6
  -8  14   3-295.404 557.871   2
  -8 -14  -3-113.977 429.228   6
 -14  -8  -3 335.631 529.562   2
 -14  -8   3-108.081 437.184   2
  -8  14  -4 337.212 890.004   2
 -14  -8   4 579.781 808.995   2
  -8  14   4 694.459 785.846   2
  -8 -14  -4-539.335 925.655   6
 -14   8  -4-1644.03 1431.16   2
  -8  14  -5 692.760 627.344   2
   8 -14  -5-1056.17 1124.81   6
 -14   8   5-896.335 1087.24   2
  -8  14   5 712.995 916.261   2
 -14  -8   6 103.560 536.187   2
 -14   8   6-2005.68 1507.58   2
  -8 -14  -6 60.9578 625.364   6
 -14  -8  -6-1340.46 1420.87   6
  -8  14   6-296.356 1022.97   2
   8 -14  -7-54.6325 431.078   6
  -8 -14  -7-539.724 922.733   6
 -14   8   7-991.794 1015.89   2
 -14  -8  -7-809.453 1294.23   6
 -14  -8   7 461.447 675.118   2
   8 -14  -8-424.758 584.986   6
 -14  -8  -8-1304.77 1419.26   6
 -14   8   8-416.345 574.443   2
  -8  14   8 584.293 233.749   2
  -9  14   0 184.930 515.982   2
 -14   9   0 907.090 913.446   2
  -9  14  -1 1019.92 894.723   2
  -9  14   1-86.0144 324.318   2
 -14   9  -1 955.362 782.464   2
 -14   9   2 824.692 873.569   2
  -9  14  -2 1328.15 1352.18   2
  -9  14   2 490.125 757.297   2
  -9 -14  -2 237.637 795.714   6
 -14   9   3-380.778 690.674   2
   9 -14  -3-293.835 440.282   6
  -9  14  -3-646.652 793.120   2
  -9  14   3 551.191 629.124   2
  -9 -14  -3-91.1354 664.277   6
 -14   9  -3-1553.25 1317.28   2
 -14  -9   3 105.074 559.215   2
  14  -9  -3-220.020 791.669   6
 -14   9   4-36.5930 382.365   2
  -9  14  -4-1624.46 1308.27   2
  -9 -14  -4-464.125 619.084   6
  -9  14   4 732.833 855.659   2
 -14  -9   4 791.406 903.728   2
 -14   9   5-582.581 881.514   2
   9 -14  -5 31.3865 553.948   6
 -14  -9   5 141.918 224.697   2
  -9 -14  -5-379.612 839.374   6
  -9  14   5 75.2644 372.774   2
 -14   9   6-1642.08 1440.38   2
 -14  -9  -6-937.619 1796.46   6
  -9  14   6-1291.68 923.716   2
   9 -14  -7-169.969 537.826   6
 -14   9   7-1127.14 1060.90   2
 -14  -9  -7-828.967 1547.27   6
 -14   9  -7-1830.96 1474.97   2
  -9  14   7 60.1129 188.952   2
  14  -9  -7 392.157 670.765   6
  -9  14   8 185.646 512.762   2
   9 -14  -8 11.8156 680.723   6
 -14   9   8-169.446 779.245   2
 -14  -9  -8-636.196 1261.40   6
  14  -9  -8-1121.60 1197.15   6
 -10  14   0 905.292 949.148   2
 -14  10   0 1202.42 1072.16   2
 -10  14  -1 993.483 1004.43   2
 -10  14   1 94.4611 406.445   2
 -10  14  -2 867.586 1057.95   2
 -10  14   2 527.913 749.567   2
 -10 -14  -2 1703.16 1243.43   6
 -14  10  -2-207.112 677.400   2
 -14  10   2 687.199 913.739   2
 -14  10   3 351.173 582.364   2
 -10  14  -3-1127.83 1140.03   2
 -10 -14  -3 470.289 950.838   6
 -10  14   3 97.5909 149.434   2
  14 -10  -4-515.667 679.684   6
 -14  10   4 552.101 710.175   2
 -10  14  -4 636.623 972.828   2
 -10 -14  -4 470.919 494.218   6
  10 -14  -5 947.623 939.819   6
 -10  14  -5-248.114 926.684   2
 -10 -14  -5 167.487 249.768   6
  14 -10  -6 552.145 921.213   6
  10 -14  -6 1217.88 770.972   6
 -14  10   6 1183.56 1154.57   2
 -14 -10  -6-666.992 1478.25   6
 -11  14   0 2278.88 1619.53   2
 -11  14  -1 1029.80 1202.96   2
 -11  14   1 619.911 857.834   2
 -14  11  -1 1919.47 1327.75   2
 -14  11   1 966.304 1100.24   2
 -11  14  -2-286.938 498.729   2
 -11  14   2-1039.29 1007.43   2
 -11 -14  -2 936.151 1304.84   6
 -14  11  -2 527.845 890.081   2
 -14  11   3-17.2803 758.038   2
 -11  14  -3-387.406 172.484   2
 -11 -14  -3 178.757 825.660   6
 -14  11   4-263.566 369.997   2
 -14  11   5 888.364 976.053   2
 -11  14   5 274.484 509.789   2
 -12  14   1-1002.27 1160.28   2
   0 -15   0 90.2081 534.402   6
   0  15   0-991.491 1041.34   2
   0 -15  -1 332.479 547.282   6
   0 -15   1 39.0582 699.481   6
 -15   0   1 269.402 888.432   2
   0 -15  -2 5377.00 2287.45   6
 -15   0  -2 3239.66 1761.47   2
 -15   0   2 2121.00 1540.03   2
   0  15   2 4981.41 2099.21   2
   0  15   3 703.994 1020.95   2
   0 -15  -3 2010.90 1508.13   6
 -15   0  -3 3151.57 1586.73   2
 -15   0  -4 1956.00 1345.23   2
   0  15  -4 1261.31 1471.91   2
   0 -15  -5 1472.37 1150.56   6
 -15   0  -5 743.510 817.609   2
   0  15  -5 2567.56 2296.94   2
 -15   0   6 157.432 433.102   2
   0  15   6-1171.32 1070.75   2
   0 -15  -6-228.533 546.692   6
 -15   0  -6-845.367 834.736   2
   0  15  -6 1168.99 1755.43   2
 -15   0   7-66.3600 233.189   2
   0 -15  -7-707.598 670.579   6
 -15   0  -7-538.870 853.067   2
   0  15  -7 859.585 1823.61   2
 -15   0   8 1438.74 1245.78   2
 -15   0  -8 1146.69 1347.02   2
   0  15  -8 3455.86 2995.48   2
   0 -15  -9 2229.26 1570.26   6
 -15   0  -9 479.222 991.690   2
 -15   0   9 1260.56 1205.86   2
   0  15  -9 5183.11 3727.96   2
   0 -15 -10 2237.36 1722.93   6
 -15   0 -10 544.812 1095.47   2
   0  15 -10 1841.87 2686.41   2
   1 -15   0 265.205 98.8390   6
  -1 -15   0 1243.10 1125.13   6
 -15   1   0 2046.79 1560.83   2
  -1  15   0 1996.21 1393.76   2
 -15  -1   0 1336.65 1139.03   2
  -1  15   1 1750.44 1240.17   2
   1 -15  -1-860.507 1050.91   6
 -15   1  -1 1542.78 1084.87   2
   1 -15   1-1274.76 1113.51   6
  -1 -15   1 855.965 754.417   6
 -15   1   1 722.812 991.676   2
 -15  -1  -1-1217.23 952.957   2
   1 -15  -2 736.952 965.133   6
 -15   1  -2 1123.95 1104.01   2
 -15  -1  -2 109.587 487.910   2
   1  15  -2 113.714 1025.93   2
  -1  15  -2-456.483 673.546   2
   1 -15  -3 1523.33 1509.72   6
 -15   1  -3 1811.87 1504.99   2
  -1  15  -3-220.465 578.432   2
 -15   1   3 132.251 86.4747   2
   1  15   3 724.786 675.846   2
   1  15   4 373.242 728.013   2
  -1  15   4 238.787 268.269   2
 -15   1  -4 1468.37 1279.00   2
  -1 -15  -4 1103.88 1204.84   6
 -15  -1   5-310.384 593.474   2
 -15   1  -5 824.285 770.004   2
   1 -15  -5 25.6784 425.584   6
   1  15   6-206.457 815.575   2
  -1  15   6-1176.62 1147.46   2
 -15  -1   6-631.064 927.616   2
 -15   1  -6-209.122 739.876   2
   1 -15  -6-832.860 998.907   6
  -1 -15  -6 397.604 728.698   6
  -1  15   7-151.706 234.933   2
 -15   1  -7-123.222 641.321   2
  -1 -15  -7-124.230 442.735   6
 -15  -1   7 748.442 698.847   2
 -15   1   8 1840.91 1419.05   2
 -15   1  -8-82.6655 353.528   2
   1 -15  -8 595.387 420.356   6
  -1 -15  -8 1103.32 1117.86   6
 -15  -1   8 133.864 677.726   2
 -15   1  -9-437.805 803.687   2
   1 -15  -9 475.805 862.370   6
 -15   1   9 1321.50 1170.13   2
   1 -15 -10 1542.79 1357.70   6
 -15   1 -10-2.24124 674.903   2
 -15   1  10 1495.60 1478.62   2
 -15  -1  10-128.106 494.237   2
 -15   2   0 4334.40 2127.33   2
  -2 -15   0 3765.21 2069.03   6
 -15   2  -1 2043.01 1526.97   2
 -15   2   1 551.232 772.316   2
   2 -15   1-407.755 878.796   6
  -2 -15   1-378.361 812.871   6
   2  15   1-450.169 867.923   2
  -2  15  -2-1479.60 1727.57   2
 -15   2  -2 136.198 668.117   2
   2 -15  -2-1238.93 878.157   6
 -15   2   2-601.706 525.527   2
 -15  -2   3-946.016 970.784   2
  -2  15   3-424.047 906.516   2
 -15   2  -3 515.859 918.769   2
   2  15   3-182.003 500.947   2
  -2  15  -3 311.026 1019.05   2
 -15  -2  -3-21.6800 74.9229   2
 -15  -2   4 428.835 681.595   2
 -15   2  -4 1755.70 1389.13   2
   2 -15  -4 918.747 1029.35   6
  -2 -15  -4 1326.71 1091.34   6
 -15   2   4 460.963 683.570   2
 -15  -2  -4 66.1287 577.461   2
   2  15   4 1847.57 1262.27   2
 -15   2   5-117.112 179.681   2
 -15   2  -5 285.354 570.190   2
 -15  -2   5-1136.63 1008.97   2
  -2 -15  -5-7.34242 297.870   6
 -15  -2  -5-78.8933 475.463   2
 -15   2  -6-90.5316 322.206   2
  -2  15   6-408.874 569.724   2
 -15  -2  -6 139.458 721.668   2
  -2  15  -6-477.427 1017.08   2
   2 -15  -7-311.555 1029.67   6
  -2  15   7 52.5623 737.201   2
  -2 -15  -7-108.600 425.625   6
 -15  -2   7 202.882 576.101   2
 -15  -2  -7-502.904 519.675   2
  -2  15  -7 1342.27 1622.95   2
 -15   2   8 874.428 997.269   2
   2 -15  -8-1801.45 1466.32   6
  -2 -15  -8-862.980 1007.34   6
 -15  -2  -8-124.083 290.272   2
  -2  15  -8 642.935 443.895   2
 -15   2  -9-62.8054 562.907   2
 -15   2   9 766.832 1160.35   2
   2 -15  -9-1008.85 976.734   6
  -2 -15  -9 269.403 369.525   6
 -15  -2   9-1374.38 987.800   2
  -2  15  -9-1317.48 2210.08   2
 -15   2 -10 741.845 1144.93   2
 -15  -2  10 344.399 731.796   2
   2 -15 -10 2420.39 1780.98   6
  -2 -15 -10 1932.84 1762.08   6
 -15   3   0 3949.83 1950.09   2
  -3 -15   0 2426.88 1724.48   6
 -15  -3   1-861.581 791.325   2
 -15   3  -1 1753.46 1464.59   2
 -15   3   1 1260.62 1183.98   2
   3 -15   1 88.5901 714.395   6
  -3 -15   1-455.904 636.976   6
  -3  15  -2 686.575 1058.44   2
  -3  15   2-748.206 757.207   2
 -15  -3   2-561.365 830.649   2
 -15   3  -2 968.260 1027.29   2
   3 -15  -2 741.021 1125.87   6
 -15   3   2 998.546 1058.04   2
   3  15   2 110.894 413.462   2
  -3  15  -3 1106.93 1167.41   2
 -15  -3   3-1517.08 1285.38   2
  -3 -15  -3-913.383 763.112   6
 -15   3   3 762.479 1093.17   2
  -3  15  -4 1674.61 1422.09   2
   3 -15  -4-421.372 331.095   6
 -15  -3   4-1403.31 1231.84   2
  -3 -15  -4 1087.82 824.499   6
   3  15   4 22.8319 633.688   2
  -3  15  -5 750.812 908.827   2
 -15   3  -5-946.742 824.468   2
  -3  15   5-159.273 596.959   2
  -3 -15  -5 22.4778 563.687   6
 -15   3   5-339.490 535.527   2
   3  15   5 103.960 287.417   2
 -15   3   6-140.983 465.502   2
  -3  15  -6 275.889 279.465   2
   3  15   6 37.3139 218.044   2
 -15   3  -6-171.112 438.100   2
   3 -15  -6-635.613 1165.73   6
  -3  15   6-376.761 489.740   2
  -3 -15  -6-615.753 941.947   6
 -15  -3   6-638.122 773.068   2
  -3  15  -7 335.602 719.749   2
 -15   3  -7 198.774 395.705   2
   3 -15  -7-1356.45 1313.29   6
  -3  15   7 841.894 570.490   2
  -3  15  -8 41.1373 1325.78   2
 -15   3  -8-274.102 617.282   2
   3 -15  -8-2203.83 1528.29   6
  -3 -15  -8-1132.52 1223.42   6
 -15  -3   8-739.963 736.409   2
  -3  15  -9 688.864 1534.13   2
 -15   3   9 1336.44 1218.99   2
 -15   3  -9-219.198 248.973   2
   3 -15  -9-460.241 788.754   6
 -15  -3   9-429.966 482.817   2
  -3 -15  -9-1149.97 1119.73   6
 -15   3 -10 609.424 519.264   2
 -15   3  10 1359.50 1313.21   2
 -15  -3  10 538.583 664.736   2
 -15   4   0 1468.07 1158.64   2
 -15  -4   0-487.799 613.819   2
 -15  -4  -1 238.965 496.852   2
 -15  -4   1-1802.57 1276.96   2
 -15   4   1 834.263 1069.14   2
   4 -15  -1 2185.47 1385.09   6
  -4 -15  -1 800.316 923.860   6
  -4  15  -2 1476.05 1463.19   2
 -15  -4  -2 772.357 629.790   2
 -15   4  -2 1135.96 1167.20   2
   4 -15  -2 1472.35 1501.67   6
 -15   4   2 3128.72 1662.95   2
 -15  -4   2-1118.95 839.386   2
 -15  -4  -3-272.441 773.779   2
 -15   4  -3-325.975 460.994   2
  -4  15   3-1717.94 1146.98   2
   4 -15  -3 594.197 708.887   6
 -15   4   3 1207.26 1126.14   2
  -4 -15  -3-532.600 590.090   6
 -15  -4  -4 75.6446 240.414   2
 -15   4  -4-911.030 984.199   2
  -4  15   4-436.928 1009.34   2
   4 -15  -4-778.546 1013.34   6
 -15  -4   4-1345.50 1144.47   2
 -15   4   4-37.4738 492.193   2
 -15  -4  -5-215.620 690.694   2
  -4  15  -5-1083.74 1165.29   2
 -15   4  -5-564.032 596.520   2
  -4  15   5-831.557 800.453   2
  -4 -15  -5-1297.97 1350.04   6
   4  15   5-780.957 507.922   2
  -4  15  -6-249.728 635.941   2
 -15   4  -6 224.424 327.594   2
   4 -15  -6-2135.98 1680.70   6
  -4  15   6-118.277 393.961   2
  -4 -15  -6-1652.92 1391.81   6
 -15  -4   6-920.931 965.895   2
 -15   4   6-129.295 523.571   2
   4  15   6 108.218 428.792   2
 -15   4  -7 67.2320 411.722   2
  -4  15  -7 350.345 696.421   2
 -15  -4   7-860.677 964.349   2
   4 -15  -7-2485.60 1756.60   6
  -4 -15  -7-1992.61 1446.75   6
  -4  15   7 184.414 363.807   2
 -15   4  -8-44.4214 101.540   2
   4 -15  -8-1367.21 1258.38   6
 -15  -4   8 10.8041 41.0709   2
  -4 -15  -8-1557.66 1397.24   6
 -15   4  -9-395.541 598.788   2
  -4  15  -9 1619.16 1836.49   2
 -15  -4   9 474.324 761.658   2
  -5  15   0-523.957 805.997   2
  -5 -15   0-619.604 957.591   6
  -5  15  -1-1071.33 1083.70   2
 -15   5  -1-160.241 186.587   2
 -15   5   1 341.107 554.923   2
   5 -15  -1 124.153 592.966   6
 -15  -5   1-468.110 995.779   2
  -5 -15  -1 701.851 868.668   6
 -15   5  -2 380.217 707.513   2
 -15   5   2 660.150 994.627   2
   5 -15  -2 944.971 903.145   6
 -15  -5  -2-1434.10 1134.07   2
  -5 -15  -2-131.826 340.721   6
 -15  -5   2 22.2745 443.871   2
 -15   5  -3-722.147 866.873   2
 -15  -5  -3-606.503 993.129   2
   5 -15  -3-153.793 455.561   6
 -15   5   3-748.469 898.833   2
 -15   5  -4-660.158 692.832   2
 -15  -5  -4-140.945 759.943   2
 -15   5   4-1401.09 1196.09   2
  -5 -15  -4-1309.89 1056.28   6
 -15  -5   4-294.260 764.706   2
 -15   5  -5-449.940 714.383   2
 -15  -5   5-1526.20 1064.49   2
  -5  15  -5-579.218 363.723   2
 -15  -5  -5-550.368 857.882   2
  -5  15   5-586.184 591.662   2
 -15   5   5-544.693 745.922   2
  -5  15  -6-532.955 792.629   2
 -15  -5   6-584.350 676.760   2
   5 -15  -6-2143.57 1534.22   6
  -5 -15  -6-342.431 815.166   6
  -5  15   6 799.610 745.574   2
 -15   5  -6 19.8018 176.536   2
  -5  15  -7-192.590 759.128   2
   5 -15  -7-2248.63 1664.59   6
  -5 -15  -7-266.853 718.626   6
 -15  -5   7 140.231 315.760   2
 -15   5   7-773.561 782.259   2
 -15   5  -7-600.529 756.186   2
  -5  15  -8-500.432 910.492   2
 -15  -5   8-103.566 387.417   2
  -5 -15  -8-1445.42 1404.04   6
  -5  15   8-1182.01 923.202   2
 -15   5  -8-462.532 748.977   2
   5 -15  -9-1479.45 1498.00   6
 -15   5  -9-295.057 520.117   2
 -15   6   0-282.200 457.367   2
  -6 -15   0 349.981 726.212   6
 -15   6  -1-455.511 696.122   2
   6 -15  -1-106.360 963.178   6
  -6 -15  -1 647.090 901.802   6
 -15  -6   1-654.388 755.794   2
 -15   6  -2-637.425 826.079   2
  -6  15  -2-924.152 1035.47   2
 -15   6   2-61.8794 542.332   2
  -6  15   2-962.126 1177.56   2
  -6 -15  -2 36.4496 288.550   6
 -15  -6   2 319.946 482.916   2
 -15   6  -3-496.649 782.413   2
 -15  -6   3-513.776 817.468   2
  -6  15  -3-489.972 966.993   2
  -6  15   3-836.238 901.611   2
 -15   6   3-1568.63 1233.15   2
   6 -15  -3-421.361 703.036   6
  -6 -15  -3 73.4821 327.095   6
  -6  15  -4 151.437 567.936   2
 -15  -6   4-825.137 840.895   2
   6 -15  -4-748.877 1175.73   6
  -6  15   4-852.713 956.638   2
 -15   6   4-1730.79 1485.14   2
  -6 -15  -4 297.098 489.636   6
 -15   6  -4-482.577 555.732   2
 -15  -6   5 165.432 143.510   2
  -6 -15  -5 415.851 671.169   6
   6 -15  -6-1547.78 1473.56   6
 -15   6   6-640.688 865.729   2
 -15  -6   6 1072.96 938.464   2
 -15  -6   7-423.282 508.125   2
  -6 -15  -7-698.418 949.320   6
 -15  -6   8 25.5274 480.121   2
   6 -15  -8-464.446 1078.03   6
  -6 -15  -8 61.5916 647.719   6
 -15   6   8-675.424 796.171   2
 -15   7   0-124.516 465.893   2
 -15  -7   0-503.663 716.744   2
  -7  15   0-2242.09 1862.46   2
 -15   7  -1-441.518 686.492   2
 -15  -7  -1-1129.98 964.177   2
 -15   7   1-481.755 407.467   2
 -15  -7   1-114.418 205.462   2
  -7  15   1-2195.73 1516.81   2
  -7 -15  -1 1297.23 1160.05   6
  -7  15  -2 984.256 1067.82   2
  -7  15   2-65.9580 862.409   2
 -15  -7   2-384.285 218.615   2
  -7 -15  -2 449.418 558.291   6
 -15   7  -2-894.740 944.891   2
 -15  -7  -2 33.0917 423.470   2
 -15   7   3-553.756 962.395   2
   7 -15  -3 86.0804 76.0997   6
  -7  15   3-544.741 590.144   2
  -7 -15  -3-658.161 742.463   6
 -15  -7   3 589.581 603.973   2
 -15  -7  -3 94.9761 100.117   2
 -15  -7   4 158.536 359.036   2
  -7  15  -4-117.067 659.935   2
   7 -15  -4-550.907 1128.93   6
 -15   7   4-851.337 1222.27   2
  -7  15   4-132.532 335.042   2
  -7 -15  -4-405.006 513.094   6
 -15  -7  -4-111.468 403.561   2
  -7  15  -5-453.674 886.605   2
 -15   7   5-1989.49 1591.30   2
 -15  -7   5-64.3183 147.555   2
  -7 -15  -5-19.4287 298.427   6
  -7  15   5 163.134 380.886   2
 -15   7  -5-751.587 937.179   2
 -15  -7  -5-409.722 459.529   2
 -15  -7  -6-55.9167 243.451   2
  -7  15  -6-333.984 953.183   2
  -7 -15  -6-328.551 855.161   6
 -15   7   6-761.233 1070.85   2
 -15   7  -6-904.512 1040.19   2
 -15  -7   6-280.266 246.904   2
  -7  15  -7-898.581 1328.82   2
   7 -15  -7-888.735 1334.89   6
 -15   7   7-473.267 509.085   2
 -15   7  -7-1555.94 1220.77   2
   7 -15  -8-1617.56 1383.68   6
 -15   7   8-737.488 859.258   2
 -15   7  -8-772.122 810.038   2
 -15   8   0 481.480 664.628   2
  -8  15   0 730.385 719.321   2
 -15  -8   0 1227.87 1130.40   2
 -15   8   1 26.4897 91.5443   2
 -15  -8   1 929.488 954.794   2
  -8  15  -1-672.917 898.103   2
  -8  15   1-559.175 851.050   2
  -8 -15  -1 1144.34 1248.99   6
 -15  -8  -1 655.515 979.738   2
 -15   8  -1-251.451 642.984   2
 -15   8   2-119.801 157.338   2
  -8  15  -2-1587.68 1389.46   2
  -8  15   2-615.918 592.175   2
 -15  -8   2 257.767 758.001   2
  -8 -15  -2 141.410 573.253   6
 -15  -8  -2 150.941 224.028   2
   8 -15  -3 291.175 509.288   6
  -8  15   3 2.30860 62.0554   2
  -8 -15  -3-591.179 866.838   6
 -15  -8  -3 443.872 440.653   2
 -15  -8   3 14.8191 622.070   2
 -15   8  -3-578.082 893.289   2
 -15  -8   4 302.540 468.958   2
  -8  15  -4-1325.53 1369.35   2
 -15   8   4-1179.48 1052.19   2
   8 -15  -4-529.162 1034.03   6
  -8  15   4 361.328 405.365   2
  -8 -15  -4 14.2593 296.897   6
 -15  -8  -4 449.594 585.611   2
 -15   8  -4-1142.82 1149.81   2
  -8  15  -5-369.675 769.180   2
 -15   8   5-1551.50 1440.96   2
  -8 -15  -5-250.584 626.580   6
  -8  15   5-720.864 672.810   2
 -15  -8  -5-170.013 303.878   2
 -15  -8  -6 516.857 664.222   2
 -15   8   6-951.076 1010.69   2
  -8  15   6-202.818 760.735   2
 -15  -8   6 150.424 614.604   2
   8 -15  -7-724.416 802.234   6
 -15  -8  -7-692.752 829.452   2
 -15   8   7-1047.68 1308.66   2
  -8  15   7-1751.76 1014.59   2
  -9  15   0 450.116 660.053   2
 -15   9   0 306.389 633.696   2
 -15   9   1-375.840 509.059   2
  -9  15  -1-569.475 922.001   2
  -9  15   1-684.304 280.893   2
 -15   9   2-735.534 898.477   2
  -9  15  -2-1483.67 1283.75   2
  -9  15   2 676.026 486.367   2
  -9 -15  -2 1183.11 1287.50   6
 -15   9  -2-1024.19 844.153   2
 -15   9   3-90.5830 466.677   2
  -9  15  -3-1061.85 1055.80   2
  -9  15   3-79.7885 342.614   2
  -9 -15  -3-426.395 395.987   6
 -15  -9   3 167.313 478.089   2
 -15   9  -3-421.944 581.753   2
  -9  15  -4-883.559 970.047   2
 -15  -9   4 745.511 940.261   2
  -9 -15  -4-79.0971 385.775   6
  -9  15   4-855.931 833.473   2
 -15  -9   5 411.073 657.558   2
 -15   9   5-489.569 816.582   2
 -15  -9  -5-689.121 1031.24   2
 -10  15   0-44.1663 396.119   2
 -15  10   1 47.2751 470.558   2
 -10  15  -1-917.998 835.132   2
 -10  15   1 681.883 686.745   2
 -15  10  -1 219.393 538.069   2
 -15  10   2 311.355 671.559   2
 -10  15  -2-50.3512 761.559   2
 -10  15   2 244.572 358.629   2
 -15  10   3 167.236 486.380   2
 -10  15   3-448.303 693.952   2
   0 -16   0 5206.06 2402.39   6
 -16   0   0 3058.40 1627.14   2
   0 -16   1 28.2035 842.349   6
 -16   0  -1 1402.78 924.535   2
   0  16  -1 437.298 1062.08   2
 -16   0   1-34.1832 198.937   2
   0 -16  -3 2687.04 1625.16   6
 -16   0  -3 87.3460 534.732   2
   0 -16  -4 2044.76 1652.77   6
 -16   0  -4 1062.38 1189.00   2
   0  16   5 164.074 451.598   2
   0 -16  -5 428.097 746.925   6
 -16   0  -5 63.9987 596.393   2
 -16   0   6 925.086 981.296   2
   0 -16  -6 1768.68 1290.05   6
 -16   0  -6 703.396 1132.78   2
 -16   0   7 1118.82 1211.71   2
   0 -16  -7 514.821 812.563   6
 -16   0  -7 1584.28 1353.75   2
   0 -16  -8 1411.96 1282.54   6
 -16   0  -8 944.520 1114.41   2
   0 -16  -9 2211.31 1681.23   6
 -16   0   9-270.823 368.842   2
 -16   0  -9 983.589 1335.51   2
  -1  16   0 3176.97 2193.45   2
   1 -16   0 859.152 1158.41   6
  -1 -16   0 1995.85 1562.00   6
   1 -16  -1-2050.44 1172.67   6
   1 -16   1 955.310 1363.84   6
 -16   1  -1 1877.65 1673.86   2
  -1 -16   1 147.757 937.974   6
  -1  16  -1 2211.96 1713.14   2
 -16  -1  -1 445.364 827.092   2
 -16   1  -2 3835.13 1939.88   2
 -16   1   2 1233.20 1113.49   2
 -16  -1  -2 1120.54 1042.25   2
   1  16   2 2027.08 1637.79   2
   1  16   3 1899.48 1382.01   2
 -16   1  -3 2264.36 1394.01   2
 -16  -1  -3 504.466 623.729   2
   1  16  -3-264.938 568.824   2
 -16   1   3 605.139 857.165   2
  -1  16   4-643.501 834.126   2
   1 -16  -4 1411.66 1429.75   6
  -1 -16  -4 2079.73 1663.38   6
 -16   1  -4 1791.70 1244.50   2
 -16  -1  -4 273.738 482.272   2
   1  16  -4 47.4447 1156.48   2
  -1  16  -4 518.870 1117.94   2
 -16  -1   5-694.647 725.288   2
  -1  16   5-135.150 146.308   2
  -1 -16  -5-315.804 499.337   6
 -16   1  -5 687.137 1048.61   2
 -16  -1  -5 52.9574 418.471   2
  -1  16  -5 1535.01 1757.31   2
  -1  16   6 1136.10 1088.11   2
 -16  -1   6 335.490 887.896   2
   1 -16  -6 217.215 686.672   6
 -16   1  -6 396.291 793.081   2
 -16  -1  -6-170.904 112.014   2
  -1  16  -6 1234.06 1952.12   2
 -16   1   7 498.816 698.643   2
   1 -16  -7 1344.03 1256.09   6
  -1 -16  -7-640.747 696.421   6
 -16   1  -7 517.068 966.443   2
 -16  -1  -7 87.1557 565.997   2
 -16   1   8 997.093 1043.34   2
  -1 -16  -8 659.036 651.114   6
 -16   1  -8 246.279 657.605   2
 -16  -1   8 1164.58 1284.13   2
 -16  -1  -8 177.153 563.653   2
  -1  16  -8 1998.87 2400.13   2
  -1 -16  -9 1355.97 1293.13   6
 -16   1  -9 575.406 1128.25   2
 -16  -1  -9 96.9998 579.186   2
   2 -16   0 1109.20 1138.63   6
 -16   2   0 1655.09 1142.51   2
   2  16   0-112.177 674.496   2
  -2  16  -1 4911.46 2563.75   2
  -2  16   1 1146.23 1284.22   2
   2 -16  -1 551.859 666.401   6
 -16   2  -1 3731.30 1955.94   2
  -2 -16  -1 803.020 1104.85   6
   2 -16   1 3429.17 3125.40   6
 -16   2   1 2580.67 1561.03   2
   2  16  -1 1567.82 1268.17   2
  -2  16  -2 6251.35 3009.31   2
 -16   2  -2 6013.55 2556.35   2
   2 -16  -2 4352.44 2277.37   6
   2  16   2 1468.94 1422.21   2
  -2  16  -3 3412.88 2283.62   2
 -16  -2   3-308.737 341.051   2
 -16   2  -3 2949.50 1860.39   2
  -2 -16  -3 1046.10 1369.65   6
 -16   2   3 1286.08 1014.33   2
   2  16   3 1084.01 1338.23   2
   2  16   4 506.093 248.472   2
 -16  -2   4-2186.78 1530.01   2
 -16   2  -4 1174.68 1008.56   2
  -2 -16  -4 1467.25 1068.94   6
 -16   2   4-209.220 344.742   2
  -2  16  -4 891.040 1484.24   2
   2  16   5-1389.07 1035.49   2
 -16   2  -5 753.315 777.055   2
 -16  -2   5-835.029 948.978   2
   2 -16  -5 476.095 890.520   6
  -2 -16  -5-741.159 996.123   6
  -2  16  -5 2262.44 2011.88   2
  -2  16   6 547.078 725.661   2
 -16   2  -6 369.852 385.577   2
   2 -16  -6 142.743 476.649   6
  -2 -16  -6-927.914 1038.77   6
 -16   2  -7 713.866 1111.08   2
 -16  -2   7 993.232 1070.61   2
 -16   2   8 874.153 1122.30   2
 -16   2  -8 114.074 433.562   2
   2 -16  -8 1190.36 1268.88   6
  -2 -16  -8-1389.18 1164.32   6
 -16  -3   0-698.699 703.587   2
 -16   3   0 1681.30 1481.19   2
   3 -16   0-487.622 837.611   6
  -3 -16   0-1246.21 1355.63   6
  -3  16  -1-12.3171 1158.80   2
 -16  -3   1-1081.56 1197.46   2
 -16   3  -1 2938.40 1747.53   2
   3 -16  -1-1216.01 776.493   6
 -16   3   1 2183.81 1585.12   2
  -3 -16  -1 98.4806 657.696   6
   3 -16   1 242.971 1398.27   6
  -3  16   2-1149.64 985.210   2
 -16  -3   2-959.036 829.058   2
 -16   3  -2 3738.40 2074.95   2
   3 -16  -2 3527.91 2061.92   6
 -16   3   2 2399.57 1670.16   2
  -3  16  -3 1769.94 1761.18   2
 -16   3  -3 2005.97 1591.50   2
 -16  -3   3-1752.13 1337.44   2
   3 -16  -3 1904.43 1671.19   6
  -3 -16  -3-33.9602 368.235   6
   3  16   3 381.302 322.637   2
  -3  16  -4 1453.17 1750.70   2
 -16   3  -4 657.902 942.506   2
 -16   3   4-43.1990 511.125   2
   3  16   4-629.856 582.894   2
   3  16   5-384.821 962.253   2
  -3  16  -5 2546.77 2062.98   2
 -16   3  -5 333.869 535.693   2
  -3  16   5 1226.64 898.712   2
   3 -16  -5 995.645 865.507   6
  -3 -16  -5 229.802 525.369   6
 -16  -3   5-526.855 699.642   2
 -16   3   5-1006.27 980.040   2
   3 -16  -6-239.881 343.495   6
  -3 -16  -6-246.595 690.677   6
  -3  16  -7 2864.30 2469.62   2
   3 -16  -7 892.755 1191.45   6
  -3 -16  -7 5.68283 428.669   6
  -3  16   7 572.379 304.346   2
 -16  -3   7 889.508 738.553   2
 -16  -3   8 272.418 592.212   2
   3 -16  -8 1547.08 1372.26   6
  -3 -16  -8-1445.57 1436.19   6
  -4  16   0 602.051 782.211   2
 -16  -4   0-79.7699 556.632   2
   4 -16   0 134.820 586.289   6
  -4 -16   0-444.395 1029.71   6
  -4  16   1-1529.25 1457.82   2
 -16  -4  -1-2101.30 1607.04   2
 -16   4  -1 1196.68 1124.21   2
 -16  -4   1-1624.54 1284.10   2
 -16   4   1 622.721 966.806   2
   4 -16  -1-1451.53 961.291   6
  -4 -16  -1 329.539 736.324   6
 -16  -4  -2-1939.42 1371.03   2
 -16   4  -2 1398.71 1319.28   2
   4 -16  -2-38.4029 213.979   6
 -16   4   2 583.426 977.302   2
  -4 -16  -2 343.947 864.430   6
  -4  16  -3-6.99077 543.813   2
 -16  -4  -3 63.3923 416.812   2
   4 -16  -3 645.199 1178.84   6
 -16   4   3 30.0320 486.980   2
 -16  -4  -4 32.0144 282.048   2
  -4 -16  -4 536.994 571.142   6
 -16  -4   4 444.829 371.663   2
 -16   4   4-286.727 666.093   2
   4  16   4 706.076 772.246   2
 -16  -4  -5-76.3473 610.270   2
 -16   4  -5 487.036 752.465   2
   4 -16  -5-551.787 871.115   6
 -16   4   5-22.4616 543.394   2
   4  16   5 106.949 389.170   2
 -16  -4  -6 371.920 634.287   2
 -16   4  -6 1472.34 1219.72   2
  -4 -16  -6 1175.76 947.359   6
 -16  -4   6 571.940 663.550   2
 -16   4   6-546.177 704.383   2
 -16  -4  -7-327.992 663.206   2
 -16  -4   7 179.583 439.794   2
 -16   4  -7 475.633 531.534   2
   4 -16  -7-353.628 723.605   6
  -4 -16  -7 261.709 462.426   6
  -4  16   7 771.532 819.229   2
 -16  -4  -8-1186.17 1279.17   2
 -16   4  -8 322.829 651.782   2
   4 -16  -8-980.922 928.482   6
 -16   5   0 697.753 1018.25   2
 -16  -5   0-1212.46 991.258   2
  -5 -16   0 8.49860 76.1479   6
  -5  16  -1-2434.99 1798.91   2
  -5  16   1-2927.46 1911.99   2
 -16   5   1 35.2043 248.372   2
   5 -16  -1-89.9380 748.731   6
 -16  -5   1-299.875 750.525   2
  -5 -16  -1 113.818 325.265   6
  -5  16  -2-585.896 985.242   2
 -16   5   2 519.017 191.990   2
   5 -16  -2-2.35322 586.603   6
  -5 -16  -2 741.211 895.206   6
 -16   5  -3 470.036 883.495   2
  -5  16   3-999.024 1225.04   2
 -16   5   3-640.059 868.438   2
  -5 -16  -3-301.507 246.604   6
 -16   5  -4 88.6255 634.495   2
  -5  16   4 412.558 59.3028   2
  -5 -16  -4 757.514 809.419   6
 -16   5   4-350.304 733.938   2
 -16  -5   4 224.398 433.040   2
 -16  -5   5 165.834 444.549   2
 -16   5  -5 955.747 990.267   2
  -5  16   5 768.548 629.056   2
  -5 -16  -5-228.192 457.504   6
 -16   5   5-43.7439 683.571   2
   5  16   5-190.260 263.132   2
 -16   5  -6 670.526 825.387   2
  -5  16  -6 1301.96 1556.05   2
 -16  -5   6 727.376 752.508   2
   5 -16  -6-565.284 1130.79   6
 -16   5   6-492.167 752.967   2
 -16   5  -7 602.950 729.474   2
   5 -16  -7 717.339 398.987   6
  -5 -16  -7 2.93968 841.841   6
 -16   5   7-762.247 840.683   2
  -6  16   0-1554.82 1523.54   2
 -16  -6   0-295.407 763.124   2
 -16   6  -1 67.9614 363.260   2
 -16   6   1-429.960 727.105   2
  -6 -16  -1-134.495 467.333   6
 -16  -6   1-768.053 881.896   2
 -16   6  -2 585.087 820.870   2
  -6  16  -2-724.963 893.799   2
  -6  16   2-638.260 1317.57   2
 -16   6   2-975.744 1165.60   2
   6 -16  -2 232.141 332.706   6
  -6 -16  -2-524.585 846.431   6
 -16  -6   2-727.701 779.313   2
 -16   6  -3 484.369 721.132   2
 -16  -6   3-370.438 542.850   2
  -6  16  -3 6.77932 565.352   2
  -6  16   3 47.6629 506.433   2
 -16   6   3-479.871 918.906   2
  -6 -16  -3-516.945 862.105   6
 -16   6  -4 663.165 682.367   2
  -6  16  -4 834.237 1049.88   2
 -16  -6   4 1299.40 997.435   2
   6 -16  -4 840.650 595.422   6
  -6  16   4 1001.97 780.381   2
 -16   6   4 469.943 716.201   2
 -16   6  -5 408.125 659.895   2
  -6  16  -5 1392.57 1551.08   2
  -6  16   5 1059.71 922.455   2
 -16  -6   5 1315.65 995.311   2
  -6 -16  -5 1322.89 1066.47   6
 -16   6   5-270.322 1008.09   2
 -16   6  -6 1528.11 1119.37   2
   6 -16  -6 519.424 555.710   6
  -6 -16  -6 834.222 1002.68   6
  -6  16   6 1233.05 1021.72   2
 -16  -6   6 1691.59 1270.31   2
 -16   6  -7-194.557 278.728   2
   6 -16  -7-931.783 1083.46   6
 -16  -6  -7-98.7536 246.308   2
  -6  16   7 491.203 579.839   2
 -16   6   7-313.022 692.373   2
 -16   7   0 924.109 1232.15   2
 -16  -7   0 444.938 615.105   2
  -7  16   0-392.172 414.369   2
  -7 -16   0 1565.09 1421.69   6
 -16  -7  -1-21.6716 302.695   2
 -16   7  -1 767.173 1080.68   2
  -7  16   1-131.308 725.706   2
 -16  -7   1 626.466 755.651   2
  -7 -16  -1 1489.91 1174.62   6
 -16  -7  -2 81.7431 478.062   2
 -16   7  -2 1247.35 945.589   2
  -7  16  -2 1847.13 1566.73   2
 -16   7   2-457.493 709.334   2
  -7  16   2 353.421 484.337   2
 -16  -7   2 812.257 927.154   2
  -7 -16  -2 105.976 94.2937   6
 -16  -7  -3 247.557 719.763   2
 -16   7  -3 625.310 801.957   2
 -16   7   3 30.4239 620.876   2
  -7  16   3-91.7005 546.574   2
  -7 -16  -3-495.138 998.263   6
 -16  -7   3 1153.70 921.143   2
 -16   7  -4 982.389 974.201   2
 -16  -7  -4-244.042 359.719   2
 -16  -7   4 1403.56 1125.53   2
   7 -16  -4-913.524 956.112   6
 -16   7   4-159.466 860.743   2
  -7  16   4 550.593 729.184   2
  -7 -16  -4-899.904 1113.99   6
 -16  -7  -5-502.674 300.500   2
  -7  16  -5 993.767 1475.73   2
   7 -16  -5 62.9642 873.350   6
 -16  -7   5 806.574 919.483   2
 -16   7   5-929.564 1021.14   2
  -7  16   5 866.439 853.121   2
 -16   7  -5-34.0873 465.209   2
 -16  -7  -6-396.450 277.510   2
   7 -16  -6-560.618 1289.26   6
 -16   7   6 79.8754 224.428   2
 -16  -8   0 1623.55 1295.92   2
 -16   8   0 703.632 857.286   2
  -8  16   0 165.437 502.771   2
 -16   8  -1 522.500 741.625   2
 -16   8   1 841.969 1002.72   2
 -16  -8   1 1422.74 1195.95   2
  -8  16  -1-770.169 1088.65   2
  -8  16   1 409.117 137.158   2
 -16  -8  -1 1387.89 1259.85   2
 -16   8  -2 344.292 203.748   2
  -8  16  -2 1249.15 992.022   2
  -8  16   2 69.9697 535.062   2
 -16  -8   2 717.562 1060.82   2
  -8 -16  -2 81.7139 594.845   6
 -16  -8  -2 1045.16 1086.65   2
 -16   8   3-1285.60 1307.08   2
  -8  16   3 1537.87 1184.38   2
  -8 -16  -3-504.849 1075.43   6
 -16  -8  -3 1230.40 1151.81   2
 -16  -8   3 872.417 1003.65   2
 -16   8  -3 33.6164 551.463   2
 -16   8   4-742.077 1109.43   2
  -8  16   4 466.243 561.532   2
 -16  -8  -4 261.296 633.668   2
  -9  16   0-311.165 979.466   2
  -9  16  -1-91.0019 395.271   2
  -9  16   1 213.384 836.157   2
  -9  16   2 1866.12 1230.13   2
 -17   0   0-764.315 476.678   2
   0  17   0 530.859 649.077   2
   0  17   1 3628.13 2195.17   2
   0 -17   1 2267.37 2337.55   6
 -17   0  -1-382.663 286.803   2
   0 -17  -2-91.4372 557.359   6
 -17   0  -2 808.122 939.683   2
   0  17   3 37.5235 493.920   2
 -17   0  -3 227.656 299.714   2
   0 -17  -4 865.711 681.979   6
 -17   0   5 394.714 544.795   2
   0 -17  -5-232.554 848.492   6
 -17   0   6 901.284 905.936   2
   0 -17  -6-456.976 996.864   6
  -1  17   0 3442.57 2277.20   2
   1 -17   0 2229.35 2067.75   6
  -1 -17   0 1044.35 1253.64   6
 -17   1   0 414.524 661.132   2
   1  17   0-1818.12 1427.73   2
  -1  17  -1 4596.52 2500.84   2
  -1 -17  -1 732.420 965.358   6
   1 -17   1 2374.99 2734.18   6
 -17   1   1-202.429 365.387   2
   1  17  -1 1223.38 1087.86   2
   1  17   1 1411.81 1630.07   2
   1  17   2 2679.75 1804.99   2
  -1  17   2 405.682 1069.62   2
   1 -17  -2-1105.77 483.646   6
 -17   1  -2 376.586 840.704   2
 -17   1   2 1202.93 1256.02   2
  -1  17  -2 3325.25 2771.14   2
  -1 -17  -3-1228.44 1089.39   6
 -17   1  -3-189.873 338.327   2
 -17  -1  -3 530.236 922.903   2
 -17  -1   4-1126.38 1041.00   2
 -17   1  -4-4.39401 457.445   2
 -17  -1  -4-152.585 364.007   2
   1  17   5 879.069 755.665   2
 -17  -1   5-376.841 616.358   2
   1 -17  -5-756.616 873.498   6
  -1 -17  -5-279.062 855.563   6
 -17   1  -5-489.345 936.281   2
 -17  -1  -5-125.742 363.122   2
  -1  17   6 1089.84 1038.76   2
 -17  -1   6-83.9151 313.829   2
  -1 -17  -6-1039.18 987.594   6
 -17   1  -6 465.931 502.583   2
 -17  -1  -6 4.42913 530.767   2
   1 -17  -7-632.243 987.112   6
  -1 -17  -7-1623.58 1473.69   6
 -17   1  -7-480.117 866.934   2
 -17  -1  -7 365.160 345.927   2
  -2  17   0 2564.35 2065.10   2
   2 -17   0 3466.34 2479.95   6
  -2 -17   0 1413.77 1347.12   6
 -17   2   0 2139.29 1743.46   2
   2 -17  -1-404.630 915.577   6
  -2 -17  -1 1550.51 1585.84   6
 -17   2  -1 2243.70 1558.80   2
   2  17   1 926.977 848.600   2
  -2  17  -2 2314.20 2112.63   2
 -17  -2   2-1715.81 1499.99   2
  -2 -17  -2-391.067 620.760   6
 -17   2  -2 1071.68 881.982   2
 -17   2   2-262.456 563.983   2
   2  17  -2-2257.65 1944.29   2
  -2  17  -3 3144.82 2202.64   2
  -2  17   3-1975.97 1815.56   2
 -17  -2   3-3333.98 1811.72   2
   2 -17  -3 324.304 337.153   6
 -17   2  -3 934.519 648.803   2
  -2 -17  -3 108.775 530.131   6
   2  17  -3-1922.24 2279.47   2
 -17   2   3-28.2111 337.360   2
  -2  17  -4 1969.09 2075.37   2
  -2  17   4-1637.49 979.904   2
 -17  -2   4-1745.50 1363.20   2
   2 -17  -4-57.9733 686.754   6
 -17   2  -4 1260.81 1167.75   2
  -2  17  -5 595.310 1345.90   2
   2 -17  -5-263.518 73.0247   6
 -17  -2   5-516.120 750.123   2
 -17   2  -5-439.977 665.807   2
  -2 -17  -5-206.737 869.626   6
  -2  17  -6 1362.89 1930.67   2
  -2  17   6 305.734 535.099   2
   2 -17  -6-767.149 996.377   6
 -17   2  -6-189.407 436.835   2
  -2 -17  -6-860.402 1270.33   6
 -17  -3   0-1312.85 1184.20   2
 -17   3   0 4014.59 1879.35   2
   3 -17   0 1425.09 1760.82   6
  -3 -17   0 936.798 1485.49   6
   3  17   0 214.249 827.180   2
 -17  -3  -1-570.591 885.312   2
  -3  17  -1 409.942 626.180   2
  -3  17   1-2165.75 1762.82   2
 -17  -3   1-1790.14 1290.36   2
 -17   3  -1 2812.51 1955.41   2
  -3 -17  -1 2307.21 1839.67   6
 -17   3   1 827.714 843.137   2
  -3  17  -2 764.550 1356.03   2
  -3  17   2-3104.41 2136.10   2
 -17  -3   2-3326.49 1847.28   2
 -17   3  -2 1483.06 1341.24   2
   3 -17  -2-2521.98 1963.82   6
  -3 -17  -2 726.980 957.962   6
 -17   3   2-468.999 201.344   2
  -3  17   3-4019.50 2194.48   2
 -17   3  -3 617.670 851.262   2
 -17  -3   3-3524.27 1944.15   2
  -3  17  -4 202.061 486.833   2
  -3  17   4-1503.17 1343.19   2
 -17   3  -4 453.779 637.475   2
   3 -17  -4-556.423 574.771   6
  -3 -17  -4-88.4722 745.749   6
 -17   3   4-425.012 762.535   2
  -3  17  -5-360.411 791.015   2
  -3  17   5 719.850 642.427   2
 -17   3  -5-603.873 1044.08   2
 -17  -3   5-1443.36 1170.56   2
 -17   3  -6-684.313 1044.31   2
   3 -17  -6-11.3668 393.219   6
  -3 -17  -6-958.746 1518.06   6
  -4  17   0-3490.30 2278.29   2
 -17  -4   0-2687.70 1639.65   2
 -17   4   0 982.485 1080.89   2
  -4 -17   0-197.949 144.001   6
 -17  -4  -1-1031.91 1124.37   2
 -17   4  -1 1361.50 956.878   2
 -17   4   1 690.535 763.947   2
  -4 -17  -1 2.99295 170.662   6
   4  17   1-924.981 1453.45   2
 -17  -4  -2-262.218 853.820   2
 -17   4  -2 997.597 1097.53   2
  -4 -17  -2 401.373 644.485   6
 -17   4   2 141.038 216.789   2
 -17  -4  -3 58.6205 355.921   2
 -17   4  -3 592.394 797.439   2
 -17  -4   3-1376.52 1376.65   2
  -4 -17  -3 46.8563 184.613   6
 -17   4   3-931.984 1062.53   2
  -4  17  -4-213.401 483.776   2
 -17  -4  -4-244.639 472.141   2
 -17   4  -4-138.937 371.797   2
  -4  17   4-547.085 905.915   2
   4 -17  -4 56.4971 818.226   6
  -4 -17  -4 365.425 540.108   6
  -4  17  -5-1044.47 149.501   2
 -17  -4  -5 12.1249 302.441   2
 -17   4  -5-593.430 837.375   2
  -4  17   5-1022.59 1037.67   2
   4 -17  -5-182.108 595.670   6
  -4 -17  -5-1223.86 1267.67   6
 -17   4   5-586.977 578.373   2
 -17  -4  -6 272.748 786.501   2
 -17   4  -6-478.074 330.566   2
   4 -17  -6 580.229 962.359   6
  -4  17   6-45.1884 425.887   2
 -17   5   0 230.769 419.204   2
 -17  -5   0-1036.29 1000.97   2
  -5  17  -1-1994.77 1673.88   2
 -17   5  -1-270.820 516.874   2
 -17   5   1-1051.49 1115.18   2
 -17  -5  -1-921.292 1028.88   2
 -17  -5   1-839.522 1114.58   2
  -5 -17  -1-933.846 949.886   6
  -5  17  -2-2560.81 2145.76   2
 -17   5  -2 203.287 429.198   2
 -17   5   2-1284.48 1259.40   2
  -5 -17  -2-154.870 709.299   6
  -5  17   3-1128.45 1350.05   2
  -5 -17  -3-47.8921 359.824   6
 -17   5   3-596.105 1081.75   2
 -17  -5   3-677.326 928.502   2
  -5  17   4-958.027 1048.67   2
 -17   5   4-419.484 792.152   2
 -17  -5   4-966.951 1029.46   2
   5 -17  -5-252.994 140.217   6
  -5  17   5-808.893 917.529   2
  -5 -17  -5-12.0383 647.183   6
 -17   6   0-192.508 514.002   2
 -17  -6   0-979.617 1146.38   2
  -6  17  -1-2265.20 1943.61   2
 -17   6  -1 362.653 602.393   2
 -17   6   1-299.094 919.470   2
 -17  -6  -1-881.084 1099.57   2
  -6 -17  -1 529.815 922.377   6
 -17  -6   1-1430.45 1122.20   2
 -17  -6   2-1311.20 921.888   2
  -6  17   2-1186.62 1560.78   2
 -17   6   2-545.446 890.123   2
  -6 -17  -2-163.313 529.973   6
  -6  17  -3-1265.01 1240.31   2
  -6  17   3 121.568 571.224   2
  -6 -17  -3 9.11005 191.431   6
  -6  17   4-644.811 678.145   2
  -6 -17  -4-288.691 531.817   6
 -17  -7   0 6.99663 636.236   2
  -7  17   0-3606.18 2174.54   2
 -17  -7  -1-173.108 512.254   2
  -7  17   1-1350.12 1372.27   2
 -17  -7   1-924.462 1068.09   2
 -17  -7  -2-477.189 801.178   2
  -7  17   2-8.30853 217.042   2
  -7 -17  -2 156.260 415.890   6
   0  18   0 10736.2 4441.38   2
   0 -18   0 5817.46 3461.03   6
   0  18   1 5636.92 3171.05   2
   0 -18  -1 4198.70 2610.18   6
   0  18  -1 11867.9 4670.06   2
   0  18   2 138.149 168.794   2
 -18   0  -2 624.662 937.677   2
   0 -18  -3-1833.52 1622.51   6
 -18   0  -3-956.829 1078.35   2
   0  18   4-48.0477 962.650   2
 -18   0  -4-919.336 1174.60   2
  -1 -18   0 5594.36 3049.81   6
 -18   1   0 4816.54 2083.92   2
   1  18   0 10245.7 4272.47   2
   1  18   1 6600.89 3186.70   2
  -1  18  -1 10531.7 4467.56   2
  -1  18   1 3029.13 2332.37   2
   1 -18  -1 1396.75 1996.18   6
  -1 -18  -1 4486.38 2696.96   6
 -18   1  -1 745.372 868.235   2
 -18   1   1 3141.32 1851.12   2
  -1  18  -2 5932.99 3549.80   2
   1  18   2 3327.84 2330.36   2
  -1 -18  -2 1537.60 1445.86   6
   1  18  -2 3455.05 2948.41   2
   1  18   3-1762.75 1241.50   2
  -1  18   3-1464.64 1379.84   2
   1 -18  -3-2384.33 1730.68   6
  -1 -18  -4 196.851 1026.71   6
  -1  18  -4 3822.02 3055.30   2
  -2 -18   0-292.677 807.923   6
   2  18   0 3903.70 2831.62   2
  -2  18  -1 3562.76 2776.27   2
 -18  -2   1-1334.55 1298.19   2
  -2 -18  -1 2944.21 1899.11   6
 -18   2   1 1088.42 933.636   2
  -2  18   2-1255.36 1738.14   2
  -2 -18  -2 1795.45 1399.37   6
 -18   2  -2 449.330 1084.51   2
   2  18   2 4284.25 2463.31   2
   2  18   3-694.642 1089.37   2
   2 -18  -3-1519.08 1392.69   6
 -18   2  -3 504.051 808.326   2
 -18  -3   0-2217.12 1521.05   2
  -3 -18   0-439.042 1228.06   6
  -3  18   1-4051.89 2469.29   2
 -18  -3  -1-1457.14 1035.17   2
 -18  -3   1-3337.38 1986.47   2
  -3 -18  -1-405.331 252.104   6
   3  18   1 686.763 1081.31   2
  -3  18  -2 2895.03 2315.01   2
 -18  -3  -2 356.909 714.385   2
  -3 -18  -2 936.344 1097.98   6
 -18  -3  -3 1210.45 1107.98   2
  -3  18  -3 2064.52 2149.73   2
  -3  18   3-1110.74 1197.07   2
  -3 -18  -3 931.856 1091.84   6
   3  18  -3-1467.34 2140.62   2
   3  18   3 2534.62 1307.89   2
  -4  18   0-3011.11 2170.88   2
   4  18   0-1903.16 1961.35   2
  -4  18  -1-3020.38 2210.60   2
 -18  -4  -1-1346.76 1264.73   2
  -4 -18  -1-603.089 743.217   6
   0   0   0    0.00    0.00   0

TITL 601 in P4/mmm
REM P4/mmm (#123 in standard setting)
CELL 1.54184  27.768012  27.768012  27.445658  90.0000  90.0000  90.0000
ZERR   90.00   0.002353   0.002353   0.023245   0.0000   0.0000   0.0000
LATT  1
SYMM -x,-y, z
SYMM -y, x, z
SYMM  y,-x, z
SYMM -x, y,-z
SYMM  x,-y,-z
SYMM  y, x,-z
SYMM -y,-x,-z
SFAC C H N O
UNIT 990.00 900.00 90.00 90.00
REM  CrysAlisPro recorded range (K): Min=110.0; max=110.0; aver:110.0
TEMP -163
TREF
HKLF 4
END
;
_shelx_hkl_checksum                2040
_shelx_fab_file
;
0 1 1 301.8548 2.4992
0 2 0 -92.9950 -0.2116
0 2 1 107.5697 2.7729
0 2 2 -251.7795 1.0191
0 3 1 -18.5985 0.3319
0 3 2 82.3308 -1.3917
0 3 3 142.7202 0.8929
0 4 0 53.6101 -0.2413
0 4 1 -102.1932 -1.2516
0 4 2 -56.7315 -0.5337
0 4 3 45.0933 -0.5322
0 4 4 -29.4143 -1.1157
0 5 1 -30.0055 0.0586
0 5 2 10.3571 -0.5854
0 5 3 -136.3116 -0.3468
0 5 4 65.4566 0.5361
0 5 5 -65.2008 -0.1502
0 6 0 82.1571 0.6776
0 6 1 -174.0883 -1.2459
0 6 2 82.9974 0.0789
0 6 3 4.3171 -1.1767
0 6 4 57.5266 -0.7347
0 6 5 -45.9068 -0.8224
0 6 6 73.4583 -0.6605
0 7 1 -22.6373 -0.4814
0 7 2 -20.8636 -0.3370
0 7 3 17.5900 0.1326
0 7 4 3.5887 0.5558
0 7 5 3.0617 -0.1695
0 7 6 4.5795 0.7598
0 7 7 14.5647 -0.1580
0 8 0 -129.3935 0.2044
0 8 1 -36.2382 0.5069
0 8 2 14.9151 2.4418
0 8 3 93.3401 0.8279
0 8 4 16.7334 0.8653
0 8 5 46.0814 1.2531
0 8 6 -2.5822 0.9042
0 8 7 31.1684 0.8638
0 8 8 23.9934 2.1865
0 9 1 27.3378 -0.2324
0 9 2 -10.4872 -0.6937
0 9 3 47.4980 -0.0511
0 9 4 -24.3139 0.4282
0 9 5 66.6472 0.0627
0 9 6 -13.4427 0.4470
0 9 7 -0.8214 -0.0920
0 9 8 0.3091 -0.8563
0 9 9 -26.3367 0.0911
0 10 0 22.7101 -0.0669
0 10 1 58.6199 -0.7139
0 10 2 -47.9922 -0.9589
0 10 3 15.7652 -1.4889
0 10 4 7.7793 -1.5777
0 10 5 -0.2991 -1.7298
0 10 6 17.6301 -1.7646
0 10 7 3.5623 -1.0755
0 10 8 21.2743 -0.4079
0 10 9 11.6718 -0.8534
0 10 10 2.0701 -1.4881
0 11 1 26.5563 -0.0038
0 11 2 3.8872 -0.6094
0 11 3 2.5128 -0.0991
0 11 4 -5.9256 0.2244
0 11 5 15.4162 0.0634
0 11 6 -0.1063 0.3074
0 11 7 -7.2772 -0.0515
0 11 8 45.1938 -0.6784
0 11 9 2.7331 -0.0255
0 11 10 -5.0661 0.6311
0 11 11 -1.5354 0.0939
0 12 0 50.6546 -0.0771
0 12 1 0.8811 0.3234
0 12 2 -27.6097 1.4842
0 12 3 -45.3711 0.8830
0 12 4 -11.9660 0.7458
0 12 5 -10.7519 1.1658
0 12 6 -39.4618 0.5320
0 12 7 -42.0430 0.9492
0 12 8 5.3558 1.5499
0 12 9 -0.5557 0.5849
0 12 10 -3.3029 -0.1583
0 12 11 -2.0376 0.4465
0 12 12 -17.8634 0.5263
0 13 1 12.4645 -0.0685
0 13 2 1.8822 -0.1780
0 13 3 5.8048 0.0835
0 13 4 -3.7456 0.0497
0 13 5 4.6775 0.0236
0 13 6 -4.0058 0.3945
0 13 7 0.7926 0.0420
0 13 8 -10.4057 -0.4930
0 13 9 3.3011 -0.1782
0 13 10 -0.5955 0.4653
0 13 11 8.9473 -0.0089
0 13 12 0.1027 -0.4690
0 13 13 -22.5773 0.1717
0 14 0 0.6478 0.1272
0 14 1 -1.2647 -0.3124
0 14 2 -5.2862 0.0193
0 14 3 -9.5380 -0.3022
0 14 4 -7.9410 -0.2802
0 14 5 -22.3054 -0.2468
0 14 6 7.0234 -0.5109
0 14 7 1.4573 -0.1607
0 14 8 0.9834 0.1662
0 14 9 -1.4952 0.0262
0 14 10 -29.1852 -0.2654
0 14 11 -1.3509 0.0831
0 14 12 -11.8787 0.1069
0 15 1 7.2732 0.1283
0 15 2 15.6951 -0.2379
0 15 3 -7.5337 -0.1486
0 15 4 7.0672 0.1360
0 15 5 -5.8468 0.0336
0 15 6 -6.2013 0.1237
0 15 7 4.7297 0.0744
0 15 8 11.8222 -0.3975
0 15 9 -13.2989 0.0799
0 15 10 14.1856 0.2811
0 16 0 -17.7416 -0.1012
0 16 1 -7.8920 -0.2454
0 16 2 -18.2448 -0.1443
0 16 3 7.8570 -0.2050
0 16 4 5.2874 -0.4437
0 16 5 -3.9628 -0.3995
0 16 6 9.5348 -0.5620
0 16 7 -24.5949 -0.3227
0 16 8 6.7641 -0.2045
0 16 9 6.6289 -0.1208
0 17 1 5.3504 0.1900
0 17 2 -7.9790 -0.2812
0 17 3 -1.5081 0.1721
0 17 4 1.0663 -0.0486
0 17 5 3.3853 0.0814
0 17 6 -4.6908 -0.0700
0 17 7 5.9231 0.2219
0 18 0 88.5894 -0.2171
0 18 1 -7.7498 0.4113
0 18 2 -1.6964 0.4645
0 18 3 17.6875 0.5885
0 18 4 -14.4837 0.2401
1 2 1 -37.1197 -1.9662
1 3 2 -80.5530 -0.4985
1 4 1 -39.7103 0.4445
1 4 2 -55.3097 1.6180
1 4 3 17.0898 0.3008
1 5 2 -44.9303 -0.4670
1 5 3 69.0151 -0.4260
1 5 4 68.4728 0.6163
1 6 1 59.1906 0.3632
1 6 2 -23.9469 1.4490
1 6 3 53.6611 0.3385
1 6 4 -69.5692 0.4532
1 6 5 -36.1293 0.0557
1 7 2 -73.4603 -0.9378
1 7 3 45.9084 0.0700
1 7 4 -15.0475 0.2460
1 7 5 25.5141 -0.0162
1 7 6 -11.3248 0.1506
1 8 1 51.1602 -0.4983
1 8 2 6.5196 0.5883
1 8 3 -0.0254 -0.7107
1 8 4 -2.1235 -1.3748
1 8 5 -23.3794 -0.3592
1 8 6 -18.6158 -1.0297
1 8 7 -8.2138 -0.7171
1 9 2 -13.3017 -1.1013
1 9 3 -12.4593 0.2167
1 9 4 -19.6643 0.2311
1 9 5 -12.6644 0.2629
1 9 6 19.2357 -0.0728
1 9 7 -4.1582 0.1972
1 9 8 -3.5032 -0.7396
1 10 1 -40.1892 1.0547
1 10 2 -10.6366 1.3684
1 10 3 13.0451 1.0782
1 10 4 22.9757 0.3903
1 10 5 -8.7256 0.9300
1 10 6 4.4583 0.6132
1 10 7 3.6505 1.1078
1 10 8 -15.3089 0.9545
1 10 9 10.8440 1.0385
1 11 2 17.0585 -0.8426
1 11 3 -10.0445 0.1070
1 11 4 11.3623 0.1527
1 11 5 -12.7855 0.1645
1 11 6 19.3834 -0.0067
1 11 7 -3.1576 0.1200
1 11 8 15.0615 -0.4874
1 11 9 -7.7500 0.0862
1 11 10 13.0228 0.1480
1 12 1 -38.0706 -0.3078
1 12 2 0.0748 0.4051
1 12 3 25.0112 -0.4016
1 12 4 22.1477 -0.8064
1 12 5 -8.8276 -0.3201
1 12 6 15.3954 -0.8491
1 12 7 -4.8975 -0.4062
1 12 8 -11.0109 -0.2830
1 12 9 -6.8602 -0.2969
1 12 10 -15.1686 -0.7817
1 12 11 2.1917 -0.1842
1 13 2 8.6095 -0.5837
1 13 3 -7.4054 -0.0391
1 13 4 18.9541 -0.0554
1 13 5 -5.5108 -0.2064
1 13 6 -9.0837 -0.0394
1 13 7 4.0659 -0.0903
1 13 8 9.4535 -0.1739
1 13 9 3.2541 0.1314
1 13 10 -6.5641 0.1013
1 13 11 3.8088 0.0616
1 13 12 -19.5055 -0.1556
1 14 1 -8.7781 -0.0792
1 14 2 8.4550 0.6071
1 14 3 -4.6368 0.1162
1 14 4 1.6551 0.0937
1 14 5 -11.0577 0.1312
1 14 6 0.6243 -0.1187
1 14 7 1.0716 -0.0388
1 14 8 0.3847 0.1538
1 14 9 -7.2105 -0.0756
1 14 10 -0.5664 -0.2240
1 14 11 11.7437 0.0291
1 14 12 -2.4185 0.0357
1 15 2 -11.9535 -0.2927
1 15 3 11.9467 -0.3340
1 15 4 -10.5380 0.1417
1 15 5 -0.8270 -0.0757
1 15 6 2.5715 0.2354
1 15 7 -1.9953 0.0580
1 15 8 12.7759 -0.1406
1 15 9 5.1224 -0.1137
1 15 10 -2.9133 0.2710
1 16 1 5.3060 -0.1202
1 16 2 -4.5494 0.5495
1 16 3 -18.0791 0.3425
1 16 4 -17.6712 0.3968
1 16 5 3.9252 0.3840
1 16 6 3.0616 0.5378
1 16 7 -2.7882 0.2852
1 16 8 -3.5742 0.6211
1 16 9 -3.6073 0.3548
1 17 2 8.3244 0.0292
1 17 3 18.1917 -0.0561
1 17 4 1.6727 0.1372
1 17 5 1.2981 -0.1599
1 17 6 -4.3046 0.1507
1 17 7 -6.0338 0.0564
1 18 1 31.7060 -0.3691
1 18 2 34.4508 -0.0673
1 18 3 -10.4778 -0.6113
1 18 4 -18.0980 -0.4042
2 2 2 26.7223 2.9535
2 3 3 -51.9754 -0.7769
2 4 2 -24.9085 1.4275
2 4 3 76.1762 -0.7055
2 4 4 -15.7597 -0.1749
2 5 3 -1.3834 -0.8547
2 5 4 14.0897 0.4231
2 5 5 126.4949 -0.5668
2 6 2 41.7796 1.2494
2 6 3 -80.0708 -0.7268
2 6 4 41.6726 0.0227
2 6 5 37.5147 -0.5015
2 6 6 -56.6025 -0.2355
2 7 3 15.1411 -0.4549
2 7 4 23.8467 0.7994
2 7 5 -20.0773 -0.3604
2 7 6 -15.5842 0.8001
2 7 7 -11.4949 -0.6453
2 8 2 20.0792 1.9519
2 8 3 -62.5197 -0.3765
2 8 4 25.4102 0.2740
2 8 5 41.3509 -0.1410
2 8 6 2.8772 0.6988
2 8 7 -7.2302 0.3154
2 8 8 11.2801 2.2311
2 9 3 -6.0519 -0.2159
2 9 4 -15.3952 0.8286
2 9 5 0.3331 -0.4546
2 9 6 -5.0425 0.0215
2 9 7 -10.5737 -0.4430
2 9 8 24.0892 0.0413
2 9 9 -37.5164 -0.5717
2 10 2 -28.3474 0.7274
2 10 3 6.5368 -0.2595
2 10 4 -20.2943 -0.6665
2 10 5 8.8155 -0.5230
2 10 6 -4.0048 0.0355
2 10 7 26.1517 -0.6886
2 10 8 -14.4539 -0.1265
2 10 9 -1.4558 -1.1019
2 10 10 12.1686 -0.8690
2 11 3 0.0486 -0.2196
2 11 4 -0.8661 0.1405
2 11 5 -2.2217 -0.1816
2 11 6 -11.9322 0.1876
2 11 7 11.3839 -0.1138
2 11 8 1.7047 0.2797
2 11 9 -21.6340 -0.1008
2 11 10 -4.4478 0.3494
2 11 11 -7.2122 -0.3382
2 12 2 -18.8908 1.3952
2 12 3 21.1799 0.0608
2 12 4 -10.3704 -0.0139
2 12 5 15.3034 0.3247
2 12 6 -1.6552 0.2637
2 12 7 -11.5557 -0.0677
2 12 8 -2.9732 -0.0162
2 12 9 -5.9822 0.1476
2 12 10 -9.0625 0.4076
2 12 11 -2.1862 0.3400
2 12 12 -18.7227 0.8084
2 13 3 -12.4125 0.0133
2 13 4 -4.3293 0.3169
2 13 5 -6.7775 0.0414
2 13 6 -15.9403 0.2283
2 13 7 3.5328 0.0097
2 13 8 -7.9754 0.1995
2 13 9 -1.1131 0.1582
2 13 10 -9.0368 -0.1274
2 13 11 -4.2133 -0.0872
2 13 12 0.7377 -0.0821
2 13 13 3.1067 -0.2990
2 14 2 -1.6920 0.4226
2 14 3 -29.6973 0.2290
2 14 4 12.2176 -0.0081
2 14 5 -8.4225 0.0422
2 14 6 5.5101 0.1435
2 14 7 -0.8748 0.1398
2 14 8 1.8036 0.2124
2 14 9 -8.9126 0.0835
2 14 10 -5.3767 -0.1035
2 14 11 -3.4409 0.1615
2 15 3 -8.8636 -0.0420
2 15 4 -4.9733 0.0879
2 15 5 -8.0258 -0.2677
2 15 6 -1.0274 0.0659
2 15 7 -10.2373 -0.0344
2 15 8 3.1955 -0.0278
2 15 9 -7.1405 -0.0434
2 15 10 -9.1327 0.0050
2 16 2 -34.4469 0.2433
2 16 3 1.0490 -0.2088
2 16 4 -3.3641 -0.3878
2 16 5 6.9284 -0.2480
2 16 6 -0.8628 -0.4276
2 16 7 -2.0456 -0.7492
2 16 8 14.3880 -0.1929
2 16 9 17.0094 -0.3843
2 17 3 -6.3673 -0.2963
2 17 4 2.2988 -0.0622
2 17 5 2.5700 -0.1921
2 17 6 8.2986 0.1074
2 17 7 -4.6257 0.0381
2 18 2 -4.2853 0.5894
2 18 3 3.5454 0.2677
3 4 3 -124.5784 -0.2223
3 5 4 34.3740 0.8178
3 6 3 90.1031 0.5206
3 6 4 -46.0232 0.1804
3 6 5 -51.1688 -0.1354
3 7 4 -9.1241 0.3648
3 7 5 -11.7848 -0.2915
3 7 6 14.7624 0.7465
3 8 3 4.5867 -0.6352
3 8 4 46.6351 -0.0153
3 8 5 -1.3734 -0.1554
3 8 6 -23.5273 -0.1093
3 8 7 5.3805 -0.3405
3 9 4 -7.8183 0.7011
3 9 5 -12.8921 0.0691
3 9 6 12.9013 -0.1182
3 9 7 4.1356 0.1375
3 9 8 -0.5915 -0.3292
3 10 3 16.1599 0.5450
3 10 4 24.2015 -0.5143
3 10 5 19.7534 0.0599
3 10 6 -18.2117 0.0698
3 10 7 -12.0101 0.1989
3 10 8 12.2068 0.1452
3 10 9 2.1427 0.6525
3 11 4 1.9827 0.5017
3 11 5 -4.7794 -0.0940
3 11 6 -9.8591 -0.3449
3 11 7 -0.5630 0.0432
3 11 8 -7.3083 -0.0583
3 11 9 5.0156 0.2965
3 11 10 -10.3712 -0.0492
3 12 3 -12.3580 -0.3429
3 12 4 -8.2256 0.0427
3 12 5 -21.0137 0.1121
3 12 6 -13.9613 0.2111
3 12 7 -3.8958 0.3516
3 12 8 -3.1786 -0.4288
3 12 9 8.9564 0.1195
3 12 10 4.2956 -0.2488
3 12 11 20.4852 -0.2334
3 13 4 5.9005 -0.0488
3 13 5 2.8339 -0.3264
3 13 6 7.7592 -0.1247
3 13 7 10.7472 0.0688
3 13 8 1.4553 0.0210
3 13 9 3.9702 0.1323
3 13 10 -9.5268 -0.2830
3 13 11 -16.6842 0.1707
3 13 12 -5.2986 -0.1154
3 14 3 32.0257 0.2563
3 14 4 -5.0684 -0.2020
3 14 5 6.9533 0.0084
3 14 6 -12.8259 -0.1682
3 14 7 -8.8548 -0.2722
3 14 8 -9.9200 -0.5251
3 14 9 1.3582 -0.1062
3 14 10 5.3955 -0.0951
3 14 11 -6.2060 0.1446
3 15 4 7.4250 0.1293
3 15 5 1.3907 -0.1297
3 15 6 2.5336 -0.0225
3 15 7 -1.4839 0.1725
3 15 8 -5.5611 0.1083
3 15 9 2.9700 0.2004
3 15 10 -9.9620 -0.0577
3 16 3 -4.0146 0.1899
3 16 4 -2.1223 0.3310
3 16 5 9.9887 0.5053
3 16 6 11.8978 0.2355
3 16 7 -3.8534 0.3015
3 16 8 -2.0050 0.4597
3 17 4 4.4346 0.2083
3 17 5 0.5331 -0.0416
3 17 6 -3.2367 0.1172
3 18 3 -11.3770 -0.2933
4 4 4 135.5930 -0.6024
4 5 5 29.5588 -0.0017
4 6 4 -24.6983 -1.4053
4 6 5 5.2037 0.0611
4 6 6 -33.2951 -0.9684
4 7 5 6.5474 0.2748
4 7 6 -30.2600 0.5290
4 7 7 35.9739 -0.0148
4 8 4 -38.0274 -0.4023
4 8 5 -28.8321 -0.0785
4 8 6 8.2809 -0.5440
4 8 7 31.7683 -0.0981
4 8 8 -32.9387 1.4156
4 9 5 -8.0205 0.2949
4 9 6 22.0067 -0.2714
4 9 7 3.3875 0.0633
4 9 8 -23.0434 -0.3062
4 9 9 38.2566 0.1385
4 10 4 3.4198 -1.2745
4 10 5 -6.9612 0.8341
4 10 6 25.9203 0.3096
4 10 7 10.7198 0.2469
4 10 8 2.7976 -0.1180
4 10 9 7.4291 -0.7912
4 10 10 7.7930 -1.3525
4 11 5 -9.1467 0.1005
4 11 6 6.1460 -0.3060
4 11 7 9.2479 0.1628
4 11 8 0.8473 0.2774
4 11 9 3.1640 0.0673
4 11 10 11.4389 0.5245
4 11 11 5.0207 0.0226
4 12 4 30.9756 0.1971
4 12 5 19.0728 -0.3416
4 12 6 12.7625 -0.3670
4 12 7 -1.9203 -0.0621
4 12 8 4.8148 -0.4155
4 12 9 -3.0413 -0.2628
4 12 10 22.3335 0.1653
4 12 11 -4.1931 -0.0510
4 12 12 19.3121 0.7780
4 13 5 7.5301 0.1490
4 13 6 -11.2150 -0.0352
4 13 7 -2.1714 0.0717
4 13 8 -9.8656 0.3355
4 13 9 0.8180 -0.0704
4 13 10 -1.9735 0.0089
4 13 11 -0.5013 -0.1388
4 13 12 3.1158 0.0355
4 14 4 10.9513 -0.4864
4 14 5 12.5918 0.5439
4 14 6 12.7544 0.1345
4 14 7 6.2583 0.1398
4 14 8 5.8274 -0.0576
4 14 9 0.2234 0.1112
4 14 10 10.0377 0.4370
4 14 11 4.1819 -0.1562
4 15 5 4.0052 0.0428
4 15 6 2.3326 -0.1262
4 15 7 0.0535 0.1891
4 15 8 -9.3791 0.0181
4 15 9 6.7469 0.0087
4 15 10 4.4096 -0.1362
4 16 4 -1.4218 -0.2554
4 16 5 -7.3090 -0.0488
4 16 6 3.9413 -0.4838
4 16 7 -7.6539 -0.1891
4 16 8 -4.9929 -0.4297
4 17 5 0.7835 -0.2182
4 17 6 3.2333 -0.0523
5 6 5 -32.0703 0.4433
5 7 6 10.0572 0.5412
5 8 5 -9.4323 -0.4715
5 8 6 5.1176 -0.0102
5 8 7 0.7266 0.1251
5 9 6 3.8032 0.0889
5 9 7 -9.3593 0.2919
5 9 8 -8.2093 -0.8755
5 10 5 23.8043 0.4002
5 10 6 -5.7267 -0.5928
5 10 7 18.5951 -0.2218
5 10 8 -1.6428 0.0708
5 10 9 -6.9120 0.4367
5 11 6 10.1035 -0.1948
5 11 7 3.5001 -0.0569
5 11 8 -9.7983 -0.1695
5 11 9 -1.2734 0.1058
5 11 10 3.4256 0.2684
5 12 5 -17.6181 -0.3175
5 12 6 -17.1065 0.4111
5 12 7 1.0373 0.5216
5 12 8 1.2414 -0.0563
5 12 9 -0.9837 0.1006
5 12 10 -1.4660 -0.2147
5 12 11 0.0203 -0.2124
5 13 6 8.6016 -0.1204
5 13 7 1.9604 -0.0569
5 13 8 -6.7434 0.2106
5 13 9 1.8576 0.1605
5 13 10 16.9294 0.0600
5 13 11 0.8562 -0.0875
5 13 12 -10.8168 -0.2080
5 14 5 -9.2800 0.0955
5 14 6 -14.4697 -0.2809
5 14 7 -5.9660 -0.1350
5 14 8 5.6189 -0.3578
5 14 9 -1.6144 -0.1810
5 14 10 -7.2870 0.2398
5 14 11 -15.0961 -0.1119
5 15 6 0.2867 0.1574
5 15 7 0.9662 0.0874
5 15 8 1.7279 0.1520
5 15 9 3.6248 0.0244
5 16 5 11.7245 0.2246
5 16 6 -5.1077 0.1905
5 16 7 3.6954 -0.0058
6 6 6 -25.2790 -0.6787
6 7 7 -21.9996 0.3305
6 8 6 -19.3388 -0.1959
6 8 7 -19.2908 -0.0408
6 8 8 12.5164 1.4205
6 9 7 17.9465 0.3914
6 9 8 -1.8006 -1.0129
6 9 9 -3.0444 0.2208
6 10 6 -21.1198 -0.8690
6 10 7 -16.7959 0.6654
6 10 8 -8.6511 0.4325
6 10 9 1.8014 0.2400
6 10 10 25.2226 -1.5794
6 11 7 6.7085 0.2515
6 11 8 2.7804 -0.3551
6 11 9 10.2763 0.2950
6 11 10 -7.4150 0.3961
6 11 11 9.5578 0.2469
6 12 6 4.3565 -0.1973
6 12 7 -3.6132 0.1757
6 12 8 1.8796 -0.5128
6 12 9 1.6696 0.0843
6 12 10 9.6294 -0.4564
6 12 11 -4.9068 0.3493
6 12 12 2.3589 0.5120
6 13 7 1.8535 0.2038
6 13 8 -8.7251 -0.1642
6 13 9 3.8239 0.0920
6 13 10 10.2339 -0.2024
6 13 11 7.1604 0.2475
6 14 6 15.5889 -0.5641
6 14 7 -4.9527 0.4338
6 14 8 4.2048 -0.1412
6 14 9 -1.2291 -0.0032
6 14 10 -7.0251 -0.1247
6 15 7 3.8476 0.0843
6 15 8 -4.4753 0.0136
6 15 9 -10.9184 0.0420
6 16 6 10.3781 -0.3885
6 16 7 -12.9278 -0.3816
7 8 7 24.5735 -0.3820
7 9 8 -21.5986 -1.5502
7 10 7 11.9533 0.4963
7 10 8 -10.2775 0.3743
7 10 9 4.8271 0.1674
7 11 8 -10.4245 -0.2877
7 11 9 -0.9613 -0.2043
7 11 10 13.6036 0.6476
7 12 7 5.5057 -0.2777
7 12 8 -2.6214 0.3795
7 12 9 1.7536 -0.0053
7 12 10 8.0495 -0.3993
7 12 11 8.1514 -0.1233
7 13 8 -3.3976 0.1869
7 13 9 1.0411 0.0375
7 13 10 14.9143 0.2850
7 13 11 -2.5776 0.1468
7 14 7 1.7859 0.0570
7 14 8 3.2181 0.1142
7 14 9 3.1506 0.0200
7 15 8 -2.6306 -0.1787
8 8 8 -21.6853 1.1281
8 9 9 -10.6763 -0.2223
8 10 8 -16.9381 0.8145
8 10 9 -6.5774 0.1109
8 10 10 -4.6531 -1.0748
8 11 9 -1.6450 -0.5736
8 11 10 -1.1805 0.8184
8 11 11 8.9474 -0.1985
8 12 8 -11.9732 1.1598
8 12 9 2.2905 -0.3067
8 12 10 -10.6556 0.0956
8 12 11 -10.9771 -0.0705
8 13 9 -4.5969 -0.6036
8 13 10 1.7473 0.5205
8 14 8 -8.6132 0.7006
8 14 9 -8.5141 -0.4683
9 10 9 -3.7228 0.2288
9 11 10 -16.3903 1.0100
9 12 9 6.0759 -0.1931
9 12 10 1.5070 -0.4132
10 10 10 -3.1606 -0.9257
10 11 11 9.5348 0.1735
0 0 0 0.0 0.0
;
_shelx_fab_checksum                22768
_olex2_submission_special_instructions  'No special instructions were received'
_oxdiff_exptl_absorpt_empirical_details
;
Empirical correction (ABSPACK) includes:
- Absorption correction using spherical harmonics
- Frame scaling
;
_oxdiff_exptl_absorpt_empirical_full_max  4.998
_oxdiff_exptl_absorpt_empirical_full_min  0.640
