# Supplementary material for: Enhanced‐Type Quantitative Luminescence Recognition for Per‐ and Polyfluoroalkyl Substances (PFAS) by a Metal–Organic Framework Single Crystal
Source: Angew Chem Int Ed Engl. 2025 Nov 24;65(3):e15775. doi: 10.1002/anie.202515775 (PMC12811649; doi:10.1002/anie.202515775)
Supplement: Supplementary file 2 — Supporting Information [file ANIE-65-e15775-s002.zip › with heptafluorobutyric acid.cif]

data_with heptafluorobutyric acid
_audit_creation_date               2025-09-29
_audit_creation_method
;
Olex2 1.5
(compiled 2025.07.13 svn.rb7424aed for OlexSys, GUI svn.r7314)
;
_shelx_SHELXL_version_number       '2018/3'
_audit_contact_author_address      ?
_audit_contact_author_email        ?
_audit_contact_author_name         ''
_audit_contact_author_phone        ?
_publ_contact_author_id_orcid      ?
_publ_section_references
;
Dolomanov, O.V., Bourhis, L.J., Gildea, R.J, Howard, J.A.K. & Puschmann, H.
 (2009), J. Appl. Cryst. 42, 339-341.

Sheldrick, G.M. (2015). Acta Cryst. C71, 3-8.
;
_chemical_name_common              ?
_chemical_name_systematic          ?
_chemical_formula_moiety           'C23 N O4 Zn'
_chemical_formula_sum              'C23 N O4 Zn'
_chemical_formula_weight           419.61
_chemical_melting_point            ?
_chemical_oxdiff_formula           'C11 H10 N O'
loop_
  _atom_type_symbol
  _atom_type_description
  _atom_type_scat_dispersion_real
  _atom_type_scat_dispersion_imag
  _atom_type_scat_source
 'C' 'C' 0.0181 0.0091 'International Tables Vol C Tables 4.2.6.8 and 6.1.1.4'
 'N' 'N' 0.0311 0.0180 'International Tables Vol C Tables 4.2.6.8 and 6.1.1.4'
 'O' 'O' 0.0492 0.0322 'International Tables Vol C Tables 4.2.6.8 and 6.1.1.4'
 'Zn' 'Zn' -1.5491 0.6778
 'International Tables Vol C Tables 4.2.6.8 and 6.1.1.4'

_shelx_space_group_comment
;
The symmetry employed for this shelxl refinement is uniquely defined
by the following loop, which should always be used as a source of
symmetry information in preference to the above space-group names.
They are only intended as comments.
;
_space_group_crystal_system        'cubic'
_space_group_IT_number             223
_space_group_name_H-M_alt          'P m -3 n'
_space_group_name_Hall             '-P 4n 2 3'
loop_
  _space_group_symop_operation_xyz
 'x, y, z'
 '-x, -y, z'
 '-x, y, -z'
 'x, -y, -z'
 'z, x, y'
 'z, -x, -y'
 '-z, -x, y'
 '-z, x, -y'
 'y, z, x'
 '-y, z, -x'
 'y, -z, -x'
 '-y, -z, x'
 'y+1/2, x+1/2, -z+1/2'
 '-y+1/2, -x+1/2, -z+1/2'
 'y+1/2, -x+1/2, z+1/2'
 '-y+1/2, x+1/2, z+1/2'
 'x+1/2, z+1/2, -y+1/2'
 '-x+1/2, z+1/2, y+1/2'
 '-x+1/2, -z+1/2, -y+1/2'
 'x+1/2, -z+1/2, y+1/2'
 'z+1/2, y+1/2, -x+1/2'
 'z+1/2, -y+1/2, x+1/2'
 '-z+1/2, y+1/2, x+1/2'
 '-z+1/2, -y+1/2, -x+1/2'
 '-x, -y, -z'
 'x, y, -z'
 'x, -y, z'
 '-x, y, z'
 '-z, -x, -y'
 '-z, x, y'
 'z, x, -y'
 'z, -x, y'
 '-y, -z, -x'
 'y, -z, x'
 '-y, z, x'
 'y, z, -x'
 '-y-1/2, -x-1/2, z-1/2'
 'y-1/2, x-1/2, z-1/2'
 '-y-1/2, x-1/2, -z-1/2'
 'y-1/2, -x-1/2, -z-1/2'
 '-x-1/2, -z-1/2, y-1/2'
 'x-1/2, -z-1/2, -y-1/2'
 'x-1/2, z-1/2, y-1/2'
 '-x-1/2, z-1/2, -y-1/2'
 '-z-1/2, -y-1/2, x-1/2'
 '-z-1/2, y-1/2, -x-1/2'
 'z-1/2, -y-1/2, -x-1/2'
 'z-1/2, y-1/2, x-1/2'

_cell_length_a                     27.483(9)
_cell_length_b                     27.483(9)
_cell_length_c                     27.671(9)
_cell_angle_alpha                  90
_cell_angle_beta                   90
_cell_angle_gamma                  90
_cell_volume                       20900(21)
_cell_formula_units_Z              12
_cell_measurement_reflns_used      785
_cell_measurement_temperature      110.00(10)
_cell_measurement_theta_max        33.6810
_cell_measurement_theta_min        2.3690
_shelx_estimated_absorpt_T_max     0.946
_shelx_estimated_absorpt_T_min     0.946
_exptl_absorpt_coefficient_mu      0.560
_exptl_absorpt_correction_T_max    1.00000
_exptl_absorpt_correction_T_min    0.01875
_exptl_absorpt_correction_type     multi-scan
_exptl_absorpt_process_details
;
CrysAlisPro 1.171.42.49 (Rigaku Oxford Diffraction, 2022)
Empirical absorption correction using spherical harmonics,
implemented in SCALE3 ABSPACK scaling algorithm.
;
_exptl_absorpt_special_details     ?
_exptl_crystal_colour              'clear light colourless'
_exptl_crystal_colour_lustre       clear
_exptl_crystal_colour_modifier     light
_exptl_crystal_colour_primary      colourless
_exptl_crystal_density_diffrn      0.400
_exptl_crystal_density_meas        ?
_exptl_crystal_density_method      ?
_exptl_crystal_description         block
_exptl_crystal_F_000               2484
_exptl_crystal_size_max            0.1
_exptl_crystal_size_mid            0.1
_exptl_crystal_size_min            0.1
_exptl_transmission_factor_max     ?
_exptl_transmission_factor_min     ?
_diffrn_reflns_av_R_equivalents    0.1663
_diffrn_reflns_av_unetI/netI       0.0762
_diffrn_reflns_Laue_measured_fraction_full  0.961
_diffrn_reflns_Laue_measured_fraction_max  0.961
_diffrn_reflns_limit_h_max         6
_diffrn_reflns_limit_h_min         -17
_diffrn_reflns_limit_k_max         10
_diffrn_reflns_limit_k_min         -17
_diffrn_reflns_limit_l_max         18
_diffrn_reflns_limit_l_min         -5
_diffrn_reflns_number              3959
_diffrn_reflns_point_group_measured_fraction_full  0.961
_diffrn_reflns_point_group_measured_fraction_max  0.961
_diffrn_reflns_theta_full          30.923
_diffrn_reflns_theta_max           30.923
_diffrn_reflns_theta_min           3.577
_diffrn_ambient_environment        N~2~
_diffrn_ambient_temperature        110.00(10)
_diffrn_detector                   'CCD plate'
_diffrn_detector_area_resol_mean   ?
_diffrn_measured_fraction_theta_full  0.961
_diffrn_measured_fraction_theta_max  0.961
_diffrn_measurement_details
;
List of Runs (angles in degrees, time in seconds):

  # Type    Start    End  Width  t~exp~   \w     \q     \k     \f   Frames
--------------------------------------------------------------------------
  1  \w   -113.43 -27.43   2.00   20.00    -- -118.11 114.09-134.76   43
  2  \w   -104.07 -12.07   2.00   20.00    --  -37.81 114.09 155.24   46
  3  \w   -113.43 -27.43   2.00   20.00    -- -118.11 114.09-107.76   43
;
_diffrn_measurement_device         'abstract diffractometer'
_diffrn_measurement_device_type   
 'Saxi-CrysAlisPro-abstract goniometer imported SAXI images'
_diffrn_measurement_method         '\w scans'
_diffrn_orient_matrix_type        
 'CrysAlisPro convention (1999,Acta A55,543-557)'
_diffrn_orient_matrix_UB_11        0.0558639000
_diffrn_orient_matrix_UB_12        -0.0069681000
_diffrn_orient_matrix_UB_13        0.0019243000
_diffrn_orient_matrix_UB_21        0.0050470000
_diffrn_orient_matrix_UB_22        0.0459133000
_diffrn_orient_matrix_UB_23        0.0317250000
_diffrn_orient_matrix_UB_31        -0.0051792000
_diffrn_orient_matrix_UB_32        -0.0312821000
_diffrn_orient_matrix_UB_33        0.0454780000
_diffrn_radiation_monochromator    graphite
_diffrn_radiation_probe            x-ray
_diffrn_radiation_type             'Cu K\a'
_diffrn_radiation_wavelength       1.54184
_diffrn_source                     'fine-focus sealed X-ray tube'
_diffrn_source_type                'Enhance (Cu) X-ray Source'
_reflns_Friedel_coverage           0.000
_reflns_Friedel_fraction_full      .
_reflns_Friedel_fraction_max       .
_reflns_number_gt                  306
_reflns_number_total               593
_reflns_special_details
;
 Reflections were merged by SHELXL according to the crystal
 class for the calculation of statistics and refinement.
 
 Structure factors included contributions from the .fab file.
 
 _reflns_Friedel_fraction is defined as the number of unique
 Friedel pairs measured divided by the number that would be
 possible theoretically, ignoring centric projections and
 systematic absences.
;
_reflns_threshold_expression       'I > 2\s(I)'
_computing_cell_refinement         'CrysAlisPro 1.171.42.49 (Rigaku OD, 2022)'
_computing_data_collection         'CrysAlisPro 1.171.42.49 (Rigaku OD, 2022)'
_computing_data_reduction          'CrysAlisPro 1.171.42.49 (Rigaku OD, 2022)'
_computing_molecular_graphics      'Olex2 1.5 (Dolomanov et al., 2009)'
_computing_publication_material    'Olex2 1.5 (Dolomanov et al., 2009)'
_computing_structure_refinement    'SHELXL 2018/3 (Sheldrick, 2015)'
_computing_structure_solution      ?
_refine_diff_density_max           0.218
_refine_diff_density_min           -0.371
_refine_diff_density_rms           0.057
_refine_ls_extinction_coef         .
_refine_ls_extinction_method       none
_refine_ls_goodness_of_fit_ref     1.015
_refine_ls_hydrogen_treatment      undef
_refine_ls_matrix_type             full
_refine_ls_number_parameters       77
_refine_ls_number_reflns           593
_refine_ls_number_restraints       48
_refine_ls_R_factor_all            0.1449
_refine_ls_R_factor_gt             0.1100
_refine_ls_restrained_S_all        1.004
_refine_ls_shift/su_max            0.000
_refine_ls_shift/su_mean           0.000
_refine_ls_structure_factor_coef   Fsqd
_refine_ls_weighting_details      
 'w=1/[\s^2^(Fo^2^)+(0.2000P)^2^] where P=(Fo^2^+2Fc^2^)/3'
_refine_ls_weighting_scheme        calc
_refine_ls_wR_factor_gt            0.2628
_refine_ls_wR_factor_ref           0.3268
_refine_special_details            ?
_olex2_refinement_description
;
1. Restrained distances
 C1-C1_$3
 1.5 with sigma of 0.02
 C00D-C008 = C00B_$3-C009_$3
 1.5 with sigma of 0.02
 C005-C004
 1.5 with sigma of 0.02
 C00A-C009_$2 \\sim C00A-C009 \\sim C00A_$2-C009_$1
 with sigma of 0.01
 C009_$2-C009_$1 \\sim C00A-C00A_$1
 with sigma of 0.01
 C4_$3-C4_$4 \\sim C3_$4-C3_$3
 with sigma of 0.01
 N1-C4_$6 \\sim C4-C3 \\sim C3_$6-C1
 with sigma of 0.01
 C4_$6-C3 \\sim N1-C1
 with sigma of 0.01
 C008_$8-C008 \\sim C00D_$8-C00D
 with sigma of 0.01
 C008_$1-C00D_$9 \\sim C004-C00B
 with sigma of 0.01
 C00D-C008 \\sim C008-C004 \\sim C00D-C00B
 with sigma of 0.01
2. Uiso/Uaniso restraints and constraints
N1 \\sim C1 \\sim C3 \\sim C4: within 2A with sigma of 0.01 and sigma for
terminal atoms of 0.02 within 2A
Uanis(C005) \\sim Ueq: with sigma of 0.01 and sigma for terminal atoms of 0.02
Uanis(C004) \\sim Ueq: with sigma of 0.01 and sigma for terminal atoms of 0.02
;
_atom_sites_solution_hydrogens     .
_atom_sites_solution_primary       ?
_atom_sites_solution_secondary     ?
loop_
  _atom_site_label
  _atom_site_type_symbol
  _atom_site_fract_x
  _atom_site_fract_y
  _atom_site_fract_z
  _atom_site_U_iso_or_equiv
  _atom_site_adp_type
  _atom_site_occupancy
  _atom_site_site_symmetry_order
  _atom_site_calc_flag
  _atom_site_refinement_flags_posn
  _atom_site_refinement_flags_adp
  _atom_site_refinement_flags_occupancy
  _atom_site_disorder_assembly
  _atom_site_disorder_group
 C004 C 0.250000 0.8983(5) 0.6017(5) 0.116(9) Uani 1 2 d DS TU P . .
 C005 C 0.250000 0.9372(6) 0.5628(6) 0.131(11) Uani 1 2 d DS TU P . .
 C008 C 0.2945(3) 0.8796(8) 0.6197(8) 0.169(9) Uani 1 1 d D . . . .
 C009 C 0.250000 0.7869(4) 0.7131(4) 0.187(15) Uani 1 2 d DS T P . .
 C00A C 0.2869(5) 0.7869(5) 0.750000 0.205(18) Uani 1 2 d DS T P . .
 C00B C 0.250000 0.8255(6) 0.6745(6) 0.192(17) Uani 1 2 d DS T P . .
 C00D C 0.2945(3) 0.8448(9) 0.6577(9) 0.162(9) Uani 1 1 d D . . . .
 Zn1 Zn 0.3020(2) 1.000000 0.500000 0.165(3) Uani 1 4 d S T P . .
 N1 N 0.3765(7) 1.000000 0.500000 0.209(10) Uani 1 4 d DS TU P . .
 O4 O 0.2925(5) 0.9544(4) 0.5468(5) 0.192(6) Uani 1 1 d . . . . .
 C1 C 0.4724(3) 1.000000 0.500000 0.222(11) Uani 1 4 d DS TU P . .
 C3 C 0.4480(5) 1.000000 0.5410(4) 0.223(10) Uani 1 2 d DS TU P . .
 C4 C 0.4001(6) 1.000000 0.5410(3) 0.222(10) Uani 1 2 d DS TU P . .

loop_
  _atom_site_aniso_label
  _atom_site_aniso_U_11
  _atom_site_aniso_U_22
  _atom_site_aniso_U_33
  _atom_site_aniso_U_23
  _atom_site_aniso_U_13
  _atom_site_aniso_U_12
 C004 0.107(13) 0.121(10) 0.121(10) 0.018(9) -0.002(7) -0.002(7)
 C005 0.125(15) 0.134(11) 0.134(11) 0.025(9) -0.006(7) -0.006(7)
 C008 0.16(2) 0.16(2) 0.19(3) 0.051(17) 0.006(18) 0.009(17)
 C009 0.17(5) 0.20(3) 0.20(3) 0.07(4) -0.04(2) -0.04(2)
 C00A 0.20(3) 0.20(3) 0.21(5) 0.09(2) -0.09(2) 0.00(3)
 C00B 0.14(4) 0.22(2) 0.22(2) 0.13(3) -0.01(3) -0.01(3)
 C00D 0.10(2) 0.17(3) 0.22(3) 0.068(18) -0.01(2) -0.035(18)
 Zn1 0.143(7) 0.169(8) 0.184(8) 0.000 0.000 0.000
 N1 0.11(2) 0.276(18) 0.24(3) 0.000 0.000 0.000
 O4 0.122(14) 0.194(16) 0.262(19) -0.049(12) -0.072(12) 0.033(11)
 C1 0.12(2) 0.298(18) 0.25(3) 0.000 0.000 0.000
 C3 0.12(2) 0.298(16) 0.25(3) 0.000 0.006(8) 0.000
 C4 0.123(19) 0.290(16) 0.25(3) 0.000 0.007(8) 0.000

_geom_special_details
;
 All esds (except the esd in the dihedral angle between two l.s. planes)
 are estimated using the full covariance matrix.  The cell esds are taken
 into account individually in the estimation of esds in distances, angles
 and torsion angles; correlations between esds in cell parameters are only
 used when they are defined by crystal symmetry.  An approximate (isotropic)
 treatment of cell esds is used for estimating esds involving l.s. planes.
;
loop_
  _geom_bond_atom_site_label_1
  _geom_bond_atom_site_label_2
  _geom_bond_distance
  _geom_bond_site_symmetry_2
  _geom_bond_publ_flag
 C004 C005 1.517(17) . ?
 C004 C008 1.418(11) . ?
 C004 C008 1.418(11) 19_566 ?
 C005 O4 1.335(16) 19_566 ?
 C005 O4 1.335(16) . ?
 C008 C00D 1.422(10) . ?
 C009 C00A 1.435(17) 10_656 ?
 C009 C00A 1.440(17) . ?
 C009 C00B 1.503(16) . ?
 C00B C00D 1.413(10) 19_566 ?
 C00B C00D 1.412(10) . ?
 Zn1 Zn1 2.859(11) 41_675 ?
 Zn1 N1 2.05(2) . ?
 Zn1 O4 1.821(14) 27_575 ?
 Zn1 O4 1.821(14) . ?
 Zn1 O4 1.821(14) 26_556 ?
 Zn1 O4 1.821(14) 4_576 ?
 N1 C4 1.308(12) 27_575 ?
 N1 C4 1.308(12) 26_556 ?
 N1 C4 1.308(12) . ?
 N1 C4 1.308(12) 4_576 ?
 C1 C1 1.519(19) 2_675 ?
 C1 C3 1.318(11) 26_556 ?
 C1 C3 1.318(11) . ?
 C1 C3 1.318(11) 4_576 ?
 C3 C4 1.317(12) 27_575 ?
 C3 C4 1.317(12) . ?
 C4 C4 0.000(19) 27_575 ?

loop_
  _geom_angle_atom_site_label_1
  _geom_angle_atom_site_label_2
  _geom_angle_atom_site_label_3
  _geom_angle
  _geom_angle_site_symmetry_1
  _geom_angle_site_symmetry_3
  _geom_angle_publ_flag
 C008 C004 C005 120.4(4) 19_566 . ?
 C008 C004 C005 120.4(4) . . ?
 C008 C004 C008 119.2(9) . 19_566 ?
 O4 C005 C004 118.9(12) 19_566 . ?
 O4 C005 C004 118.9(12) . . ?
 O4 C005 O4 122(2) . 19_566 ?
 C004 C008 C00D 120.3(6) . . ?
 C00A C009 C00A 119.9(4) 10_656 . ?
 C00A C009 C00B 119.9(2) 10_656 . ?
 C00A C009 C00B 120.2(2) . . ?
 C009 C00A C009 120.2(4) 7_665 . ?
 C00D C00B C009 119.9(4) . . ?
 C00D C00B C009 120.0(4) 19_566 . ?
 C00D C00B C00D 120.1(9) . 19_566 ?
 C00B C00D C008 119.8(6) . . ?
 N1 Zn1 Zn1 180.0 . 41_675 ?
 O4 Zn1 Zn1 81.7(4) . 41_675 ?
 O4 Zn1 Zn1 81.7(4) 26_556 41_675 ?
 O4 Zn1 Zn1 81.7(4) 4_576 41_675 ?
 O4 Zn1 Zn1 81.7(4) 27_575 41_675 ?
 O4 Zn1 N1 98.3(4) 26_556 . ?
 O4 Zn1 N1 98.3(4) 4_576 . ?
 O4 Zn1 N1 98.3(4) 27_575 . ?
 O4 Zn1 N1 98.3(4) . . ?
 O4 Zn1 O4 87.0(8) 27_575 . ?
 O4 Zn1 O4 163.5(9) 4_576 . ?
 O4 Zn1 O4 90.6(8) 26_556 . ?
 O4 Zn1 O4 163.5(9) 26_556 27_575 ?
 O4 Zn1 O4 90.6(8) 27_575 4_576 ?
 O4 Zn1 O4 87.0(8) 26_556 4_576 ?
 C4 N1 Zn1 119.7(5) . . ?
 C4 N1 Zn1 119.7(5) 4_576 . ?
 C4 N1 Zn1 119.7(5) 26_556 . ?
 C4 N1 Zn1 119.7(5) 27_575 . ?
 C4 N1 C4 120.5(10) . 4_576 ?
 C4 N1 C4 120.5(10) . 26_556 ?
 C4 N1 C4 120.5(10) 27_575 26_556 ?
 C4 N1 C4 0.0(4) 26_556 4_576 ?
 C4 N1 C4 120.5(10) 27_575 4_576 ?
 C4 N1 C4 0.0(4) 27_575 . ?
 C005 O4 Zn1 127.2(15) . . ?
 C3 C1 C1 120.5(5) . 2_675 ?
 C3 C1 C1 120.5(5) 4_576 2_675 ?
 C3 C1 C1 120.5(5) 26_556 2_675 ?
 C3 C1 C3 119.0(9) 26_556 . ?
 C3 C1 C3 0.0(10) 26_556 4_576 ?
 C3 C1 C3 119.0(9) 4_576 . ?
 C4 C3 C1 120.5(6) 27_575 . ?
 C4 C3 C1 120.5(6) . . ?
 C4 C3 C4 0.0(8) 27_575 . ?
 N1 C4 C3 119.8(6) . . ?
 C4 C4 N1 0(10) 27_575 . ?
 C4 C4 C3 0(10) 27_575 . ?

loop_
  _geom_torsion_atom_site_label_1
  _geom_torsion_atom_site_label_2
  _geom_torsion_atom_site_label_3
  _geom_torsion_atom_site_label_4
  _geom_torsion
  _geom_torsion_site_symmetry_1
  _geom_torsion_site_symmetry_2
  _geom_torsion_site_symmetry_3
  _geom_torsion_site_symmetry_4
  _geom_torsion_publ_flag
 C004 C005 O4 Zn1 178.9(6) . . . . ?
 C004 C008 C00D C00B 6(4) . . . . ?
 C005 C004 C008 C00D 177.0(19) . . . . ?
 C008 C004 C005 O4 178.2(13) 19_566 . . . ?
 C008 C004 C005 O4 -1.8(13) . . . . ?
 C008 C004 C005 O4 178.2(13) . . . 19_566 ?
 C008 C004 C005 O4 -1.8(13) 19_566 . . 19_566 ?
 C008 C004 C008 C00D -3.0(19) 19_566 . . . ?
 C009 C00B C00D C008 177.0(19) . . . . ?
 C00A C009 C00A C009 0.000(0) 10_656 . . 7_665 ?
 C00A C009 C00B C00D -147.0(13) 10_656 . . . ?
 C00A C009 C00B C00D 33.0(13) 10_656 . . 19_566 ?
 C00A C009 C00B C00D 33.0(13) . . . . ?
 C00A C009 C00B C00D -147.0(13) . . . 19_566 ?
 C00B C009 C00A C009 180.000(1) . . . 7_665 ?
 C00D C00B C00D C008 -3.0(19) 19_566 . . . ?
 Zn1 Zn1 O4 C005 1.6(9) 41_675 . . . ?
 Zn1 N1 C4 C3 180.000(2) . . . . ?
 Zn1 N1 C4 C4 0.0(6) . . . 27_575 ?
 N1 Zn1 O4 C005 -178.4(9) . . . . ?
 O4 C005 O4 Zn1 -1.1(6) 19_566 . . . ?
 O4 Zn1 O4 C005 -79.9(12) 26_556 . . . ?
 O4 Zn1 O4 C005 1.6(9) 4_576 . . . ?
 O4 Zn1 O4 C005 83.7(11) 27_575 . . . ?
 C1 C1 C3 C4 180.000(1) 2_675 . . 27_575 ?
 C1 C1 C3 C4 180.000(1) 2_675 . . . ?
 C1 C3 C4 N1 0.000(2) . . . . ?
 C1 C3 C4 C4 0(100) . . . 27_575 ?
 C3 C1 C3 C4 0.000(2) 26_556 . . . ?
 C3 C1 C3 C4 0.000(2) 26_556 . . 27_575 ?
 C3 C1 C3 C4 0.000(2) 4_576 . . 27_575 ?
 C3 C1 C3 C4 0.000(2) 4_576 . . . ?
 C4 N1 C4 C3 0(100) 27_575 . . . ?
 C4 N1 C4 C3 0.000(1) 4_576 . . . ?
 C4 N1 C4 C3 0.000(1) 26_556 . . . ?
 C4 N1 C4 C4 0(100) 4_576 . . 27_575 ?
 C4 N1 C4 C4 0(100) 26_556 . . 27_575 ?
 C4 C3 C4 N1 0(100) 27_575 . . . ?

_smtbx_masks_special_details       ?
loop_
  _smtbx_masks_void_nr
  _smtbx_masks_void_average_x
  _smtbx_masks_void_average_y
  _smtbx_masks_void_average_z
  _smtbx_masks_void_volume
  _smtbx_masks_void_count_electrons
  _smtbx_masks_void_content
 1 -0.498 -0.772 -0.637 16776.2 3663.3 ?

_smtbx_masks_void_probe_radius     1.2
_smtbx_masks_void_truncation_radius  1.2
_shelx_res_file
;
TITL 610_a.res in Pm-3n
    601pfboa1.res
    created by SHELXL-2018/3 at 15:42:01 on 29-Sep-2025
REM Old TITL 610_a.res in P-43n
REM SHELXT solution in Pm-3n: R1 0.365, Rweak 0.072, Alpha 0.171
REM <I/s> 0.528 for 145 systematic absences, Orientation as input
REM Formula found by SHELXT: C295 N72 O16 Co10 I2
CELL 1.54184 27.483292 27.483292 27.670599 90 90 90
ZERR 12 0.009 0.009 0.00903 0 0 0
LATT 1
SYMM -X,-Y,+Z
SYMM -X,+Y,-Z
SYMM +X,-Y,-Z
SYMM +Z,+X,+Y
SYMM +Z,-X,-Y
SYMM -Z,-X,+Y
SYMM -Z,+X,-Y
SYMM +Y,+Z,+X
SYMM -Y,+Z,-X
SYMM +Y,-Z,-X
SYMM -Y,-Z,+X
SYMM 0.5+Y,0.5+X,0.5-Z
SYMM 0.5-Y,0.5-X,0.5-Z
SYMM 0.5+Y,0.5-X,0.5+Z
SYMM 0.5-Y,0.5+X,0.5+Z
SYMM 0.5+X,0.5+Z,0.5-Y
SYMM 0.5-X,0.5+Z,0.5+Y
SYMM 0.5-X,0.5-Z,0.5-Y
SYMM 0.5+X,0.5-Z,0.5+Y
SYMM 0.5+Z,0.5+Y,0.5-X
SYMM 0.5+Z,0.5-Y,0.5+X
SYMM 0.5-Z,0.5+Y,0.5+X
SYMM 0.5-Z,0.5-Y,0.5-X
SFAC C N O Zn
UNIT 276 12 48 12
EQIV $1 1-Y,+Z,1-X
EQIV $2 1-Z,1-X,+Y
EQIV $3 1-X,2-Y,+Z
EQIV $4 1-X,+Y,1-Z
EQIV $5 +X,+Y,1-Z
EQIV $6 +X,2-Y,1-Z
EQIV $7 +X,2-Y,+Z
EQIV $8 0.5-X,1.5-Z,1.5-Y
EQIV $9 -0.5+Z,1.5-Y,0.5+X
SADI 0.01 C00A C009_$2 C00A C009 C00A_$2 C009_$1
SADI 0.01 C009_$2 C009_$1 C00A C00A_$1
SADI 0.01 C4_$3 C4_$4 C3_$4 C3_$3
SADI 0.01 N1 C4_$6 C4 C3 C3_$6 C1
SADI 0.01 C4_$6 C3 N1 C1
SADI 0.01 C008_$8 C008 C00D_$8 C00D
SADI 0.01 C008_$1 C00D_$9 C004 C00B
SADI 0.01 C00D C008 C008 C004 C00D C00B
ISOR 0.01 0.02 C005
ISOR 0.01 0.02 C004
SIMU 0.01 0.02 2 N1 C1 C3 C4
DFIX 1.5 C1 C1_$3
DFIX 1.5 C00D C008 C00B_$3 C009_$3
DFIX 1.5 C005 C004

L.S. 10 0 0
PLAN  30
SIZE 0.1 0.1 0.1
TEMP -163
CONF
FREE Zn1 C4_$5
FREE Zn1 C4_$6
FREE Zn1 C4
FREE Zn1 C4_$7
FREE C4 C4_$6
FREE C4 C4_$5
FREE C3 C3_$6
FREE C3 C3_$5
list 4
MORE -1
ABIN
fmap 2 53
acta
SHEL 999 1.5
OMIT 0 0 2
OMIT 0 0 8
OMIT 0 1 1
OMIT 0 1 4
OMIT 0 2 2
OMIT 0 2 9
OMIT 0 3 3
OMIT 0 3 7
OMIT 0 4 6
OMIT 0 4 7
OMIT 0 4 8
OMIT 0 4 11
OMIT 0 5 7
OMIT 0 5 9
OMIT 0 7 9
OMIT 1 2 5
OMIT 1 2 9
OMIT 2 3 5
OMIT 4 4 6
OMIT 6 6 6
OMIT 6 6 8
REM <olex2.extras>
REM <HklSrc "%.\\601PFBOA1.hkl">
REM </olex2.extras>

WGHT    0.200000
FVAR       1.26073
C004  1    0.250000    0.898344    0.601656    10.50000    0.10666    0.12076 =
         0.12076    0.01755   -0.00180   -0.00180
C005  1    0.250000    0.937242    0.562758    10.50000    0.12465    0.13435 =
         0.13435    0.02550   -0.00624   -0.00624
C008  1    0.294498    0.879577    0.619682    11.00000    0.15851    0.15961 =
         0.19038    0.05144    0.00623    0.00910
C009  1    0.250000    0.786907    0.713093    10.50000    0.16690    0.19770 =
         0.19770    0.07310   -0.04248   -0.04248
C00A  1    0.286927    0.786927    0.750000    10.50000    0.20088    0.20088 =
         0.21341    0.08986   -0.08986    0.00110
C00B  1    0.250000    0.825455    0.674545    10.50000    0.13517    0.22055 =
         0.22055    0.12794   -0.00960   -0.00960
C00D  1    0.294500    0.844801    0.657726    11.00000    0.10091    0.16812 =
         0.21817    0.06828   -0.01454   -0.03509
ZN1   4    0.302012    1.000000    0.500000    10.25000    0.14268    0.16921 =
         0.18401    0.00000    0.00000    0.00000
N1    2    0.376488    1.000000    0.500000    10.25000    0.11477    0.27569 =
         0.23525    0.00000    0.00000    0.00000
O4    3    0.292488    0.954377    0.546770    11.00000    0.12172    0.19390 =
         0.26182   -0.04856   -0.07221    0.03276
C1    1    0.472365    1.000000    0.500000    10.25000    0.11967    0.29800 =
         0.24784    0.00000    0.00000    0.00000
C3    1    0.448032    1.000000    0.541046    10.50000    0.11741    0.29809 =
         0.25333    0.00000    0.00562    0.00000
C4    1    0.400095    1.000000    0.541034    10.50000    0.12312    0.29046 =
         0.25209    0.00000    0.00667    0.00000
HKLF 4


REM  610_a.res in Pm-3n
REM wR2 = 0.3268, GooF = S = 1.015, Restrained GooF = 1.004 for all data
REM R1 = 0.1100 for 306 Fo > 4sig(Fo) and 0.1449 for all 593 data
REM 77 parameters refined using 48 restraints

END

WGHT      0.2000      0.0000

REM Highest difference peak  0.218,  deepest hole -0.371,  1-sigma level  0.057
Q1    1   0.4542  0.9372  0.5000  10.50000  0.05    0.19
Q2    1   0.5000  1.0000  0.5000  10.12500  0.05    0.17
Q3    1   0.5000  0.9119  0.6185  10.50000  0.05    0.16
Q4    1   0.5000  0.8957  0.6182  10.50000  0.05    0.15
Q5    1   0.4287  1.0000  0.6389  10.50000  0.05    0.13
Q6    1   0.3766  0.9117  0.5000  10.50000  0.05    0.13
Q7    1   0.4320  1.0000  0.6465  10.50000  0.05    0.12
Q8    1   0.3958  0.8788  0.5000  10.50000  0.05    0.12
Q9    1   0.4235  0.8838  0.6818  11.00000  0.05    0.11
Q10   1   0.4218  0.8832  0.6927  11.00000  0.05    0.11
Q11   1   0.3889  0.8974  0.5000  10.50000  0.05    0.11
Q12   1   0.4210  0.9000  0.6830  11.00000  0.05    0.11
Q13   1   0.5000  0.9032  0.5000  10.25000  0.05    0.11
Q14   1   0.2465  0.9242  0.6133  11.00000  0.05    0.10
Q15   1   0.4146  0.9388  0.6806  11.00000  0.05    0.10
Q16   1   0.4187  0.9116  0.6813  11.00000  0.05    0.10
Q17   1   0.4339  1.0431  0.6733  11.00000  0.05    0.10
Q18   1   0.2538  0.9010  0.5604  11.00000  0.05    0.09
Q19   1   0.4037  1.0000  0.7454  10.50000  0.05    0.09
Q20   1   0.4047  0.8775  0.6433  11.00000  0.05    0.09
Q21   1   0.3962  0.8962  0.7500  10.50000  0.05    0.09
Q22   1   0.4234  0.8292  0.5626  11.00000  0.05    0.08
Q23   1   0.5000  1.1085  0.5000  10.25000  0.05    0.08
Q24   1   0.3227  0.8180  0.5000  10.50000  0.05    0.08
Q25   1   0.3173  1.0000  0.6797  10.50000  0.05    0.08
Q26   1   0.2991  0.9205  0.7603  11.00000  0.05    0.08
Q27   1   0.3979  0.8966  0.7219  11.00000  0.05    0.08
Q28   1   0.3556  0.8276  0.5000  10.50000  0.05    0.08
Q29   1   0.3824  0.7827  0.7374  11.00000  0.05    0.08
Q30   1   0.4288  0.7539  0.7057  11.00000  0.05    0.08
;
_shelx_res_checksum                82287
_shelx_hkl_file
;
   0   0   2 30140.8 1673.99   2
   0   0   3 106.696 153.806   2
   0   0   4 597568. 10768.0   2
   0   0   6 57240.9 3955.36   2
   0   0   7-580.688 894.641   2
   0   0   8 4389.94 1147.28   2
   0   0   9-645.785 854.226   2
   0   0  11 139.627 102.683   2
   0   0  12 20234.2 4050.82   2
   0   0  13-360.918 743.625   2
   0   0  14 21324.3 4610.63   2
   0   0  16 20042.4 4509.71   2
   0   0  17-2009.60 1602.17   2
   0   0  18 14442.3 4946.90   2
   0  -1   1 12635.9 920.996   2
   0  -1   2 287179. 5553.63   2
   0   1   2 287243. 4743.73   2
  -1   0   2 287016. 5171.86   2
   1   0   2 288790. 5706.28   2
   0  -1   3 43914.8 2613.93   2
   1   0   3 43909.6 2611.53   2
   0   1   3 44630.7 2395.76   2
  -1   0   3 43984.0 2457.98   2
  -1   0   4 1534.13 538.291   2
   1   0   4 1348.62 388.092   2
   0  -1   4 1535.43 572.737   2
   0   1   4 1375.21 492.155   2
   0  -1   5 47018.4 3437.39   2
   1   0   5 44286.7 3440.53   2
  -1   0   6 226213. 7904.62   2
   0   1   6 228309. 7923.90   2
   1   0   6 225038. 8397.44   2
   0  -1   6 228565. 8476.05   2
   1   0   7 41579.3 3974.09   2
   0  -1   7 42807.2 4049.33   2
  -1   0   7 45749.3 3951.23   2
   0   1   7 46524.3 3883.59   2
   0  -1   8 45772.8 4407.64   2
   1   0   8 49445.3 4479.87   2
  -1   0   8 49974.4 4463.66   2
   0   1   8 50965.2 4393.06   2
   0   1   9 13582.8 2532.45   2
  -1   0   9 13351.3 2473.22   2
   1   0   9 12598.6 2461.37   2
   0  -1  10 58213.1 5279.43   2
   1   0  10 65822.0 5631.19   2
   0  -1  11 816.509 917.351   2
   0   1  11 609.107 721.506   2
   1   0  11 660.349 853.717   2
  -1   0  11 490.486 747.260   2
  -1   0  12 45198.1 5470.78   2
   0   1  12 45107.2 5105.97   2
   1   0  12 43399.4 5273.68   2
   0  -1  12 50244.3 5821.26   2
   0  -1  13 1239.95 1329.28   2
   1   0  13 1431.28 1295.65   2
   0   1  13 1790.57 1578.94   2
  -1   0  13 426.696 737.462   2
   0  -1  14 1.07631 552.337   2
   1   0  14 2277.31 2281.38   2
   0   1  14 761.719 1131.51   2
  -1   0  14 547.406 856.976   2
   0  -1  15 2061.39 1169.09   2
   1   0  15 3715.86 1731.77   2
   0  -1  16 2109.60 1730.02   2
   1   0  16 3831.89 2355.25   2
   0   1  16 951.224 1004.85   2
  -1   0  16 780.258 1879.03   2
  -1   0  17 3511.81 2070.24   2
   0  -1  17 2818.00 1926.29   2
   1   0  17 4465.01 2232.81   2
   0   1  17 1394.36 1372.83   2
   0  -1  18 13250.3 4597.27   2
   0   1  18 18127.0 5054.38   2
   1   0  18 17078.9 4546.89   2
  -1   0  18 16262.8 4662.10   2
  -1   1  18 10121.6 3822.61   2
   1  -1  18 7791.45 3422.75   2
  -1   1  17 1734.87 1628.56   2
   1  -1  17 1406.25 1542.07   2
  -1   1  16 1035.03 1159.95   2
   1  -1  16 1148.22 1214.52   2
   1  -1  15-944.527 496.066   2
  -1   1  14 689.632 447.627   2
   1  -1  14 739.355 354.430   2
   1  -1  13-521.036 1002.31   2
  -1   1  13-1005.10 1222.15   2
  -1   1  12 32472.0 4537.22   2
   1  -1  12 30012.1 4247.46   2
   1  -1  11-14.2254 151.692   2
  -1   1  11-553.196 753.152   2
   1  -1  10 20735.4 3114.32   2
  -1   1   9 13.8855 94.6143   2
   1  -1   8 39090.8 4089.13   2
  -1   1   8 44818.0 4039.94   2
   1  -1   7-154.679 742.566   2
  -1   1   7-378.758 569.932   2
   1  -1   6 28766.2 2995.79   2
  -1   1   6 30821.2 2737.71   2
   1  -1   5 7.06668 397.477   2
  -1   1   4 52739.9 2923.24   2
   1  -1   3 7.95913 179.295   2
  -1   1   3 64.8899 81.6163   2
  -1   1   2 56284.7 2011.57   2
   1  -1   2 54680.1 2544.30   2
   1  -1   1 140.653 111.217   2
  -1  -1   1 22.7682 57.2840   2
  -1  -1   2 56748.5 2548.94   2
   1   1   3 121.136 199.479   2
  -1  -1   3 77.9527 89.4085   2
   1   1   4 54208.1 3386.49   2
  -1  -1   5 113.938 174.330   2
   1   1   6 30209.3 2942.40   2
  -1  -1   6 27560.8 2701.18   2
   1   1   7-40.7497 309.980   2
  -1  -1   7-178.744 286.978   2
   1   1   8 42746.0 4036.04   2
  -1  -1   8 39888.4 3995.80   2
   1   1   9 280.988 714.655   2
  -1  -1  10 17045.4 2772.35   2
  -1  -1  11-459.873 635.609   2
   1   1  11-193.397 277.349   2
  -1  -1  12 33129.8 4603.34   2
   1   1  12 28540.4 4178.88   2
  -1  -1  13-600.665 849.337   2
   1   1  13-100.703 377.055   2
   1   1  14 299.427 390.074   2
  -1  -1  14-683.179 955.087   2
  -1  -1  15-1284.31 1060.64   2
  -1  -1  16 1271.21 1402.51   2
   1   1  16-53.6390 338.909   2
   1   1  17-762.332 955.856   2
  -1  -1  17 206.207 785.566   2
  -1  -1  18 8212.18 3516.75   2
   1   1  18 7633.43 3256.45   2
   0  -2   1 292576. 4948.68   2
   0  -2   2 3184.09 621.574   2
   0   2   2 2913.77 416.017   2
  -2   0   3 149115. 4860.92   2
   0   2   3 149425. 4162.28   2
   2   0   3 147363. 5418.29   2
   0  -2   3 149149. 5116.44   2
   0   2   4 21257.0 1925.66   2
  -2   0   4 22260.7 2061.44   2
   2   0   5 26793.6 2694.98   2
   0  -2   5 26646.8 2740.84   2
  -2   0   5 26368.3 2458.99   2
   0   2   5 27856.3 2427.46   2
   0  -2   6 50843.8 4099.87   2
  -2   0   6 44662.3 3569.99   2
   0   2   6 49895.2 3637.75   2
   2   0   6 42299.9 3725.96   2
   0   2   7 28018.6 3021.47   2
   0  -2   7 25972.1 3194.57   2
  -2   0   7 26678.5 2997.16   2
   2   0   7 24929.5 3210.70   2
   2   0   8 4586.54 1225.44   2
   0  -2   8 3972.73 1063.61   2
   0   2   8 4717.84 1155.68   2
  -2   0   8 4060.94 852.208   2
  -2   0   9 4339.24 1168.28   2
   0   2   9 5813.62 1584.30   2
   0   2  10 16451.4 2652.06   2
   0  -2  10 13129.0 2443.43   2
   2   0  10 18420.1 3037.62   2
   2   0  11 1460.13 1185.68   2
  -2   0  11 790.305 940.065   2
   0   2  11 1164.02 1170.10   2
   0  -2  11 1112.25 1213.51   2
  -2   0  12 24635.8 4224.37   2
   0  -2  12 27531.2 4223.16   2
   0   2  12 21331.2 3447.08   2
   2   0  12 21687.9 3705.26   2
   2   0  13 1907.24 1653.42   2
   0   2  13 2581.10 2085.11   2
   0  -2  13 2391.56 1924.99   2
  -2   0  13 464.489 859.360   2
   2   0  14 35.1250 777.818   2
   0   2  14 1084.01 746.539   2
  -2   0  14-1511.97 1455.04   2
   2   0  15 9618.05 3030.79   2
   0  -2  15 10122.7 3324.30   2
   0   2  16-1101.31 846.668   2
   2   0  16-751.980 1122.21   2
   0  -2  16 463.595 1122.38   2
  -2   0  16 1103.59 1146.73   2
   0   2  17 10943.5 3704.90   2
   2   0  17 8407.25 3182.56   2
  -2   0  17 6400.37 2616.19   2
   0  -2  17 12138.3 3888.08   2
   0   2  18 1839.36 1577.92   2
   0  -2  18 1584.86 1541.71   2
  -2   0  18 730.107 830.407   2
   2   0  18-565.257 236.903   2
   1  -2  18 3376.38 2314.19   2
  -2   1  18 285.710 364.353   2
  -1   2  18 4089.03 2417.46   2
   2  -1  18-1261.87 1335.79   2
   1  -2  17 5167.49 2826.18   2
  -1   2  17 4161.10 2422.92   2
  -2   1  17 254.667 471.637   2
  -1   2  16 4977.27 2305.94   2
   1  -2  16 4057.16 2336.71   2
   2  -1  16 3014.88 1772.67   2
  -2   1  16 1748.44 1294.86   2
   2  -1  15-1912.86 1401.28   2
  -1   2  15 1485.32 1574.26   2
   1  -2  15 2856.73 1928.90   2
  -1   2  14 1247.43 1151.58   2
  -2   1  14-1060.62 1494.24   2
   2  -1  13-500.314 921.774   2
   1  -2  13-212.128 378.744   2
  -2   1  13-800.351 1117.80   2
  -1   2  13-401.257 920.140   2
  -2   1  12 24792.1 4023.24   2
  -1   2  12 25679.0 3949.74   2
   1  -2  12 23489.4 3714.84   2
   2  -1  12 24402.5 4005.12   2
   1  -2  11 264.546 249.401   2
  -2   1  11 331.516 295.924   2
   2  -1  11-252.876 605.778   2
  -1   2  11 88.6656 222.710   2
   2  -1  10 23127.3 3597.88   2
   1  -2  10 22444.0 3429.75   2
  -1   2  10 24461.8 3385.77   2
  -2   1   9 1649.59 762.006   2
  -1   2   9 1987.45 890.051   2
  -1   2   8 2533.27 896.883   2
   2  -1   8 1893.59 896.876   2
  -2   1   8 2010.96 816.174   2
   1  -2   8 2337.81 1047.95   2
  -2   1   7 10862.0 1798.65   2
   1  -2   7 10489.4 1828.61   2
   2  -1   7 9654.43 1837.07   2
  -1   2   7 10171.6 1763.81   2
  -1   2   6 3593.47 953.019   2
   2  -1   6 3480.11 829.043   2
   1  -2   6 3921.32 959.843   2
  -2   1   6 3213.81 332.967   2
  -1   2   5 3633.81 808.836   2
   2  -1   5 3219.56 788.460   2
   1  -2   5 3387.95 826.887   2
  -1   2   4 13988.5 1459.91   2
  -2   1   4 15185.8 1720.19   2
   2  -1   3 10306.7 1430.87   2
  -2   1   3 10502.4 1212.46   2
  -1   2   3 10432.9 996.186   2
   1  -2   3 10238.0 1371.66   2
   1  -2   2 226.245 295.085   2
   2  -1   2 186.548 234.697   2
  -1   2   2 123.427 110.571   2
   1  -2   1 55271.8 2207.67   2
  -1  -2   1 55798.3 2283.61   2
  -1  -2   2 177.168 190.713   2
  -2  -1   2 163.838 208.656   2
  -2  -1   3 10221.0 1317.60   2
  -1  -2   3 10676.0 1358.80   2
   1   2   4 14891.8 1697.18   2
  -2  -1   5 3933.86 929.981   2
   2   1   5 3743.92 930.897   2
  -1  -2   5 3663.48 941.757   2
   2   1   6 3724.44 1000.74   2
   1   2   6 3851.13 958.489   2
  -2  -1   6 2705.62 510.309   2
  -1  -2   6 3166.72 798.808   2
  -2  -1   7 7648.38 1432.49   2
   2   1   7 10703.0 1902.67   2
  -1  -2   7 9019.87 1749.34   2
   1   2   7 10237.9 1858.32   2
  -1  -2   8 1998.95 989.746   2
   1   2   8 2610.35 1142.19   2
  -2  -1   8 1908.74 707.485   2
   2   1   8 1792.21 783.629   2
   2   1   9 1522.39 636.726   2
   1   2   9 1962.13 803.648   2
  -2  -1  10 21978.7 3551.47   2
  -1  -2  10 17396.1 3175.12   2
   2   1  10 24292.1 3560.07   2
   2   1  11 232.150 424.059   2
  -2  -1  11 371.778 518.438   2
   1   2  11-88.8395 469.566   2
  -1  -2  11-112.317 464.786   2
   1   2  12 19022.4 3465.93   2
  -1  -2  12 26450.3 4661.07   2
  -2  -1  12 23471.7 4133.66   2
   2   1  12 21248.1 3585.69   2
  -2  -1  13-973.674 1121.86   2
   1   2  13 3.01514 584.065   2
   2   1  13-211.814 653.527   2
  -1  -2  13-661.456 883.646   2
   1   2  14 1208.79 1133.72   2
   2   1  14-109.827 522.178   2
  -2  -1  14-295.452 850.496   2
  -2  -1  15 540.412 903.422   2
   2   1  15-564.792 646.909   2
  -1  -2  15 1829.47 1718.03   2
   2   1  16 1865.70 1215.30   2
  -1  -2  16 4704.58 2477.40   2
  -2  -1  16 8293.90 2882.91   2
   1   2  16 2816.35 1507.03   2
  -1  -2  17 1245.75 1448.69   2
   2   1  17-1707.61 1735.95   2
  -2  -1  17 73.7184 914.556   2
   1   2  17 1688.79 1840.16   2
   2   1  18-906.302 1240.64   2
  -2  -1  18-1705.66 1528.91   2
   1   2  18 2395.16 1829.84   2
  -1  -2  18 1823.14 1836.99   2
  -2   2  18 7353.37 3056.71   2
   2  -2  18 7584.17 2965.97   2
  -2   2  17 111.123 417.001   2
   2  -2  17-184.305 392.749   2
  -2   2  16 6464.39 2764.37   2
   2  -2  16 7599.06 2947.28   2
  -2   2  15-1745.21 1398.29   2
   2  -2  15-1438.93 1360.15   2
  -2   2  14-1145.90 398.056   2
   2  -2  13-1609.49 1083.30   2
  -2   2  12 38242.5 5019.91   2
   2  -2  12 38187.2 5147.65   2
  -2   2  11-169.477 388.667   2
   2  -2  11-59.8889 448.289   2
  -2   2  10 5664.37 1675.08   2
   2  -2  10 8364.37 2102.40   2
   2  -2   9-188.042 674.616   2
  -2   2   9-293.672 480.997   2
   2  -2   8 1025.38 299.827   2
  -2   2   8 1882.85 896.671   2
  -2   2   7-19.8942 438.914   2
   2  -2   7-254.595 634.913   2
   2  -2   6 701.493 92.7718   2
  -2   2   6 734.145 652.555   2
  -2   2   5-177.691 486.280   2
   2  -2   5-272.425 713.156   2
  -2   2   4 163.089 257.818   2
   2  -2   4 117.703 188.992   2
   2  -2   3 108.685 147.091   2
  -2   2   3 106.416 182.770   2
   2  -2   2 362728. 7723.30   2
  -2  -2   2 364719. 7622.08   2
  -2  -2   4 319.357 482.904   2
   2   2   5 125.324 237.696   2
  -2  -2   5-53.1457 286.864   2
   2   2   6 1337.15 1031.36   2
  -2  -2   6 556.128 608.997   2
   2   2   7-68.4479 276.350   2
  -2  -2   7-575.462 883.104   2
   2   2   8 1523.11 754.853   2
  -2  -2   8 618.066 541.134   2
   2   2   9-702.601 833.035   2
  -2  -2  10 7628.19 2285.09   2
  -2  -2  11-401.705 621.990   2
   2   2  11-338.079 784.127   2
   2   2  12 32465.8 4699.63   2
  -2  -2  12 37643.3 5402.67   2
  -2  -2  13-1076.34 1236.94   2
   2   2  13-670.003 964.967   2
   2   2  14 1263.33 1613.57   2
  -2  -2  15 39.3380 811.047   2
   2   2  16 5478.86 2557.76   2
  -2  -2  16 13668.0 3934.55   2
  -2  -2  17-525.008 845.971   2
  -2  -2  18 2496.77 1719.51   2
   0  -3   0 969.846 279.731   2
   0  -3   1 43662.9 2111.63   2
   0  -3   2 153599. 4814.29   2
  -3   0   3 41981.6 2832.96   2
   0  -3   3 41482.0 2863.64   2
   0  -3   4 118881. 5254.24   2
   0   3   4 118117. 4379.05   2
  -3   0   5 128242. 5684.60   2
   0  -3   5 128271. 6210.39   2
   0   3   5 124696. 5268.98   2
   3   0   5 128306. 6553.78   2
   0  -3   6 1576.82 731.071   2
   3   0   6 1390.18 760.996   2
  -3   0   6 1303.16 613.424   2
   0  -3   7 4159.65 1131.21   2
   3   0   7 4419.03 1179.12   2
   0   3   7 4459.85 954.799   2
  -3   0   7 3159.21 601.785   2
   0  -3   8 52.4215 544.810   2
  -3   0   8-113.799 671.682   2
   3   0   8 493.190 386.752   2
   0   3   8-176.221 558.260   2
   0  -3   9 77.8738 324.217   2
   0   3   9 665.511 367.245   2
  -3   0  10 840.425 937.516   2
   0   3  10-521.484 753.737   2
   3   0  10 778.577 781.057   2
   0  -3  10-564.743 805.738   2
   3   0  11 2486.33 1340.52   2
  -3   0  11 1422.23 1154.93   2
   0  -3  11 2483.69 1570.28   2
   3   0  12 32613.2 4942.26   2
  -3   0  12 35955.6 5296.06   2
   0   3  12 27750.7 4186.59   2
   0  -3  12 39580.5 5267.42   2
   0   3  13 3255.66 1831.39   2
  -3   0  13-130.646 739.202   2
   3   0  13 1272.06 1464.02   2
   0  -3  13 1918.77 1633.34   2
   0   3  14 5222.67 2621.29   2
  -3   0  14 1863.61 1897.63   2
   0   3  15 4864.73 2488.65   2
   0  -3  15 4800.53 2446.30   2
   3   0  15 3581.37 1868.65   2
   3   0  16-1656.64 1579.59   2
   0  -3  16 213.317 311.469   2
   0   3  16-799.409 1263.43   2
   3   0  17-2129.08 1665.53   2
   0   3  17 4455.17 2422.55   2
   0  -3  17 4464.55 2394.43   2
  -3   0  17 1583.55 1501.16   2
   0   3  18 947.390 1048.80   2
  -3   1  18-2962.13 2049.19   2
   3  -1  18-2428.83 1980.17   2
  -1   3  18 1556.85 1375.22   2
  -3   1  17-3039.83 1896.34   2
   3  -1  17-2948.26 2216.41   2
   1  -3  17 2797.71 1934.31   2
  -1   3  17 2018.88 1586.56   2
  -3   1  16 2405.86 1566.90   2
   1  -3  16 1746.45 1524.80   2
  -1   3  16 229.790 568.488   2
   1  -3  15 1372.19 1574.85   2
  -1   3  15 715.946 964.154   2
   3  -1  15-122.481 531.491   2
  -3   1  14-1741.77 1415.94   2
  -1   3  14 84.0904 258.405   2
   1  -3  13 36.2835 557.210   2
   3  -1  13-960.088 820.999   2
  -1   3  13-533.823 887.987   2
  -3   1  13-831.685 909.500   2
   3  -1  12 22442.6 4066.46   2
   1  -3  12 27062.8 4227.83   2
  -3   1  12 27599.2 4435.06   2
  -1   3  12 20128.7 3231.89   2
  -3   1  11 0.78754 587.944   2
   1  -3  11-410.897 745.916   2
   3  -1  11-138.122 507.876   2
   3  -1  10 4354.15 1566.07   2
   1  -3  10 5191.27 1432.31   2
  -1   3  10 5079.32 1328.24   2
  -1   3   9 188.192 238.692   2
   3  -1   9 22.8843 699.165   2
   1  -3   9-50.4065 565.400   2
  -3   1   9-78.7457 831.663   2
  -1   3   8 12549.9 2020.61   2
   1  -3   8 13554.9 2443.09   2
  -3   1   8 10993.8 1957.25   2
   3  -1   8 13137.3 2476.39   2
  -3   1   7 930.867 491.963   2
   1  -3   7 1995.15 612.768   2
   3  -1   7 2140.03 902.711   2
  -1   3   7 2443.89 861.696   2
   1  -3   6 12803.1 2100.33   2
   3  -1   6 11853.5 2229.54   2
  -3   1   6 11543.6 1807.62   2
   3  -1   5 2884.34 1377.60   2
  -3   1   5 2849.59 1146.12   2
   1  -3   5 1803.30 712.127   2
  -1   3   5 1569.26 618.802   2
   1  -3   4 3740.01 868.193   2
  -1   3   4 3006.90 620.586   2
   3  -1   4 4060.42 1253.24   2
   1  -3   3 67.9087 32.5105   2
  -1   3   3 96.9393 104.402   2
  -3   1   3 46.6330 164.874   2
   1  -3   2 10057.5 1257.37   2
   1  -3   1 54.5903 101.353   2
  -1  -3   1 29.0983 50.8043   2
  -1  -3   2 10036.8 1234.55   2
  -1  -3   4 3934.74 824.645   2
  -3  -1   4 3834.69 996.485   2
  -3  -1   5 3048.94 1312.52   2
  -1  -3   5 2214.94 932.915   2
  -1  -3   6 10996.1 1889.54   2
   3   1   6 10895.3 2119.36   2
   1   3   6 12089.0 1974.67   2
  -3  -1   6 11376.7 2013.38   2
   3   1   7 2303.98 1024.46   2
  -3  -1   7 1242.89 259.041   2
  -1  -3   7 2268.22 946.197   2
   1   3   7 2535.07 907.963   2
   1   3   8 13184.3 2308.12   2
   3   1   8 14228.9 2501.81   2
  -3  -1   8 12322.0 2163.18   2
  -1  -3   8 13259.6 2532.66   2
   1   3   9 581.066 564.814   2
  -1  -3   9 360.988 417.123   2
  -1  -3  10 6506.24 2182.87   2
   3   1  10 6080.30 1939.76   2
  -3  -1  10 7333.17 2060.78   2
   1   3  10 5275.14 1667.19   2
  -1  -3  11-109.575 269.361   2
  -3  -1  11-133.862 556.703   2
   1   3  11-282.243 282.389   2
   3   1  11-245.775 755.748   2
   3   1  12 22528.3 3961.73   2
   1   3  12 18803.9 3487.23   2
  -1  -3  12 25785.4 4327.17   2
  -3  -1  12 27957.4 4575.86   2
   1   3  13-581.818 599.782   2
  -3  -1  13-615.623 809.064   2
  -1  -3  13-365.021 600.094   2
   3   1  13-354.635 722.798   2
   1   3  14-333.954 446.152   2
   3   1  14-100.639 488.738   2
  -3  -1  14-714.530 896.159   2
   1   3  15-720.662 680.797   2
  -1  -3  15 2557.51 1823.52   2
  -3  -1  15 1820.44 1333.17   2
  -1  -3  16 2129.63 1777.51   2
   1   3  16-2706.04 1858.24   2
  -3  -1  16 3750.68 2098.97   2
   3   1  16-2657.85 2048.25   2
   1   3  17-467.794 455.797   2
  -1  -3  17 360.917 1060.32   2
  -3  -1  18-2664.03 1690.29   2
  -1  -3  18-36.8964 399.714   2
   1   3  18-825.341 1094.35   2
  -2   3  18 2337.87 1724.44   2
  -3   2  18 1110.92 1199.43   2
  -3   2  17-1754.24 1621.44   2
   2  -3  17 758.670 921.257   2
  -2   3  17 937.197 1150.35   2
   3  -2  17-2164.27 1747.26   2
  -2   3  16 4234.66 2084.55   2
   2  -3  16 2718.40 1703.37   2
  -3   2  16 1820.54 1308.28   2
   3  -2  16 2032.19 1589.12   2
   3  -2  15 522.722 267.433   2
   2  -3  15 2182.52 1401.39   2
  -2   3  15 871.808 892.474   2
  -3   2  14-2254.59 1649.26   2
   3  -2  14 154.130 639.445   2
   2  -3  14 368.120 699.970   2
  -2   3  14-507.021 1011.53   2
  -2   3  13-1118.45 1346.62   2
   3  -2  13 22.4879 294.689   2
   2  -3  13-50.0816 358.585   2
  -3   2  13-1416.87 1265.84   2
   2  -3  12 15465.4 3174.56   2
  -2   3  12 19797.7 3528.50   2
  -3   2  12 17597.2 3458.56   2
   3  -2  12 14517.6 3361.46   2
  -3   2  11 341.395 539.061   2
   2  -3  11 272.221 552.825   2
   3  -2  11 425.783 378.185   2
   2  -3  10 30174.9 4025.09   2
  -2   3  10 27440.5 3718.28   2
   3  -2  10 31161.8 4302.62   2
   2  -3   9-191.708 537.675   2
  -2   3   9-100.214 321.180   2
  -3   2   9 383.698 579.526   2
   3  -2   9-114.575 652.849   2
  -2   3   8 25044.0 3018.53   2
  -3   2   8 27054.6 3208.71   2
  -2   3   7 2499.11 762.157   2
   2  -3   7 1918.37 377.714   2
  -3   2   7 1202.54 672.227   2
   3  -2   7 2789.82 982.398   2
   2  -3   6 27209.8 2933.86   2
   3  -2   6 25600.5 3076.10   2
  -3   2   6 26786.2 2713.95   2
  -2   3   5 1298.38 306.277   2
   3  -2   5 1837.99 840.746   2
   2  -3   5 1246.50 190.938   2
   2  -3   4 137177. 5796.97   2
   3  -2   4 134661. 5953.66   2
  -2   3   4 131832. 4399.54   2
  -3   2   4 132969. 5033.64   2
  -2   3   3 44428.1 2065.61   2
  -3   2   3 42448.5 2592.13   2
   2  -3   2 107.293 187.900   2
   2  -3   1 10222.0 1144.92   2
  -2  -3   2 108.717 214.712   2
  -3  -2   3 44178.8 3061.70   2
  -2  -3   4 135819. 5776.97   2
  -3  -2   4 130993. 5786.73   2
  -2  -3   5 1673.25 544.881   2
  -3  -2   5 2168.47 1020.58   2
  -3  -2   6 23022.8 3021.45   2
  -2  -3   6 23243.3 2809.90   2
  -2  -3   7 1708.43 421.087   2
  -3  -2   7 2103.91 616.789   2
   3   2   8 26643.7 3528.44   2
  -3  -2   8 20985.8 2899.23   2
   2   3   8 28555.1 3576.40   2
  -2  -3   9 29.3974 563.113   2
   2   3   9 138.246 105.600   2
  -3  -2  10 26502.8 4111.29   2
   3   2  10 31794.9 4349.82   2
  -2  -3  10 29278.4 4517.90   2
   2   3  11 426.442 367.122   2
  -3  -2  11 101.766 74.2583   2
  -2  -3  11-146.357 219.880   2
   3   2  11 62.8759 653.664   2
  -2  -3  12 16527.4 3665.52   2
   3   2  12 18278.7 3727.68   2
  -3  -2  12 20606.8 4180.15   2
   2   3  12 17979.2 3628.60   2
   2   3  13-285.618 435.271   2
  -3  -2  13-128.428 207.981   2
  -2  -3  13-266.676 766.554   2
   3   2  13 658.160 979.062   2
   2   3  14-778.758 1074.12   2
   3   2  14 717.860 626.875   2
  -2  -3  15 2890.21 1843.49   2
  -3  -2  15 4024.02 1938.99   2
  -3  -2  16 6825.84 3134.66   2
  -2  -3  16 8275.85 3176.94   2
  -3  -2  17 3516.61 2015.03   2
  -2  -3  17 386.393 355.010   2
  -3  -2  18 1537.15 1439.06   2
   3  -3  17-989.758 1095.05   2
  -3   3  17 357.513 699.314   2
   3  -3  16-798.106 1141.16   2
  -3   3  16-1900.89 1363.37   2
  -3   3  15-570.132 453.726   2
   3  -3  15-726.906 973.432   2
  -3   3  14-1424.39 1454.71   2
   3  -3  14-1308.78 1349.44   2
   3  -3  13-2306.67 1312.27   2
  -3   3  12 20646.3 3680.86   2
   3  -3  12 14632.6 3228.19   2
   3  -3  11-226.554 663.733   2
   3  -3  10 13262.2 2586.49   2
  -3   3  10 11585.6 2320.79   2
   3  -3   9 3.12162 533.115   2
  -3   3   9 81.8063 264.136   2
  -3   3   8 18924.7 2817.03   2
   3  -3   7-544.229 915.831   2
  -3   3   7-978.834 915.308   2
   3  -3   6 41238.3 3851.17   2
  -3   3   5 73.0404 127.303   2
   3  -3   5 39.5351 526.239   2
   3  -3   4 71716.7 4512.00   2
  -3   3   4 70345.8 3522.76   2
   3  -3   3 214.673 126.469   2
  -3   3   3 240.360 189.361   2
  -3  -3   3 211.554 115.637   2
  -3  -3   4 73717.3 4586.69   2
  -3  -3   5 360.384 515.800   2
  -3  -3   6 43765.5 4195.23   2
  -3  -3   7-104.956 639.942   2
  -3  -3   9-1523.96 1160.87   2
  -3  -3  10 17699.8 3306.16   2
  -3  -3  11-526.812 938.686   2
  -3  -3  12 19804.6 4166.54   2
  -3  -3  13-656.600 930.307   2
  -3  -3  14-1068.11 1128.28   2
  -3  -3  15 995.936 1317.08   2
  -3  -3  16 3099.70 1862.71   2
  -3  -3  17 329.795 832.459   2
   0  -4   0 583496. 6865.14   2
   0  -4   1 1387.71 409.889   2
   0  -4   2 22074.9 1920.33   2
   0  -4   4 83488.4 4572.74   2
  -4   0   4 83638.5 4425.18   2
   0  -4   5 149915. 6786.82   2
   0   4   5 151575. 5670.98   2
  -4   0   5 153272. 6539.35   2
   0  -4   6 41396.1 3893.91   2
  -4   0   6 42487.0 3952.26   2
  -4   0   7 9586.43 2021.42   2
   0   4   7 9239.28 1744.99   2
   0  -4   7 9107.69 1860.29   2
   0   4   8 1121.66 482.943   2
  -4   0   8 1233.98 382.483   2
   0  -4   9 9020.77 2297.41   2
   4   0   9 8024.54 2103.89   2
   0   4   9 9711.52 2132.19   2
  -4   0  10 10881.2 2492.70   2
   0  -4  10 9752.26 2229.24   2
   0   4  10 10453.5 2247.52   2
   4   0  10 11775.0 2846.55   2
   0  -4  11 2789.70 1821.10   2
  -4   0  11 1522.60 842.495   2
   4   0  11 2404.16 1253.57   2
   0  -4  12 8957.60 2511.67   2
  -4   0  12 14345.7 3592.54   2
   0   4  12 2841.86 1449.44   2
   4   0  12 12711.5 3432.13   2
   0   4  13 4933.19 2283.42   2
   0  -4  13 3188.13 2126.59   2
   4   0  13 8125.96 2972.07   2
  -4   0  13 1827.30 1864.99   2
   0   4  14 3734.81 2338.90   2
  -4   0  14 1011.85 1250.66   2
   0  -4  14 3328.04 2444.27   2
   0  -4  15 4029.98 1944.35   2
   0   4  15 1859.50 1268.05   2
  -4   0  15 2192.92 1394.15   2
   4   0  15 867.532 410.981   2
  -4   0  16 6688.96 2737.84   2
   0  -4  16 5608.35 2439.09   2
  -4   0  17-1411.35 1237.87   2
   0   4  17-3.57139 283.714   2
   0   4  18 640.694 963.040   2
  -4   0  18-419.073 699.355   2
  -4   1  17-2164.14 1798.25   2
   1  -4  17 777.304 1158.07   2
  -1   4  17 889.302 1108.91   2
  -4   1  16 2469.08 1651.23   2
   1  -4  16 2022.09 1567.82   2
   4  -1  15-1250.42 1207.57   2
   1  -4  15 2158.06 1636.40   2
  -1   4  15 588.131 1056.06   2
   4  -1  14-1063.96 920.240   2
   1  -4  14 415.981 1134.73   2
  -1   4  14-266.790 450.596   2
  -4   1  14-1050.84 964.282   2
  -1   4  13-346.546 734.162   2
   4  -1  13 1245.65 1375.47   2
   1  -4  13 240.496 981.959   2
  -4   1  13 46.6722 585.184   2
   4  -1  12 17675.9 3763.00   2
   1  -4  12 14101.6 3070.49   2
  -4   1  12 17870.3 3772.81   2
  -1   4  12 10308.8 2355.52   2
   1  -4  11-765.318 803.737   2
   4  -1  11-355.731 1051.35   2
  -4   1  11-128.311 580.229   2
  -4   1  10 8360.12 2116.91   2
   4  -1  10 7242.08 2305.81   2
   1  -4  10 5362.64 1195.79   2
  -1   4  10 4945.63 1436.04   2
   1  -4   9-439.013 745.246   2
  -1   4   9-211.749 487.339   2
  -4   1   9-785.142 958.445   2
   4  -1   9-316.850 784.507   2
  -4   1   8 2971.24 669.274   2
  -1   4   8 4369.10 1058.05   2
  -1   4   7 757.849 216.202   2
   4  -1   7 2133.79 1177.08   2
   1  -4   7 610.463 638.940   2
  -4   1   7 1796.37 840.917   2
   4  -1   6 34801.7 4120.97   2
   1  -4   6 33431.4 3441.60   2
  -4   1   6 32803.6 3422.35   2
  -1   4   6 26840.2 2554.45   2
   1  -4   5 9886.38 1832.11   2
  -1   4   5 8106.15 1138.05   2
  -4   1   5 10324.9 1801.55   2
   1  -4   4 23.6901 400.631   2
  -1   4   4 336.965 191.078   2
   1  -4   2 14636.4 1592.94   2
   1  -4   1 49743.3 2492.66   2
   1  -4   0 1169.73 245.049   2
  -1  -4   1 50145.5 2665.66   2
  -1  -4   2 14226.5 1554.89   2
  -1  -4   4 113.640 412.565   2
  -4  -1   4 173.357 318.521   2
  -4  -1   5 9096.85 1777.36   2
  -1  -4   5 9981.42 1871.73   2
  -4  -1   6 30401.6 3450.83   2
  -1  -4   6 30314.2 3223.12   2
  -1  -4   7 1447.34 315.655   2
   1   4   7 2051.75 888.984   2
  -4  -1   7 1601.91 896.507   2
  -4  -1   8 3738.81 1055.21   2
   1   4   8 5823.59 1689.37   2
   1   4   9-104.829 319.078   2
  -1  -4   9-175.405 554.651   2
   1   4  10 8341.32 2150.71   2
  -1  -4  10 6774.96 1898.36   2
  -4  -1  10 5598.41 1641.85   2
  -4  -1  11-1002.64 1306.10   2
  -1  -4  11-330.321 263.450   2
   1   4  12 15209.6 3540.21   2
  -1  -4  12 17735.5 3836.62   2
  -4  -1  12 21906.7 4153.28   2
  -4  -1  13 317.175 783.735   2
   1   4  13-164.651 431.764   2
  -1  -4  13-184.802 361.779   2
  -1  -4  14 817.127 1426.73   2
   1   4  14-651.617 1004.90   2
   1   4  15-267.524 681.892   2
  -4  -1  15 995.630 1038.39   2
  -4  -1  16 853.468 920.805   2
  -1  -4  16 2127.34 1656.13   2
  -4  -1  17 604.494 815.816   2
  -1  -4  17 534.128 958.720   2
  -2   4  17 1222.12 1173.02   2
   2  -4  17 1048.08 1205.74   2
   4  -2  17-1565.45 1615.14   2
  -4   2  17-2110.67 1567.41   2
  -4   2  16-828.672 986.855   2
   2  -4  16 163.895 394.078   2
  -2   4  15 3489.91 2025.85   2
   4  -2  15 1259.48 996.483   2
   2  -4  15 4276.14 2200.79   2
   2  -4  14 901.666 1116.34   2
  -2   4  14 697.036 627.999   2
   4  -2  14 433.115 907.653   2
  -4   2  14-1404.61 1150.28   2
  -2   4  13-711.833 1058.45   2
  -4   2  13 126.176 412.741   2
  -4   2  12 24555.5 4401.39   2
   2  -4  12 25695.8 3973.87   2
   4  -2  12 25772.5 4625.75   2
  -2   4  12 20507.0 3734.56   2
  -4   2  11-23.0903 317.455   2
   2  -4  11 248.127 714.477   2
   4  -2  11 287.662 797.208   2
   2  -4  10 4607.00 1277.93   2
   4  -2  10 6171.91 2142.59   2
  -2   4  10 5557.93 1565.03   2
  -4   2   9 863.661 399.928   2
  -2   4   9 1393.62 694.903   2
   2  -4   9 1307.28 634.647   2
   4  -2   9 1021.17 339.278   2
  -2   4   8 6319.54 1363.52   2
  -4   2   8 6766.99 1550.28   2
  -4   2   7 18089.8 2389.29   2
   4  -2   7 19587.7 2995.01   2
  -2   4   7 14996.5 2207.56   2
   2  -4   7 17094.5 2687.82   2
   2  -4   6-414.369 1260.15   2
   4  -2   6 3663.19 1631.30   2
  -2   4   6 956.699 395.940   2
  -4   2   6 2835.45 1223.91   2
   2  -4   5 3592.14 768.088   2
  -4   2   5 5783.39 1268.21   2
   4  -2   5 5732.09 1589.87   2
  -2   4   5 3705.72 751.246   2
  -2   4   4 93493.3 3143.49   2
   2  -4   4 96554.3 5145.63   2
  -2   4   3 138267. 2859.07   2
   2  -4   2 58.7120 201.493   2
   2  -4   1 13170.3 1365.30   2
  -2  -4   3 134508. 5607.98   2
  -4  -2   4 91732.0 5078.75   2
  -2  -4   4 90673.2 4876.11   2
  -2  -4   5 4426.99 1009.39   2
  -4  -2   5 4783.61 1318.88   2
  -2  -4   6 588.905 845.721   2
  -4  -2   6 4102.23 1564.68   2
  -2  -4   7 14317.7 2234.47   2
  -4  -2   7 16316.0 2636.63   2
  -4  -2   9 972.158 593.277   2
  -2  -4   9 1116.79 581.259   2
  -2  -4  10 7936.92 2407.04   2
  -4  -2  10 4654.84 1332.31   2
  -4  -2  11-1913.32 1679.10   2
  -2  -4  11 37.8655 493.422   2
  -4  -2  12 27893.7 4842.21   2
  -2  -4  12 26624.5 4729.57   2
  -2  -4  13 134.633 840.669   2
  -4  -2  13 1236.01 1347.78   2
  -2  -4  14 776.263 1296.72   2
  -4  -2  15 3806.74 2254.46   2
  -2  -4  15 5352.60 2279.88   2
  -4  -2  16 2214.80 1939.06   2
  -2  -4  16 1432.60 1548.80   2
  -2  -4  17 881.403 1046.84   2
  -4  -2  17 641.621 1061.07   2
  -3   4  17 604.139 966.303   2
   3  -4  17 214.758 67.4716   2
   4  -3  17-755.120 1147.73   2
  -4   3  17-1153.57 1191.22   2
   4  -3  16-1262.44 1295.26   2
  -4   3  16-1054.61 1086.34   2
   3  -4  16 301.798 566.557   2
   4  -3  15-2264.73 1764.99   2
  -4   3  15 817.125 831.408   2
   3  -4  15 51.2213 630.692   2
  -3   4  15-456.294 861.897   2
   3  -4  14-21.8154 651.080   2
  -3   4  14-28.6750 945.039   2
  -4   3  14 759.656 970.087   2
   4  -3  14 277.547 578.720   2
   4  -3  12 18377.9 3753.29   2
   3  -4  12 12817.9 2996.24   2
  -4   3  12 16851.1 3441.57   2
  -3   4  12 22999.4 3933.40   2
   4  -3  11-508.398 1059.54   2
  -4   3  11-266.431 486.052   2
   3  -4  11-749.137 857.680   2
  -3   4  10 21597.5 3282.35   2
   3  -4  10 20372.9 3549.04   2
   4  -3  10 21085.0 3735.30   2
  -4   3  10 21601.5 3499.18   2
  -4   3   9-413.509 716.115   2
   4  -3   9-674.291 952.247   2
  -3   4   9-241.934 374.245   2
   3  -4   9-389.664 695.986   2
  -3   4   8 21220.3 2884.35   2
   4  -3   8 24779.1 3562.52   2
   3  -4   8 23943.1 3515.14   2
  -4   3   8 22643.1 3076.09   2
  -3   4   7 41.7799 354.359   2
   4  -3   7 727.354 674.317   2
  -4   3   7-818.074 756.261   2
   3  -4   7-195.363 694.940   2
   4  -3   6 13606.0 2401.28   2
  -4   3   6 14139.5 1947.67   2
   3  -4   6 12237.5 2199.48   2
   4  -3   5 4725.89 1818.05   2
   3  -4   5 3171.64 1416.28   2
  -3   4   5 1614.69 636.722   2
   4  -3   4 4016.58 1494.75   2
   3  -4   4 2293.19 1108.59   2
  -3   4   4 2389.90 885.638   2
  -4   3   4 1481.26 630.549   2
   3  -4   3 72265.7 4015.02   2
  -3   4   3 63025.9 2472.21   2
  -3  -4   2 128312. 5224.29   2
  -3  -4   3 66330.2 3973.33   2
  -4  -3   3 71191.7 4278.10   2
  -3  -4   4 2291.71 1024.01   2
  -4  -3   4 4502.07 1662.17   2
  -3  -4   5 4315.37 1636.19   2
  -4  -3   5 2354.65 1176.59   2
  -3  -4   6 14390.4 2459.64   2
  -4  -3   6 15615.1 2651.59   2
  -4  -3   7-261.009 232.808   2
  -3  -4   7-54.4244 643.834   2
  -3  -4   8 25661.4 3429.31   2
  -4  -3   9-670.311 907.695   2
  -3  -4  10 23825.7 4028.47   2
  -4  -3  10 21695.2 3792.50   2
  -3  -4  11-635.228 1046.81   2
  -4  -3  12 21679.2 4302.00   2
  -3  -4  12 20546.4 4217.68   2
  -4  -3  13-2.04499 122.389   2
  -4  -3  14 1103.79 1190.78   2
  -3  -4  14 1318.53 1569.86   2
  -3  -4  15 788.637 1309.32   2
  -4  -3  15 39.3421 220.155   2
  -4  -3  16 572.852 931.870   2
  -3  -4  16 1433.86 1331.55   2
  -4  -3  17-1037.76 1217.29   2
  -3  -4  17-370.879 627.215   2
  -4   4  17 326.191 375.106   2
   4  -4  17-739.857 1123.48   2
   4  -4  16 754.581 948.442   2
   4  -4  15-1443.52 1326.41   2
  -4   4  15-1331.63 1231.56   2
  -4   4  14 8463.27 2775.55   2
   4  -4  14 4961.40 2329.90   2
   4  -4  12 8634.14 2730.81   2
  -4   4  12 13933.2 2985.03   2
   4  -4  11-1424.96 1416.83   2
   4  -4  10 19511.3 3495.88   2
  -4   4  10 19184.9 3179.71   2
  -4   4   9-307.118 536.104   2
   4  -4   9-313.171 581.280   2
  -4   4   8 37737.8 3809.18   2
   4  -4   8 36344.9 4355.08   2
  -4   4   7-123.992 460.406   2
   4  -4   6 4108.68 1419.57   2
   4  -4   5 1229.38 703.747   2
  -4   4   5 1013.11 540.190   2
   4  -4   4 366195. 10987.1   2
  -4   4   4 366596. 8304.10   2
  -4  -4   3 2390.54 1082.85   2
  -4  -4   4 371871. 10470.5   2
  -4  -4   5 1307.77 482.840   2
  -4  -4   6 5798.66 1878.13   2
  -4  -4   8 40786.1 4410.15   2
  -4  -4   9-558.593 658.027   2
  -4  -4  10 23081.6 3910.67   2
  -4  -4  11-1882.03 1883.54   2
  -4  -4  12 14347.8 3551.37   2
  -4  -4  14 7080.79 2645.39   2
  -4  -4  15-1124.47 1240.63   2
  -4  -4  16 1597.55 1403.88   2
  -4  -4  17-986.555 1193.60   2
   0  -5   0 58.8145 103.980   2
   0  -5  -1 43266.2 1732.88   2
   0  -5   1 42329.3 2473.30   2
   0  -5   2 26310.1 2265.04   2
   0  -5   3 122018. 5296.92   2
   0  -5   4 149804. 6413.72   2
  -5   0   5 225688. 8418.88   2
   0  -5   5 231996. 8503.45   2
   0  -5   6 93200.9 5837.15   2
  -5   0   6 97481.1 5977.43   2
   0  -5   7 6608.15 1533.79   2
   0   5   7 7089.09 1637.19   2
  -5   0   7 8629.00 2136.90   2
   0   5   8 15964.7 2718.26   2
  -5   0   8 16545.1 2885.79   2
   0  -5   9 1644.36 766.567   2
   0   5   9 1489.89 849.781   2
   0  -5  10-395.567 384.657   2
  -5   0  10 585.088 144.402   2
   0   5  10 602.079 737.906   2
   0  -5  11 1418.84 1094.14   2
   0   5  12 43345.8 6076.32   2
  -5   0  12 42024.4 5571.40   2
   0  -5  12 46296.6 5905.34   2
  -5   0  13 4788.50 2331.17   2
   0   5  13 9584.89 3097.76   2
   0   5  14 8403.44 3055.71   2
   0  -5  14 8765.88 3016.35   2
   0  -5  15 2022.39 1353.59   2
   0   5  15 807.299 993.791   2
  -5   0  15 692.048 725.973   2
   0  -5  16 633.769 868.895   2
  -5   0  16-306.109 399.839   2
  -5   0  17-929.914 1111.54   2
   0  -5  17 1293.51 1408.30   2
   1  -5  17 968.661 1210.59   2
  -1   5  17 806.078 1025.14   2
  -5   1  17-1904.89 1535.60   2
  -5   1  16 128.580 492.455   2
   1  -5  16 958.063 1215.74   2
  -1   5  15-164.823 420.067   2
   1  -5  15 1071.59 1261.93   2
  -5   1  15 356.861 658.350   2
   1  -5  14 1295.27 1590.71   2
  -1   5  14 428.814 788.222   2
  -5   1  14 762.864 970.317   2
  -1   5  13 157.199 834.037   2
  -5   1  13 935.977 1051.98   2
  -1   5  12 6807.87 2370.63   2
   1  -5  12 8235.99 2727.49   2
   1  -5  11-968.454 1057.74   2
  -1   5  11-1007.77 947.130   2
  -5   1  10 8485.38 2388.65   2
   1  -5  10 8025.52 1859.44   2
  -1   5  10 8250.33 2014.44   2
   1  -5   9-692.910 877.871   2
  -1   5   9-164.190 319.988   2
   1  -5   8 1902.30 554.710   2
  -1   5   8 1597.72 665.533   2
  -5   1   7 2142.55 1238.47   2
   1  -5   7 446.788 324.126   2
  -5   1   6 3498.47 1369.23   2
   1  -5   6 1994.77 1113.94   2
  -1   5   6 1355.53 622.327   2
  -5   1   5 952.791 622.751   2
   1  -5   5 952.306 332.465   2
  -1   5   5 1345.47 315.214   2
   1  -5   4 10159.2 1694.87   2
   1  -5   3 1940.65 786.911   2
   1  -5   2 3364.26 776.750   2
   1  -5   1 163.516 235.175   2
  -1  -5   0 39802.5 2276.15   2
   1  -5   0 40215.5 1907.54   2
  -1  -5   1 109.102 212.726   2
  -1  -5   3 1980.98 793.851   2
  -1  -5   4 10466.1 1896.16   2
  -1  -5   5 2059.08 1058.02   2
  -5  -1   5 612.005 653.538   2
  -1  -5   6 3205.67 1470.89   2
  -5  -1   6 3959.78 1568.57   2
  -5  -1   7 2686.54 1479.58   2
  -1  -5   7 1352.76 1148.61   2
  -1  -5   8 4453.48 1492.02   2
  -1  -5   9 151.370 222.748   2
  -5  -1   9-443.552 890.365   2
  -1  -5  10 11030.9 2741.18   2
  -5  -1  10 8514.39 2354.95   2
  -1  -5  11 217.817 722.143   2
  -1  -5  12 15697.1 3359.70   2
  -5  -1  12 12860.4 2980.68   2
  -5  -1  13 1859.92 1437.27   2
  -1  -5  14 2449.47 1998.60   2
  -5  -1  15 1.22537 261.986   2
  -1  -5  15 955.361 1128.54   2
  -1  -5  16 818.115 1038.82   2
  -5  -1  16-235.677 663.633   2
  -5  -1  17-1385.89 1211.57   2
  -1  -5  17-554.041 826.958   2
   2  -5  17-558.458 858.926   2
  -2   5  17-428.257 780.278   2
  -5   2  17-2339.88 1798.25   2
  -5   2  16-122.905 100.321   2
   2  -5  16 620.414 1054.18   2
   2  -5  15 2059.97 1609.77   2
  -2   5  15 1276.37 1128.20   2
   5  -2  14 1430.29 1251.28   2
  -5   2  14 125.316 636.452   2
   2  -5  14 1452.42 1000.94   2
  -2   5  14 857.800 874.973   2
  -5   2  13 1937.36 1649.77   2
  -2   5  13 5344.95 2050.06   2
  -5   2  12 8150.39 2676.38   2
   5  -2  12 10637.3 3581.20   2
   2  -5  12 4749.08 2030.98   2
  -5   2  11 526.088 461.428   2
   5  -2  11 1336.57 384.219   2
  -2   5  11 1095.55 851.275   2
   5  -2  10 21382.4 3983.63   2
   2  -5  10 17500.8 3159.64   2
  -2   5  10 14921.3 2715.02   2
  -5   2   9 1385.16 795.974   2
   5  -2   9 2526.63 625.327   2
  -2   5   9 4514.80 1452.38   2
   2  -5   9 3824.84 1584.18   2
   5  -2   8 4957.76 1777.95   2
  -5   2   8 3033.63 1036.39   2
  -2   5   8 2098.65 719.950   2
   2  -5   7-105.395 698.410   2
  -5   2   7 1680.66 860.695   2
  -5   2   6 52587.9 4200.34   2
   2  -5   6 49327.5 4472.98   2
  -2   5   6 52626.5 3515.78   2
  -5   2   5 159506. 6460.21   2
  -2   5   5 152230. 4870.08   2
   2  -5   5 150949. 7322.43   2
   2  -5   4 3517.77 642.778   2
  -2   5   4 4026.35 568.477   2
   2  -5   3 1552.31 409.724   2
   2  -5   2-171.667 410.779   2
   2  -5   1 3247.13 670.992   2
  -2  -5   2-178.922 409.815   2
  -2  -5   3 1646.44 574.477   2
  -5  -2   4 4672.20 1305.14   2
  -2  -5   4 4911.46 1173.93   2
  -5  -2   5 140450. 6676.44   2
  -2  -5   5 152281. 7088.57   2
  -2  -5   6 50811.8 4398.44   2
  -5  -2   6 48882.7 4378.02   2
  -5  -2   7 2024.34 1041.94   2
  -5  -2   8 4116.92 1470.33   2
  -2  -5   8 3514.39 1374.36   2
  -5  -2   9 1139.69 691.395   2
  -2  -5   9 3174.86 1315.63   2
  -2  -5  10 21194.3 3726.51   2
  -5  -2  10 17796.7 3335.73   2
  -5  -2  11-1523.74 1221.74   2
  -2  -5  11 1195.24 1145.40   2
  -5  -2  12 2840.22 789.204   2
  -2  -5  12 4658.64 2285.99   2
  -5  -2  13 4221.63 2324.02   2
  -5  -2  14 858.154 1009.76   2
  -2  -5  14 1668.58 1743.72   2
  -5  -2  15-1161.19 1165.29   2
  -2  -5  15 474.759 484.032   2
  -2  -5  16 1086.23 1170.97   2
  -5  -2  16 1869.32 1642.83   2
  -5  -2  17-1614.55 1587.35   2
  -2  -5  17-817.188 1233.49   2
  -5   3  17-2269.49 1565.90   2
  -3   5  17-850.548 1074.81   2
   3  -5  17-13.5662 310.015   2
   5  -3  16 4.18894 136.465   2
  -5   3  16 150.489 282.659   2
   3  -5  16-72.2238 517.858   2
   3  -5  15-188.187 328.880   2
  -3   5  15-100.570 167.194   2
   3  -5  14-192.567 390.922   2
  -3   5  14-924.662 962.548   2
  -5   3  14-143.620 313.902   2
   5  -3  14-2093.32 1465.00   2
  -5   3  13 146.895 351.590   2
   3  -5  13-799.106 1064.59   2
   5  -3  13 561.524 731.043   2
   3  -5  12 13466.8 2967.40   2
  -5   3  12 13566.0 3035.47   2
   5  -3  12 12426.9 3585.59   2
  -3   5  11-1283.68 1020.95   2
   3  -5  11 420.266 837.331   2
   5  -3  11-1600.63 1795.40   2
  -5   3  11-319.586 561.068   2
  -3   5  10 18185.5 3266.18   2
   5  -3  10 15236.0 3387.53   2
   3  -5  10 14717.9 2975.38   2
  -5   3   9 518.342 361.478   2
   5  -3   9-807.615 1423.76   2
   3  -5   9 619.102 637.052   2
  -3   5   9 1115.48 809.292   2
   3  -5   8 7121.20 1830.81   2
  -5   3   8 7303.12 1727.88   2
  -3   5   8 6716.09 1585.75   2
   5  -3   8 8958.00 2278.11   2
  -5   3   7 537.709 540.199   2
  -5   3   6 25392.9 2724.08   2
   3  -5   6 21977.0 3171.35   2
  -3   5   6 20392.9 2124.87   2
  -3   5   5 222.995 210.121   2
  -5   3   5 521.849 443.018   2
   3  -5   5 1254.57 749.469   2
  -3   5   4 1648.21 560.295   2
   3  -5   4 2699.91 1142.61   2
  -3   5   3 155.274 116.478   2
   3  -5   3-86.7251 222.617   2
  -3  -5   2 1626.28 707.492   2
  -3  -5   3-81.1701 403.026   2
  -5  -3   4 2890.27 1380.98   2
  -3  -5   4 2896.57 1222.81   2
  -3  -5   5-556.930 899.913   2
  -5  -3   5 1129.35 777.426   2
  -3  -5   6 22866.3 3046.69   2
  -5  -3   6 24000.2 3052.50   2
  -3  -5   8 9282.87 2163.99   2
  -5  -3   8 9316.91 2204.30   2
  -5  -3   9 133.303 184.470   2
  -3  -5   9 575.321 676.831   2
  -3  -5  10 16036.1 3297.90   2
  -5  -3  10 15942.3 3260.66   2
  -3  -5  11-1450.18 1807.41   2
  -3  -5  12 12829.8 3193.31   2
  -5  -3  12 11155.4 3093.17   2
  -5  -3  14-649.426 852.766   2
  -3  -5  14 97.0324 434.106   2
  -5  -3  15-966.522 1105.18   2
  -3  -5  15-1178.48 1239.09   2
  -5  -3  16 271.389 431.931   2
  -3  -5  16 810.314 1033.11   2
  -3  -5  17-1707.56 1544.74   2
  -5  -3  17-1684.12 1525.91   2
  -4   5  17-267.437 259.972   2
  -5   4  17-789.029 878.574   2
   5  -4  16 1044.76 1408.82   2
   4  -5  16 944.653 966.321   2
  -5   4  16 2379.32 1399.48   2
  -5   4  15-1261.95 1144.44   2
   5  -4  15-710.871 1029.28   2
   4  -5  15-478.976 1023.64   2
  -4   5  15-98.3049 335.446   2
   4  -5  14 552.512 711.376   2
   5  -4  14-669.660 1156.24   2
  -4   5  14 131.832 421.556   2
  -5   4  14 283.350 485.685   2
  -4   5  13-1657.25 1362.46   2
   5  -4  13-1317.96 1213.76   2
  -5   4  13-929.530 854.735   2
   4  -5  13-1146.43 1440.79   2
   4  -5  12 6581.63 2156.79   2
  -5   4  12 8364.12 2378.29   2
  -4   5  12 11593.0 2904.38   2
   4  -5  11-799.873 1092.13   2
  -4   5  11-221.228 457.488   2
   5  -4  10 5020.00 1781.81   2
  -4   5  10 5489.83 1715.21   2
   4  -5  10 3648.09 1340.87   2
  -5   4  10 4762.20 1643.22   2
   5  -4   9-1596.73 1470.24   2
  -4   5   9 181.269 223.781   2
  -5   4   9-711.362 669.201   2
   4  -5   9-524.829 826.125   2
   4  -5   8 8337.50 2150.23   2
  -4   5   8 9070.68 1769.97   2
   5  -4   8 10456.1 2404.58   2
  -5   4   8 8671.65 1903.06   2
  -5   4   7 2165.21 657.242   2
  -4   5   7 2459.90 790.986   2
   5  -4   7 1301.31 707.904   2
   5  -4   6 3294.50 1176.93   2
   4  -5   6 4367.51 1245.64   2
  -5   4   6 4065.87 1121.09   2
   4  -5   5 14032.8 2432.10   2
  -4   5   5 13122.9 1717.48   2
  -4   5   4 759.133 410.183   2
   4  -5   4 1479.20 736.300   2
   4  -5   3 4607.61 1411.01   2
  -4  -5   3 2499.64 1182.62   2
  -4  -5   4 1282.46 667.098   2
  -5  -4   4 1891.94 898.389   2
  -5  -4   5 14715.5 2460.98   2
  -4  -5   5 14674.8 2354.50   2
  -4  -5   6 3990.55 1021.54   2
  -5  -4   7 1679.27 37.7250   2
  -4  -5   7 2434.58 731.738   2
  -4  -5   8 10445.2 2291.77   2
  -5  -4   8 10910.7 2423.09   2
  -4  -5   9 22.6255 301.425   2
  -5  -4   9 62.7117 51.5930   2
  -5  -4  10 5711.56 1931.32   2
  -4  -5  10 6302.91 2002.81   2
  -5  -4  11-1678.57 1303.57   2
  -5  -4  12 7024.02 2552.57   2
  -4  -5  12 7540.58 2578.79   2
  -4  -5  13-20.2830 484.568   2
  -5  -4  13 773.185 635.219   2
  -5  -4  14-1662.75 1334.67   2
  -4  -5  14-171.852 580.986   2
  -5  -4  15-818.085 937.055   2
  -4  -5  15-1727.17 1561.55   2
  -5  -4  16 1423.89 1320.39   2
  -4  -5  16 1433.48 1374.29   2
  -5  -4  17-1354.81 1478.30   2
  -5   5  17 966.542 1117.91   2
   5  -5  16 3064.14 1982.33   2
  -5   5  15-421.318 799.891   2
   5  -5  15-731.925 1230.40   2
  -5   5  14-867.630 984.357   2
   5  -5  14 335.708 662.341   2
  -5   5  13-2416.11 1423.44   2
   5  -5  13-927.472 1456.48   2
  -5   5  12 539.974 579.452   2
   5  -5  11-1266.66 1292.66   2
  -5   5  10 1043.52 649.661   2
   5  -5  10 388.170 731.848   2
  -5   5   9-252.975 444.308   2
  -5   5   8-157.156 469.053   2
   5  -5   8-336.688 858.351   2
  -5   5   7-53.2377 149.665   2
   5  -5   7-1196.28 1164.05   2
  -5   5   4 13341.9 1843.06   2
  -5  -5   3 1572.86 966.842   2
  -5  -5   4 12981.1 2308.12   2
  -5  -5   5-296.767 718.213   2
  -5  -5   7-1011.06 852.435   2
  -5  -5   8 148.493 292.087   2
  -5  -5   9-1692.37 940.523   2
  -5  -5  10 1636.97 867.026   2
  -5  -5  11-1845.86 1630.40   2
  -5  -5  13-1496.78 1388.77   2
  -5  -5  14 306.157 450.617   2
  -5  -5  15-796.791 1056.29   2
  -5  -5  16 4497.93 2144.05   2
   0  -6   0 54127.1 2560.11   2
   0  -6   1 208590. 5954.61   2
   0  -6  -1 205663. 4382.22   2
   0  -6   3 1422.07 596.598   2
   0  -6   4 38165.5 3393.54   2
  -6   0   5 94901.4 5501.48   2
   0  -6   5 91892.2 5571.86   2
  -6   0   6 298081. 10422.9   2
   0  -6   6 293228. 11191.4   2
  -6   0   7 17964.3 2721.74   2
   0  -6   8 3650.97 1338.87   2
  -6   0   9 77.2697 337.417   2
   0  -6   9 196.324 726.581   2
   0  -6  10 49324.3 5648.50   2
  -6   0  10 41216.9 5173.87   2
   0  -6  11 10688.3 2683.28   2
  -6   0  11 3644.33 1666.60   2
   0  -6  12 7872.66 3139.68   2
  -6   0  13 8266.30 2555.05   2
   0  -6  13 8146.43 2660.91   2
   0  -6  14 8218.32 2912.64   2
   0  -6  15 196.261 305.798   2
  -6   0  15-1242.42 1155.06   2
   0  -6  16 4100.04 2125.50   2
  -6   0  16 1196.92 820.984   2
  -6   0  17-863.453 1190.98   2
  -6   1  17-1598.17 1351.47   2
  -6   1  16-905.282 1040.52   2
   1  -6  16 407.866 1232.63   2
   1  -6  15 384.469 839.535   2
  -6   1  15-473.441 720.742   2
  -1   6  15 352.652 439.391   2
   1  -6  14 1473.41 1530.85   2
  -1   6  14 1991.18 1479.21   2
  -6   1  13 2962.82 1702.69   2
  -1   6  13 2259.94 1619.95   2
   1  -6  13 4317.02 2314.81   2
  -6   1  12 14932.7 3293.01   2
   1  -6  12 13322.0 3384.32   2
  -1   6  11 2502.44 1583.70   2
   1  -6  11 72.4810 498.211   2
  -6   1  10 6600.15 2086.82   2
  -1   6  10 5249.85 1766.24   2
   1  -6  10 5304.01 2128.06   2
   1  -6   9 76.1601 65.9776   2
  -1   6   9-542.275 735.406   2
  -6   1   9 191.487 197.907   2
  -6   1   8 23439.7 3388.52   2
   1  -6   8 18008.8 2774.68   2
  -1   6   8 18452.2 2930.25   2
  -6   1   7 17034.6 2774.81   2
  -6   1   6 5774.65 1809.47   2
   1  -6   6 2685.33 1353.89   2
   1  -6   5 1024.80 642.806   2
  -6   1   5 3395.63 1344.77   2
   1  -6   4 30773.1 3124.39   2
   1  -6   3 11617.7 1704.29   2
   1  -6   1 26855.4 2089.22   2
  -1  -6   0 209567. 5756.94   2
   1  -6   0 207002. 4892.34   2
  -1  -6   1 27386.2 2162.67   2
  -1  -6   2 3849.00 856.975   2
  -1  -6   3 12221.9 1787.89   2
  -1  -6   4 30155.7 3172.12   2
  -1  -6   5 3724.03 1503.65   2
  -6  -1   5 3547.14 1534.27   2
  -1  -6   6 4420.62 1821.52   2
  -6  -1   6 5520.28 2020.36   2
  -1  -6   8 18085.6 3050.17   2
  -6  -1   8 24635.4 3584.83   2
  -1  -6   9 717.803 688.991   2
  -6  -1   9 58.1151 440.265   2
  -6  -1  10 7541.97 2211.28   2
  -1  -6  10 7258.48 2066.82   2
  -1  -6  11 2288.87 1881.03   2
  -6  -1  11-2052.09 1541.22   2
  -6  -1  12 9235.22 2612.26   2
  -1  -6  12 13338.5 3470.96   2
  -6  -1  13 2685.37 1676.88   2
  -1  -6  13 2753.89 1761.40   2
  -6  -1  14-382.519 615.908   2
  -1  -6  14 2079.44 1740.97   2
  -1  -6  15-844.365 871.112   2
  -6  -1  15-982.429 1076.35   2
  -1  -6  16 1249.49 1591.53   2
  -6  -1  16-24.2314 448.925   2
  -6  -1  17-1252.39 1367.86   2
  -2   6  17-63.8912 675.804   2
  -6   2  17-2630.50 1651.31   2
   2  -6  16-1116.80 1231.12   2
  -2   6  16-836.270 875.249   2
  -6   2  16 233.362 334.744   2
   2  -6  15 918.459 1232.26   2
  -2   6  15 375.207 589.910   2
  -6   2  15-1413.98 1277.59   2
  -6   2  14-824.673 941.344   2
   2  -6  14 404.520 579.789   2
  -2   6  14 570.076 712.725   2
  -2   6  13 7268.69 2452.30   2
   2  -6  13 8286.71 2933.49   2
  -6   2  13 3578.98 1968.99   2
   2  -6  12 21656.9 4318.96   2
  -6   2  12 22000.2 3835.79   2
  -2   6  11 14039.5 3080.42   2
   2  -6  11 17909.8 3761.19   2
  -6   2  10 5733.18 1857.46   2
  -2   6  10 5811.96 1670.14   2
   2  -6  10 7985.32 1962.77   2
  -2   6   9 7385.29 1853.87   2
   2  -6   9 7020.62 2201.32   2
  -6   2   8 14974.5 2791.64   2
   2  -6   8 8852.74 1982.39   2
  -6   2   7 38682.3 3900.99   2
  -2   6   7 36619.2 3390.48   2
  -6   2   6 21000.9 2609.73   2
   2  -6   6 15951.7 2247.51   2
  -2   6   6 20967.9 2098.21   2
   2  -6   5 50084.6 4292.86   2
  -6   2   5 49163.7 3837.02   2
   2  -6   4 1143.29 275.207   2
   2  -6   3 25765.9 2580.28   2
   2  -6   1 3196.74 726.768   2
   2  -6   0 44026.2 2309.79   2
  -2  -6   2 776.220 552.482   2
  -2  -6   3 23172.4 2427.65   2
  -2  -6   4 1486.50 501.503   2
  -6  -2   5 48712.8 4170.43   2
  -2  -6   5 52336.2 4323.94   2
  -2  -6   6 20988.7 2900.95   2
  -6  -2   6 20466.3 2838.75   2
  -2  -6   8 15885.7 2882.98   2
  -6  -2   8 14603.3 2792.09   2
  -2  -6   9 5485.20 1776.80   2
  -6  -2   9 4525.62 1799.39   2
  -6  -2  10 6839.80 2072.96   2
  -2  -6  10 7153.33 2048.00   2
  -6  -2  11 1386.39 1234.30   2
  -2  -6  11 8057.96 2680.47   2
  -2  -6  12 17499.9 3525.61   2
  -6  -2  12 11376.2 2785.73   2
  -2  -6  13 4535.27 2225.97   2
  -6  -2  14-1589.19 1189.92   2
  -2  -6  14-426.885 554.577   2
  -6  -2  15-817.007 966.695   2
  -2  -6  15-457.412 1115.26   2
  -2  -6  16 487.102 1003.47   2
  -6  -2  16 355.452 628.690   2
  -6  -2  17-1433.10 1407.42   2
  -3   6  17-1595.15 1219.66   2
  -6   3  17-1998.01 1538.41   2
  -6   3  16 696.108 826.536   2
   3  -6  16 34.5539 441.771   2
  -3   6  16 52.2143 160.253   2
   3  -6  15-165.919 506.125   2
  -3   6  15-293.712 700.832   2
   3  -6  14 437.015 441.191   2
  -3   6  14 299.311 640.789   2
  -6   3  14 376.965 444.483   2
   3  -6  13 227.317 718.943   2
  -6   3  13 747.703 1036.56   2
  -3   6  13-471.829 884.130   2
  -6   3  12 6545.01 2225.66   2
  -3   6  11-888.225 1199.44   2
  -6   3  11-278.428 708.965   2
  -3   6  10-654.290 633.036   2
   3  -6  10 1735.03 1213.24   2
  -3   6   9-11.3551 361.003   2
   3  -6   9 1403.66 1042.03   2
  -6   3   9 568.652 556.765   2
  -6   3   8 4317.56 1422.46   2
   3  -6   8 4038.30 1418.60   2
  -3   6   7-450.217 504.032   2
  -6   3   7-356.389 481.093   2
  -6   3   6 353.509 233.467   2
   3  -6   6 733.508 732.314   2
  -3   6   6 248.464 314.875   2
  -6   3   5 21641.4 2472.52   2
   3  -6   5 21539.5 2937.00   2
  -3   6   5 21020.8 1660.45   2
   3  -6   4 12480.5 1975.06   2
   3  -6   3 40274.7 3220.76   2
  -3  -6   2 22331.0 2421.99   2
  -3  -6   3 37766.4 3290.30   2
  -3  -6   4 10438.1 1552.49   2
  -3  -6   5 21127.7 2840.33   2
  -6  -3   5 22892.4 2986.87   2
  -6  -3   7-314.667 126.123   2
  -3  -6   7 1121.14 960.458   2
  -3  -6   8 4543.38 1488.08   2
  -6  -3   8 4207.18 1450.19   2
  -6  -3   9 223.694 547.394   2
  -3  -6   9 1270.89 992.699   2
  -3  -6  10 860.348 889.223   2
  -6  -3  10 2003.36 1111.24   2
  -6  -3  11-465.496 1166.89   2
  -6  -3  12 3163.20 1541.87   2
  -6  -3  13-370.885 956.719   2
  -3  -6  13-756.238 1048.29   2
  -6  -3  14 84.6982 533.962   2
  -3  -6  14-89.6486 527.396   2
  -6  -3  15-26.7227 413.809   2
  -3  -6  15-1994.05 1542.03   2
  -3  -6  16 825.405 1168.52   2
  -6  -3  16 675.726 875.265   2
  -6  -3  17-1094.10 1411.35   2
  -6   4  16 2229.84 1339.16   2
  -4   6  16 2385.91 1460.76   2
   4  -6  16 2170.71 1543.10   2
   4  -6  15-682.758 1190.74   2
  -6   4  15-1085.79 998.208   2
  -4   6  15-257.713 372.574   2
   4  -6  14 1.28251 286.216   2
  -4   6  14 1013.28 906.969   2
  -6   4  14-411.055 754.151   2
  -4   6  13-858.520 1020.09   2
  -6   4  13-219.907 379.448   2
   4  -6  13-2137.66 1317.15   2
  -6   4  12 3107.16 1558.96   2
  -6   4  11-560.238 813.524   2
   4  -6  11-360.350 193.371   2
   4  -6  10 7569.54 2184.78   2
  -4   6  10 10212.2 2385.10   2
   4  -6   9 2895.34 1139.28   2
  -4   6   9 3090.17 1123.17   2
  -6   4   9 2355.19 1065.41   2
   4  -6   8 1521.25 703.041   2
  -4   6   8 1572.97 708.809   2
  -6   4   8 1717.10 822.395   2
   4  -6   7 633.470 515.837   2
  -6   4   7-345.168 445.715   2
  -4   6   6 8093.35 1364.64   2
  -6   4   6 10102.5 1831.14   2
   4  -6   6 9502.72 2156.75   2
  -6   4   5 4017.15 1040.47   2
  -4   6   5 4014.02 854.359   2
   4  -6   5 3605.41 1088.70   2
  -4   6   4 3387.63 679.598   2
   4  -6   4 5114.55 1452.73   2
   4  -6   3 13729.9 2108.83   2
  -4  -6   2 1632.78 753.557   2
  -4  -6   3 11235.0 1747.00   2
  -4  -6   4 4499.72 1181.24   2
  -6  -4   4 4047.00 1290.04   2
  -4  -6   5 3330.52 1028.44   2
  -6  -4   6 10342.3 2064.67   2
  -6  -4   7-233.719 671.848   2
  -4  -6   7 305.565 102.423   2
  -6  -4   8 1519.92 806.746   2
  -4  -6   8 767.703 558.774   2
  -6  -4   9 1398.80 942.751   2
  -4  -6   9 2021.00 1041.68   2
  -4  -6  10 7285.50 2107.96   2
  -6  -4  10 5407.24 2294.16   2
  -6  -4  11-1169.68 1236.93   2
  -4  -6  13-934.161 1061.50   2
  -6  -4  14 45.4713 155.286   2
  -4  -6  14 164.501 647.896   2
  -4  -6  15-797.575 1202.42   2
  -6  -4  15-803.899 918.236   2
  -6  -4  16 3774.01 1999.56   2
  -4  -6  16 3036.00 1872.66   2
   5  -6  16 1467.68 1496.90   2
  -5   6  16 1493.24 1262.25   2
  -5   6  15 932.549 838.865   2
  -6   5  15-858.173 986.178   2
   5  -6  15-1247.22 1104.47   2
   5  -6  14 1453.38 1541.07   2
  -5   6  14 1889.96 1245.15   2
  -6   5  14 713.951 704.329   2
  -6   5  13-867.142 834.295   2
   5  -6  13 242.305 495.630   2
   6  -5  12 1366.59 495.101   2
   5  -6  12 659.273 84.1210   2
   6  -5  11-951.167 1483.16   2
   5  -6  11-805.718 1112.81   2
  -5   6  11-1852.89 1176.59   2
  -6   5  10 302.242 277.068   2
  -5   6  10-58.0120 206.238   2
   6  -5  10-312.748 920.503   2
   5  -6   9-101.411 819.275   2
  -5   6   9 525.600 347.892   2
  -6   5   9 930.943 550.844   2
  -5   6   8 2565.19 873.745   2
   5  -6   8 2345.88 1089.22   2
  -6   5   8 2293.56 902.150   2
   5  -6   7 4857.54 1474.63   2
  -6   5   7 4289.98 1169.06   2
  -5   6   6 7.03932 97.8902   2
  -6   5   6-86.2679 271.433   2
  -6   5   5 306.225 358.607   2
  -5   6   5 111.392 150.852   2
   5  -6   5-121.009 573.866   2
  -5   6   4 3296.43 707.783   2
  -5  -6   3 21135.9 2790.35   2
  -6  -5   4 4759.07 1413.80   2
  -5  -6   4 3207.45 1071.52   2
  -6  -5   6-586.507 726.656   2
  -5  -6   6-854.241 840.364   2
  -6  -5   7 3852.20 1278.75   2
  -5  -6   7 3357.77 1130.45   2
  -6  -5   8 1741.02 1045.04   2
  -5  -6   8 2127.43 1067.32   2
  -6  -5   9 467.312 738.239   2
  -5  -6   9-239.489 864.089   2
  -5  -6  10-523.633 809.744   2
  -6  -5  10 186.122 333.091   2
  -5  -6  11-1864.25 1488.22   2
  -5  -6  12 876.268 743.287   2
  -5  -6  13 9.86479 145.984   2
  -6  -5  14 1461.79 1560.75   2
  -5  -6  14 1621.43 1374.11   2
  -5  -6  15-599.712 859.822   2
  -6  -5  15 50.6227 182.580   2
  -6  -5  16 1902.71 1564.60   2
  -5  -6  16 2126.29 1537.66   2
  -6   6  15-668.108 913.765   2
  -6   6  14-731.803 1071.00   2
   6  -6  14 1993.95 1913.06   2
   6  -6  13 882.600 1164.60   2
   6  -6  12 1638.85 1552.93   2
  -6   6  12-981.462 798.143   2
  -6   6  11-33.8524 137.943   2
  -6   6  10 11980.5 2448.75   2
   6  -6  10 12859.8 2993.71   2
   6  -6   9-1589.47 1292.58   2
  -6   6   9-148.324 636.924   2
  -6   6   8 3276.61 1082.93   2
  -6   6   7-129.303 298.332   2
  -6  -6   5-289.335 570.851   2
  -6  -6   6 28071.1 3539.63   2
  -6  -6   7-163.624 435.106   2
  -6  -6   8 3415.51 1380.64   2
  -6  -6   9-1679.86 1152.37   2
  -6  -6  10 12341.7 3062.78   2
  -6  -6  12-1312.36 1524.89   2
  -6  -6  14 2177.90 1649.73   2
  -6  -6  15-102.895 356.421   2
   0  -7   0-203.363 319.538   2
   0  -7   1 35105.7 2706.95   2
   0  -7  -1 36296.0 1949.48   2
   0  -7   2 25387.2 2428.83   2
   0  -7  -2 20774.2 1178.15   2
   0  -7   3 3882.36 942.838   2
   0  -7   4 7741.32 1495.69   2
   0  -7   5 6355.78 1390.14   2
   0  -7   6 14099.0 2364.67   2
  -7   0   6 16807.7 2507.18   2
  -7   0   8 69608.7 5773.95   2
   0  -7   8 64178.7 5807.10   2
   0  -7   9 5747.82 1803.47   2
  -7   0   9 3906.50 1576.00   2
   0  -7  10 4064.43 1851.97   2
  -7   0  10 2265.59 1375.27   2
   0  -7  11 16502.5 3308.03   2
  -7   0  11 2132.86 1463.80   2
  -7   0  12 48220.5 6077.97   2
   0  -7  13 642.433 658.460   2
  -7   0  14-1891.73 1370.78   2
   0  -7  14 340.293 792.182   2
   0  -7  15 283.149 503.018   2
  -7   0  15-779.311 861.986   2
   0  -7  16 799.597 1182.19   2
  -7   0  16 479.604 907.936   2
  -7   0  17-1116.38 1228.84   2
  -7   1  17-1807.94 1503.44   2
  -7   1  16 886.091 932.985   2
   1  -7  16 1167.32 1187.72   2
  -7   1  15-330.073 522.752   2
   1  -7  15 192.927 618.003   2
   1  -7  14 457.265 530.615   2
  -7   1  13-1455.92 1334.80   2
   1  -7  13 725.516 857.791   2
  -7   1  12 10244.8 2810.81   2
   1  -7  11-1201.50 640.029   2
  -7   1  10 14219.5 2972.79   2
   1  -7  10 9410.91 2345.52   2
   1  -7   9 53.1079 257.764   2
  -7   1   9-62.8105 281.003   2
   1  -7   8 5414.48 1755.35   2
  -7   1   7 126.178 345.926   2
   1  -7   6 13212.5 2461.12   2
  -7   1   6 12771.6 2349.33   2
   1  -7   5 1193.41 964.601   2
   1  -7   4 804.143 362.436   2
   1  -7   3 2124.66 672.870   2
   1  -7   1-28.7466 234.143   2
  -1  -7  -1 11.9212 129.520   2
   1  -7   0 41600.7 2419.90   2
  -1  -7   0 42967.9 2814.23   2
   1  -7  -1-151.805 150.734   2
  -1  -7   2 10363.6 1613.98   2
  -1  -7   3 2171.25 807.081   2
  -1  -7   4 1510.63 636.398   2
  -1  -7   5 1486.06 979.972   2
  -1  -7   6 16791.3 2953.03   2
  -7  -1   7 33.3587 376.346   2
  -1  -7   7 544.821 350.397   2
  -1  -7   8 5739.77 1793.00   2
  -7  -1   8 7615.29 2078.44   2
  -1  -7   9-436.648 676.165   2
  -7  -1   9 490.747 569.169   2
  -7  -1  10 15241.3 3152.31   2
  -1  -7  10 15373.4 3183.68   2
  -1  -7  11 1795.01 1892.16   2
  -7  -1  12 11995.5 3058.44   2
  -1  -7  13 706.942 717.074   2
  -1  -7  14-592.337 714.123   2
  -7  -1  14-1884.85 1693.84   2
  -7  -1  15-645.511 808.659   2
  -1  -7  15-14.8143 432.265   2
  -1  -7  16 2510.72 1998.78   2
  -7  -1  16 1129.44 1099.09   2
  -7  -1  17-1596.28 1528.83   2
   2  -7  16 415.138 869.804   2
  -7   2  16 1062.71 1024.95   2
  -7   2  15-158.197 396.147   2
   2  -7  15 701.292 950.830   2
   2  -7  14 1.27356 368.930   2
  -7   2  13-424.687 877.327   2
   2  -7  13 2776.33 1598.82   2
  -7   2  12-190.183 989.596   2
  -2   7  12 2876.53 1213.67   2
  -2   7  11 18901.1 2896.32   2
   2  -7  11 24379.0 4094.82   2
  -7   2  10 14962.7 3396.12   2
  -2   7  10 17550.9 2576.90   2
   2  -7  10 23533.2 3758.02   2
   2  -7   9 3377.82 1217.46   2
  -7   2   9 971.272 650.707   2
   2  -7   8-345.844 824.207   2
  -7   2   7 34153.4 3685.89   2
   2  -7   7 32981.8 3955.76   2
  -7   2   6 35323.7 3581.45   2
   2  -7   6 33797.3 3828.70   2
   2  -7   5 1695.16 936.333   2
   2  -7   4 18724.4 2528.63   2
   2  -7   3 2400.49 739.624   2
   2  -7   1 9512.45 1406.21   2
   2  -7   0 23389.3 1731.03   2
  -2  -7   1 9601.90 1472.44   2
  -2  -7   2-157.756 431.752   2
  -2  -7   3 2313.59 724.541   2
  -2  -7   4 18362.7 2402.80   2
  -2  -7   5 2283.98 1059.95   2
  -2  -7   7 39338.7 4299.38   2
  -7  -2   7 29816.9 3610.15   2
  -7  -2   8 306.208 632.426   2
  -2  -7   8 1706.93 902.500   2
  -2  -7   9 1207.18 765.137   2
  -7  -2   9 1713.40 1049.79   2
  -7  -2  10 18233.7 3881.39   2
  -2  -7  10 20560.7 3620.04   2
  -2  -7  11 14103.2 2961.30   2
  -7  -2  11 4385.81 1647.66   2
  -7  -2  12 1658.34 1195.76   2
  -7  -2  13-2064.23 1451.35   2
  -2  -7  13 1225.54 1168.09   2
  -2  -7  14-541.662 863.572   2
  -7  -2  15-110.187 452.719   2
  -2  -7  15-100.128 701.864   2
  -2  -7  16 2305.06 2045.50   2
  -7  -2  16 1819.15 1418.84   2
  -3   7  16 434.063 523.360   2
   3  -7  16 180.664 656.710   2
  -7   3  16 932.828 955.713   2
   3  -7  15-1094.37 1295.92   2
  -7   3  15-234.730 550.868   2
  -3   7  15-123.557 354.884   2
   3  -7  14 846.642 1008.82   2
  -7   3  14 1374.54 1251.33   2
  -3   7  14 380.111 514.066   2
   3  -7  13-402.352 611.208   2
  -7   3  13-396.454 470.892   2
  -7   3  12-367.559 544.743   2
  -3   7  12-317.856 392.127   2
  -3   7  11 1189.38 934.331   2
   3  -7  11 1852.96 1528.65   2
  -3   7  10 816.774 645.543   2
  -7   3  10 30.9885 428.773   2
   3  -7   9-435.964 609.879   2
  -3   7   9-97.0043 135.677   2
  -7   3   8 289.978 265.222   2
  -3   7   8-12.8133 110.055   2
  -7   3   7-890.263 776.827   2
  -3   7   7 258.629 247.607   2
   3  -7   7 641.876 684.909   2
  -7   3   6-91.4726 331.514   2
   3  -7   6 809.502 823.789   2
   3  -7   5 1403.82 997.900   2
   3  -7   4-95.4787 261.965   2
   3  -7   3-364.579 519.484   2
   3  -7   2 2874.31 874.791   2
  -3  -7   1 2184.33 819.748   2
  -3  -7   2 2348.03 700.563   2
  -3  -7   3-789.784 878.197   2
  -3  -7   4-575.365 742.011   2
  -3  -7   5 794.908 538.067   2
  -7  -3   6 81.2345 29.6761   2
  -7  -3   7-771.696 780.212   2
  -3  -7   7 501.005 605.412   2
  -7  -3   8-527.177 612.508   2
  -3  -7   8 643.466 688.161   2
  -3  -7   9-588.334 1068.73   2
  -7  -3   9-701.998 696.130   2
  -3  -7  10-595.635 717.968   2
  -7  -3  10 1082.06 895.580   2
  -3  -7  13-650.797 1017.83   2
  -3  -7  14 1161.66 1104.99   2
  -7  -3  14-1494.18 1483.03   2
  -7  -3  15-333.727 588.428   2
  -3  -7  15-697.303 884.248   2
  -7  -3  16 2163.86 1493.85   2
  -3  -7  16 2512.00 1648.59   2
   4  -7  16-593.398 1056.73   2
  -7   4  16 536.835 735.120   2
  -4   7  15-884.001 730.538   2
   4  -7  15-1363.41 1137.59   2
  -4   7  14 0.86965 157.375   2
  -7   4  14 757.620 744.255   2
   4  -7  14-99.5848 640.304   2
   4  -7  13-871.740 1051.83   2
  -7   4  13-173.642 332.487   2
  -7   4  12 1005.57 783.965   2
   4  -7  12 365.430 289.195   2
  -4   7  12 1101.46 715.154   2
   4  -7  11 1587.54 978.884   2
  -4   7  11 1607.41 732.174   2
  -4   7  10-598.070 584.579   2
   4  -7  10-828.997 906.748   2
  -7   4  10-1586.69 1155.45   2
  -4   7   9 44.9273 286.220   2
   4  -7   9-332.327 510.276   2
  -7   4   9 219.684 246.016   2
   4  -7   8-194.202 384.566   2
  -7   4   8 295.317 309.493   2
   4  -7   7 198.311 358.239   2
  -7   4   7-279.100 442.830   2
  -4   7   7 125.134 290.388   2
  -7   4   6 397.896 353.339   2
  -4   7   6 382.342 275.342   2
   4  -7   5 1809.54 539.001   2
   4  -7   4-116.984 538.618   2
   4  -7   3 818.725 687.268   2
  -4  -7   2 17131.6 2372.45   2
  -4  -7   3-65.6166 470.397   2
  -4  -7   4-898.474 978.424   2
  -7  -4   5 2558.46 877.888   2
  -4  -7   6 298.620 283.873   2
  -7  -4   6 523.036 334.614   2
  -7  -4   7-720.849 905.560   2
  -4  -7   7-7.28070 410.576   2
  -7  -4   8-16.1633 573.785   2
  -4  -7   8 284.804 291.499   2
  -7  -4   9-51.6899 360.176   2
  -4  -7   9-67.1326 565.424   2
  -4  -7  10 516.550 673.600   2
  -7  -4  10 649.303 795.829   2
  -7  -4  11-869.554 750.450   2
  -4  -7  12 380.163 320.429   2
  -7  -4  12-864.857 1157.40   2
  -4  -7  13-731.248 796.543   2
  -7  -4  14-327.359 1208.22   2
  -4  -7  14 1276.79 1272.40   2
  -7  -4  15-590.881 764.710   2
  -4  -7  15-1227.75 1314.36   2
  -7  -4  16 1564.19 1342.74   2
  -4  -7  16 944.463 989.802   2
  -7   5  16 39.6180 298.210   2
  -7   5  15-1597.50 1221.41   2
   5  -7  15-1465.45 1395.96   2
   5  -7  14-375.729 783.401   2
  -5   7  14 157.151 227.320   2
  -7   5  14-614.405 776.780   2
  -7   5  13-338.875 546.219   2
   5  -7  13 249.449 607.267   2
  -5   7  12 2114.89 1203.04   2
  -7   5  12 1733.67 1045.83   2
   5  -7  12 1265.09 1142.79   2
  -5   7  11-1360.12 1028.96   2
  -7   5  11-342.593 749.191   2
   5  -7  10 953.243 126.646   2
  -5   7  10 4063.24 1502.32   2
   5  -7   9-1634.19 1262.44   2
  -5   7   9-731.342 757.784   2
  -7   5   9 248.302 270.770   2
   5  -7   8 43.0814 520.936   2
  -7   5   8 395.142 366.315   2
  -7   5   7-171.781 395.164   2
  -5   7   7 224.425 346.362   2
   5  -7   7-382.251 509.602   2
  -5   7   6 4436.81 994.807   2
   5  -7   6 4111.69 1383.71   2
  -7   5   6 4267.66 1129.69   2
  -7   5   5 314.056 449.206   2
  -5   7   5-37.8665 220.731   2
  -5   7   4 2077.05 440.708   2
  -5  -7   2 3508.62 1496.77   2
  -5  -7   3 892.257 710.106   2
  -7  -5   4 3727.22 1240.20   2
  -7  -5   5 13.5820 257.304   2
  -5  -7   5-890.540 844.955   2
  -7  -5   6 4677.06 1317.72   2
  -5  -7   6 5004.03 1362.49   2
  -5  -7   7-7.78672 400.852   2
  -7  -5   7-705.749 786.644   2
  -7  -5   8 159.203 525.594   2
  -5  -7   8 733.453 638.768   2
  -7  -5   9 735.457 745.518   2
  -5  -7   9-1541.84 1106.63   2
  -7  -5  10 2994.48 1362.39   2
  -5  -7  10 3748.96 1549.66   2
  -7  -5  12-763.873 1248.11   2
  -5  -7  12-473.129 665.042   2
  -5  -7  13 736.088 1057.19   2
  -7  -5  14-827.169 1219.49   2
  -5  -7  14 637.451 941.547   2
  -7  -5  15-747.226 813.229   2
  -5  -7  15 4103.35 1697.55   2
  -7  -5  16 1380.77 1400.35   2
  -7   6  15-1076.88 1047.22   2
   6  -7  14 648.352 1011.27   2
  -6   7  14 844.314 871.367   2
  -7   6  14-2117.79 1375.23   2
  -6   7  13 404.174 565.643   2
   6  -7  13 130.796 448.014   2
  -7   6  13-1262.21 1074.36   2
  -7   6  12 5041.00 1661.59   2
   6  -7  12 13425.3 3563.47   2
  -6   7  11-2035.65 1278.19   2
  -7   6  10 534.230 289.345   2
  -6   7  10 1489.56 910.331   2
  -6   7   9 468.519 527.989   2
  -7   6   9-101.015 455.023   2
  -6   7   8 4776.15 1303.18   2
  -7   6   8 2948.90 958.347   2
  -7   6   7 217.881 291.226   2
  -7   6   6-234.944 198.061   2
  -6   7   6 120.402 222.913   2
  -6   7   5 2569.40 717.709   2
  -7   6   5 3237.29 896.781   2
  -6   7   4 91.9054 235.045   2
  -7  -6   4 862.420 646.070   2
  -6  -7   4 230.441 210.194   2
  -7  -6   5 3380.73 935.645   2
  -6  -7   5 4896.94 1384.55   2
  -7  -6   6-83.6560 252.503   2
  -6  -7   6-38.1414 149.903   2
  -7  -6   7-424.398 836.129   2
  -6  -7   7 237.307 127.412   2
  -7  -6   8 5068.47 1717.97   2
  -6  -7   8 5943.46 1937.01   2
  -7  -6   9 62.4190 233.051   2
  -6  -7   9 360.509 199.408   2
  -7  -6  10 282.098 775.998   2
  -6  -7  10 1125.09 950.520   2
  -7  -6  11-2006.36 1506.74   2
  -7  -6  12 6266.82 2198.50   2
  -6  -7  12 4035.86 1671.15   2
  -6  -7  13-1339.45 1432.16   2
  -7  -6  14 7.33065 820.474   2
  -6  -7  14 1612.77 1514.46   2
  -7  -6  15 83.1215 59.6907   2
  -6  -7  15-187.317 812.363   2
  -7   7  14-457.485 970.101   2
  -7   7  11-1693.96 963.561   2
  -7   7  10 2346.58 1149.80   2
  -7   7   9-572.006 602.585   2
  -7   7   8 0.45590 217.955   2
  -7   7   7-442.247 433.536   2
  -7   7   6 317.310 284.671   2
  -7  -7   4-123.450 482.605   2
  -7  -7   5-78.6956 203.104   2
  -7  -7   6-251.803 485.982   2
  -7  -7   7-895.793 790.589   2
  -7  -7   8 471.311 414.320   2
  -7  -7   9-829.637 628.907   2
  -7  -7  11-2132.31 1658.50   2
  -7  -7  12 276.991 539.869   2
  -7  -7  14-84.2842 1270.07   2
  -7  -7  15-191.213 272.785   2
   0  -8   0 3005.82 687.454   2
   0  -8  -1 34087.6 2045.22   2
   0  -8   2 3701.93 845.561   2
   0  -8  -2 3280.54 443.616   2
   0  -8   3-189.200 544.751   2
   0  -8   4 648.090 438.486   2
   0  -8   5 11779.9 2168.64   2
   0  -8   7 59735.9 5521.46   2
  -8   0   7 61903.9 5135.37   2
  -8   0   8-1285.75 1051.26   2
   0  -8   8-767.614 828.866   2
   0  -8   9 46099.4 5279.68   2
  -8   0   9 39234.2 4741.74   2
   0  -8  10 72164.4 7019.92   2
  -8   0  10 73186.0 7086.24   2
  -8   0  11 8788.45 2329.06   2
   0  -8  11 21222.8 4097.20   2
   0  -8  12 26.0584 508.906   2
  -8   0  12 729.338 542.817   2
   0  -8  13 971.398 965.284   2
  -8   0  14-1600.67 1635.44   2
   0  -8  14 139.007 244.751   2
  -8   0  15 1629.25 1315.93   2
   0  -8  15 4570.58 2117.76   2
  -8   0  16 1975.13 1449.96   2
   0  -8  16 1841.85 1589.01   2
  -8   1  16 1295.72 1205.67   2
   1  -8  16 1530.04 1455.50   2
  -8   1  15 1013.03 985.125   2
   1  -8  15 1779.55 1795.89   2
  -8   1  14 324.619 756.687   2
   1  -8  14 816.030 965.294   2
   1  -8  13-242.709 556.446   2
   1  -8  12 1721.24 1396.77   2
  -8   1  12 1925.25 1047.71   2
   1  -8  11 278.182 1151.37   2
  -8   1  11-1163.27 871.578   2
   1  -8  10 8722.16 3112.02   2
  -8   1  10 10724.7 2866.12   2
   1  -8   9 2385.16 1693.97   2
  -8   1   9 1889.36 1216.44   2
  -8   1   8 108.106 85.4480   2
   1  -8   8 1247.01 1006.04   2
   1  -8   7 5263.24 1651.66   2
  -8   1   7 5485.37 1485.65   2
   1  -8   5 2526.39 926.638   2
   1  -8   4 4128.05 1184.01   2
   1  -8   3 12240.6 1873.46   2
  -1  -8  -2 1324.20 438.251   2
   1  -8   2 1706.20 631.895   2
  -1  -8  -1 38454.5 2666.91   2
   1  -8   0 42119.7 2658.16   2
   1  -8  -1 37299.1 1935.56   2
  -1  -8   1 39137.8 3179.95   2
  -1  -8   2 1768.20 776.698   2
  -1  -8   3 11571.6 1937.13   2
  -1  -8   4 3917.80 1023.26   2
  -1  -8   5 2285.89 797.005   2
  -8  -1   6 16156.7 2570.84   2
  -1  -8   7 5398.61 1724.20   2
  -8  -1   7 7096.18 1812.41   2
  -8  -1   8 229.334 244.272   2
  -1  -8   8 1559.89 1273.92   2
  -1  -8   9 631.629 1336.77   2
  -8  -1   9 3768.48 1635.51   2
  -1  -8  10 9025.13 2969.32   2
  -8  -1  10 11480.2 3071.81   2
  -1  -8  11 2579.50 1855.26   2
  -8  -1  11-534.621 600.648   2
  -1  -8  12 979.043 1066.84   2
  -8  -1  12 2277.38 1252.66   2
  -1  -8  13-1180.28 960.129   2
  -1  -8  14-27.6985 617.865   2
  -8  -1  14-1834.66 1466.25   2
  -1  -8  15 1097.08 1305.95   2
  -8  -1  15 670.639 925.305   2
  -1  -8  16 2601.35 2008.01   2
  -8  -1  16 2235.78 1589.72   2
  -8   2  16 244.077 349.741   2
  -8   2  15 147.416 218.163   2
   2  -8  15-10.0458 205.314   2
   2  -8  14 3283.63 1938.39   2
   2  -8  13 27.9460 447.704   2
  -8   2  12 1556.76 1090.08   2
   2  -8  12 2932.37 1546.13   2
   2  -8  11 5054.89 1847.37   2
  -8   2  11-1016.52 1131.94   2
  -8   2  10 9572.77 2685.47   2
   2  -8  10 23758.1 3887.65   2
   2  -8   9 9887.78 2377.17   2
  -8   2   9 7486.35 2139.34   2
  -8   2   8 20640.2 3298.86   2
   2  -8   8 22632.0 3632.54   2
   2  -8   7-270.395 689.128   2
  -8   2   6 9178.36 1715.42   2
   2  -8   5 2127.23 835.371   2
   2  -8   4 9265.19 1858.22   2
   2  -8   3 26915.0 2844.50   2
   2  -8   2 1122.81 340.494   2
   2  -8   1 1232.94 559.485   2
   2  -8   0 3680.11 658.202   2
  -2  -8   0 3639.16 892.155   2
  -2  -8   1 1609.97 701.547   2
  -2  -8   2 1514.04 694.988   2
  -2  -8   3 24802.4 2880.84   2
  -2  -8   4 6806.89 1650.15   2
  -2  -8   5 1386.74 321.036   2
  -8  -2   6 9089.83 1884.26   2
  -2  -8   7 2594.32 1083.21   2
  -8  -2   7 960.568 46.5511   2
  -2  -8   8 22173.9 3495.29   2
  -8  -2   8 20868.9 3381.77   2
  -2  -8   9 3817.91 840.815   2
  -8  -2   9 9123.57 2462.89   2
  -8  -2  10 11432.8 3190.41   2
  -2  -8  10 12853.0 2810.54   2
  -2  -8  11 2262.56 1028.44   2
  -8  -2  11 209.285 521.805   2
  -2  -8  12 2514.17 1475.55   2
  -2  -8  13-1169.54 1282.42   2
  -8  -2  14 197.123 178.707   2
  -2  -8  14 2212.83 1611.56   2
  -8  -2  15-666.273 1033.02   2
  -2  -8  15-635.596 1062.07   2
  -2  -8  16 1620.37 1603.37   2
  -8  -2  16 1701.92 1381.17   2
  -8   3  16 798.960 826.826   2
   3  -8  15-395.217 836.651   2
  -8   3  15-572.004 688.147   2
   3  -8  14 26.2928 596.737   2
   3  -8  13 595.595 749.483   2
  -8   3  13-825.797 1039.53   2
   3  -8  12-471.335 781.841   2
   3  -8  11 2533.13 1600.34   2
  -8   3  11-270.660 648.401   2
   3  -8  10 7294.11 2553.48   2
  -8   3  10 2980.16 1429.76   2
  -8   3   9 1820.34 968.415   2
   3  -8   9 3972.03 1739.01   2
   3  -8   8 755.238 721.017   2
  -8   3   7 193.472 154.731   2
   3  -8   7 850.206 798.488   2
  -8   3   6 3938.16 1212.45   2
   3  -8   5 6649.38 1643.59   2
   3  -8   4 22097.8 2938.15   2
   3  -8   3 17030.5 2300.78   2
   3  -8   2 27897.4 2802.90   2
  -3  -8   0 316.053 337.815   2
  -3  -8   1 11441.2 1785.77   2
  -3  -8   2 23928.5 2702.21   2
  -3  -8   3 14895.7 2230.94   2
  -3  -8   4 20021.7 2859.99   2
  -3  -8   6 3158.25 1079.43   2
  -8  -3   6 5180.99 1557.06   2
  -8  -3   7 379.909 351.178   2
  -3  -8   7 621.543 599.668   2
  -3  -8   8 399.826 698.977   2
  -8  -3   8 60.2160 284.363   2
  -3  -8   9 461.498 729.339   2
  -8  -3   9 2102.15 1265.94   2
  -8  -3  10 3153.13 1671.65   2
  -8  -3  11-358.539 407.176   2
  -3  -8  12-297.841 128.034   2
  -8  -3  12-1862.32 1398.42   2
  -3  -8  13 59.7268 214.291   2
  -3  -8  14-485.603 943.830   2
  -8  -3  15-39.4942 738.121   2
  -3  -8  15-1364.14 1130.16   2
  -8  -3  16 3025.81 1880.45   2
  -8   4  16 456.543 686.110   2
   4  -8  15-519.876 710.766   2
  -8   4  15-456.634 736.276   2
  -8   4  14 743.488 767.807   2
   4  -8  14-712.967 1204.73   2
  -8   4  13 704.179 906.057   2
   4  -8  13-807.639 903.359   2
  -4   8  13-126.195 263.438   2
  -8   4  12-213.078 521.506   2
  -4   8  12-646.532 469.097   2
   4  -8  12-84.3084 646.643   2
  -4   8  11 1688.04 574.551   2
  -8   4  11 2934.39 1333.15   2
   4  -8  10 1786.73 997.951   2
  -8   4  10 1382.14 752.511   2
   4  -8   9 8476.11 2363.77   2
   4  -8   8 46.0809 257.921   2
  -8   4   7-60.7167 331.981   2
   4  -8   7 102.182 247.460   2
  -8   4   6 1317.61 727.776   2
   4  -8   5 9434.71 2012.35   2
   4  -8   4 33776.2 3874.27   2
   4  -8   3 25369.8 3157.99   2
  -4  -8   1 4572.83 1355.23   2
  -4  -8   2 6594.96 1435.84   2
  -4  -8   3 20502.2 2718.81   2
  -8  -4   5 10695.6 2162.55   2
  -4  -8   5 7470.45 1546.13   2
  -8  -4   6 1654.65 894.176   2
  -4  -8   6 1120.19 415.830   2
  -8  -4   7-130.583 477.728   2
  -4  -8   7-109.170 556.534   2
  -4  -8   8-685.500 790.136   2
  -8  -4   8-985.336 982.690   2
  -4  -8   9 10209.7 2583.06   2
  -8  -4   9 7538.60 2741.09   2
  -4  -8  10 5899.40 1888.76   2
  -8  -4  10 4747.78 1961.37   2
  -4  -8  12 2452.15 1584.89   2
  -8  -4  12 125.001 461.346   2
  -4  -8  13 469.508 606.393   2
  -4  -8  14-1254.83 1252.76   2
  -8  -4  15-140.765 841.947   2
  -4  -8  15-115.130 538.316   2
   5  -8  15-1072.53 1169.54   2
  -8   5  14-145.571 311.471   2
   5  -8  14-187.026 574.718   2
  -8   5  13 400.229 510.836   2
   5  -8  13-826.925 849.811   2
   5  -8  12 494.196 1004.83   2
  -5   8  12-588.639 393.720   2
  -8   5  11-1600.34 979.016   2
  -5   8  11 222.143 242.280   2
  -8   5  10 4033.39 1443.43   2
   5  -8  10 3743.13 1399.59   2
  -5   8  10 995.524 518.447   2
   5  -8   9-2034.23 1423.72   2
  -8   5   8 79.1225 281.820   2
  -5   8   8-0.21643 128.417   2
  -8   5   7 135.210 184.583   2
  -5   8   7 44.0804 144.543   2
   5  -8   7 484.545 328.311   2
   5  -8   6 2393.71 1071.66   2
  -8   5   6 1958.06 882.405   2
  -5  -8   2 2771.74 1004.33   2
  -5  -8   4 6855.39 1493.70   2
  -8  -5   5 336.094 87.4299   2
  -5  -8   5-1087.13 675.710   2
  -8  -5   6 2569.88 1055.59   2
  -5  -8   6 2080.20 960.929   2
  -8  -5   7-20.1113 653.141   2
  -5  -8   7 222.439 318.563   2
  -8  -5   8-25.7400 120.695   2
  -5  -8   8-1326.47 1121.05   2
  -8  -5   9 973.414 914.882   2
  -5  -8   9 471.071 648.177   2
  -5  -8  10 4164.56 1604.42   2
  -5  -8  11-1416.31 1171.36   2
  -8  -5  11-822.084 897.940   2
  -5  -8  12 804.071 786.128   2
  -8  -5  12-403.411 867.010   2
  -5  -8  13 68.0179 303.417   2
  -5  -8  14 358.954 363.368   2
  -8  -5  15-789.033 1345.23   2
  -5  -8  15-874.652 1024.48   2
  -8   6  15-893.367 798.498   2
   6  -8  14-378.747 893.939   2
  -8   6  14-1695.90 1221.65   2
   6  -8  13 2977.83 1687.36   2
  -8   6  13 151.164 329.713   2
  -8   6  12 2103.09 1234.68   2
   6  -8  12 3907.64 1913.06   2
  -6   8  11 1119.16 715.658   2
  -8   6  11 1309.63 578.527   2
   6  -8  10 1582.66 1129.88   2
  -6   8  10 760.933 468.309   2
   6  -8   9 250.638 938.485   2
  -8   6   9 1436.99 683.250   2
  -6   8   8 2338.51 746.963   2
  -8   6   8 2892.08 1081.91   2
  -6   8   7 3289.07 804.844   2
  -8   6   7 4249.62 1276.55   2
  -8   6   6 2685.84 924.960   2
  -6   8   6 1567.48 578.803   2
  -8   6   5 2390.03 915.877   2
  -6   8   5 1146.96 405.576   2
  -6   8   4 712.971 284.956   2
  -6  -8   3 3695.06 1288.09   2
  -8  -6   4 1196.14 608.915   2
  -6  -8   4 1692.94 764.643   2
  -8  -6   5 2587.14 1025.51   2
  -6  -8   5 1868.59 790.435   2
  -8  -6   6 3149.59 1176.40   2
  -6  -8   6 3648.25 1368.19   2
  -8  -6   7 6155.68 1828.45   2
  -6  -8   7 6043.21 1738.27   2
  -8  -6   8 3295.70 1546.02   2
  -6  -8   8 3515.35 1388.26   2
  -8  -6   9 729.176 899.419   2
  -6  -8   9 2889.15 1290.40   2
  -8  -6  11 1911.09 1000.74   2
  -6  -8  11 1108.06 1035.54   2
  -6  -8  12 70.6061 535.598   2
  -8  -6  12-255.545 935.325   2
  -6  -8  13 1668.44 1019.76   2
  -8  -6  13-1095.50 1491.59   2
  -6  -8  14 973.772 1213.27   2
  -8  -6  15 263.224 509.158   2
  -8   7  13-2252.42 1209.72   2
  -8   7  12 864.168 751.704   2
  -7   8  11-983.837 719.801   2
  -8   7  10 6343.69 1623.65   2
  -7   8  10 4546.83 1437.51   2
  -7   8   9-573.732 533.003   2
  -8   7   9 560.330 353.888   2
  -8   7   8 138.120 109.922   2
  -8   7   7 408.930 379.011   2
  -8   7   6 4498.70 1215.14   2
  -7   8   6 3398.77 843.744   2
  -8   7   5 616.839 485.696   2
  -7   8   5 305.362 229.489   2
  -7   8   4 79.5005 214.829   2
  -7  -8   3 708.759 741.358   2
  -8  -7   4 621.017 581.997   2
  -7  -8   4-442.804 486.455   2
  -8  -7   5 564.342 440.758   2
  -7  -8   5 187.719 95.0238   2
  -8  -7   6 5385.05 1645.99   2
  -7  -8   6 5853.13 1770.16   2
  -8  -7   7-131.611 579.850   2
  -7  -8   7-434.098 823.973   2
  -8  -7   8-1080.52 1057.11   2
  -7  -8   8-1206.24 1048.15   2
  -8  -7  10 8955.13 2838.39   2
  -7  -8  10 8238.99 2543.20   2
  -8  -7  11-1561.58 1734.53   2
  -7  -8  12-390.578 894.332   2
  -8  -7  12-37.7289 704.631   2
  -7  -8  14 1133.22 439.044   2
  -8   8  10 910.068 571.039   2
  -8   8   9-946.755 635.278   2
  -8   8   8 5453.17 1250.05   2
  -8   8   7 32.4619 79.8027   2
  -8   8   6 1902.29 679.638   2
  -8   8   5-254.043 288.600   2
  -8  -8   3 850.466 863.857   2
  -8  -8   4 57.5960 111.437   2
  -8  -8   5-942.007 957.574   2
  -8  -8   6 2191.03 992.397   2
  -8  -8   7-1948.52 1362.37   2
  -8  -8   9-398.723 622.648   2
  -8  -8  10 298.036 694.360   2
  -8  -8  11-2052.37 1234.23   2
  -8  -8  12 5167.60 2162.09   2
   0  -9   0-127.770 257.264   2
   0  -9  -1 7592.74 1009.59   2
   0  -9   2 5056.23 1111.07   2
   0  -9  -2 2895.85 453.336   2
   0  -9   3 548.203 452.445   2
   0  -9   4 8843.31 1841.48   2
   0  -9   5 1885.00 744.724   2
  -9   0   6-1110.12 1095.71   2
   0  -9   6 428.438 424.171   2
   0  -9   7 4630.87 1510.32   2
  -9   0   7 6463.33 1831.05   2
   0  -9   8 45037.0 5100.79   2
  -9   0   8 38984.9 4546.71   2
  -9   0   9 58247.8 5928.56   2
   0  -9   9 52811.4 5809.63   2
   0  -9  10 10872.2 2661.07   2
  -9   0  10 2111.53 581.375   2
  -9   0  11 460.198 292.225   2
   0  -9  12 1756.52 919.517   2
   0  -9  13-305.049 1226.25   2
  -9   0  14 1386.90 1211.43   2
   0  -9  14 631.801 852.754   2
  -9   0  15 339.399 430.350   2
   0  -9  15 1948.13 1592.54   2
  -9   0  16 1914.58 1515.78   2
  -9   1  16 1830.22 1420.33   2
  -9   1  15 777.717 1072.61   2
   1  -9  15 1135.53 1221.02   2
  -9   1  14 375.614 720.812   2
   1  -9  14 2087.40 1527.09   2
   1  -9  13 16.6938 742.292   2
  -9   1  12-2184.53 1408.92   2
  -9   1  11-163.653 227.642   2
   1  -9  10-9.86109 1068.53   2
  -9   1  10 723.704 606.493   2
   1  -9   9 1609.97 1314.93   2
  -9   1   9 3774.64 1543.72   2
   1  -9   8-276.511 546.740   2
  -9   1   8 651.778 578.810   2
  -9   1   7 548.182 491.119   2
   1  -9   7-1068.20 951.463   2
  -9   1   6 91.7070 681.969   2
   1  -9   5-81.6280 274.278   2
   1  -9   4-98.7000 177.296   2
  -1  -9  -3 281.965 66.1711   2
   1  -9   3 292.163 158.479   2
  -1  -9  -2 1210.20 430.840   2
   1  -9   2 1170.50 170.427   2
  -1  -9  -1-46.6511 206.999   2
   1  -9   0 11067.0 1461.08   2
  -1  -9   1 80.3607 197.895   2
   1  -9  -1 38.1741 102.031   2
  -1  -9   2 1668.13 662.436   2
  -1  -9   3 353.664 278.329   2
  -1  -9   4 64.7929 108.290   2
  -9  -1   6 790.279 357.711   2
  -1  -9   6 1798.26 812.622   2
  -9  -1   7 653.008 575.273   2
  -1  -9   7 602.462 619.516   2
  -9  -1   8 499.595 348.976   2
  -1  -9   8 2331.39 1339.11   2
  -1  -9   9 3042.56 1772.14   2
  -9  -1   9 4196.02 1766.41   2
  -9  -1  10 1091.30 836.740   2
  -1  -9  10 1659.86 1451.42   2
  -9  -1  11-427.914 537.759   2
  -1  -9  12-728.963 864.358   2
  -1  -9  13-2519.11 1424.37   2
  -9  -1  14 740.342 779.551   2
  -1  -9  14 481.269 609.199   2
  -1  -9  15 304.852 504.114   2
  -9  -1  15-182.973 799.960   2
  -9  -1  16 2717.83 1927.98   2
  -9   2  15 66.0668 216.659   2
   2  -9  15 303.135 576.776   2
  -9   2  14 958.046 775.386   2
   2  -9  14 1264.91 1185.12   2
   2  -9  13 1791.02 1407.12   2
   2  -9  12-88.3257 408.773   2
  -9   2  11 105.681 231.360   2
  -9   2  10 17134.4 3512.95   2
   2  -9  10 21555.5 3858.24   2
  -9   2   9 19404.8 3402.47   2
   2  -9   9 26162.6 4009.97   2
   2  -9   8 6180.76 1594.36   2
  -9   2   8 7709.36 1806.53   2
  -9   2   7 1576.50 471.255   2
   2  -9   7 1010.98 260.794   2
   2  -9   5 3328.49 1220.39   2
   2  -9   4 1480.95 648.575   2
   2  -9   3-163.091 316.396   2
   2  -9   2-260.950 403.509   2
   2  -9   0 3579.99 639.488   2
  -2  -9   0 5313.41 1165.23   2
  -2  -9   1 1504.61 635.665   2
  -2  -9   2-18.6682 345.511   2
  -2  -9   3 272.863 391.767   2
  -2  -9   4 1838.36 848.739   2
  -2  -9   6 8703.20 2112.39   2
  -9  -2   6 7619.34 1922.38   2
  -2  -9   7 3920.61 1340.14   2
  -9  -2   7 1572.01 370.134   2
  -2  -9   8 5466.03 1651.11   2
  -9  -2   8 6771.59 1825.82   2
  -2  -9   9 18730.1 3049.85   2
  -9  -2   9 20317.2 3606.31   2
  -2  -9  10 20515.8 3759.65   2
  -9  -2  10 20934.4 3730.85   2
  -2  -9  12 220.119 812.520   2
  -9  -2  12-586.211 912.914   2
  -2  -9  13-1157.83 1128.15   2
  -9  -2  14-1885.14 1421.31   2
  -2  -9  14 28.4161 386.145   2
  -2  -9  15-263.959 555.091   2
  -9  -2  15-794.849 1110.66   2
  -9   3  15-329.833 461.990   2
   3  -9  15-258.470 357.791   2
  -9   3  14 541.771 708.414   2
   3  -9  14-1102.39 1170.38   2
   3  -9  13-124.537 352.359   2
   3  -9  12 1486.90 1021.70   2
  -9   3  12-541.559 897.273   2
  -9   3  11-1156.38 998.317   2
  -9   3  10 1487.66 1051.99   2
   3  -9  10 1669.04 1352.34   2
   3  -9   9 5710.12 2314.41   2
  -9   3   9 1154.47 840.732   2
  -9   3   8 519.272 413.993   2
   3  -9   8 2607.62 1383.74   2
  -9   3   7-521.454 591.573   2
   3  -9   7-9.05513 178.481   2
   3  -9   6 659.519 653.867   2
   3  -9   5 965.489 724.516   2
   3  -9   4-225.292 414.595   2
   3  -9   3 11.2747 154.259   2
   3  -9   2 253.954 227.237   2
  -3  -9  -1 545.518 508.122   2
  -3  -9   0 649.783 402.048   2
  -3  -9   1-65.9029 559.148   2
  -3  -9   2 122.111 243.711   2
  -3  -9   3-262.437 241.751   2
  -3  -9   5 866.210 578.153   2
  -9  -3   6 1762.36 1039.96   2
  -3  -9   6 1145.51 817.608   2
  -9  -3   7-490.409 647.932   2
  -3  -9   7-536.484 594.112   2
  -3  -9   8 4493.52 1773.68   2
  -9  -3   8 530.469 250.020   2
  -9  -3   9 1201.59 1019.31   2
  -3  -9  10 1148.80 1031.78   2
  -9  -3  10 1789.58 1190.31   2
  -3  -9  11 47.6321 364.724   2
  -3  -9  12 3085.41 1616.24   2
  -9  -3  12 352.795 341.785   2
  -3  -9  13-646.174 901.569   2
  -9  -3  14-2398.44 1753.78   2
  -3  -9  14-871.906 1289.31   2
  -9  -3  15-73.9234 135.500   2
  -3  -9  15-733.986 763.672   2
   4  -9  15-1645.09 1281.11   2
  -9   4  15 227.155 552.076   2
   4  -9  14-781.084 1107.49   2
  -9   4  13-882.598 1088.25   2
   4  -9  13-2497.92 1624.21   2
   4  -9  12-631.111 814.908   2
  -9   4  12-189.764 759.343   2
   4  -9  11-1525.45 1265.86   2
  -9   4  11-696.880 676.555   2
   4  -9  10 117.012 367.301   2
  -9   4  10 100.227 292.652   2
   4  -9   9 9019.79 2500.97   2
  -9   4   9 6946.72 2036.66   2
   4  -9   8 7354.49 2048.47   2
  -9   4   8 8975.80 2218.44   2
   4  -9   7 52.2323 267.132   2
  -9   4   6 2700.73 994.491   2
   4  -9   6 2214.64 950.206   2
   4  -9   4-240.974 792.125   2
   4  -9   3-637.161 813.349   2
  -4  -9   0 10105.8 2036.68   2
  -4  -9   1-115.427 491.378   2
  -4  -9   2 1681.93 760.016   2
  -4  -9   3-455.459 569.588   2
  -4  -9   5-313.787 614.468   2
  -9  -4   6 2700.72 1184.77   2
  -4  -9   6 2873.99 1124.23   2
  -9  -4   7 12.4453 349.254   2
  -4  -9   7 226.436 241.250   2
  -4  -9   8 9896.50 2367.29   2
  -9  -4   8 8177.26 2378.68   2
  -4  -9   9 11555.2 2653.52   2
  -9  -4   9 8605.81 2647.13   2
  -4  -9  11 56.9865 253.544   2
  -9  -4  11 1227.57 1320.33   2
  -4  -9  12 1538.38 1450.94   2
  -9  -4  12 1456.60 1069.97   2
  -4  -9  13-741.462 999.227   2
  -9  -4  14-2427.23 1708.30   2
  -4  -9  14-959.294 1042.99   2
  -9  -4  15-690.674 897.647   2
  -4  -9  15-1625.69 1307.78   2
  -9   5  15-405.642 591.203   2
   5  -9  14-1787.38 1576.44   2
  -9   5  14-40.4105 425.495   2
  -9   5  13 683.182 937.893   2
   5  -9  13-997.085 800.413   2
  -9   5  12 196.859 323.700   2
   5  -9  12-852.467 932.870   2
   5  -9  11-2428.44 1623.13   2
  -9   5  11-1182.18 927.969   2
  -9   5  10 1282.68 828.513   2
   5  -9   9-1573.89 1237.51   2
  -9   5   9-1147.52 849.610   2
  -9   5   7-7.97215 71.5470   2
   5  -9   7-1659.20 1209.96   2
   5  -9   6 567.356 296.851   2
  -9   5   6 1532.63 781.934   2
  -5  -9   1 494.572 441.310   2
  -5  -9   4-940.688 755.876   2
  -9  -5   5 108.188 338.754   2
  -5  -9   5-712.130 720.118   2
  -9  -5   6 864.337 634.511   2
  -5  -9   6 761.761 587.877   2
  -9  -5   7-263.833 512.495   2
  -5  -9   7-256.403 515.550   2
  -9  -5   8 392.732 610.970   2
  -5  -9   8 504.093 546.120   2
  -5  -9   9-690.488 801.563   2
  -9  -5  10 3014.77 1827.57   2
  -5  -9  11-1489.26 1030.53   2
  -9  -5  11-423.855 565.931   2
  -5  -9  12 2672.61 1306.27   2
  -9  -5  12 470.038 58.1867   2
  -5  -9  13 895.574 959.283   2
  -5  -9  14-81.8077 418.347   2
   6  -9  14-2193.17 1690.47   2
  -9   6  14-468.385 595.335   2
  -9   6  13 143.506 441.422   2
   6  -9  13 612.553 645.484   2
  -9   6  12 4050.23 1579.10   2
   6  -9  12 3752.17 1782.70   2
  -9   6  11-772.405 551.268   2
   6  -9  11-322.807 747.577   2
  -9   6  10-93.0681 245.083   2
  -9   6   8 1051.61 666.676   2
  -9   6   7-738.765 637.836   2
  -9   6   6-47.7030 123.737   2
  -6   9   3 126.391 42.4030   2
  -6  -9   2 7144.61 2070.90   2
  -6  -9   3 885.224 658.084   2
  -6  -9   4 2488.56 1070.46   2
  -9  -6   5 765.540 337.027   2
  -6  -9   5 751.906 377.045   2
  -9  -6   6-558.985 694.444   2
  -6  -9   6-699.456 738.453   2
  -9  -6   7-186.264 624.839   2
  -6  -9   7-357.682 622.169   2
  -9  -6   8 1392.38 919.460   2
  -6  -9   8 2362.19 1124.01   2
  -9  -6  10 719.431 808.376   2
  -6  -9  10 1523.67 1095.85   2
  -6  -9  11-925.532 1084.46   2
  -9  -6  11 479.650 977.711   2
  -6  -9  12 199.601 693.762   2
  -9  -6  12 2980.35 1590.84   2
  -6  -9  13 2262.69 1302.35   2
  -9  -6  13-1828.50 1489.54   2
  -6  -9  14 406.555 908.829   2
  -9   7  12 1288.07 992.034   2
  -9   7  11 249.561 428.557   2
  -9   7   9-1543.53 874.042   2
  -9   7   8 1091.39 641.462   2
  -9   7   7 55.3949 299.321   2
  -7   9   6 0.12170 35.1105   2
  -9   7   6 470.389 239.934   2
  -9   7   5 356.902 327.923   2
  -7   9   5-164.060 198.349   2
  -7   9   4 116.256 55.6145   2
  -7  -9   2 6523.91 2117.51   2
  -7  -9   3-418.018 688.141   2
  -9  -7   4 628.648 679.589   2
  -7  -9   4-370.846 548.691   2
  -9  -7   5-459.869 645.746   2
  -9  -7   6 483.796 296.804   2
  -7  -9   6-766.552 1084.69   2
  -9  -7   7-1224.51 1006.21   2
  -7  -9   7-1125.09 907.183   2
  -9  -7   9 337.945 874.559   2
  -7  -9   9-355.099 682.848   2
  -7  -9  10 5167.40 2043.18   2
  -9  -7  10 2759.50 1514.83   2
  -9  -7  11-116.124 778.388   2
  -7  -9  12-623.175 685.399   2
  -9  -7  12 1796.76 1299.07   2
  -9   8  10 5325.74 1625.15   2
  -9   8   9-1054.03 787.489   2
  -9   8   8-435.527 468.573   2
  -9   8   7 107.011 241.727   2
  -9   8   6 1754.93 728.050   2
  -8   9   6 755.152 304.717   2
  -9   8   5 638.077 527.544   2
  -8   9   5 225.460 241.277   2
  -8  -9   3 4530.59 1929.74   2
  -9  -8   4 9217.53 2382.36   2
  -8  -9   4 8704.42 2453.57   2
  -9  -8   5 436.779 562.105   2
  -8  -9   5-1669.40 1331.85   2
  -9  -8   6 1201.23 620.239   2
  -8  -9   6 870.313 482.917   2
  -9  -8   8 148.626 737.668   2
  -8  -9   8-13.8459 280.136   2
  -9  -8   9-807.765 931.205   2
  -8  -9   9-1266.86 940.843   2
  -8  -9  10 7847.27 2356.93   2
  -9  -8  10 10574.3 3099.78   2
  -9  -8  11-484.224 404.161   2
  -8  -9  11-1789.91 1450.11   2
  -9  -8  12-1459.20 1143.63   2
  -8  -9  12-926.204 1092.32   2
  -9   9   6-163.339 186.821   2
  -9   9   5-584.477 522.466   2
  -9  -9   3 4808.95 2079.42   2
  -9  -9   4 7656.06 2318.61   2
  -9  -9   5-2037.04 1302.99   2
  -9  -9   7-699.419 643.679   2
  -9  -9   8-659.338 565.589   2
  -9  -9   9-143.869 558.805   2
  -9  -9  10 2149.38 1451.87   2
  -9  -9  11-738.993 776.771   2
  -9  -9  12 243.530 502.785   2
   0 -10  -1 21632.3 1737.63   2
   0 -10   1 26543.5 2469.45   2
   0 -10  -2 4500.49 603.721   2
   0 -10   2 8770.55 1433.69   2
   0 -10   3 113.055 382.775   2
   0 -10   4 7386.92 1590.06   2
   0 -10   6 40319.1 4451.08   2
   0 -10   7 2358.13 1164.61   2
   0 -10   8 64199.7 6258.47   2
 -10   0   8 68765.5 6049.80   2
 -10   0   9 1130.02 1104.69   2
   0 -10   9 12025.3 2762.15   2
   0 -10  10 48.7928 749.327   2
 -10   0  10-147.576 605.460   2
   0 -10  11 3053.54 1468.38   2
   0 -10  12 6801.76 2457.68   2
 -10   0  12 3177.48 1519.15   2
   0 -10  13-1856.98 1509.69   2
 -10   0  13-488.334 751.355   2
 -10   0  14 1035.00 975.216   2
   0 -10  14 3170.54 2000.99   2
 -10   0  15-930.596 1319.53   2
   0 -10  15 1222.67 1396.51   2
 -10   1  15 1829.36 1345.66   2
   1 -10  15 1602.74 1660.79   2
 -10   1  14 766.888 696.658   2
   1 -10  14 3278.88 1981.50   2
   1 -10  13 1566.00 1002.93   2
 -10   1  13 729.018 629.031   2
   1 -10  12 1426.89 1502.92   2
   1 -10  11-153.537 832.094   2
 -10   1  11 1825.95 1197.91   2
   1 -10  10-1095.67 1118.26   2
 -10   1  10-691.743 750.094   2
   1 -10   9 1607.54 1793.11   2
 -10   1   9 241.711 313.225   2
 -10   1   8 7310.78 1989.21   2
   1 -10   8 5540.53 1825.61   2
   1 -10   7 11366.7 2522.94   2
 -10   1   7 8177.43 1803.58   2
   1 -10   6 4493.40 1414.48   2
   1 -10   4 4910.79 1328.31   2
  -1 -10  -4 2155.80 462.519   2
  -1 -10  -3 1585.56 430.016   2
   1 -10   3 3230.07 1084.10   2
   1 -10   2 16825.9 2154.65   2
  -1 -10  -2 11235.3 1389.63   2
  -1 -10   0 29129.2 2644.65   2
   1 -10   0 28844.7 2546.96   2
  -1 -10   1 7735.75 1350.01   2
  -1 -10   2 13262.8 1975.49   2
  -1 -10   3 281.234 557.473   2
  -1 -10   4 3186.88 811.306   2
  -1 -10   6 4250.42 1395.30   2
 -10  -1   6 5149.69 1759.63   2
  -1 -10   7 9128.11 2034.38   2
 -10  -1   7 11164.6 2465.98   2
  -1 -10   8 5848.43 2402.75   2
 -10  -1   8 11473.7 2672.16   2
 -10  -1   9-820.942 909.531   2
  -1 -10   9 653.053 1144.96   2
 -10  -1  10-1295.63 1040.20   2
  -1 -10  10-1059.74 1065.72   2
  -1 -10  11-1148.91 564.232   2
 -10  -1  12 1550.79 1162.76   2
  -1 -10  12 747.175 1489.70   2
  -1 -10  13-483.171 825.542   2
 -10  -1  13 963.215 1028.14   2
  -1 -10  14 2241.51 1515.97   2
 -10  -1  14 1690.17 1199.60   2
 -10  -1  15-527.365 827.838   2
  -1 -10  15 2046.24 1615.22   2
 -10   2  15 2313.95 1578.52   2
 -10   2  14-1719.15 1054.45   2
   2 -10  14 204.180 797.275   2
 -10   2  13 1176.39 976.994   2
   2 -10  13 3037.45 1736.19   2
   2 -10  12 1679.92 1387.72   2
   2 -10  11 7469.68 2583.34   2
 -10   2  11 4242.75 2005.66   2
 -10   2  10 37.4447 464.575   2
   2 -10   9 22671.6 3891.03   2
 -10   2   9 20307.4 3477.46   2
   2 -10   8 18286.1 3308.46   2
 -10   2   8 15346.4 2763.52   2
   2 -10   7 22300.1 3559.48   2
 -10   2   7 17784.3 2823.66   2
   2 -10   6 7421.98 1864.76   2
   2 -10   4 4288.35 1185.24   2
   2 -10   3 22674.0 2747.56   2
   2 -10   2 1906.51 537.880   2
  -2 -10  -1 14930.1 1975.19   2
  -2 -10   0 10369.8 1761.24   2
  -2 -10   1 16421.2 2341.51   2
  -2 -10   2 2737.93 836.444   2
  -2 -10   3 21523.2 2817.05   2
  -2 -10   5 10411.9 1923.38   2
  -2 -10   6 4624.25 1265.35   2
 -10  -2   6 7423.17 1873.34   2
  -2 -10   7 15249.6 2894.03   2
 -10  -2   7 21400.3 3414.39   2
  -2 -10   8 10735.1 2180.06   2
 -10  -2   8 12466.8 2579.26   2
  -2 -10   9 19675.6 3552.29   2
 -10  -2   9 14831.0 3196.44   2
  -2 -10  11 4562.88 1819.17   2
 -10  -2  11 9101.08 2676.18   2
  -2 -10  12 2528.31 1395.77   2
 -10  -2  12 3276.59 1597.90   2
  -2 -10  13 834.657 842.884   2
 -10  -2  13 859.265 838.431   2
  -2 -10  14-560.095 942.860   2
 -10  -2  14-1749.60 1443.76   2
 -10  -2  15 962.180 1182.52   2
 -10   3  15 330.120 541.737   2
 -10   3  14 407.329 312.350   2
   3 -10  14-264.792 529.558   2
   3 -10  13 147.296 288.902   2
   3 -10  12 2957.36 1638.29   2
 -10   3  12 1710.37 1228.28   2
 -10   3  11 1863.77 1201.61   2
   3 -10  11 3163.65 1666.34   2
   3 -10  10 3844.34 2109.43   2
 -10   3  10 5081.17 1922.08   2
 -10   3   9 1757.43 1033.23   2
   3 -10   9 3147.82 1673.92   2
 -10   3   8 4934.46 1695.36   2
   3 -10   8 5976.38 2150.57   2
 -10   3   7 75.8837 239.640   2
   3 -10   7 2687.96 1410.33   2
   3 -10   6 685.348 686.705   2
   3 -10   4 16310.8 2623.03   2
   3 -10   3 7943.37 1736.73   2
   3 -10   2 23938.8 3178.70   2
  -3 -10  -2 21884.9 2712.06   2
  -3 -10  -1 2483.54 819.437   2
  -3 -10   0-49.6720 578.004   2
  -3 -10   1 3452.65 850.191   2
  -3 -10   2 22617.0 2849.09   2
  -3 -10   3 7083.10 1611.91   2
  -3 -10   5 8333.23 1787.88   2
 -10  -3   6 2219.97 1290.24   2
  -3 -10   6 586.230 561.833   2
  -3 -10   7 3154.77 1571.04   2
 -10  -3   7-285.796 768.629   2
  -3 -10   8 1937.23 806.421   2
 -10  -3   8 2180.74 1062.77   2
  -3 -10   9 1326.17 1121.66   2
 -10  -3   9 767.738 605.357   2
  -3 -10  11 843.626 970.571   2
 -10  -3  11 3782.41 1817.40   2
  -3 -10  12 3171.71 1614.67   2
 -10  -3  12 3020.60 1718.58   2
  -3 -10  13-1604.93 1413.10   2
 -10  -3  13-945.236 1025.79   2
  -3 -10  14-524.909 915.529   2
 -10  -3  14-303.264 654.135   2
 -10  -3  15-411.436 865.565   2
 -10   4  14 536.279 714.492   2
   4 -10  14-253.259 668.620   2
   4 -10  13 426.893 556.642   2
   4 -10  12 470.358 872.170   2
 -10   4  12 286.040 329.323   2
   4 -10  11-1712.12 1307.62   2
 -10   4  11 288.500 166.960   2
 -10   4  10 20203.5 4102.71   2
   4 -10   9-88.9309 235.504   2
 -10   4   9 322.624 53.4758   2
   4 -10   8 1987.10 965.064   2
 -10   4   8 4951.45 1760.14   2
 -10   4   7-301.529 394.397   2
   4 -10   7-726.506 824.165   2
   4 -10   6 5712.75 1699.02   2
 -10   4   6 5475.80 1438.18   2
   4 -10   4 19063.9 3197.63   2
  -4 -10  -1 6454.24 1678.82   2
  -4 -10   0 8757.19 1905.78   2
  -4 -10   1 4564.81 1181.12   2
  -4 -10   2 3154.12 923.077   2
  -4 -10   4 14126.0 2443.45   2
  -4 -10   5 2458.64 850.240   2
  -4 -10   6 6891.06 1806.89   2
 -10  -4   6 8706.52 2043.57   2
 -10  -4   7-1176.31 974.824   2
  -4 -10   7-768.432 727.720   2
 -10  -4   8 3004.47 1292.67   2
  -4 -10   8 2435.62 1064.41   2
  -4 -10   9-566.346 543.618   2
  -4 -10  10 20680.1 3748.93   2
 -10  -4  10 23051.7 4340.89   2
  -4 -10  11-880.565 882.510   2
 -10  -4  11 2037.58 1345.43   2
  -4 -10  12 1123.93 1209.11   2
 -10  -4  12 2402.44 1514.68   2
  -4 -10  13-734.566 886.980   2
 -10  -4  13-1323.59 1313.72   2
  -4 -10  14 178.804 207.363   2
 -10  -4  14-844.695 1072.73   2
   5 -10  14-642.222 899.195   2
 -10   5  13 1138.45 888.537   2
   5 -10  13 1522.44 1212.79   2
   5 -10  12 5163.97 2156.32   2
 -10   5  12 2295.37 1151.15   2
   5 -10  11 1833.09 1249.61   2
 -10   5  11 710.551 594.116   2
 -10   5  10 2493.61 1323.98   2
   5 -10   9 1599.26 979.192   2
 -10   5   9 1655.93 963.481   2
   5 -10   8 4255.50 1590.41   2
 -10   5   8 6424.40 1987.22   2
 -10   5   7 2738.75 1042.82   2
   5 -10   7 2236.10 1039.75   2
  -5 -10   0 3241.84 1716.84   2
  -5 -10   3 9228.87 1971.26   2
  -5 -10   4 2730.93 974.588   2
 -10  -5   5 1241.07 811.196   2
  -5 -10   5-564.811 823.657   2
 -10  -5   6 257.592 384.674   2
  -5 -10   6-242.857 461.394   2
 -10  -5   7 2458.17 1183.48   2
  -5 -10   7-368.224 983.096   2
  -5 -10   8 4355.01 1624.58   2
 -10  -5   9 3457.27 1677.55   2
  -5 -10  10-201.462 489.505   2
 -10  -5  10 3703.27 1769.21   2
  -5 -10  11-358.512 903.334   2
 -10  -5  11 2453.62 1609.78   2
 -10  -5  12 4858.68 2216.08   2
  -5 -10  12 4495.34 2204.84   2
  -5 -10  13 1315.04 1253.00   2
 -10  -5  13 315.932 332.398   2
  -5 -10  14-552.894 632.069   2
 -10  -5  14-891.159 1171.27   2
   6 -10  13 962.385 1062.33   2
 -10   6  13 1055.60 1051.30   2
 -10   6  12 1434.38 876.249   2
   6 -10  12 5363.45 2221.13   2
 -10   6  11-9.42481 336.440   2
   6 -10  11 1078.82 904.514   2
 -10   6  10 10732.5 2567.70   2
   6 -10  10 15763.5 3528.74   2
 -10   6   9 513.076 564.123   2
  -6 -10   1 9422.84 2672.18   2
  -6 -10   2 7535.65 2005.80   2
  -6 -10   3-720.023 890.510   2
  -6 -10   4 4029.67 1416.45   2
 -10  -6   5 319.330 580.776   2
  -6 -10   5-343.077 709.304   2
 -10  -6   6 12418.4 2605.26   2
  -6 -10   6 11148.1 2487.71   2
  -6 -10   7-587.874 714.318   2
 -10  -6   9 676.347 925.630   2
  -6 -10  10 10526.7 2777.85   2
 -10  -6  10 12172.9 3241.08   2
 -10  -6  11 588.995 840.450   2
  -6 -10  12 2199.80 1403.07   2
 -10  -6  12 1715.30 1335.03   2
  -6 -10  13 1436.88 1435.04   2
 -10  -6  13-1122.25 1162.90   2
 -10   7  12 3933.21 1714.48   2
 -10   7  11-503.008 708.746   2
 -10   7  10 1993.16 1123.72   2
 -10   7   7 2993.66 1255.04   2
 -10   7   6 496.120 583.869   2
  -7 -10   1 30899.6 5286.85   2
  -7 -10   2 32011.9 5251.40   2
  -7 -10   3 480.698 1081.74   2
  -7 -10   4-1363.30 970.879   2
  -7 -10   5-757.946 1238.20   2
 -10  -7   5 3376.34 1326.29   2
 -10  -7   6 478.795 558.056   2
  -7 -10   6-171.097 422.890   2
  -7 -10   7 2052.90 1209.89   2
 -10  -7   8 9735.06 2527.94   2
 -10  -7   9 3238.03 1529.08   2
  -7 -10   9 2023.34 1067.77   2
 -10  -7  10 3017.44 1641.87   2
 -10  -7  11 765.612 897.321   2
  -7 -10  12 926.518 765.092   2
 -10  -7  12 4697.13 2155.47   2
 -10  -7  13-868.191 1066.86   2
  -7 -10  13-1.24470 1179.86   2
 -10   8   9 4961.68 1522.45   2
 -10   8   8 292.541 332.896   2
 -10   8   7 7163.80 1785.49   2
 -10   8   6 1450.67 772.405   2
 -10   8   5 5594.07 1633.98   2
  -8 -10   2 42583.3 6150.48   2
  -8 -10   3 9245.54 3216.46   2
  -8 -10   4 1424.30 937.903   2
 -10  -8   4 3524.13 1413.86   2
  -8 -10   5 4735.15 1818.66   2
 -10  -8   7 8755.33 2415.76   2
 -10  -8   8 1475.77 1018.45   2
  -8 -10   8-1913.95 1337.93   2
  -8 -10   9 5506.15 1968.90   2
 -10  -8   9 9422.85 2594.20   2
  -8 -10  10 1988.46 1458.58   2
 -10  -8  10 4675.69 2198.23   2
 -10  -8  11 2136.05 1277.55   2
  -8 -10  11 464.560 621.543   2
 -10  -8  12 1897.07 1393.70   2
 -10   9   6-295.566 510.636   2
 -10   9   5 488.356 434.439   2
  -9 -10   2 28868.2 4588.15   2
 -10  -9   3 2741.48 1347.67   2
  -9 -10   3 1674.96 1315.25   2
  -9 -10   4 989.306 1178.08   2
 -10  -9   6 1689.66 1092.46   2
  -9 -10   6-1996.76 1209.65   2
  -9 -10   7 4015.61 1896.35   2
 -10  -9   7 5217.22 1963.00   2
 -10  -9   8 6366.71 2269.95   2
  -9 -10   8 6852.00 2234.95   2
 -10  -9   9 2292.32 1361.04   2
  -9 -10   9 1849.76 1419.08   2
 -10  -9  10 1727.20 1125.35   2
  -9 -10  10-67.5192 169.299   2
 -10  -9  11 1471.34 1230.38   2
  -9 -10  11 1487.68 1387.17   2
 -10  10   4 20548.8 3673.40   2
 -10 -10   5 332.827 98.8689   2
 -10 -10   6 15975.0 3558.52   2
 -10 -10   7 607.317 901.945   2
 -10 -10   8 2990.07 1475.38   2
 -10 -10   9 728.716 662.701   2
 -10 -10  10 19903.2 4201.67   2
 -10 -10  11-52.3498 701.753   2
   0 -11   1 934.705 587.888   2
   0 -11  -1 885.808 364.288   2
   0 -11   2 1362.43 727.360   2
   0 -11   3 2635.20 1115.87   2
   0 -11   4 3636.58 1352.06   2
   0 -11   5 2454.98 1088.98   2
   0 -11   6 9924.07 2156.03   2
   0 -11   7 15041.4 2886.65   2
 -11   0   7 10820.0 2085.92   2
   0 -11   8 20351.4 3730.49   2
 -11   0   8 10797.6 2371.43   2
 -11   0   9-1262.86 1165.99   2
   0 -11   9 702.959 606.400   2
   0 -11  11 5921.43 2260.35   2
 -11   0  11 5097.96 1931.20   2
 -11   0  12 661.353 708.781   2
   0 -11  12-1070.47 1357.47   2
   0 -11  13-2347.28 1598.70   2
 -11   0  13-760.008 903.094   2
   0 -11  14 5486.96 2519.60   2
 -11   0  14 1008.10 961.305   2
   1 -11  14 2379.88 1890.90   2
 -11   1  14 904.860 957.073   2
   1 -11  13-214.413 437.324   2
 -11   1  13-1357.26 1067.71   2
 -11   1  12-390.965 536.415   2
   1 -11  11 1598.24 1491.02   2
 -11   1  10 2463.11 1299.74   2
   1 -11   9-865.954 905.480   2
   1 -11   8 156.100 1034.11   2
 -11   1   8-298.848 434.907   2
   1 -11   7-1676.55 1150.80   2
   1 -11   6 455.044 471.662   2
   1 -11   4-898.911 801.726   2
  -1 -11  -3-22.4219 108.742   2
   1 -11   3-339.982 543.205   2
  -1 -11  -2 169.894 131.808   2
   1 -11   2-436.785 608.718   2
   1 -11   1 58.0903 71.9646   2
   1 -11   0 1263.08 544.239   2
  -1 -11   0 1108.38 548.808   2
  -1 -11   1-553.352 622.887   2
  -1 -11   2 144.994 319.728   2
  -1 -11   3-414.582 552.786   2
  -1 -11   5-991.586 737.860   2
  -1 -11   6-49.6526 195.496   2
 -11  -1   7-1688.02 1142.48   2
 -11  -1   8-106.221 175.152   2
  -1 -11   8 1331.51 1372.02   2
  -1 -11   9 241.438 478.534   2
 -11  -1  11 3309.95 1677.43   2
  -1 -11  11 1272.77 1465.82   2
 -11  -1  12-397.248 647.155   2
  -1 -11  13-2462.17 1563.43   2
 -11  -1  13-1060.51 871.016   2
  -1 -11  14 1377.75 1418.88   2
 -11  -1  14-978.723 1176.89   2
 -11   2  14-595.250 891.733   2
   2 -11  14 518.544 819.597   2
   2 -11  13 657.935 543.066   2
 -11   2  13-602.789 657.502   2
   2 -11  12-1458.21 1329.44   2
 -11   2  12 53.9499 332.520   2
   2 -11  11 4621.54 1967.35   2
 -11   2  10 5437.23 1997.57   2
 -11   2   9-463.513 505.198   2
   2 -11   9-380.119 690.117   2
 -11   2   8 902.956 466.471   2
   2 -11   8 2777.02 1034.08   2
   2 -11   7 15897.3 2961.93   2
 -11   2   7 6821.08 1568.87   2
   2 -11   6 13038.3 2623.58   2
  -2 -11  -4 109.463 298.809   2
   2 -11   4 487.220 250.238   2
   2 -11   3 402.136 460.301   2
   2 -11   2 1.08860 255.117   2
  -2 -11  -1-93.9477 271.567   2
  -2 -11   0 1558.10 956.984   2
  -2 -11   1 21.0532 256.828   2
  -2 -11   2-47.0055 150.855   2
  -2 -11   3 480.481 407.349   2
  -2 -11   5 3995.76 1358.99   2
  -2 -11   6 12495.9 2663.32   2
 -11  -2   6 11827.3 2507.80   2
  -2 -11   7 8771.42 2046.55   2
 -11  -2   7 9345.77 2031.75   2
  -2 -11   8 2826.32 1309.51   2
 -11  -2   8-222.421 915.506   2
  -2 -11   9 1662.05 1104.43   2
  -2 -11  10 5004.44 2014.09   2
 -11  -2  10 9677.51 2678.79   2
  -2 -11  11 4885.41 2041.51   2
 -11  -2  11 8239.78 2530.95   2
 -11  -2  12-178.322 518.967   2
  -2 -11  12-1111.63 1004.69   2
 -11  -2  13 1.18512 317.199   2
  -2 -11  13-306.939 811.263   2
 -11  -2  14-733.104 853.362   2
  -2 -11  14-1157.97 1267.53   2
 -11   3  14-1540.67 1189.79   2
   3 -11  14-1596.60 1363.09   2
   3 -11  13-943.432 934.069   2
 -11   3  13-956.179 1085.64   2
   3 -11  12 814.698 864.936   2
   3 -11  11-353.734 418.110   2
 -11   3  11-1124.20 1092.30   2
 -11   3  10 2554.10 1305.08   2
 -11   3   9 280.950 492.632   2
   3 -11   9 527.629 678.923   2
 -11   3   8-83.4933 307.775   2
   3 -11   8 1368.46 997.714   2
 -11   3   7-847.031 769.422   2
   3 -11   7 215.595 466.882   2
   3 -11   6 3412.81 1493.44   2
   3 -11   4-238.558 470.979   2
  -3 -11  -3-190.326 311.089   2
   3 -11   3-239.243 507.246   2
  -3 -11  -2 330.751 452.340   2
   3 -11   2 199.678 209.347   2
  -3 -11  -1 76.0964 182.667   2
  -3 -11   0 2681.73 1236.91   2
  -3 -11   1 278.688 255.932   2
  -3 -11   2 262.203 268.983   2
  -3 -11   4-445.773 422.542   2
  -3 -11   5 493.024 524.904   2
  -3 -11   6 6415.88 2027.82   2
 -11  -3   6 1348.04 613.900   2
  -3 -11   7 1075.00 392.434   2
 -11  -3   7-1342.58 1069.41   2
  -3 -11   8 2846.31 1427.89   2
 -11  -3   9-845.739 643.899   2
  -3 -11  10 83.1196 631.565   2
 -11  -3  10 4334.67 1910.17   2
  -3 -11  11-61.7232 428.020   2
 -11  -3  11 661.865 857.616   2
  -3 -11  12 1839.68 1596.58   2
 -11  -3  12 3338.05 1796.49   2
  -3 -11  13-1390.20 1160.99   2
 -11  -3  13-216.380 443.170   2
  -3 -11  14-1172.87 1048.93   2
 -11  -3  14-1405.53 1227.06   2
   4 -11  14-1608.25 1263.13   2
 -11   4  14-453.921 950.297   2
   4 -11  13-604.062 850.758   2
 -11   4  13-2028.10 1592.37   2
   4 -11  12 1130.54 993.664   2
   4 -11  11 316.289 604.416   2
 -11   4  11-375.220 519.141   2
 -11   4  10 1672.91 1137.93   2
   4 -11  10-1734.11 1337.21   2
 -11   4   9 656.559 780.571   2
   4 -11   9-590.350 704.525   2
 -11   4   8 2961.53 1224.79   2
   4 -11   8 3903.37 1552.92   2
 -11   4   7 1031.77 612.123   2
   4 -11   7 1125.81 775.359   2
   4 -11   6-1790.56 1131.24   2
   4 -11   5-1558.99 1221.04   2
   4 -11   4-946.673 1060.37   2
  -4 -11  -2 300.318 274.941   2
  -4 -11  -1-209.894 430.072   2
  -4 -11   0 3019.37 1266.14   2
  -4 -11   1-547.688 498.525   2
  -4 -11   3 179.216 369.961   2
  -4 -11   4-441.606 567.339   2
  -4 -11   5-549.080 614.717   2
 -11  -4   6-917.261 804.306   2
  -4 -11   6 279.155 344.199   2
 -11  -4   7 893.233 480.027   2
  -4 -11   7 2935.75 1311.30   2
  -4 -11   8 6582.68 2051.37   2
 -11  -4   9 1737.74 1360.42   2
  -4 -11  10-1744.36 1334.13   2
 -11  -4  10 3010.62 1656.96   2
  -4 -11  11 121.410 390.682   2
 -11  -4  11 1591.86 1241.39   2
 -11  -4  12 5662.66 2426.88   2
  -4 -11  12 4095.79 1834.62   2
  -4 -11  13-1300.53 1154.87   2
 -11  -4  13-595.853 619.425   2
 -11  -4  14-1046.92 1118.89   2
   5 -11  13-1102.82 1207.61   2
   5 -11  12 1143.96 1077.34   2
 -11   5  12-399.856 585.958   2
   5 -11  11-1359.18 1078.88   2
 -11   5  11-1897.17 1265.12   2
 -11   5  10 1875.19 1185.02   2
   5 -11  10 443.589 607.178   2
 -11   5   9-637.519 716.835   2
 -11   5   8-393.109 738.383   2
   5 -11   8-239.752 330.314   2
 -11   5   7-826.431 644.751   2
 -11   5   6 173.394 66.2320   2
   5 -11   6-940.579 1123.69   2
  -5 -11  -1-49.8111 313.671   2
  -5 -11   2 774.826 537.490   2
  -5 -11   3 233.909 880.208   2
  -5 -11   4-249.501 417.654   2
  -5 -11   5-851.276 811.698   2
 -11  -5   6-289.400 426.354   2
  -5 -11   6 268.484 300.059   2
  -5 -11   7-487.151 532.430   2
 -11  -5   8 696.158 527.697   2
 -11  -5   9 927.856 1042.06   2
  -5 -11  10 2495.73 1434.48   2
 -11  -5  10 2964.98 1662.39   2
  -5 -11  11-383.603 1007.66   2
 -11  -5  11-131.768 760.676   2
  -5 -11  12 2327.93 1607.35   2
 -11  -5  12 1986.33 1476.08   2
  -5 -11  13-776.968 820.352   2
 -11  -5  13-392.889 243.933   2
 -11   6  13-138.619 344.023   2
 -11   6  12 2905.77 1664.07   2
   6 -11  12 4825.02 2187.13   2
 -11   6  11-1374.67 1130.62   2
 -11   6  10 193.895 46.4128   2
 -11   6   9-963.339 921.439   2
 -11   6   8 2186.60 1168.27   2
 -11   6   7-26.8732 534.381   2
 -11   6   6 229.557 235.991   2
  -6 -11   0 12600.9 2908.89   2
  -6 -11   1 914.104 1039.03   2
  -6 -11   2 9116.96 2824.85   2
  -6 -11   4 435.956 683.461   2
 -11  -6   5 393.754 287.469   2
  -6 -11   5 691.562 575.638   2
  -6 -11   6-447.664 611.315   2
 -11  -6   7-561.673 737.007   2
  -6 -11   7-142.332 463.889   2
 -11  -6   8 3431.12 1590.94   2
 -11  -6   9 2366.95 1423.28   2
  -6 -11   9 621.374 715.094   2
  -6 -11  10 493.066 414.982   2
 -11  -6  10 1243.85 1126.36   2
 -11  -6  11-936.346 1025.27   2
  -6 -11  12 6207.05 2278.87   2
 -11  -6  12 5175.57 2213.73   2
  -6 -11  13 979.034 1055.38   2
 -11   7  11-82.3419 267.182   2
 -11   7  10-847.922 729.396   2
 -11   7   9-1328.06 929.095   2
 -11   7   8-1732.27 1238.96   2
 -11   7   7-1923.08 1077.53   2
  -7 -11   0 30324.7 5595.01   2
  -7 -11   1 958.628 1712.68   2
  -7 -11   2 16581.3 3863.63   2
  -7 -11   3-1617.44 1412.98   2
  -7 -11   4-430.603 247.173   2
  -7 -11   5-159.537 714.385   2
 -11  -7   6-1108.62 983.725   2
  -7 -11   6-86.8374 273.991   2
 -11  -7   7-619.520 132.330   2
 -11  -7   8 564.344 720.382   2
  -7 -11   8-331.459 853.052   2
 -11  -7   9 655.675 933.365   2
  -7 -11   9-1136.74 875.780   2
 -11  -7  10 604.414 757.713   2
  -7 -11  10-288.302 831.869   2
 -11  -7  11 1502.83 1372.15   2
  -7 -11  12-670.720 461.911   2
 -11  -7  12 2214.09 1669.30   2
 -11   8   6 3089.98 1294.16   2
  -8 -11   1 1844.74 1447.37   2
  -8 -11   2 5200.10 2226.84   2
  -8 -11   3 1517.09 1339.74   2
  -8 -11   4 4679.04 2246.20   2
 -11  -8   5 394.318 344.698   2
 -11  -8   6 2714.51 1228.71   2
 -11  -8   7 734.859 649.503   2
  -8 -11   7 203.903 427.978   2
 -11  -8   8 1713.89 1146.11   2
  -8 -11   8-708.382 952.903   2
 -11  -8   9 240.092 1074.75   2
  -8 -11   9 897.381 824.884   2
 -11  -8  10 3296.38 1577.71   2
  -8 -11  10 2656.95 1556.14   2
 -11  -8  11 2099.88 1672.25   2
 -11   9   6 32.5074 273.514   2
 -11   9   5-340.636 492.781   2
  -9 -11   1 338.328 997.048   2
  -9 -11   2 1312.81 1429.19   2
  -9 -11   3-519.071 848.506   2
 -11  -9   4-1102.70 859.922   2
 -11  -9   5-1127.95 917.995   2
 -11  -9   6 1421.31 1021.40   2
  -9 -11   6 1444.98 1066.68   2
 -11  -9   7 1126.91 1238.86   2
  -9 -11   7 205.939 595.786   2
 -11  -9   8 941.584 946.451   2
  -9 -11   8 695.498 946.975   2
 -11  -9   9-467.423 555.489   2
  -9 -11   9-561.245 179.229   2
 -11  -9  10 1999.09 1339.82   2
  -9 -11  10 2524.54 1720.65   2
  -9 -11  11-410.612 431.825   2
 -11 -10   3 1743.86 1178.40   2
 -10 -11   3 1912.59 1380.91   2
 -11 -10   4-759.243 825.505   2
 -10 -11   4-229.838 743.091   2
 -11 -10   5 780.062 800.007   2
 -10 -11   5 1961.05 1145.05   2
 -11 -10   6 812.381 908.727   2
 -10 -11   6-943.510 1058.87   2
 -11 -10   7 2135.30 1279.78   2
 -10 -11   7 857.021 587.350   2
 -11 -10   8 2879.00 1703.84   2
 -10 -11   8 2838.06 1638.69   2
 -11 -10   9 1135.06 1272.79   2
 -10 -11   9 2796.35 1835.35   2
 -11 -10  10 1459.18 1377.43   2
 -10 -11  10 2668.37 1698.63   2
 -11 -11   2 3889.17 1712.21   2
 -11 -11   3-486.478 731.958   2
 -11 -11   4-261.410 389.245   2
 -11 -11   5-1826.56 1349.08   2
 -11 -11   6-16.8762 367.190   2
 -11 -11   7-401.353 384.664   2
 -11 -11   8-1068.74 923.857   2
 -11 -11   9 439.882 765.333   2
   0 -12  -1 6038.48 929.468   2
   0 -12   1 10529.4 1606.69   2
   0 -12   2 4937.82 1071.35   2
   0 -12   3 15362.6 2407.96   2
   0 -12   5 31331.8 3975.52   2
   0 -12   6 12015.2 3002.89   2
   0 -12   7 39466.4 5096.33   2
 -12   0   7 42730.8 4833.76   2
 -12   0   8-296.652 510.143   2
   0 -12   8 148.546 218.227   2
   0 -12  10 9733.14 2919.09   2
 -12   0  10 7346.09 2279.79   2
   0 -12  11 258.880 559.312   2
 -12   0  11 1520.65 1073.61   2
   0 -12  12-464.447 903.847   2
 -12   0  12 414.053 571.801   2
   0 -12  13 7149.10 2808.74   2
 -12   0  13 787.468 837.806   2
   1 -12  13 1797.10 1672.12   2
 -12   1  13 1.20256 345.518   2
   1 -12  12-1223.50 957.899   2
 -12   1  12 736.379 816.580   2
   1 -12  11-2083.06 1491.35   2
 -12   1  11 318.002 377.250   2
   1 -12  10 2816.96 1836.38   2
 -12   1  10 1768.69 1237.39   2
   1 -12   9 1643.90 1246.32   2
   1 -12   8 1322.68 991.881   2
 -12   1   8 514.653 341.947   2
   1 -12   7 5583.55 1787.05   2
 -12   1   7 8863.31 2109.09   2
   1 -12   6 9814.90 2403.61   2
   1 -12   5 6998.62 1821.10   2
   1 -12   3 11015.7 1986.16   2
  -1 -12  -2 2362.61 523.943   2
   1 -12   2 8960.08 1530.24   2
   1 -12   1 5926.62 1006.45   2
  -1 -12   0 9672.57 1467.82   2
   1 -12   0 8301.49 1216.14   2
  -1 -12   1 5743.90 984.652   2
  -1 -12   2 3615.29 716.335   2
  -1 -12   3 7684.63 1304.60   2
  -1 -12   5 1780.10 675.315   2
  -1 -12   6 6135.68 1739.89   2
  -1 -12   7 7200.08 2456.62   2
 -12  -1   7 8013.57 2377.88   2
  -1 -12   8 1128.23 873.072   2
 -12  -1   9 233.171 551.586   2
 -12  -1  10 2535.62 1494.84   2
  -1 -12  10 2826.23 1746.37   2
 -12  -1  11 154.280 352.098   2
  -1 -12  11-1556.49 1369.69   2
  -1 -12  12-339.528 358.453   2
 -12  -1  12 1011.14 955.422   2
  -1 -12  13 1758.28 1717.31   2
 -12  -1  13-739.317 887.496   2
 -12   2  13-160.843 372.798   2
   2 -12  13 276.508 504.294   2
 -12   2  12 2763.88 1664.77   2
   2 -12  12 1471.82 1051.24   2
 -12   2  11 392.992 542.844   2
   2 -12  11-545.904 616.070   2
   2 -12  10 876.656 731.080   2
 -12   2   9 1945.05 1219.47   2
   2 -12   9-512.904 374.093   2
 -12   2   8 1328.42 740.284   2
   2 -12   8 1525.03 970.691   2
 -12   2   7 2672.93 1101.49   2
   2 -12   7 2540.28 1255.73   2
   2 -12   6 17339.8 2934.50   2
  -2 -12  -5 378.708 392.084   2
   2 -12   5 3662.76 1340.61   2
   2 -12   4 14902.3 2351.55   2
  -2 -12  -4 10669.2 1712.94   2
  -2 -12  -3 4491.94 1087.54   2
   2 -12   3 6658.37 1590.25   2
   2 -12   2 15085.0 2269.12   2
  -2 -12  -1 4253.94 785.843   2
  -2 -12   0 4320.74 756.186   2
  -2 -12   1 5229.65 1065.21   2
  -2 -12   2 13763.2 2063.87   2
  -2 -12   4 10031.6 1920.82   2
  -2 -12   6 7931.89 1777.04   2
  -2 -12   7 213.641 423.716   2
  -2 -12   8 2607.50 1313.13   2
 -12  -2   9 1333.06 995.740   2
  -2 -12  10 2350.42 1450.66   2
 -12  -2  10 5598.90 2110.05   2
 -12  -2  11 552.330 645.502   2
  -2 -12  11-949.876 1072.52   2
 -12  -2  12 3394.27 1841.67   2
  -2 -12  12 2286.58 1433.28   2
 -12  -2  13-469.358 498.724   2
  -2 -12  13-1244.07 1253.67   2
   3 -12  13-234.438 547.491   2
 -12   3  13-500.387 793.838   2
   3 -12  12-1597.21 1155.54   2
 -12   3  12 513.336 625.977   2
   3 -12  11 1616.88 1224.40   2
   3 -12  10 2432.46 1356.10   2
 -12   3   9 3872.50 1547.94   2
 -12   3   8 381.659 447.874   2
   3 -12   8-226.626 549.117   2
 -12   3   7 14.8706 269.734   2
   3 -12   7-279.659 512.827   2
   3 -12   6 3451.37 1319.14   2
   3 -12   5 8548.64 1975.81   2
  -3 -12  -4 4911.22 1042.88   2
   3 -12   3 11645.8 2565.35   2
  -3 -12  -3 6057.27 1325.52   2
  -3 -12  -2 6234.70 1458.53   2
  -3 -12  -1 12155.4 2303.94   2
  -3 -12   0 20943.7 3441.76   2
  -3 -12   1 9687.72 1948.95   2
  -3 -12   3 3776.56 834.310   2
  -3 -12   4 6489.20 1374.89   2
  -3 -12   5 4318.97 1027.90   2
  -3 -12   6 3510.72 1313.64   2
  -3 -12   7-906.078 1045.63   2
 -12  -3   8-551.145 831.643   2
  -3 -12   8-1272.80 1024.67   2
  -3 -12   9-57.5544 638.098   2
 -12  -3   9 4243.36 1904.50   2
  -3 -12  10 3399.00 1635.37   2
 -12  -3  10 5483.55 2393.60   2
 -12  -3  11 2047.78 1454.52   2
  -3 -12  11 899.028 911.988   2
 -12  -3  12 1132.30 1012.31   2
  -3 -12  12-1569.77 1209.27   2
 -12  -3  13 207.876 726.296   2
  -3 -12  13-1859.07 1438.57   2
   4 -12  13 9.82080 240.301   2
 -12   4  13-177.889 437.572   2
 -12   4  12 1880.10 1388.95   2
   4 -12  12 996.794 949.212   2
   4 -12  11 2719.30 1525.27   2
 -12   4  10 1248.82 831.063   2
   4 -12  10 194.998 397.853   2
 -12   4   9 2752.42 1399.69   2
 -12   4   8 1108.65 748.617   2
   4 -12   8 380.361 500.479   2
 -12   4   7 302.270 285.531   2
   4 -12   7 725.273 450.531   2
   4 -12   6 2520.55 1312.45   2
   4 -12   5 7107.84 2059.39   2
  -4 -12  -3 5967.50 1377.49   2
  -4 -12  -2 9924.81 1824.56   2
  -4 -12  -1 4772.88 1067.36   2
  -4 -12   0 3349.40 1267.53   2
  -4 -12   2 18214.5 3007.65   2
  -4 -12   3 8247.02 1888.30   2
  -4 -12   4 4433.87 1148.97   2
  -4 -12   5 2814.61 959.698   2
  -4 -12   6 4338.57 1596.05   2
  -4 -12   7 445.838 321.566   2
 -12  -4   7-441.795 606.719   2
 -12  -4   8 1850.22 1188.97   2
  -4 -12   9-1588.74 1339.92   2
 -12  -4   9 3336.51 1730.69   2
  -4 -12  10 1613.47 1269.90   2
 -12  -4  10 3279.27 1772.41   2
  -4 -12  11 2731.52 1522.22   2
 -12  -4  11 3804.11 2011.11   2
  -4 -12  12 167.512 150.901   2
 -12  -4  12 2717.58 1737.39   2
  -4 -12  13-1162.96 1022.25   2
 -12  -4  13 993.039 1148.64   2
   5 -12  12 2185.59 1583.77   2
   5 -12  11 1969.12 1614.40   2
 -12   5  11 902.788 990.723   2
   5 -12  10 4762.67 1954.07   2
 -12   5  10 5818.16 2117.59   2
 -12   5   9 1540.51 1184.17   2
   5 -12   8 2244.57 1401.56   2
 -12   5   8 1045.91 736.666   2
 -12   5   7 1011.38 657.873   2
   5 -12   7 2009.28 1302.75   2
  -5 -12  -2 1590.64 818.432   2
  -5 -12   1 3677.10 1008.76   2
  -5 -12   2 3532.70 1287.49   2
  -5 -12   3 9026.41 2181.21   2
  -5 -12   4 3587.18 1318.98   2
  -5 -12   5-1635.27 1160.87   2
 -12  -5   6 2227.41 1069.86   2
  -5 -12   6 610.659 334.363   2
 -12  -5   7 1420.52 782.325   2
  -5 -12   7-944.793 1069.90   2
 -12  -5   8 1268.75 886.953   2
 -12  -5   9 4271.76 1908.30   2
  -5 -12  10 4525.06 1759.03   2
 -12  -5  10 6477.01 2282.93   2
  -5 -12  11 1146.73 1100.19   2
 -12  -5  11 1418.95 1151.34   2
  -5 -12  12 1734.96 1474.72   2
 -12  -5  12 3859.65 1983.98   2
 -12   6  11 3173.54 1860.90   2
 -12   6  10 2824.28 1684.76   2
 -12   6   9 3478.34 1593.16   2
 -12   6   8 3919.89 1713.34   2
 -12   6   7 6853.45 1889.07   2
 -12   6   6 263.270 356.443   2
  -6 -12  -1 5017.89 1600.93   2
  -6 -12   0 7696.94 2802.92   2
  -6 -12   1 5654.87 1667.55   2
  -6 -12   2 7761.80 2023.77   2
  -6 -12   3 3091.30 1303.67   2
  -6 -12   4 4393.86 1756.19   2
 -12  -6   5 1462.49 882.522   2
  -6 -12   5 1794.68 1030.68   2
 -12  -6   6 39.9393 272.079   2
  -6 -12   6 480.294 703.707   2
 -12  -6   7 6721.09 2022.05   2
 -12  -6   8 3146.31 1533.50   2
  -6 -12   8-56.4844 714.033   2
 -12  -6   9 4363.45 1865.72   2
  -6 -12   9 416.923 411.857   2
  -6 -12  10-1020.03 910.604   2
 -12  -6  10 2725.51 1611.67   2
  -6 -12  11 3262.96 1664.04   2
 -12  -6  11 2743.59 1701.23   2
  -6 -12  12 2879.47 1815.34   2
 -12   7  10 5532.34 2308.06   2
 -12   7   9 1114.89 1089.74   2
 -12   7   8 1725.46 1418.14   2
 -12   7   7 2326.41 1366.07   2
 -12   7   6 5879.11 1662.41   2
  -7 -12  -1 6562.22 2189.60   2
  -7 -12   0 40133.6 5489.68   2
  -7 -12   1 4212.15 1823.41   2
  -7 -12   2 962.873 881.540   2
  -7 -12   3-893.777 1028.59   2
  -7 -12   4 698.043 249.449   2
 -12  -7   5-439.112 405.677   2
  -7 -12   5 1751.78 1205.20   2
 -12  -7   6 6741.82 1879.59   2
 -12  -7   7 2409.87 1241.64   2
  -7 -12   7 1019.56 759.870   2
 -12  -7   8 1769.08 1125.35   2
  -7 -12   8-819.903 992.682   2
 -12  -7   9 2413.00 1395.16   2
  -7 -12   9-1964.40 1489.13   2
 -12  -7  10 4814.69 1852.07   2
  -7 -12  10 4195.17 1831.09   2
  -7 -12  11-2105.63 1328.07   2
 -12  -7  11 2131.95 1518.53   2
 -12   8   8 5372.83 2218.85   2
 -12   8   7 3164.32 1852.35   2
 -12   8   6 2618.36 1523.55   2
  -8 -12   0 439.231 725.701   2
  -8 -12   1 725.963 1022.37   2
  -8 -12   2 2212.14 1399.41   2
  -8 -12   3-1224.51 1470.69   2
 -12  -8   4-259.544 615.438   2
 -12  -8   5-545.751 538.094   2
 -12  -8   6 2146.52 1078.55   2
  -8 -12   6 3093.24 1718.82   2
 -12  -8   7 1466.69 1043.77   2
  -8 -12   7 832.451 848.924   2
  -8 -12   8 8138.47 2693.18   2
 -12  -8   8 8531.67 2467.58   2
 -12  -8   9-223.083 701.903   2
 -12  -8  10 1533.96 1277.72   2
  -8 -12  10-1123.94 1122.37   2
  -8 -12  11-2225.32 1643.34   2
  -9 -12   0 11822.5 3630.42   2
  -9 -12   1 2321.37 1869.27   2
 -12  -9   4-1029.76 811.992   2
 -12  -9   5 413.858 583.782   2
  -9 -12   5 1248.92 1148.31   2
 -12  -9   6 2912.09 1386.02   2
  -9 -12   6 6227.24 2631.78   2
 -12  -9   7 2814.77 1350.41   2
  -9 -12   7 937.164 1170.97   2
 -12  -9   8 1333.16 910.813   2
  -9 -12   8-471.680 407.536   2
 -12  -9   9-642.508 898.192   2
  -9 -12   9 724.386 439.343   2
  -9 -12  10 4018.90 2097.08   2
 -10 -12   1 2588.07 1936.47   2
 -10 -12   2 4437.92 2556.50   2
 -12 -10   3 2283.68 1175.06   2
 -10 -12   3 4659.45 2560.92   2
 -12 -10   4 1735.55 1072.40   2
 -10 -12   4 1487.24 1504.02   2
 -10 -12   5 5172.59 2582.87   2
 -12 -10   5 4784.83 1750.11   2
 -12 -10   6 3486.25 1662.72   2
 -10 -12   6 2910.70 1789.50   2
 -12 -10   7 6016.82 2181.70   2
 -10 -12   7 7367.28 2967.14   2
 -12 -10   8-129.895 624.193   2
 -10 -12   8 1653.46 1424.46   2
 -10 -12   9 4843.10 2454.62   2
 -11 -12   1-85.8715 591.474   2
 -12 -11   2-1182.00 1076.16   2
 -11 -12   2 1396.45 1230.85   2
 -12 -11   3 487.645 564.569   2
 -11 -12   3 1819.37 1518.71   2
 -12 -11   4 1600.91 1048.55   2
 -11 -12   4 1919.28 1438.20   2
 -12 -11   5 1305.70 1079.18   2
 -11 -12   5 1250.00 1236.62   2
 -12 -11   6 3481.00 1897.18   2
 -11 -12   6 5960.39 2815.59   2
 -12 -11   7-77.9398 525.306   2
 -11 -12   7 1322.44 1393.63   2
 -11 -12   8-1151.02 1130.26   2
 -12 -12   1 2109.37 1577.15   2
 -12 -12   2 2211.19 1531.56   2
 -12 -12   3-680.721 928.160   2
 -12 -12   4 2473.46 1562.88   2
 -12 -12   5 1317.38 1433.49   2
 -12 -12   6 1681.48 1387.89   2
   0 -13  -1 233.764 204.709   2
   0 -13   1 539.149 433.451   2
   0 -13   2 2148.18 1189.04   2
   0 -13   3 2137.19 1264.21   2
   0 -13   4 4515.06 1698.23   2
   0 -13   5 5800.83 1813.24   2
   0 -13   6 3818.69 1419.01   2
   0 -13   7-73.6338 689.539   2
 -13   0   8 125.602 462.147   2
   0 -13   8 3312.80 1740.45   2
 -13   0   9 2158.18 1246.63   2
   0 -13  10 917.763 803.744   2
 -13   0  10 481.933 606.933   2
   0 -13  11 557.336 762.452   2
 -13   0  11 858.906 775.035   2
 -13   0  12 1962.35 1247.34   2
   0 -13  12 6915.30 2745.94   2
   1 -13  12 1409.34 1477.32   2
 -13   1  12 35.7570 178.999   2
   1 -13  11-802.419 816.074   2
 -13   1  11 376.434 653.590   2
   1 -13  10 1.17336 133.592   2
 -13   1  10 1005.67 912.615   2
 -13   1   9 1177.34 914.536   2
   1 -13   8 310.434 474.203   2
   1 -13   7-538.349 538.789   2
   1 -13   6 768.639 869.705   2
   1 -13   5-192.354 434.730   2
   1 -13   3-72.5500 241.911   2
   1 -13   2 312.077 391.230   2
  -1 -13  -2 15.1445 134.026   2
   1 -13   1 199.349 291.343   2
  -1 -13   0 793.552 557.674   2
  -1 -13   1-418.977 583.103   2
  -1 -13   2-209.808 452.092   2
  -1 -13   4-879.980 571.737   2
  -1 -13   5-774.369 528.520   2
  -1 -13   6 668.341 691.951   2
 -13  -1   7-1044.74 925.349   2
  -1 -13   7-258.736 460.847   2
 -13  -1   8-891.077 839.964   2
  -1 -13   8 593.083 901.821   2
 -13  -1   9 720.640 877.220   2
  -1 -13   9 1306.30 1216.18   2
 -13  -1  10 1593.61 1209.01   2
  -1 -13  10 2244.13 1349.39   2
  -1 -13  11 270.038 546.764   2
 -13  -1  11 281.942 404.119   2
  -1 -13  12 2922.43 1862.20   2
 -13  -1  12 902.668 929.169   2
 -13   2  12 422.993 631.221   2
   2 -13  12-1628.18 1262.90   2
 -13   2  11 163.592 144.022   2
   2 -13  11 1254.53 1048.36   2
 -13   2  10 2289.67 1228.68   2
   2 -13  10 877.569 941.025   2
 -13   2   9 844.132 698.800   2
   2 -13   8-523.359 636.714   2
 -13   2   7 152.713 160.792   2
   2 -13   7 1775.90 1142.20   2
   2 -13   6 5674.23 1911.48   2
   2 -13   5 3762.83 1601.44   2
  -2 -13  -3 140.353 264.786   2
   2 -13   3 210.146 490.131   2
   2 -13   2-35.3942 309.924   2
  -2 -13  -1 20.3877 185.219   2
  -2 -13   0 2104.81 1455.18   2
  -2 -13   1-906.872 1087.41   2
  -2 -13   2-1072.10 1162.03   2
  -2 -13   4 530.884 282.421   2
  -2 -13   5 2555.98 1138.84   2
  -2 -13   6 7161.92 2303.08   2
 -13  -2   7-37.5308 557.669   2
  -2 -13   7 1865.49 1219.77   2
 -13  -2   8-679.151 690.463   2
 -13  -2   9 1490.47 1112.19   2
  -2 -13   9 907.245 955.391   2
 -13  -2  10 1911.94 1191.94   2
  -2 -13  10 3388.75 1741.70   2
 -13  -2  11 935.041 770.796   2
  -2 -13  11 63.8722 468.079   2
 -13  -2  12 901.167 964.382   2
  -2 -13  12 273.815 639.507   2
   3 -13  12-376.167 724.164   2
 -13   3  12 725.933 809.236   2
   3 -13  11-1390.71 1178.19   2
 -13   3  11 561.834 743.193   2
   3 -13  10-2110.02 1390.45   2
 -13   3  10 66.5869 318.809   2
   3 -13   8 128.287 374.542   2
 -13   3   8-515.446 494.837   2
 -13   3   7-1102.50 687.030   2
   3 -13   7-761.252 671.421   2
   3 -13   6-664.568 862.465   2
   3 -13   5-1063.68 905.599   2
  -3 -13  -3-71.6411 747.990   2
   3 -13   3-683.103 572.598   2
  -3 -13  -2 667.153 1024.44   2
  -3 -13  -1-313.928 711.377   2
  -3 -13   0 2455.35 1500.72   2
  -3 -13   1-710.295 1057.27   2
  -3 -13   4-1886.32 1228.17   2
  -3 -13   5-1876.26 1284.48   2
 -13  -3   6 831.526 723.675   2
  -3 -13   6-463.997 564.384   2
 -13  -3   7-1714.33 1186.28   2
  -3 -13   7-934.835 835.186   2
 -13  -3   8-617.330 724.741   2
 -13  -3   9 252.852 328.813   2
  -3 -13   9-1235.01 1048.75   2
 -13  -3  10-240.853 484.611   2
  -3 -13  10 304.855 394.040   2
 -13  -3  11 774.136 728.404   2
  -3 -13  11-1029.54 1025.18   2
 -13  -3  12 976.939 1067.46   2
  -3 -13  12 414.875 672.952   2
   4 -13  12-220.478 468.714   2
 -13   4  12 677.867 871.622   2
   4 -13  11-807.902 864.453   2
 -13   4  11 195.959 585.519   2
   4 -13  10-864.075 824.091   2
   4 -13   9-819.659 832.410   2
 -13   4   8-107.906 346.656   2
   4 -13   8 239.089 416.778   2
   4 -13   7-316.390 562.349   2
 -13   4   7-534.614 502.668   2
   4 -13   6-1047.66 902.640   2
  -4 -13  -5 4.31040 213.227   2
   4 -13   5-574.053 817.571   2
  -4 -13  -4-52.0200 62.2662   2
  -4 -13  -3-229.816 485.428   2
  -4 -13  -2 1588.31 1147.88   2
  -4 -13  -1-260.998 355.971   2
  -4 -13   2 1606.13 1159.78   2
  -4 -13   3-1371.59 1134.02   2
  -4 -13   4-1767.74 1182.35   2
  -4 -13   5 366.275 371.345   2
  -4 -13   6-218.060 513.217   2
 -13  -4   6-1147.44 975.392   2
 -13  -4   7-1004.53 955.566   2
  -4 -13   8-824.726 998.625   2
 -13  -4   8-434.027 689.765   2
  -4 -13   9-1575.30 1195.42   2
 -13  -4   9-321.875 404.875   2
  -4 -13  10 102.446 406.881   2
 -13  -4  10 243.853 129.737   2
  -4 -13  11-1221.12 1110.27   2
 -13  -4  11-180.095 291.383   2
  -4 -13  12 739.787 892.701   2
 -13  -4  12 1847.24 1347.48   2
   5 -13  11-852.164 981.702   2
 -13   5  11-657.400 760.078   2
   5 -13  10 1092.10 964.133   2
 -13   5   9-634.591 717.594   2
   5 -13   9 123.740 348.199   2
 -13   5   8-419.007 481.230   2
 -13   5   7-437.986 437.277   2
  -5 -13  -4 90.4960 175.106   2
  -5 -13  -3-331.313 342.262   2
  -5 -13   0 4941.59 1809.32   2
  -5 -13   1 1268.45 1055.82   2
  -5 -13   2 6995.68 2265.26   2
  -5 -13   3-100.774 311.000   2
  -5 -13   4 155.334 64.2794   2
  -5 -13   5-307.463 453.132   2
 -13  -5   6-1056.72 928.917   2
  -5 -13   6-416.354 709.977   2
 -13  -5   7-1317.46 994.983   2
  -5 -13   8-618.281 748.526   2
 -13  -5   8-532.667 676.860   2
  -5 -13   9-1504.28 1179.31   2
 -13  -5   9 801.567 1096.48   2
  -5 -13  10 1867.98 1319.02   2
 -13  -5  10 1090.65 1032.47   2
  -5 -13  11-5.08411 287.514   2
 -13  -5  11 260.756 744.683   2
 -13   6  10 362.212 422.362   2
 -13   6   9-413.485 478.928   2
 -13   6   8 1687.44 1028.90   2
 -13   6   7 200.702 64.2910   2
 -13   6   6 20.3139 125.063   2
  -6 -13  -3-624.070 461.226   2
  -6 -13  -2 2135.43 965.429   2
  -6 -13  -1 1260.68 844.420   2
  -6 -13   0 3340.84 1447.17   2
  -6 -13   1 1938.65 1354.41   2
  -6 -13   2 6352.46 2181.52   2
  -6 -13   3 632.688 706.870   2
  -6 -13   4 22.5650 246.999   2
  -6 -13   5 773.254 784.903   2
 -13  -6   6-1195.96 855.848   2
 -13  -6   7-641.608 729.042   2
  -6 -13   7-107.252 147.263   2
 -13  -6   8 1492.14 1044.40   2
  -6 -13   8 1445.01 1066.13   2
  -6 -13   9-716.556 974.758   2
 -13  -6   9 1415.00 1097.57   2
  -6 -13  10 836.451 870.666   2
 -13  -6  10 245.477 463.325   2
  -6 -13  11 885.958 930.479   2
 -13   7  10 1458.97 1586.93   2
 -13   7   9-3037.64 2165.15   2
 -13   7   8 197.301 382.791   2
 -13   7   7-271.410 501.521   2
 -13   7   6 185.001 111.224   2
  -7 -13  -2 395.221 264.772   2
  -7 -13  -1-378.053 362.886   2
  -7 -13   0 347.125 380.141   2
  -7 -13   1 109.385 316.627   2
  -7 -13   2 275.398 509.690   2
  -7 -13   3 281.294 411.096   2
  -7 -13   4-426.968 440.643   2
 -13  -7   5-1273.00 874.194   2
 -13  -7   6-604.605 672.057   2
  -7 -13   6 843.066 977.133   2
 -13  -7   7-190.287 486.848   2
  -7 -13   7-860.660 932.658   2
 -13  -7   8 483.034 450.109   2
  -7 -13   8-742.413 908.068   2
 -13  -7   9-57.1093 598.489   2
  -7 -13   9-1477.56 1348.53   2
  -7 -13  10 526.961 596.906   2
 -13  -7  10 800.382 733.171   2
 -13   8   7 500.590 920.076   2
 -13   8   6 1067.55 993.008   2
  -8 -13  -2 445.660 476.541   2
  -8 -13  -1 117.590 484.473   2
  -8 -13   0 1629.97 1183.75   2
  -8 -13   1-555.293 894.853   2
  -8 -13   2-2700.46 1689.33   2
 -13  -8   4-645.940 659.311   2
  -8 -13   4 1174.09 811.759   2
 -13  -8   5-829.068 703.184   2
  -8 -13   5 428.044 616.630   2
 -13  -8   6 1025.18 648.432   2
  -8 -13   6 2250.92 1509.38   2
 -13  -8   7 971.068 814.386   2
  -8 -13   7-235.058 524.641   2
 -13  -8   8-80.0421 274.861   2
  -8 -13   8-1421.05 1320.26   2
 -13  -8   9-489.165 629.820   2
  -8 -13   9-1536.54 1278.24   2
  -8 -13  10 1407.62 1277.06   2
 -13   9   5-80.7477 458.515   2
  -9 -13  -1 625.664 769.967   2
  -9 -13   3-3253.20 2167.36   2
  -9 -13   4-1600.04 1764.48   2
 -13  -9   5-756.974 651.759   2
  -9 -13   5-552.645 713.799   2
 -13  -9   6 770.500 582.369   2
  -9 -13   6 1138.09 1490.72   2
 -13  -9   7 214.739 414.225   2
  -9 -13   7 387.065 797.310   2
 -13  -9   8-25.5570 710.445   2
  -9 -13   8 159.953 709.544   2
  -9 -13   9-69.1164 343.655   2
 -10 -13  -1 393.778 477.890   2
 -10 -13   0-162.173 428.242   2
 -10 -13   1 1211.81 1143.56   2
 -10 -13   2 2752.38 1936.71   2
 -13 -10   3-674.982 577.325   2
 -10 -13   3-634.398 1038.86   2
 -13 -10   4-468.415 543.688   2
 -10 -13   4 66.3522 884.367   2
 -13 -10   5 356.183 512.571   2
 -10 -13   5 4184.89 2358.65   2
 -13 -10   6 497.751 654.240   2
 -10 -13   6 1728.62 1747.53   2
 -13 -10   7 877.902 861.891   2
 -10 -13   7 2153.77 1636.51   2
 -10 -13   8 1652.76 1416.31   2
 -11 -13   0 1415.13 1253.70   2
 -11 -13   1 5.75541 501.417   2
 -13 -11   2-782.627 738.630   2
 -11 -13   2-967.595 965.153   2
 -13 -11   3-1342.24 980.144   2
 -11 -13   3-3303.89 2025.08   2
 -13 -11   4-328.622 635.753   2
 -11 -13   4-2306.07 1998.90   2
 -13 -11   5-145.241 371.209   2
 -11 -13   5-892.103 1365.44   2
 -13 -11   6-566.676 646.086   2
 -11 -13   6 1.81803 633.553   2
 -12 -13   0 3356.81 1653.14   2
 -13 -12   1 1071.89 1145.13   2
 -12 -13   1 299.084 993.165   2
 -13 -12   2-65.1600 214.429   2
 -12 -13   2 1.43315 583.536   2
 -13 -12   3 184.953 297.831   2
 -12 -13   3-478.757 806.244   2
 -13 -12   4 4.57365 240.787   2
 -12 -13   4-1294.41 1419.89   2
   0 -14   1 436.043 652.741   2
   0 -14   2 205.257 190.777   2
   0 -14   4 2974.50 1548.95   2
   0 -14   5 5894.56 2004.12   2
   0 -14   6 5627.33 2067.42   2
   0 -14   7 600.734 842.823   2
 -14   0   7-925.102 830.143   2
 -14   0   8 225.092 41.2590   2
   0 -14   9 3870.61 2020.02   2
 -14   0   9 1575.35 980.404   2
 -14   0  10 1268.84 931.386   2
   0 -14  10 5490.83 2589.38   2
 -14   0  11 2295.39 1246.16   2
   0 -14  11 7547.82 2964.41   2
 -14   1  11 223.025 333.081   2
   1 -14  11 2023.74 1739.61   2
 -14   1  10 1794.27 1064.08   2
   1 -14  10 2918.51 1693.96   2
 -14   1   9 748.627 750.580   2
   1 -14   9 1361.76 1164.92   2
 -14   1   8 162.976 336.951   2
 -14   1   7-957.627 757.255   2
   1 -14   7 27.8002 321.636   2
   1 -14   6 485.004 662.486   2
   1 -14   5 596.734 780.283   2
   1 -14   4 314.073 329.155   2
   1 -14   3 508.479 611.715   2
   1 -14   2 610.759 577.275   2
   1 -14   1-287.118 518.976   2
  -1 -14   0 187.396 559.716   2
  -1 -14   1-56.9080 385.467   2
  -1 -14   2-28.3077 427.978   2
  -1 -14   4 515.247 562.579   2
  -1 -14   5-359.144 337.265   2
  -1 -14   6 347.890 828.131   2
 -14  -1   7-1150.38 908.677   2
  -1 -14   7 128.873 484.263   2
 -14  -1   8 157.165 165.150   2
 -14  -1   9 384.578 707.181   2
  -1 -14   9 2448.02 1549.59   2
  -1 -14  10 4541.21 2336.75   2
 -14  -1  10 333.821 384.623   2
  -1 -14  11 3533.47 2283.87   2
 -14  -1  11 1322.61 1064.08   2
 -14   2  11 629.156 597.272   2
   2 -14  11 181.677 650.416   2
 -14   2  10 520.894 481.946   2
   2 -14  10 484.817 798.267   2
 -14   2   9 238.841 460.486   2
   2 -14   9 1090.73 998.194   2
 -14   2   8 1419.16 829.985   2
 -14   2   7-299.532 449.281   2
   2 -14   7 472.821 590.085   2
   2 -14   6 491.433 579.835   2
   2 -14   5 1501.44 1011.19   2
   2 -14   3 467.195 377.973   2
   2 -14   2 585.362 698.434   2
  -2 -14  -1 158.800 225.161   2
  -2 -14   0 720.975 761.118   2
  -2 -14   1 520.366 656.552   2
  -2 -14   3 323.164 223.957   2
  -2 -14   4 373.259 263.883   2
  -2 -14   5 703.782 484.409   2
  -2 -14   6-441.257 761.290   2
 -14  -2   7 8.99854 240.775   2
  -2 -14   7 227.666 617.997   2
 -14  -2   8 1700.97 1137.15   2
  -2 -14   8 3474.05 1728.86   2
 -14  -2   9-226.298 443.140   2
  -2 -14   9 745.389 804.818   2
 -14  -2  10 173.684 330.161   2
  -2 -14  10 998.084 1280.69   2
 -14  -2  11 833.997 908.932   2
  -2 -14  11 612.266 841.478   2
   3 -14  11-839.902 877.529   2
 -14   3  11 196.491 380.430   2
   3 -14  10-784.327 801.119   2
 -14   3  10 465.326 483.718   2
 -14   3   9 100.679 257.890   2
   3 -14   9-978.077 875.190   2
 -14   3   8 134.812 178.159   2
   3 -14   7 608.263 668.511   2
   3 -14   6-151.585 268.601   2
   3 -14   5-414.850 672.208   2
  -3 -14  -2 1929.67 1732.02   2
  -3 -14  -1 919.344 1463.52   2
  -3 -14   0 9002.84 3461.27   2
  -3 -14   2 152.622 1124.47   2
  -3 -14   3-2210.33 1699.46   2
  -3 -14   4-141.198 430.252   2
  -3 -14   5-220.730 537.707   2
 -14  -3   6-427.402 699.098   2
  -3 -14   6 104.623 364.651   2
 -14  -3   7 798.276 722.423   2
 -14  -3   8 181.535 230.698   2
  -3 -14   8-580.157 825.987   2
 -14  -3   9-826.127 895.719   2
  -3 -14   9-651.916 830.018   2
 -14  -3  10 429.435 660.022   2
  -3 -14  10 698.581 819.693   2
 -14  -3  11 154.364 591.545   2
  -3 -14  11-1458.31 1206.88   2
   4 -14  11-1231.78 1041.90   2
 -14   4  11-420.647 526.002   2
   4 -14  10-701.230 971.170   2
 -14   4  10 893.729 823.372   2
   4 -14   9-239.993 561.930   2
 -14   4   9 224.901 343.742   2
   4 -14   7 609.275 615.816   2
   4 -14   6-385.416 423.714   2
  -4 -14  -3-417.494 1115.29   2
  -4 -14  -2 950.350 1059.58   2
  -4 -14  -1-1728.89 1544.61   2
  -4 -14   1-805.250 1202.31   2
  -4 -14   2 889.412 803.871   2
  -4 -14   3-243.034 286.745   2
  -4 -14   4 7821.93 2524.07   2
  -4 -14   5 156.859 392.744   2
 -14  -4   6-402.054 601.871   2
  -4 -14   6-799.061 988.358   2
 -14  -4   7 909.226 809.979   2
  -4 -14   7-78.9098 781.808   2
 -14  -4   8 166.980 256.469   2
  -4 -14   8-1073.10 941.286   2
 -14  -4   9-689.588 715.532   2
  -4 -14   9-1249.31 1091.96   2
 -14  -4  10 458.241 597.447   2
  -4 -14  10 33.6429 221.629   2
  -4 -14  11-1691.94 1372.96   2
   5 -14  10-303.272 643.690   2
 -14   5  10 345.393 554.615   2
 -14   5   9-132.172 371.333   2
  -5 -14  -4 123.528 243.481   2
  -5 -14  -3 289.338 450.598   2
  -5 -14  -1-507.387 392.799   2
  -5 -14   0 5217.08 1890.03   2
  -5 -14   1-371.220 536.686   2
  -5 -14   2 1044.02 762.838   2
  -5 -14   3 385.219 351.608   2
  -5 -14   4 47.6149 212.889   2
  -5 -14   5-339.898 729.136   2
 -14  -5   6 543.674 76.9842   2
  -5 -14   7-1036.20 805.344   2
 -14  -5   7 10.4750 181.082   2
  -5 -14   8-985.411 1072.60   2
 -14  -5   8 238.509 538.707   2
  -5 -14   9-1022.20 962.538   2
 -14  -5   9-1094.52 1033.98   2
  -5 -14  10 189.243 508.024   2
 -14  -5  10 84.9232 303.945   2
 -14   6  10 2608.75 1744.46   2
 -14   6   7-115.732 231.900   2
 -14   6   6 824.124 511.212   2
  -6 -14  -4 11.9524 134.959   2
  -6 -14  -3 271.907 218.481   2
  -6 -14  -2-26.0109 220.446   2
  -6 -14  -1 300.837 483.626   2
  -6 -14   0 3348.49 1414.31   2
  -6 -14   1 241.797 499.959   2
  -6 -14   2-371.967 480.477   2
  -6 -14   3 754.690 642.310   2
  -6 -14   4 178.827 322.773   2
 -14  -6   5 305.186 354.730   2
 -14  -6   6 651.070 539.866   2
  -6 -14   6 1609.35 1179.11   2
 -14  -6   7 63.3897 350.645   2
  -6 -14   7 477.292 703.259   2
  -6 -14   8-715.168 837.231   2
 -14  -6   8-532.117 592.098   2
  -6 -14   9-833.469 999.326   2
 -14  -6   9-500.499 744.904   2
  -6 -14  10 3777.92 2008.54   2
 -14   7   9 1054.77 1288.03   2
 -14   7   8 985.634 975.662   2
 -14   7   7-37.5509 93.3277   2
 -14   7   6 145.116 199.126   2
  -7 -14  -4 257.049 231.138   2
  -7 -14  -3 230.871 256.756   2
  -7 -14  -2 153.189 120.078   2
  -7 -14  -1-301.162 483.757   2
  -7 -14   0-167.785 446.803   2
  -7 -14   1-434.253 522.890   2
  -7 -14   2 667.886 807.363   2
  -7 -14   3 1352.47 963.957   2
 -14  -7   5-991.522 794.262   2
  -7 -14   5-188.402 360.596   2
 -14  -7   6-47.1684 324.287   2
  -7 -14   6 765.000 816.406   2
 -14  -7   7 358.693 373.992   2
  -7 -14   7-850.582 999.506   2
 -14  -7   8-417.371 675.482   2
  -7 -14   8-1229.34 1083.67   2
  -7 -14   9 5.49796 323.115   2
 -14   8   7 712.059 1099.35   2
 -14   8   6-182.531 450.160   2
  -8 -14  -3 35.0995 59.4221   2
  -8 -14  -2 1033.48 554.218   2
  -8 -14  -1 48.3194 266.628   2
  -8 -14   0-33.7434 321.263   2
  -8 -14   1-287.115 634.576   2
  -8 -14   3 253.123 544.213   2
 -14  -8   4-914.832 745.413   2
  -8 -14   4 99.0462 370.500   2
 -14  -8   5-480.676 543.593   2
  -8 -14   5-134.445 253.377   2
 -14  -8   6 192.859 280.635   2
  -8 -14   6-146.475 493.394   2
 -14  -8   7 289.333 405.363   2
  -8 -14   7 373.565 775.239   2
  -8 -14   8-1082.38 1315.63   2
  -9 -14   1-365.566 460.667   2
  -9 -14   2-1281.28 1190.54   2
  -9 -14   3-745.321 1070.07   2
 -14  -9   4-527.953 666.526   2
  -9 -14   4 1406.19 1347.76   2
 -14  -9   5-352.903 428.427   2
  -9 -14   5 595.863 1065.03   2
 -14  -9   6 156.293 113.160   2
  -9 -14   6 819.098 1259.22   2
  -9 -14   7 833.022 1167.64   2
 -10 -14  -2 76.2088 188.725   2
 -10 -14  -1 983.160 743.466   2
 -10 -14   0 1015.65 869.769   2
 -10 -14   1 859.848 770.207   2
 -14 -10   3-122.139 281.949   2
 -10 -14   3-2190.68 1669.36   2
 -14 -10   4-139.235 240.862   2
 -10 -14   4 1798.45 1128.30   2
 -14 -10   5 425.175 539.821   2
 -10 -14   5 813.006 1361.33   2
 -10 -14   6 3058.50 2268.36   2
 -11 -14  -2 10.5015 111.600   2
 -11 -14  -1 525.376 583.775   2
 -11 -14   0 3436.71 1491.65   2
 -11 -14   1 167.951 821.301   2
 -14 -11   2-67.2214 290.473   2
 -11 -14   2-1331.67 1390.46   2
 -14 -11   3-697.709 683.719   2
 -11 -14   4-2143.55 1702.13   2
   0 -15   2 1758.92 998.614   2
   0 -15   4 561.744 791.856   2
   0 -15   5 379.719 714.653   2
   0 -15   6 152.307 270.084   2
 -15   0   7-75.2646 343.168   2
   0 -15   7 941.420 1123.45   2
 -15   0   8 1564.91 961.271   2
   0 -15   8 5636.68 2436.67   2
   0 -15   9 2315.19 1575.65   2
 -15   0   9-27.0647 131.501   2
   0 -15  10 914.341 1156.12   2
 -15   0  10 496.722 577.924   2
 -15   1  10 182.033 394.217   2
   1 -15  10 2114.06 1690.42   2
 -15   1   9 32.3778 191.062   2
   1 -15   9 867.916 1143.67   2
 -15   1   8-215.185 351.282   2
   1 -15   8 1666.30 1453.34   2
 -15   1   7-381.258 486.311   2
   1 -15   7 758.052 988.294   2
   1 -15   6-99.3263 460.821   2
   1 -15   5 153.649 445.638   2
   1 -15   4 269.126 713.891   2
   1 -15   3 42.4747 412.890   2
   1 -15   2 28.2389 225.340   2
  -1 -15   1-220.680 439.309   2
  -1 -15   2 399.224 646.904   2
  -1 -15   3 156.821 314.161   2
  -1 -15   4-785.680 831.828   2
  -1 -15   5-1106.22 1031.37   2
  -1 -15   6 302.944 540.714   2
 -15  -1   7-897.035 791.596   2
 -15  -1   8-467.111 620.886   2
  -1 -15   8 1543.57 1616.73   2
  -1 -15   9 1256.50 1463.27   2
 -15  -1   9-749.173 729.743   2
  -1 -15  10 3094.09 2097.81   2
 -15  -1  10 734.533 767.208   2
   2 -15  10 1307.46 1249.08   2
 -15   2  10 537.044 607.438   2
   2 -15   9 455.107 749.020   2
 -15   2   9-558.767 499.430   2
 -15   2   8-502.089 534.669   2
   2 -15   8 13.8759 439.767   2
 -15   2   7-0.55734 68.2817   2
   2 -15   7 1207.89 972.364   2
   2 -15   6 602.261 749.123   2
   2 -15   5 459.762 524.283   2
   2 -15   4 933.099 919.762   2
   2 -15   3-313.447 545.889   2
  -2 -15   1-343.598 681.286   2
  -2 -15   3 795.992 973.886   2
  -2 -15   4 3484.76 2017.91   2
  -2 -15   5 1168.42 1085.08   2
  -2 -15   6 848.906 1128.11   2
 -15  -2   7 479.762 640.651   2
 -15  -2   8-70.8641 344.623   2
  -2 -15   8-262.858 447.349   2
 -15  -2   9 201.999 523.569   2
  -2 -15   9 544.695 853.503   2
 -15  -2  10 1434.47 1240.20   2
  -2 -15  10 4566.33 2258.95   2
 -15   3  10-316.593 438.074   2
   3 -15  10-1166.18 1161.27   2
 -15   3   9-546.934 516.829   2
   3 -15   9-769.396 1022.78   2
 -15   3   8-537.954 498.393   2
   3 -15   8-832.330 995.554   2
 -15   3   7-175.329 253.506   2
   3 -15   7-629.441 922.106   2
   3 -15   6 162.400 604.380   2
   3 -15   5-779.926 1156.01   2
  -3 -15   0 3307.83 2870.30   2
  -3 -15   2 2000.99 1855.38   2
  -3 -15   3-1403.47 1434.95   2
  -3 -15   4-150.546 445.219   2
  -3 -15   5-577.364 791.681   2
 -15  -3   6 363.300 641.335   2
 -15  -3   7-304.128 480.562   2
  -3 -15   7-362.286 597.073   2
 -15  -3   8 236.075 41.1341   2
  -3 -15   8 549.682 810.767   2
 -15  -3   9-475.756 601.267   2
  -3 -15   9-1.44106 241.017   2
  -3 -15  10 641.013 949.606   2
 -15   4   9-462.075 466.282   2
   4 -15   8-1327.05 1243.13   2
 -15   4   8-556.197 481.241   2
 -15   4   7-113.315 201.249   2
   4 -15   7-1663.51 1455.83   2
  -4 -15  -1 2741.99 4387.56   2
  -4 -15   1 1453.73 2165.74   2
  -4 -15   2 5386.32 3047.57   2
  -4 -15   3 302.657 307.017   2
  -4 -15   4-873.516 1048.94   2
  -4 -15   5-1286.41 1318.58   2
 -15  -4   6-477.268 620.711   2
 -15  -4   7-519.615 583.819   2
  -4 -15   7-849.298 811.443   2
 -15  -4   8-197.403 319.587   2
  -4 -15   8 191.659 148.495   2
 -15  -4   9-926.199 952.144   2
  -4 -15   9-2113.98 1425.23   2
 -15   5   9-1276.30 891.619   2
 -15   5   8-527.736 512.429   2
 -15   5   7-86.5743 127.317   2
  -5 -15  -1-865.836 845.283   2
  -5 -15   0 1154.68 1137.71   2
  -5 -15   1 119.396 247.532   2
  -5 -15   2 773.302 849.190   2
  -5 -15   3-641.645 945.860   2
  -5 -15   4-1198.24 1310.45   2
  -5 -15   6-191.375 106.275   2
 -15  -5   6-515.988 642.987   2
 -15  -5   7-781.652 798.252   2
  -5 -15   7-795.728 987.997   2
 -15  -5   8-378.946 744.082   2
  -5 -15   8-1180.85 1077.29   2
  -5 -15   9-1055.76 1010.86   2
 -15   6   8-219.066 467.281   2
 -15   6   7 61.6826 166.356   2
  -6 -15  -3-42.7887 220.163   2
  -6 -15  -2-49.7029 155.077   2
  -6 -15  -1 106.574 264.616   2
  -6 -15   0 105.786 177.094   2
  -6 -15   1 528.085 597.832   2
  -6 -15   2 1059.36 948.315   2
  -6 -15   3-1.02097 99.7811   2
 -15  -6   5-213.130 370.174   2
  -6 -15   5-287.566 685.672   2
 -15  -6   6-380.429 520.380   2
  -6 -15   6-131.622 314.456   2
  -6 -15   7-563.986 776.677   2
 -15  -6   7 37.2114 217.337   2
  -6 -15   8 618.927 723.867   2
  -7 -15  -3 44.6540 148.440   2
  -7 -15  -2 101.236 171.672   2
  -7 -15  -1 45.8380 339.427   2
  -7 -15   0 362.554 531.963   2
  -7 -15   1 429.258 548.656   2
  -7 -15   4 44.2864 365.691   2
 -15  -7   5-388.595 495.053   2
  -7 -15   5-144.336 306.509   2
 -15  -7   6 32.2430 167.958   2
  -7 -15   6-732.291 852.790   2
  -7 -15   7-902.310 967.247   2
 -15   8   6 285.361 444.422   2
  -8 -15  -4-14.4875 131.284   2
  -8 -15  -3-24.1846 123.400   2
  -8 -15  -2-8.06557 129.213   2
  -8 -15  -1 319.787 511.740   2
  -8 -15   2 55.4875 181.683   2
  -8 -15   3 349.772 552.642   2
 -15  -8   4 136.409 261.388   2
  -8 -15   4-155.323 354.376   2
 -15  -8   5-420.641 424.470   2
  -8 -15   5-422.367 621.937   2
  -8 -15   6 751.563 923.367   2
  -9 -15  -1-3.88346 72.1675   2
  -9 -15   0 78.0611 112.523   2
  -9 -15   1-703.544 637.055   2
  -9 -15   2 432.128 470.564   2
  -9 -15   3 541.953 740.895   2
  -9 -15   4-1088.03 1036.57   2
  -9 -15   5 127.096 315.969   2
 -10 -15  -3-183.752 263.371   2
 -10 -15  -2 346.219 306.328   2
 -10 -15  -1 147.730 322.183   2
 -10 -15   0 323.657 458.414   2
 -10 -15   1 328.829 490.576   2
 -10 -15   2 182.657 465.307   2
 -10 -15   3 311.808 233.653   2
   0 -16   4 2361.68 1300.28   2
   0 -16   5 183.782 417.895   2
   0 -16   6 3832.15 1909.20   2
 -16   0   7 251.857 353.570   2
 -16   0   8 849.560 803.555   2
   0 -16   8 1719.54 1461.22   2
 -16   1   8 1012.39 768.530   2
   1 -16   8 2805.33 1828.07   2
 -16   1   7 44.9525 261.417   2
   1 -16   6 850.501 807.821   2
   1 -16   5 335.047 631.487   2
   1 -16   4 183.691 216.076   2
  -1 -16   3-482.942 722.593   2
  -1 -16   4-598.313 983.728   2
  -1 -16   5 458.913 367.694   2
  -1 -16   6 1462.33 2048.95   2
  -1 -16   7 648.235 1083.76   2
 -16  -1   7 588.348 675.714   2
  -1 -16   8 3122.48 2011.87   2
 -16  -1   8 1770.68 1124.45   2
 -16   2   8 604.083 540.370   2
   2 -16   8 84.0838 745.690   2
 -16   2   7 508.686 398.322   2
   2 -16   6-421.677 806.674   2
   2 -16   5-144.759 611.487   2
  -2 -16   3 1424.83 1551.41   2
  -2 -16   4-131.610 552.542   2
  -2 -16   5 112.888 519.376   2
 -16  -2   6 333.752 888.186   2
 -16  -2   7 1886.45 1406.56   2
  -2 -16   7 227.223 428.103   2
 -16  -2   8 1112.91 1034.35   2
  -2 -16   8 1600.64 1511.92   2
   3 -16   8 1167.16 1034.74   2
 -16   3   8 1003.47 665.687   2
 -16   3   7 504.036 446.836   2
   3 -16   6 208.878 606.016   2
  -3 -16   2 1083.15 1037.06   2
  -3 -16   3 1148.02 1901.09   2
  -3 -16   4-361.572 626.316   2
  -3 -16   5-823.073 1171.65   2
 -16  -3   6 178.633 492.413   2
 -16  -3   7 2241.26 1563.50   2
  -3 -16   7 674.822 740.146   2
  -3 -16   8 1547.07 1304.92   2
 -16   4   8 463.540 391.546   2
 -16   4   7 400.227 361.977   2
  -4 -16   1-447.196 4026.08   2
  -4 -16   2 3.42040 1585.64   2
  -4 -16   3-220.674 1312.57   2
  -4 -16   4 318.194 328.433   2
 -16  -4   6 3139.94 1797.06   2
  -4 -16   6 1057.77 758.865   2
 -16  -4   7 1691.79 1357.53   2
  -4 -16   7-481.634 990.571   2
  -4 -16   8-1444.57 1385.50   2
 -16   5   7 283.492 328.479   2
 -16   5   6 717.462 492.196   2
  -5 -16   0 1060.47 2286.47   2
  -5 -16   1-463.516 1477.85   2
  -5 -16   2-442.660 1748.37   2
  -5 -16   3-1165.07 1796.97   2
  -5 -16   5 1675.92 867.638   2
 -16  -5   6 1212.20 806.462   2
  -5 -16   6-301.686 772.169   2
  -5 -16   7-1073.15 1080.17   2
 -16   6   6 1218.56 627.607   2
  -6 -16   0 1199.96 971.529   2
  -6 -16   1-297.555 610.966   2
  -6 -16   2-796.036 1178.75   2
  -6 -16   4 650.823 391.673   2
  -6 -16   5-483.650 1054.38   2
  -6 -16   6 2095.04 1437.41   2
  -7 -16  -1 156.779 320.999   2
  -7 -16   0 465.469 579.081   2
  -7 -16   3 389.804 52.9464   2
  -7 -16   4-969.266 955.870   2
  -7 -16   5-660.371 1048.92   2
  -8 -16   1 929.995 689.916   2
  -8 -16   2 609.078 675.175   2
  -8 -16   3 382.059 317.947   2
  -1 -17   5-337.679 895.621   2
 -17  -1   6-917.596 984.291   2
  -2 -17   5 1396.80 1962.32   2
  -2 -17   6 2502.53 2932.89   2
  -3 -17   4 1851.01 654.232   2
  -3 -17   6-312.453 822.060   2
  -4 -17   3 2343.75 7117.99   2
  -4 -17   5-392.954 1231.18   2
  -5 -17   4 148.656 380.281   2
  -6 -17   3-925.833 1320.13   2
   0   0   0    0.00    0.00   0

TITL 601PFBOA1 in P-42(1)c
REM P-42(1)c (#114 in standard setting)
CELL 1.54184  27.483292  27.483292  27.670599  90.0000  90.0000  90.0000
ZERR   90.00   0.009000   0.009000   0.009030   0.0000   0.0000   0.0000
LATT -1
SYMM -x,-y, z
SYMM  y,-x,-z
SYMM -y, x,-z
SYMM -x+1/2, y+1/2,-z+1/2
SYMM  x+1/2,-y+1/2,-z+1/2
SYMM -y+1/2,-x+1/2, z+1/2
SYMM  y+1/2, x+1/2, z+1/2
SFAC C H N O
UNIT 990.00 900.00 90.00 90.00
REM  CrysAlisPro recorded range (K): Min=110.0; max=110.0; aver:110.0
TEMP -163
TREF
HKLF 4
END
;
_shelx_hkl_checksum                47430
_shelx_fab_file
;
0 1 1 293.6863 2.4238
0 2 0 -84.4737 -0.1720
0 2 1 105.7166 2.7325
0 2 2 -229.6392 1.0286
0 3 1 -21.0564 0.3127
0 3 2 79.8935 -1.3140
0 3 3 193.4386 0.9153
0 4 0 101.7621 -0.1735
0 4 1 -97.5422 -1.1839
0 4 2 -63.4965 -0.4772
0 4 3 73.6219 -0.4629
0 4 4 2.9372 -1.0326
0 5 1 -33.0330 0.0152
0 5 2 2.3482 -0.6437
0 5 3 -122.8578 -0.4012
0 5 4 48.6636 0.5050
0 5 5 -124.8108 -0.1125
0 6 0 72.1029 0.6136
0 6 1 -146.4278 -1.2741
0 6 2 60.6194 0.0172
0 6 3 -5.2880 -1.2203
0 6 4 37.0831 -0.7495
0 6 5 -89.7754 -0.9292
0 6 6 107.5180 -0.8283
0 7 1 -34.5302 -0.4735
0 7 2 -3.7671 -0.3578
0 7 3 16.8870 0.1358
0 7 4 -6.8670 0.5199
0 7 5 9.7442 -0.1730
0 7 6 -16.7875 0.8246
0 7 7 36.2967 -0.1502
0 8 0 -103.1089 0.2108
0 8 1 -20.0941 0.5152
0 8 2 -8.1427 2.4888
0 8 3 115.3893 0.8148
0 8 4 4.6361 0.9179
0 8 5 36.6389 1.3385
0 8 6 -27.7079 0.8425
0 8 7 29.5102 0.9467
0 8 8 16.3011 2.4098
0 9 1 -6.7521 -0.2491
0 9 2 -4.6430 -0.7012
0 9 3 37.3867 0.0039
0 9 4 -11.3987 0.3891
0 9 5 17.5938 0.0853
0 9 6 -4.7154 0.6107
0 9 7 -2.2173 -0.0552
0 9 8 6.2178 -1.0046
0 9 9 -12.1205 0.1115
0 10 0 -23.0669 -0.0179
0 10 1 36.0614 -0.6875
0 10 2 -68.1001 -0.8365
0 10 3 9.0078 -1.4121
0 10 4 -12.2117 -1.5059
0 10 5 3.7887 -1.7127
0 10 6 30.0005 -1.8655
0 10 7 19.0428 -1.1091
0 10 8 2.3424 -0.3756
0 10 9 34.3163 -0.8529
0 10 10 -33.0677 -1.6162
0 11 1 9.4882 -0.0294
0 11 2 9.0653 -0.7157
0 11 3 6.1592 -0.0933
0 11 4 -13.3961 0.2422
0 11 5 -8.1909 0.0632
0 11 6 10.4406 0.3927
0 11 7 -6.6257 -0.0309
0 11 8 36.3587 -0.8207
0 11 9 9.1560 -0.0227
0 11 10 -17.9667 0.6968
0 11 11 -1.3879 0.1204
0 12 0 19.5744 -0.1232
0 12 1 28.4536 0.1529
0 12 2 -24.1272 1.3851
0 12 3 -41.7507 0.6629
0 12 4 -36.0113 0.5651
0 12 5 -18.6460 1.0417
0 12 6 46.7346 0.3172
0 12 7 -28.7909 0.8957
0 12 8 18.1733 1.6535
0 12 9 -14.8670 0.5582
0 12 10 3.8074 -0.2818
0 12 11 1.9943 0.4669
0 12 12 -18.2378 0.5207
0 13 1 9.2882 -0.0609
0 13 2 13.6081 -0.2309
0 13 3 -4.1364 0.1132
0 13 4 -6.6020 0.0654
0 13 5 -4.5738 0.0646
0 13 6 7.3514 0.4657
0 13 7 7.2152 0.0721
0 13 8 -3.3364 -0.5841
0 13 9 0.2548 -0.1633
0 13 10 -6.3036 0.5544
0 13 11 8.4590 0.0320
0 13 12 -0.6602 -0.5598
0 13 13 6.5708 0.2676
0 14 0 36.6236 0.1517
0 14 1 11.4207 -0.3353
0 14 2 -4.3400 0.2075
0 14 3 -9.3333 -0.2718
0 14 4 -14.0399 -0.2595
0 14 5 -12.8995 -0.0848
0 14 6 12.7992 -0.5027
0 14 7 4.0661 -0.0676
0 14 8 -0.7989 0.3636
0 14 9 0.9227 0.1162
0 14 10 18.9167 -0.3214
0 14 11 3.4984 0.2067
0 14 12 5.7104 0.1261
0 15 1 -0.4368 0.1221
0 15 2 0.6276 -0.3408
0 15 3 -3.1454 -0.0527
0 15 4 -7.2812 0.1746
0 15 5 -0.6158 0.0640
0 15 6 4.9987 0.2275
0 15 7 19.6054 0.1461
0 15 8 9.9124 -0.5720
0 15 9 -0.6191 0.1212
0 15 10 4.3160 0.3580
0 16 0 1.8484 -0.1257
0 16 1 -11.8108 -0.2706
0 16 2 -34.2435 -0.0881
0 16 3 33.5354 -0.2253
0 16 4 12.8475 -0.5579
0 16 5 -11.6034 -0.4298
0 16 6 7.0868 -0.7641
0 16 7 -13.4902 -0.3383
0 16 8 9.9358 -0.1568
0 16 9 -30.6703 -0.1001
0 17 1 6.2546 0.2429
0 17 2 -0.9462 -0.4914
0 17 3 -1.0119 0.2305
0 17 4 2.7911 -0.0572
0 17 5 4.3913 0.1242
0 17 6 -11.1368 -0.0734
0 17 7 13.4869 0.2608
0 18 0 47.0401 -0.4147
0 18 1 -15.1887 0.4692
0 18 2 9.3632 0.4812
0 18 3 -4.1084 0.5813
0 18 4 -15.1489 0.0696
1 2 1 -34.7085 -1.9377
1 3 2 -77.3638 -0.5443
1 4 1 -39.4308 0.4003
1 4 2 -61.5177 1.5395
1 4 3 10.8430 0.3402
1 5 2 -46.9948 -0.5313
1 5 3 38.7024 -0.4565
1 5 4 49.6020 0.4565
1 6 1 51.4321 0.4735
1 6 2 -31.0293 1.4666
1 6 3 -61.1185 0.3340
1 6 4 -64.0659 0.5310
1 6 5 3.7359 0.0265
1 7 2 -83.7499 -0.9539
1 7 3 32.2336 0.1039
1 7 4 10.6611 0.3219
1 7 5 24.9278 -0.0820
1 7 6 -17.3496 0.3007
1 8 1 62.2215 -0.4518
1 8 2 -10.2490 0.7522
1 8 3 1.8810 -0.6877
1 8 4 12.7998 -1.3545
1 8 5 -28.5297 -0.3948
1 8 6 -15.7979 -1.0865
1 8 7 -10.5698 -0.8260
1 9 2 -17.3039 -1.2480
1 9 3 0.5775 0.2436
1 9 4 -7.2414 0.1994
1 9 5 -16.6945 0.2281
1 9 6 23.3016 -0.0467
1 9 7 -8.2803 0.0842
1 9 8 2.1441 -0.7360
1 10 1 -18.5666 1.0050
1 10 2 -11.2249 1.3434
1 10 3 7.1253 1.0316
1 10 4 33.2142 0.3348
1 10 5 -6.8866 0.9186
1 10 6 9.7868 0.5423
1 10 7 -4.0546 1.0830
1 10 8 -13.1626 0.9642
1 10 9 2.5807 1.0893
1 11 2 18.9134 -1.0721
1 11 3 -12.0250 0.0775
1 11 4 3.5730 0.1156
1 11 5 -18.5587 0.1923
1 11 6 12.0337 0.0424
1 11 7 -0.7815 0.1643
1 11 8 21.0761 -0.5588
1 11 9 0.2764 0.0882
1 11 10 12.1289 0.2208
1 12 1 -54.2187 -0.1734
1 12 2 -7.9281 0.6995
1 12 3 13.5182 -0.2004
1 12 4 44.5623 -0.7434
1 12 5 0.8307 -0.2335
1 12 6 1.0105 -0.7963
1 12 7 -1.2333 -0.2462
1 12 8 -7.9899 -0.1715
1 12 9 0.7399 -0.1692
1 12 10 -30.4463 -0.8374
1 12 11 5.9221 -0.2725
1 13 2 14.2626 -0.6797
1 13 3 -7.7148 0.0252
1 13 4 8.0531 0.0207
1 13 5 0.9715 -0.2087
1 13 6 -4.0917 -0.0126
1 13 7 0.4127 -0.0736
1 13 8 -3.4450 -0.2972
1 13 9 12.0104 0.1251
1 13 10 -2.2113 0.0414
1 13 11 1.5517 0.1060
1 13 12 7.5354 -0.1889
1 14 1 5.7631 -0.1239
1 14 2 9.2844 0.7754
1 14 3 -9.9695 0.0106
1 14 4 4.8447 0.0352
1 14 5 5.1061 0.0735
1 14 6 16.3728 -0.2077
1 14 7 4.7467 -0.0697
1 14 8 3.8846 0.1020
1 14 9 4.5740 -0.1333
1 14 10 -5.2924 -0.4295
1 14 11 4.9116 0.0113
1 15 2 -2.8752 -0.4811
1 15 3 9.7746 -0.3592
1 15 4 0.7898 0.2060
1 15 5 -1.0785 -0.1984
1 15 6 3.5457 0.1863
1 15 7 -0.4666 -0.0014
1 15 8 11.6940 -0.2446
1 15 9 -1.2704 -0.0375
1 15 10 -0.9880 0.3735
1 16 1 -2.8723 -0.1286
1 16 2 -3.0774 0.6573
1 16 3 -12.0734 0.3041
1 16 4 -20.2114 0.4188
1 16 5 -3.7548 0.4459
1 16 6 -1.7613 0.4846
1 16 7 -5.5210 0.3057
1 16 8 -9.1039 0.7644
1 16 9 -17.1691 0.3525
1 17 2 -7.2417 -0.0938
1 17 3 1.9492 -0.0096
1 17 4 -1.7633 0.0765
1 17 5 2.4538 -0.0541
1 17 6 3.4636 0.2840
1 17 7 0.0505 -0.0052
1 18 1 38.8091 -0.3480
1 18 2 -10.2302 0.1994
1 18 3 -9.9537 -0.4666
2 2 2 76.1457 2.8389
2 3 3 -40.2952 -0.7733
2 4 2 -49.6738 1.4826
2 4 3 68.4155 -0.6729
2 4 4 -24.7930 -0.0962
2 5 3 2.2893 -0.7959
2 5 4 20.1441 0.3484
2 5 5 132.1128 -0.6305
2 6 2 43.4412 1.3285
2 6 3 -90.9259 -0.7030
2 6 4 -6.4061 0.1267
2 6 5 20.0092 -0.4545
2 6 6 -79.4784 -0.2810
2 7 3 -29.9973 -0.5213
2 7 4 55.0072 0.7963
2 7 5 -8.5116 -0.4367
2 7 6 -7.1691 0.8845
2 7 7 -15.5109 -0.7963
2 8 2 30.1144 2.0356
2 8 3 -61.6521 -0.4971
2 8 4 34.1780 0.1760
2 8 5 38.7505 -0.1750
2 8 6 4.9629 0.7208
2 8 7 -4.9473 0.3304
2 8 8 27.3588 2.5646
2 9 3 3.3512 -0.1596
2 9 4 -20.1897 0.9070
2 9 5 10.3217 -0.3858
2 9 6 -26.3007 0.0842
2 9 7 -7.3202 -0.4928
2 9 8 23.2883 0.1321
2 9 9 -24.6474 -0.7865
2 10 2 -25.1608 0.9703
2 10 3 16.2191 -0.1453
2 10 4 3.5502 -0.6668
2 10 5 17.4058 -0.4998
2 10 6 -20.9210 0.0248
2 10 7 23.0917 -0.6472
2 10 8 -11.4972 -0.0607
2 10 9 -1.0175 -1.2873
2 10 10 -1.6061 -0.8357
2 11 3 -4.5766 -0.1612
2 11 4 -5.3134 0.1432
2 11 5 -6.8186 -0.1595
2 11 6 -12.4636 0.2057
2 11 7 10.9522 -0.1024
2 11 8 4.0589 0.3089
2 11 9 -19.7101 -0.2008
2 11 10 -10.3064 0.3623
2 11 11 2.6679 -0.5077
2 12 2 -19.5295 1.4691
2 12 3 2.0483 -0.0306
2 12 4 -2.6983 -0.1835
2 12 5 -11.0986 0.2358
2 12 6 8.9017 0.1710
2 12 7 13.9359 -0.1669
2 12 8 0.0388 -0.1952
2 12 9 7.0770 0.0925
2 12 10 -1.6190 0.4704
2 12 11 -17.6452 0.2597
2 12 12 -12.0106 0.9882
2 13 3 -12.4698 -0.0478
2 13 4 7.4986 0.3948
2 13 5 -11.3927 0.0460
2 13 6 -4.2524 0.1770
2 13 7 -7.1485 -0.0104
2 13 8 5.1491 0.2273
2 13 9 -3.3271 0.2079
2 13 10 -7.3522 -0.0563
2 13 11 -4.4617 -0.0517
2 13 12 14.6731 -0.0286
2 14 2 6.8050 0.6881
2 14 3 -20.7466 0.1517
2 14 4 15.7343 -0.0479
2 14 5 -7.6183 0.0651
2 14 6 3.7013 0.1436
2 14 7 1.6301 0.1715
2 14 8 6.0115 0.2932
2 14 9 6.3503 0.1458
2 14 10 5.3075 -0.0666
2 14 11 -9.7516 0.1299
2 15 3 -1.1746 -0.0114
2 15 4 -2.8546 0.1582
2 15 5 2.6983 -0.2207
2 15 6 -1.5200 0.2138
2 15 7 -0.4196 -0.0383
2 15 8 2.6075 0.0188
2 15 9 -6.1804 -0.0266
2 15 10 1.0829 0.0902
2 16 2 -22.3181 0.4919
2 16 3 -3.4314 -0.2756
2 16 4 -6.8820 -0.4206
2 16 5 -3.9093 -0.3054
2 16 6 -8.1398 -0.3882
2 16 7 1.4244 -0.7177
2 16 8 -19.2979 -0.0776
2 17 3 -2.5448 -0.3070
2 17 4 2.9773 0.1232
2 17 5 1.9789 -0.2683
2 17 6 9.3484 0.1893
2 18 2 9.2156 0.8410
2 18 3 -12.4370 0.1372
3 4 3 -79.4873 -0.2236
3 5 4 14.0575 0.8198
3 6 3 99.7080 0.4905
3 6 4 -38.8992 0.1756
3 6 5 -48.8313 -0.1498
3 7 4 -11.3515 0.3974
3 7 5 20.4233 -0.2675
3 7 6 22.8724 0.8103
3 8 3 34.3233 -0.6200
3 8 4 53.2960 -0.0037
3 8 5 -14.2659 -0.0400
3 8 6 -14.3539 -0.1537
3 8 7 -4.4189 -0.4068
3 9 4 -14.4318 0.6708
3 9 5 3.2909 0.0382
3 9 6 18.1892 -0.1391
3 9 7 -4.7552 0.1470
3 9 8 1.6398 -0.3106
3 10 3 16.6404 0.5189
3 10 4 0.2952 -0.6596
3 10 5 8.8908 0.0282
3 10 6 -11.8623 0.0205
3 10 7 -9.3657 0.1956
3 10 8 -6.4852 0.2125
3 10 9 3.8926 0.7585
3 11 4 -4.2352 0.5667
3 11 5 -4.0349 -0.0408
3 11 6 7.3150 -0.3575
3 11 7 8.1223 0.0003
3 11 8 -8.7855 -0.0116
3 11 9 5.8273 0.2935
3 11 10 0.8705 -0.0612
3 12 3 -24.1374 -0.2583
3 12 4 -9.3476 0.0656
3 12 5 10.0172 0.1659
3 12 6 -2.2025 0.2708
3 12 7 6.9698 0.4454
3 12 8 3.7378 -0.4032
3 12 9 -0.4568 0.1800
3 12 10 -1.2076 -0.2114
3 12 11 12.5748 -0.2447
3 13 4 6.3710 0.0309
3 13 5 -2.7292 -0.3225
3 13 6 5.0852 -0.1301
3 13 7 5.9429 0.0714
3 13 8 5.5311 0.0969
3 13 9 4.7191 0.1340
3 13 10 3.8904 -0.2983
3 13 11 -0.7077 0.2036
3 13 12 -4.9632 -0.2082
3 14 3 10.0597 0.2144
3 14 4 -6.8237 -0.2401
3 14 5 14.7925 0.0443
3 14 6 -2.6442 -0.1125
3 14 7 -3.6331 -0.2731
3 14 8 -8.8347 -0.6201
3 14 9 4.0870 -0.1853
3 14 10 -6.2014 -0.1183
3 14 11 -1.7452 0.1425
3 15 4 3.5019 0.1310
3 15 5 -1.0923 -0.1853
3 15 6 7.3671 -0.0282
3 15 7 4.2717 0.0563
3 15 8 -1.4548 0.1007
3 15 9 0.7918 0.2421
3 15 10 11.9020 -0.0477
3 16 3 14.9341 0.2139
3 16 4 6.3515 0.2411
3 16 5 5.4107 0.4309
3 16 6 -3.3820 0.2284
3 16 7 2.2548 0.3284
3 16 8 0.1866 0.5448
3 17 4 0.3710 0.3742
3 17 5 1.4327 -0.1268
3 17 6 -0.7625 0.1462
4 4 4 173.9027 -0.5300
4 5 5 11.5188 -0.0096
4 6 4 -18.3082 -1.4255
4 6 5 11.0392 0.0196
4 6 6 -39.7383 -1.0889
4 7 5 11.3418 0.2273
4 7 6 -23.8633 0.7160
4 7 7 71.3218 -0.0081
4 8 4 -45.0707 -0.4196
4 8 5 -34.3189 -0.1240
4 8 6 9.3009 -0.5774
4 8 7 37.1483 -0.0947
4 8 8 -31.5171 1.6030
4 9 5 -9.3287 0.2380
4 9 6 6.5742 -0.2440
4 9 7 1.9578 0.0393
4 9 8 -6.9785 -0.2990
4 9 9 6.3805 0.1884
4 10 4 9.5073 -1.3195
4 10 5 -15.0544 0.9031
4 10 6 18.7115 0.3529
4 10 7 18.4388 0.1907
4 10 8 10.8248 -0.2254
4 10 9 -5.3643 -0.9216
4 10 10 6.6421 -1.5820
4 11 5 -7.9765 0.1137
4 11 6 8.4747 -0.3436
4 11 7 4.8838 0.1627
4 11 8 0.3390 0.3496
4 11 9 6.4320 0.0949
4 11 10 21.2176 0.6245
4 11 11 9.7267 0.0629
4 12 4 17.6763 0.0948
4 12 5 18.9558 -0.3229
4 12 6 9.0700 -0.4524
4 12 7 2.9983 -0.0623
4 12 8 11.1606 -0.4932
4 12 9 6.1295 -0.2836
4 12 10 15.1637 0.1349
4 12 11 -3.2142 -0.0973
4 12 12 10.0207 0.8924
4 13 5 10.8235 0.1771
4 13 6 -12.7836 -0.0523
4 13 7 2.8732 0.1214
4 13 8 -9.5092 0.3247
4 13 9 4.4764 -0.1142
4 13 10 5.3583 -0.0508
4 13 11 -2.6091 -0.1945
4 13 12 0.1860 0.0168
4 14 4 11.6894 -0.5706
4 14 5 20.9830 0.4968
4 14 6 11.1600 0.0564
4 14 7 5.0551 0.2588
4 14 8 4.0815 -0.1860
4 14 9 3.3473 0.0790
4 14 10 -4.3425 0.4509
4 14 11 -3.7620 -0.1373
4 15 5 5.9542 0.0728
4 15 6 4.9743 -0.2308
4 15 7 -1.0585 0.2389
4 15 8 -8.7928 0.0122
4 15 9 0.2027 0.1331
4 16 4 -5.4291 -0.3543
4 16 5 6.2773 0.0750
4 16 6 9.0972 -0.5436
4 16 7 -2.2529 -0.1403
4 16 8 4.6867 -0.4835
4 17 5 -5.7945 -0.1800
5 6 5 -43.1341 0.4177
5 7 6 -13.0938 0.6300
5 8 5 11.9084 -0.4835
5 8 6 -0.2238 -0.0330
5 8 7 -12.8124 0.0512
5 9 6 -2.9302 0.1748
5 9 7 -3.0660 0.3757
5 9 8 -1.6884 -0.9395
5 10 5 18.2935 0.3938
5 10 6 -7.3431 -0.5890
5 10 7 18.6004 -0.1808
5 10 8 2.0948 0.1026
5 10 9 -8.2094 0.6002
5 11 6 14.9987 -0.1511
5 11 7 2.7310 -0.0468
5 11 8 -19.9280 -0.1894
5 11 9 2.7388 0.0770
5 11 10 6.2828 0.1986
5 12 5 -13.5764 -0.3018
5 12 6 -15.3876 0.4087
5 12 7 -1.5821 0.4874
5 12 8 8.7942 -0.1372
5 12 9 4.8292 0.1443
5 12 10 4.5055 -0.3014
5 12 11 2.2538 -0.1904
5 13 6 9.9458 -0.1449
5 13 7 2.9765 -0.0485
5 13 8 -14.5139 0.3139
5 13 9 3.5652 0.2703
5 13 10 0.5939 0.1364
5 13 11 -1.9900 -0.0417
5 13 12 6.4170 -0.2483
5 14 5 -8.7358 0.1249
5 14 6 0.0342 -0.2518
5 14 7 1.6127 -0.0917
5 14 8 5.6363 -0.3490
5 14 9 -4.6405 -0.1771
5 14 10 -6.1889 0.1965
5 15 6 -1.2825 0.2259
5 15 7 0.8452 0.0619
5 15 8 0.4721 0.1185
5 15 9 0.4206 0.0172
5 16 5 -8.4061 0.2758
5 16 6 -3.9888 0.0972
5 16 7 4.7232 0.0020
6 6 6 -45.5435 -0.8515
6 7 7 -17.5115 0.3549
6 8 6 -6.7687 -0.3170
6 8 7 -12.6830 0.0796
6 8 8 16.8058 1.6365
6 9 7 23.6384 0.4961
6 9 8 6.7247 -1.2037
6 9 9 -6.2744 0.2264
6 10 6 -7.1077 -1.1135
6 10 7 -14.9615 0.7326
6 10 8 -14.8902 0.2828
6 10 9 -5.4763 0.1835
6 10 10 27.9154 -1.8911
6 11 7 7.1341 0.4265
6 11 8 1.4629 -0.3928
6 11 9 12.5866 0.4118
6 11 10 -1.0997 0.4068
6 11 11 9.3185 0.3220
6 12 6 10.2977 -0.3301
6 12 7 -10.5327 0.3269
6 12 8 -6.6416 -0.6205
6 12 9 -4.2026 0.2009
6 12 10 8.7342 -0.5326
6 12 11 -15.0805 0.4655
6 12 12 -16.8207 0.5353
6 13 7 3.3981 0.3031
6 13 8 -3.9425 -0.2662
6 13 9 -1.7702 0.0636
6 13 10 -5.1925 -0.2183
6 13 11 9.7633 0.2509
6 14 6 1.0883 -0.7173
6 14 7 -2.7579 0.3864
6 14 8 -0.4423 -0.1901
6 14 9 2.1649 0.0066
6 14 10 5.2664 -0.2386
6 15 7 10.4403 0.0806
6 15 8 -2.1263 -0.0538
6 16 6 -1.2642 -0.5663
7 8 7 5.1077 -0.4181
7 9 8 -17.8763 -1.6637
7 10 7 8.2088 0.5774
7 10 8 -10.1640 0.4626
7 10 9 -4.6469 0.3411
7 11 8 -10.8881 -0.3595
7 11 9 3.0916 -0.2295
7 11 10 8.6721 0.7597
7 12 7 -2.2152 -0.3085
7 12 8 3.0699 0.3048
7 12 9 -4.8109 -0.0402
7 12 10 5.3935 -0.5246
7 12 11 -6.6964 -0.1401
7 13 8 -7.0359 0.1744
7 13 9 3.0951 0.0827
7 13 10 0.1580 0.3806
7 13 11 -7.2309 0.1659
7 14 7 2.6013 0.0565
7 14 8 1.9666 0.2104
7 14 9 -1.7696 0.0344
7 15 8 19.7182 -0.2740
8 8 8 -10.6827 1.4881
8 9 9 -10.3589 -0.3178
8 10 8 -18.9682 1.0043
8 10 9 0.0852 0.0231
8 10 10 -6.6773 -1.2502
8 11 9 -10.7915 -0.7995
8 11 10 7.1408 0.9990
8 11 11 -10.0006 -0.3395
8 12 8 -7.6573 1.5075
8 12 9 15.9076 -0.4324
8 12 10 -4.3344 0.1320
8 12 11 1.1519 -0.0494
8 13 9 -7.8022 -0.7096
8 13 10 -1.0873 0.7264
8 14 8 3.5707 1.0126
9 10 9 0.6593 0.3478
9 11 10 -3.0281 1.2151
9 12 9 -15.5270 -0.2293
9 12 10 7.4775 -0.6410
10 10 10 5.5994 -1.3392
0 0 0 0.0 0.0
;
_shelx_fab_checksum                2579
_olex2_submission_special_instructions  'No special instructions were received'
_oxdiff_exptl_absorpt_empirical_details
;
Empirical correction (ABSPACK) includes:
- Absorption correction using spherical harmonics
- Frame scaling
;
_oxdiff_exptl_absorpt_empirical_full_max  16.125
_oxdiff_exptl_absorpt_empirical_full_min  0.232
