# Supplementary material for: Enhanced‐Type Quantitative Luminescence Recognition for Per‐ and Polyfluoroalkyl Substances (PFAS) by a Metal–Organic Framework Single Crystal
Source: Angew Chem Int Ed Engl. 2025 Nov 24;65(3):e15775. doi: 10.1002/anie.202515775 (PMC12811649; doi:10.1002/anie.202515775)
Supplement: Supplementary file 2 — Supporting Information [file ANIE-65-e15775-s002.zip › with perfluorobutanesulfonic acid.cif]

data_with perfluorobutanesulfonic acid
_audit_creation_date               2025-09-29
_audit_creation_method
;
Olex2 1.5
(compiled 2025.07.13 svn.rb7424aed for OlexSys, GUI svn.r7314)
;
_shelx_SHELXL_version_number       '2018/3'
_audit_contact_author_address      ?
_audit_contact_author_email        ?
_audit_contact_author_name         ''
_audit_contact_author_phone        ?
_publ_contact_author_id_orcid      ?
_publ_section_references
;
Dolomanov, O.V., Bourhis, L.J., Gildea, R.J, Howard, J.A.K. & Puschmann, H.
 (2009), J. Appl. Cryst. 42, 339-341.

Sheldrick, G.M. (2015). Acta Cryst. C71, 3-8.
;
_chemical_name_common              ?
_chemical_name_systematic          ?
_chemical_formula_moiety           'C23 N O4 Zn'
_chemical_formula_sum              'C23 N O4 Zn'
_chemical_formula_weight           419.61
_chemical_melting_point            ?
_chemical_oxdiff_formula           'C11 H10 N O'
loop_
  _atom_type_symbol
  _atom_type_description
  _atom_type_scat_dispersion_real
  _atom_type_scat_dispersion_imag
  _atom_type_scat_source
 'C' 'C' 0.0181 0.0091 'International Tables Vol C Tables 4.2.6.8 and 6.1.1.4'
 'N' 'N' 0.0311 0.0180 'International Tables Vol C Tables 4.2.6.8 and 6.1.1.4'
 'O' 'O' 0.0492 0.0322 'International Tables Vol C Tables 4.2.6.8 and 6.1.1.4'
 'Zn' 'Zn' -1.5491 0.6778
 'International Tables Vol C Tables 4.2.6.8 and 6.1.1.4'

_shelx_space_group_comment
;
The symmetry employed for this shelxl refinement is uniquely defined
by the following loop, which should always be used as a source of
symmetry information in preference to the above space-group names.
They are only intended as comments.
;
_space_group_crystal_system        'cubic'
_space_group_IT_number             223
_space_group_name_H-M_alt          'P m -3 n'
_space_group_name_Hall             '-P 4n 2 3'
loop_
  _space_group_symop_operation_xyz
 'x, y, z'
 '-x, -y, z'
 '-x, y, -z'
 'x, -y, -z'
 'z, x, y'
 'z, -x, -y'
 '-z, -x, y'
 '-z, x, -y'
 'y, z, x'
 '-y, z, -x'
 'y, -z, -x'
 '-y, -z, x'
 'y+1/2, x+1/2, -z+1/2'
 '-y+1/2, -x+1/2, -z+1/2'
 'y+1/2, -x+1/2, z+1/2'
 '-y+1/2, x+1/2, z+1/2'
 'x+1/2, z+1/2, -y+1/2'
 '-x+1/2, z+1/2, y+1/2'
 '-x+1/2, -z+1/2, -y+1/2'
 'x+1/2, -z+1/2, y+1/2'
 'z+1/2, y+1/2, -x+1/2'
 'z+1/2, -y+1/2, x+1/2'
 '-z+1/2, y+1/2, x+1/2'
 '-z+1/2, -y+1/2, -x+1/2'
 '-x, -y, -z'
 'x, y, -z'
 'x, -y, z'
 '-x, y, z'
 '-z, -x, -y'
 '-z, x, y'
 'z, x, -y'
 'z, -x, y'
 '-y, -z, -x'
 'y, -z, x'
 '-y, z, x'
 'y, z, -x'
 '-y-1/2, -x-1/2, z-1/2'
 'y-1/2, x-1/2, z-1/2'
 '-y-1/2, x-1/2, -z-1/2'
 'y-1/2, -x-1/2, -z-1/2'
 '-x-1/2, -z-1/2, y-1/2'
 'x-1/2, -z-1/2, -y-1/2'
 'x-1/2, z-1/2, y-1/2'
 '-x-1/2, z-1/2, -y-1/2'
 '-z-1/2, -y-1/2, x-1/2'
 '-z-1/2, y-1/2, -x-1/2'
 'z-1/2, -y-1/2, -x-1/2'
 'z-1/2, y-1/2, x-1/2'

_cell_length_a                     27.588(2)
_cell_length_b                     27.588(2)
_cell_length_c                     27.588(2)
_cell_angle_alpha                  90
_cell_angle_beta                   90
_cell_angle_gamma                  90
_cell_volume                       20997(5)
_cell_formula_units_Z              12
_cell_measurement_reflns_used      5382
_cell_measurement_temperature      110.00(10)
_cell_measurement_theta_max        64.1410
_cell_measurement_theta_min        2.3210
_shelx_estimated_absorpt_T_max     0.946
_shelx_estimated_absorpt_T_min     0.946
_exptl_absorpt_coefficient_mu      0.557
_exptl_absorpt_correction_T_max    1.00000
_exptl_absorpt_correction_T_min    0.10753
_exptl_absorpt_correction_type     multi-scan
_exptl_absorpt_process_details
;
CrysAlisPro 1.171.42.49 (Rigaku Oxford Diffraction, 2022)
Empirical absorption correction using spherical harmonics,
implemented in SCALE3 ABSPACK scaling algorithm.
;
_exptl_absorpt_special_details     ?
_exptl_crystal_colour              'clear light colourless'
_exptl_crystal_colour_lustre       clear
_exptl_crystal_colour_modifier     light
_exptl_crystal_colour_primary      colourless
_exptl_crystal_density_diffrn      0.398
_exptl_crystal_density_meas        ?
_exptl_crystal_density_method      ?
_exptl_crystal_description         block
_exptl_crystal_F_000               2484
_exptl_crystal_size_max            0.1
_exptl_crystal_size_mid            0.1
_exptl_crystal_size_min            0.1
_exptl_transmission_factor_max     ?
_exptl_transmission_factor_min     ?
_diffrn_reflns_av_R_equivalents    0.2567
_diffrn_reflns_av_unetI/netI       0.0284
_diffrn_reflns_Laue_measured_fraction_full  0.963
_diffrn_reflns_Laue_measured_fraction_max  0.963
_diffrn_reflns_limit_h_max         18
_diffrn_reflns_limit_h_min         -18
_diffrn_reflns_limit_k_max         18
_diffrn_reflns_limit_k_min         -18
_diffrn_reflns_limit_l_max         18
_diffrn_reflns_limit_l_min         -18
_diffrn_reflns_number              33393
_diffrn_reflns_point_group_measured_fraction_full  0.963
_diffrn_reflns_point_group_measured_fraction_max  0.963
_diffrn_reflns_theta_full          30.914
_diffrn_reflns_theta_max           30.914
_diffrn_reflns_theta_min           3.582
_diffrn_ambient_environment        N~2~
_diffrn_ambient_temperature        110.00(10)
_diffrn_detector                   'CCD plate'
_diffrn_detector_area_resol_mean   ?
_diffrn_measured_fraction_theta_full  0.963
_diffrn_measured_fraction_theta_max  0.963
_diffrn_measurement_details
;
List of Runs (angles in degrees, time in seconds):

  # Type    Start    End  Width  t~exp~   \w     \q     \k     \f   Frames
--------------------------------------------------------------------------
  1  \f   -349.73  10.27   2.00   27.30 -41.43 -76.56 -31.50    --   180
  2  \w   -113.43 -27.43   2.00   50.00    -- -118.11 114.09-107.76   43
  3  \w   -113.43 -27.43   2.00   50.00    -- -118.11 114.09  36.24   43
  4  \w   -104.07 -12.07   2.00   20.00    --  -37.81 114.09 -44.76   46
  5  \w   -113.43 -27.43   2.00   50.00    -- -118.11 114.09 144.24   43
  6  \f    -10.27 349.73   2.00   50.00 -27.24-118.11  31.50    --   180
  7  \w   -113.43 -27.43   2.00   50.00    -- -118.11 114.09 -44.76   43
  8  \w    227.32 357.32   2.00   20.00    --  -37.81 -59.25-179.92   65
  9  \w   -113.43 -27.43   2.00   50.00    -- -118.11 114.09  90.24   43
 10  \w   -113.43 -27.43   2.00   50.00    -- -118.11 114.09-161.76   43
 11  \w    -90.69   5.31   2.00   20.00    --  -37.81  89.85 127.33   48
 12  \w   -113.43 -27.43   2.00   50.00    -- -118.11 114.09 -17.76   43
 13  \w    227.32 357.32   2.00   20.00    --  -37.81 -59.25 -99.92   65
 14  \f   -349.73  10.27   2.00   50.00 -82.98-118.11 -31.50    --   180
 15  \w    227.32 357.32   2.00   20.00    --  -37.81 -59.25 140.08   65
 16  \w   -119.24 -27.24   2.00   50.00    -- -118.11  89.85 156.34   46
 17  \w   -113.43 -27.43   2.00   50.00    -- -118.11 114.09-134.76   43
 18  \w    225.02 307.02   2.00   31.90    --  -88.11 -59.25  20.08   41
 19  \w    225.02 307.02   2.00   31.90    --  -88.11 -59.25 110.08   41
 20  \w    227.32 357.32   2.00   20.00    --  -37.81 -59.25  20.08   65
 21  \w   -113.43 -27.43   2.00   50.00    -- -118.11 114.09 -80.76   43
;
_diffrn_measurement_device         'abstract diffractometer'
_diffrn_measurement_device_type   
 'Saxi-CrysAlisPro-abstract goniometer imported SAXI images'
_diffrn_measurement_method         '\w and \f scans'
_diffrn_orient_matrix_type        
 'CrysAlisPro convention (1999,Acta A55,543-557)'
_diffrn_orient_matrix_UB_11        -0.0328071000
_diffrn_orient_matrix_UB_12        -0.0396030000
_diffrn_orient_matrix_UB_13        -0.0218001000
_diffrn_orient_matrix_UB_21        0.0145263000
_diffrn_orient_matrix_UB_22        -0.0347894000
_diffrn_orient_matrix_UB_23        0.0413376000
_diffrn_orient_matrix_UB_31        -0.0431915000
_diffrn_orient_matrix_UB_32        0.0185426000
_diffrn_orient_matrix_UB_33        0.0307268000
_diffrn_radiation_monochromator    graphite
_diffrn_radiation_probe            x-ray
_diffrn_radiation_type             'Cu K\a'
_diffrn_radiation_wavelength       1.54184
_diffrn_source                     'fine-focus sealed X-ray tube'
_diffrn_source_type                'Enhance (Cu) X-ray Source'
_reflns_Friedel_coverage           0.000
_reflns_Friedel_fraction_full      .
_reflns_Friedel_fraction_max       .
_reflns_number_gt                  412
_reflns_number_total               594
_reflns_special_details
;
 Reflections were merged by SHELXL according to the crystal
 class for the calculation of statistics and refinement.
 
 Structure factors included contributions from the .fab file.
 
 _reflns_Friedel_fraction is defined as the number of unique
 Friedel pairs measured divided by the number that would be
 possible theoretically, ignoring centric projections and
 systematic absences.
;
_reflns_threshold_expression       'I > 2\s(I)'
_computing_cell_refinement         'CrysAlisPro 1.171.42.49 (Rigaku OD, 2022)'
_computing_data_collection         'CrysAlisPro 1.171.42.49 (Rigaku OD, 2022)'
_computing_data_reduction          'CrysAlisPro 1.171.42.49 (Rigaku OD, 2022)'
_computing_molecular_graphics      'Olex2 1.5 (Dolomanov et al., 2009)'
_computing_publication_material    'Olex2 1.5 (Dolomanov et al., 2009)'
_computing_structure_refinement    'SHELXL 2018/3 (Sheldrick, 2015)'
_computing_structure_solution      ?
_refine_diff_density_max           0.350
_refine_diff_density_min           -0.417
_refine_diff_density_rms           0.061
_refine_ls_extinction_coef         .
_refine_ls_extinction_method       none
_refine_ls_goodness_of_fit_ref     1.075
_refine_ls_hydrogen_treatment      undef
_refine_ls_matrix_type             full
_refine_ls_number_parameters       77
_refine_ls_number_reflns           594
_refine_ls_number_restraints       76
_refine_ls_R_factor_all            0.1644
_refine_ls_R_factor_gt             0.1303
_refine_ls_restrained_S_all        1.085
_refine_ls_shift/su_max            0.000
_refine_ls_shift/su_mean           0.000
_refine_ls_structure_factor_coef   Fsqd
_refine_ls_weighting_details      
 'w=1/[\s^2^(Fo^2^)+(0.1978P)^2^+221.3293P] where P=(Fo^2^+2Fc^2^)/3'
_refine_ls_weighting_scheme        calc
_refine_ls_wR_factor_gt            0.3249
_refine_ls_wR_factor_ref           0.3856
_refine_special_details            ?
_olex2_refinement_description
;
1. Restrained distances
 C00A-C009_$2 \\sim C00A-C009 \\sim C00A_$2-C009_$1
 with sigma of 0.01
 C009_$2-C009_$1 \\sim C00A-C00A_$1
 with sigma of 0.01
 C4_$3-C4_$4 \\sim C3_$4-C3_$3
 with sigma of 0.01
 N1-C4_$6 \\sim C4_$6-C3_$6 \\sim C3_$6-C1
 with sigma of 0.01
 C4_$6-C3 \\sim N1-C1
 with sigma of 0.01
 C008_$8-C008 \\sim C00D_$8-C00D
 with sigma of 0.01
2. Uiso/Uaniso restraints and constraints
All non-hydrogen atoms have similar U: within 2A with sigma of 0.01 and sigma
for terminal atoms of 0.02 within 2A
;
_atom_sites_solution_hydrogens     .
_atom_sites_solution_primary       ?
_atom_sites_solution_secondary     ?
loop_
  _atom_site_label
  _atom_site_type_symbol
  _atom_site_fract_x
  _atom_site_fract_y
  _atom_site_fract_z
  _atom_site_U_iso_or_equiv
  _atom_site_adp_type
  _atom_site_occupancy
  _atom_site_site_symmetry_order
  _atom_site_calc_flag
  _atom_site_refinement_flags_posn
  _atom_site_refinement_flags_adp
  _atom_site_refinement_flags_occupancy
  _atom_site_disorder_assembly
  _atom_site_disorder_group
 C004 C 0.250000 0.8961(11) 0.6039(11) 0.186(8) Uani 1 2 d S TU P . .
 C005 C 0.250000 0.9340(12) 0.5660(12) 0.176(7) Uani 1 2 d S TU P . .
 C008 C 0.2981(7) 0.8882(12) 0.6302(11) 0.197(8) Uani 1 1 d D U . . .
 C009 C 0.250000 0.7847(6) 0.7153(6) 0.219(10) Uani 1 2 d DS TU P . .
 C00A C 0.2847(6) 0.7847(6) 0.750000 0.222(11) Uani 1 2 d DS TU P . .
 C00B C 0.250000 0.8254(10) 0.6746(10) 0.216(9) Uani 1 2 d S TU P . .
 C00D C 0.2996(7) 0.8468(12) 0.6601(12) 0.205(8) Uani 1 1 d D U . . .
 Zn1 Zn 0.3014(2) 1.000000 0.500000 0.151(4) Uani 1 4 d S TU P . .
 N1 N 0.3742(9) 1.000000 0.500000 0.169(12) Uani 1 4 d DS TU P . .
 O4 O 0.2928(6) 0.9578(7) 0.5476(7) 0.172(6) Uani 1 1 d . U . . .
 C1 C 0.4748(9) 1.000000 0.500000 0.168(12) Uani 1 4 d DS TU P . .
 C3 C 0.4497(7) 1.000000 0.5435(5) 0.172(11) Uani 1 2 d DS TU P . .
 C4 C 0.3994(7) 1.000000 0.5435(5) 0.175(11) Uani 1 2 d S TU P . .

loop_
  _atom_site_aniso_label
  _atom_site_aniso_U_11
  _atom_site_aniso_U_22
  _atom_site_aniso_U_33
  _atom_site_aniso_U_23
  _atom_site_aniso_U_13
  _atom_site_aniso_U_12
 C004 0.103(13) 0.227(10) 0.227(10) 0.071(12) -0.011(9) -0.011(9)
 C005 0.086(12) 0.221(9) 0.221(9) 0.048(11) -0.006(8) -0.006(8)
 C008 0.125(13) 0.233(12) 0.233(12) 0.091(12) -0.014(10) -0.018(11)
 C009 0.196(13) 0.231(11) 0.231(11) 0.089(12) -0.062(10) -0.062(10)
 C00A 0.215(12) 0.215(12) 0.236(15) 0.080(11) -0.080(11) -0.057(14)
 C00B 0.174(13) 0.236(10) 0.236(10) 0.094(13) -0.045(10) -0.045(10)
 C00D 0.147(13) 0.231(12) 0.237(12) 0.096(12) -0.029(11) -0.038(11)
 Zn1 0.072(7) 0.194(8) 0.189(8) 0.000 0.000 0.000
 N1 0.026(18) 0.24(2) 0.24(3) 0.000 0.000 0.000
 O4 0.081(9) 0.222(10) 0.214(10) 0.016(8) -0.010(7) 0.008(7)
 C1 0.016(19) 0.25(2) 0.23(3) 0.000 0.000 0.000
 C3 0.024(17) 0.25(2) 0.24(3) 0.000 -0.005(8) 0.000
 C4 0.031(17) 0.25(2) 0.24(3) 0.000 0.002(8) 0.000

_geom_special_details
;
 All esds (except the esd in the dihedral angle between two l.s. planes)
 are estimated using the full covariance matrix.  The cell esds are taken
 into account individually in the estimation of esds in distances, angles
 and torsion angles; correlations between esds in cell parameters are only
 used when they are defined by crystal symmetry.  An approximate (isotropic)
 treatment of cell esds is used for estimating esds involving l.s. planes.
;
loop_
  _geom_bond_atom_site_label_1
  _geom_bond_atom_site_label_2
  _geom_bond_distance
  _geom_bond_site_symmetry_2
  _geom_bond_publ_flag
 C004 C005 1.48(5) . ?
 C004 C008 1.53(3) . ?
 C004 C008 1.53(3) 19_566 ?
 C005 O4 1.44(3) . ?
 C005 O4 1.44(3) 19_566 ?
 C008 C00D 1.41(3) . ?
 C009 C00A 1.36(2) 10_656 ?
 C009 C00A 1.36(2) . ?
 C009 C00B 1.59(4) . ?
 C00B C00D 1.54(3) . ?
 C00B C00D 1.54(3) 19_566 ?
 Zn1 Zn1 2.838(12) 41_675 ?
 Zn1 N1 2.01(2) . ?
 Zn1 O4 1.77(2) 26_556 ?
 Zn1 O4 1.77(2) 4_576 ?
 Zn1 O4 1.77(2) . ?
 Zn1 O4 1.77(2) 27_575 ?
 N1 C4 1.386(16) 27_575 ?
 N1 C4 1.386(16) 26_556 ?
 N1 C4 1.386(16) . ?
 N1 C4 1.386(16) 4_576 ?
 C1 C1 1.39(5) 25_676 ?
 C1 C3 1.386(16) 26_556 ?
 C1 C3 1.386(16) . ?
 C1 C3 1.386(16) 4_576 ?
 C3 C4 1.388(16) 27_575 ?
 C3 C4 1.388(16) . ?
 C4 C4 0.00(3) 27_575 ?

loop_
  _geom_angle_atom_site_label_1
  _geom_angle_atom_site_label_2
  _geom_angle_atom_site_label_3
  _geom_angle
  _geom_angle_site_symmetry_1
  _geom_angle_site_symmetry_3
  _geom_angle_publ_flag
 C005 C004 C008 115.8(19) . 19_566 ?
 C005 C004 C008 115.8(19) . . ?
 C008 C004 C008 128(4) 19_566 . ?
 O4 C005 C004 124.7(18) . . ?
 O4 C005 C004 124.7(18) 19_566 . ?
 O4 C005 O4 111(4) 19_566 . ?
 C00D C008 C004 115(2) . . ?
 C00A C009 C00A 120.0(5) 10_656 . ?
 C00A C009 C00B 120.0(2) 10_656 . ?
 C00A C009 C00B 120.0(2) . . ?
 C009 C00A C009 120.0(5) . 7_665 ?
 C00D C00B C009 117.0(17) 19_566 . ?
 C00D C00B C009 117.0(17) . . ?
 C00D C00B C00D 126(3) 19_566 . ?
 C008 C00D C00B 115.8(17) . . ?
 N1 Zn1 Zn1 180.0 . 41_675 ?
 O4 Zn1 Zn1 82.3(6) 4_576 41_675 ?
 O4 Zn1 Zn1 82.3(6) . 41_675 ?
 O4 Zn1 Zn1 82.3(6) 27_575 41_675 ?
 O4 Zn1 Zn1 82.3(6) 26_556 41_675 ?
 O4 Zn1 N1 97.7(6) . . ?
 O4 Zn1 N1 97.7(6) 27_575 . ?
 O4 Zn1 N1 97.7(6) 26_556 . ?
 O4 Zn1 N1 97.7(6) 4_576 . ?
 O4 Zn1 O4 82.2(12) 26_556 4_576 ?
 O4 Zn1 O4 95.8(12) 27_575 4_576 ?
 O4 Zn1 O4 164.6(12) . 4_576 ?
 O4 Zn1 O4 95.8(12) . 26_556 ?
 O4 Zn1 O4 164.6(12) 26_556 27_575 ?
 O4 Zn1 O4 82.2(12) . 27_575 ?
 C4 N1 Zn1 120.1(5) . . ?
 C4 N1 Zn1 120.1(5) 4_576 . ?
 C4 N1 Zn1 120.1(5) 26_556 . ?
 C4 N1 Zn1 120.1(5) 27_575 . ?
 C4 N1 C4 119.9(9) . 4_576 ?
 C4 N1 C4 119.9(9) . 26_556 ?
 C4 N1 C4 119.9(9) 27_575 26_556 ?
 C4 N1 C4 0.0(6) 26_556 4_576 ?
 C4 N1 C4 119.9(9) 27_575 4_576 ?
 C4 N1 C4 0.0(6) 27_575 . ?
 C005 O4 Zn1 132(2) . . ?
 C3 C1 C1 120.0(5) . 25_676 ?
 C3 C1 C1 120.0(5) 4_576 25_676 ?
 C3 C1 C1 120.0(5) 26_556 25_676 ?
 C3 C1 C3 120.0(9) 26_556 . ?
 C3 C1 C3 0.0(15) 26_556 4_576 ?
 C3 C1 C3 120.0(9) 4_576 . ?
 C1 C3 C4 120.0(6) . 27_575 ?
 C1 C3 C4 120.0(6) . . ?
 C4 C3 C4 0.0(11) 27_575 . ?
 N1 C4 C3 120.1(6) . . ?
 C4 C4 N1 0(10) 27_575 . ?
 C4 C4 C3 0(10) 27_575 . ?

loop_
  _geom_torsion_atom_site_label_1
  _geom_torsion_atom_site_label_2
  _geom_torsion_atom_site_label_3
  _geom_torsion_atom_site_label_4
  _geom_torsion
  _geom_torsion_site_symmetry_1
  _geom_torsion_site_symmetry_2
  _geom_torsion_site_symmetry_3
  _geom_torsion_site_symmetry_4
  _geom_torsion_publ_flag
 C004 C005 O4 Zn1 174.5(10) . . . . ?
 C004 C008 C00D C00B -18(4) . . . . ?
 C005 C004 C008 C00D -170(2) . . . . ?
 C008 C004 C005 O4 10.0(16) . . . . ?
 C008 C004 C005 O4 10.0(16) 19_566 . . 19_566 ?
 C008 C004 C005 O4 -170.0(16) . . . 19_566 ?
 C008 C004 C005 O4 -170.0(16) 19_566 . . . ?
 C008 C004 C008 C00D 10(2) 19_566 . . . ?
 C009 C00B C00D C008 -170(2) . . . . ?
 C00A C009 C00A C009 0.000(1) 10_656 . . 7_665 ?
 C00A C009 C00B C00D 29.6(15) 10_656 . . 19_566 ?
 C00A C009 C00B C00D -150.4(15) 10_656 . . . ?
 C00A C009 C00B C00D -150.4(15) . . . 19_566 ?
 C00A C009 C00B C00D 29.6(15) . . . . ?
 C00B C009 C00A C009 180.000(2) . . . 7_665 ?
 C00D C00B C00D C008 10(2) 19_566 . . . ?
 Zn1 Zn1 O4 C005 8.3(15) 41_675 . . . ?
 Zn1 N1 C4 C3 180.000(3) . . . . ?
 Zn1 N1 C4 C4 0.0(7) . . . 27_575 ?
 N1 Zn1 O4 C005 -171.7(15) . . . . ?
 O4 C005 O4 Zn1 -5.5(10) 19_566 . . . ?
 O4 Zn1 O4 C005 -73.0(18) 26_556 . . . ?
 O4 Zn1 O4 C005 8.3(15) 4_576 . . . ?
 O4 Zn1 O4 C005 91.6(16) 27_575 . . . ?
 C1 C1 C3 C4 180.000(1) 25_676 . . 27_575 ?
 C1 C1 C3 C4 180.000(1) 25_676 . . . ?
 C1 C3 C4 N1 0.000(1) . . . . ?
 C1 C3 C4 C4 0(100) . . . 27_575 ?
 C3 C1 C3 C4 0.000(2) 26_556 . . 27_575 ?
 C3 C1 C3 C4 0.000(2) 4_576 . . . ?
 C3 C1 C3 C4 0.000(2) 26_556 . . . ?
 C3 C1 C3 C4 0.000(2) 4_576 . . 27_575 ?
 C4 N1 C4 C3 0.000(1) 26_556 . . . ?
 C4 N1 C4 C3 0(100) 27_575 . . . ?
 C4 N1 C4 C3 0.000(1) 4_576 . . . ?
 C4 N1 C4 C4 0(100) 26_556 . . 27_575 ?
 C4 N1 C4 C4 0(100) 4_576 . . 27_575 ?
 C4 C3 C4 N1 0(100) 27_575 . . . ?

_smtbx_masks_special_details       ?
loop_
  _smtbx_masks_void_nr
  _smtbx_masks_void_average_x
  _smtbx_masks_void_average_y
  _smtbx_masks_void_average_z
  _smtbx_masks_void_volume
  _smtbx_masks_void_count_electrons
  _smtbx_masks_void_content
 1 0.539 -0.337 -0.253 16698.3 3247.9 ?

_smtbx_masks_void_probe_radius     1.2
_smtbx_masks_void_truncation_radius  1.2
_shelx_res_file
;
TITL 610_a.res in Pm-3n
    pfbs.res
    created by SHELXL-2018/3 at 15:37:50 on 29-Sep-2025
REM Old TITL 610_a.res in P-43n
REM SHELXT solution in Pm-3n: R1 0.365, Rweak 0.072, Alpha 0.171
REM <I/s> 0.528 for 145 systematic absences, Orientation as input
REM Formula found by SHELXT: C295 N72 O16 Co10 I2
CELL 1.54184 27.587997 27.587997 27.587997 90 90 90
ZERR 12 0.002009 0.002009 0.002009 0 0 0
LATT 1
SYMM -X,-Y,+Z
SYMM -X,+Y,-Z
SYMM +X,-Y,-Z
SYMM +Z,+X,+Y
SYMM +Z,-X,-Y
SYMM -Z,-X,+Y
SYMM -Z,+X,-Y
SYMM +Y,+Z,+X
SYMM -Y,+Z,-X
SYMM +Y,-Z,-X
SYMM -Y,-Z,+X
SYMM 0.5+Y,0.5+X,0.5-Z
SYMM 0.5-Y,0.5-X,0.5-Z
SYMM 0.5+Y,0.5-X,0.5+Z
SYMM 0.5-Y,0.5+X,0.5+Z
SYMM 0.5+X,0.5+Z,0.5-Y
SYMM 0.5-X,0.5+Z,0.5+Y
SYMM 0.5-X,0.5-Z,0.5-Y
SYMM 0.5+X,0.5-Z,0.5+Y
SYMM 0.5+Z,0.5+Y,0.5-X
SYMM 0.5+Z,0.5-Y,0.5+X
SYMM 0.5-Z,0.5+Y,0.5+X
SYMM 0.5-Z,0.5-Y,0.5-X
SFAC C N O Zn
UNIT 276 12 48 12
EQIV $1 1-Y,+Z,1-X
EQIV $2 1-Z,1-X,+Y
EQIV $3 1-X,2-Y,+Z
EQIV $4 1-X,+Y,1-Z
EQIV $5 +X,+Y,1-Z
EQIV $6 +X,2-Y,1-Z
EQIV $7 +X,2-Y,+Z
EQIV $8 0.5-X,1.5-Z,1.5-Y
SADI 0.01 C00A C009_$2 C00A C009 C00A_$2 C009_$1
SADI 0.01 C009_$2 C009_$1 C00A C00A_$1
SIMU 0.01 0.02 2
SADI 0.01 C4_$3 C4_$4 C3_$4 C3_$3
SADI 0.01 N1 C4_$6 C4_$6 C3_$6 C3_$6 C1
SADI 0.01 C4_$6 C3 N1 C1
SADI 0.01 C008_$8 C008 C00D_$8 C00D

L.S. 10 0 0
PLAN  29
SIZE 0.1 0.1 0.1
TEMP -163
CONF
FREE Zn1 C4_$5
FREE Zn1 C4_$6
FREE Zn1 C4
FREE Zn1 C4_$7
FREE C3 C3_$6
FREE C3 C3_$5
FREE C4 C4_$6
FREE C4 C4_$5
list 4
MORE -1
ABIN
fmap 2 53
acta
OMIT 0 0 2
OMIT 0 0 8
OMIT 0 0 16
OMIT 0 0 18
OMIT 0 1 1
OMIT 0 1 14
OMIT 0 1 18
OMIT 0 2 2
OMIT 0 2 15
OMIT 0 3 7
OMIT 0 3 8
OMIT 0 4 7
OMIT 0 5 7
OMIT 0 5 9
OMIT 0 6 8
OMIT 0 7 9
OMIT 0 9 13
OMIT 0 10 14
OMIT 1 1 16
OMIT 1 2 15
OMIT 1 2 18
OMIT 1 4 8
OMIT 1 4 15
REM <olex2.extras>
REM <HklSrc "%.\\pfbs.hkl">
REM </olex2.extras>

WGHT    0.197800  221.329315
FVAR       1.17645
C004  1    0.250000    0.896063    0.603937    10.50000    0.10280    0.22717 =
         0.22717    0.07149   -0.01078   -0.01078
C005  1    0.250000    0.933997    0.566003    10.50000    0.08619    0.22087 =
         0.22087    0.04780   -0.00634   -0.00634
C008  1    0.298071    0.888225    0.630214    11.00000    0.12460    0.23272 =
         0.23271    0.09077   -0.01432   -0.01758
C009  1    0.250000    0.784733    0.715267    10.50000    0.19614    0.23065 =
         0.23065    0.08926   -0.06163   -0.06163
C00A  1    0.284737    0.784737    0.750000    10.50000    0.21457    0.21457 =
         0.23581    0.08040   -0.08040   -0.05727
C00B  1    0.250000    0.825408    0.674592    10.50000    0.17408    0.23624 =
         0.23624    0.09393   -0.04513   -0.04513
C00D  1    0.299578    0.846809    0.660130    11.00000    0.14694    0.23097 =
         0.23709    0.09626   -0.02886   -0.03820
ZN1   4    0.301436    1.000000    0.500000    10.25000    0.07178    0.19388 =
         0.18854    0.00000    0.00000    0.00000
N1    2    0.374186    1.000000    0.500000    10.25000    0.02624    0.24481 =
         0.23674    0.00000    0.00000    0.00000
O4    3    0.292813    0.957794    0.547646    11.00000    0.08060    0.22226 =
         0.21400    0.01622   -0.01036    0.00848
C1    1    0.474786    1.000000    0.500000    10.25000    0.01594    0.25198 =
         0.23484    0.00000    0.00000    0.00000
C3    1    0.449656    1.000000    0.543515    10.50000    0.02436    0.25413 =
         0.23897    0.00000   -0.00492    0.00000
C4    1    0.399356    1.000000    0.543485    10.50000    0.03110    0.25181 =
         0.24246    0.00000    0.00204    0.00000
HKLF 4


REM  610_a.res in Pm-3n
REM wR2 = 0.3856, GooF = S = 1.075, Restrained GooF = 1.085 for all data
REM R1 = 0.1303 for 412 Fo > 4sig(Fo) and 0.1644 for all 594 data
REM 77 parameters refined using 76 restraints

END

WGHT      0.1978    221.3053

REM Highest difference peak  0.350,  deepest hole -0.417,  1-sigma level  0.061
Q1    1   0.5000  1.0000  0.5000  10.12500  0.05    0.35
Q2    1   0.3604  1.0000  0.5000  10.25000  0.05    0.26
Q3    1   0.2446  0.8829  0.5653  11.00000  0.05    0.23
Q4    1   0.5000  1.0813  0.5000  10.25000  0.05    0.22
Q5    1   0.4564  0.9417  0.5000  10.50000  0.05    0.21
Q6    1   0.4867  1.0000  0.5000  10.25000  0.05    0.20
Q7    1   0.2155  0.8080  0.7407  11.00000  0.05    0.19
Q8    1   0.2555  0.9394  0.6005  11.00000  0.05    0.19
Q9    1   0.5000  1.0941  0.5000  10.25000  0.05    0.17
Q10   1   0.5000  0.9145  0.4858  10.50000  0.05    0.17
Q11   1   0.2983  0.7568  0.6989  11.00000  0.05    0.17
Q12   1   0.2822  0.7459  0.6863  11.00000  0.05    0.16
Q13   1   0.3231  1.0000  0.5000  10.25000  0.05    0.16
Q14   1   0.3155  0.9106  0.6654  11.00000  0.05    0.16
Q15   1   0.2873  1.0000  0.5000  10.25000  0.05    0.15
Q16   1   0.4009  1.1274  0.5000  10.50000  0.05    0.14
Q17   1   0.3128  1.0000  0.6811  10.50000  0.05    0.14
Q18   1   0.3802  0.9135  0.5000  10.50000  0.05    0.13
Q19   1   0.5000  1.0685  0.6174  10.50000  0.05    0.13
Q20   1   0.3035  0.9347  0.6617  11.00000  0.05    0.12
Q21   1   0.5000  0.8908  0.4803  10.50000  0.05    0.12
Q22   1   0.3211  0.9070  0.6758  11.00000  0.05    0.12
Q23   1   0.5000  0.9163  0.6478  10.50000  0.05    0.12
Q24   1   0.5000  0.9446  0.6573  10.50000  0.05    0.12
Q25   1   0.5000  1.0664  0.5934  10.50000  0.05    0.12
Q26   1   0.5000  1.0695  0.6645  10.50000  0.05    0.12
Q27   1   0.4241  1.0749  0.5916  11.00000  0.05    0.12
Q28   1   0.3692  0.9057  0.5000  10.50000  0.05    0.12
Q29   1   0.2984  0.8624  0.7026  11.00000  0.05    0.11
;
_shelx_res_checksum                12802
_shelx_hkl_file
;
   1   1   0 20355.2 450.870  20
  -1  -1   0 30216.1 562.984  13
  -1   0   1 24732.3 483.257   4
  -1  -1  -1 212.185 103.973  15
   1   1   1 214.042 112.481  20
   1   1  -1 266.222 111.376  20
  -1   1  -1 230.494 121.993  15
   1  -1  -1 176.970 80.0575  13
  -1  -1   1 234.001 117.057  13
  -1   1   1 216.290 109.802  11
  -1  -1   1 447.522 109.755  11
   1  -1   1 202.124 118.651  13
  -1  -1  -1 199.389 108.601   8
  -1   1   1 125.650 112.578   4
   0  -2   0 30599.1 663.856   8
   0   0  -2 29166.9 508.500   8
   0  -2   0 28349.3 647.705  13
   0   2   0 28008.1 512.128  20
   2   0   0 28790.2 518.462  20
  -2   0   0 31520.1 625.281   8
   0   0  -2 29457.9 627.167  15
  -2   0   0 29689.6 632.640  11
   2   0   1 266323. 1725.94  20
   1   0   2 254163. 1968.85  20
  -2   0   1 290656. 2138.64   4
  -2   1   0 285230. 2102.46   4
  -1   0   2 279577. 1861.48   4
  -1   2   0 277738. 2010.10   4
  -2   1   0 279634. 1757.61  11
  -2   0  -1 276935. 1961.45  15
  -1  -2   0 277590. 1941.45   8
  -2   1   0 280132. 1867.81  15
   1  -2   0 278939. 2195.44  13
   0  -2   1 276846. 2235.39  13
   0  -2  -1 259765. 1651.39  13
   0  -1   2 284016. 2039.54  13
  -1  -2   0 272493. 2047.97  13
  -2   0   1 273285. 1978.53  11
  -1   0   2 277060. 2154.23  11
   0  -1   2 287647. 1998.53  11
   2   0  -1 263849. 1802.44  20
  -2  -1   0 283676. 1892.62   8
  -2   0  -1 284440. 2156.96   8
   1   2   1 52979.1 928.497  20
   2   1  -1 52849.2 947.798  20
   2   1   1 51491.7 901.425  20
   1   2  -1 55386.3 951.901  20
   1   1   2 52758.0 997.045  20
  -1   2   1 51832.5 759.322  20
  -2  -1   1 52486.2 947.488  11
  -1  -2   1 53115.7 825.107  11
  -1  -1  -2 55896.3 1006.20  15
  -1  -2  -1 54453.3 904.042  15
   1  -1  -2 53707.3 916.083  15
  -1   2   1 54884.1 1031.00   4
  -1   2  -1 54664.3 760.637   4
  -1   1   2 55633.6 1002.11   4
  -2   1   1 54244.0 992.788   4
  -1  -1   2 57848.9 740.674   4
  -2   1  -1 53901.6 864.982   4
  -2  -1  -1 52777.8 841.723  15
  -1   1  -2 51708.8 991.210  15
   1   1  -2 53553.8 759.506  15
  -2   1  -1 52027.3 966.004  15
  -1   2  -1 53188.3 962.881  15
   1  -1  -2 54308.0 848.239   8
  -1  -2   1 55108.5 776.452   8
  -1  -2  -1 55556.3 987.513   8
   1  -2  -1 51393.4 935.418   8
   2  -1   1 53648.1 1009.22  13
   1  -1   2 54411.5 993.692  13
   1  -2  -1 53976.3 858.652  13
   1  -2   1 55483.4 1090.62  13
  -1  -1   2 53642.9 915.444  13
  -1  -2   1 54145.9 1008.46  13
  -1  -2  -1 55087.5 870.376  13
  -2  -1   1 55757.6 970.264  13
  -2   1  -1 55024.0 987.589   8
  -1   1  -2 56477.4 928.478   8
  -1   2   1 56488.0 858.938  11
  -1  -1   2 51222.4 870.017  11
  -1   1   2 58186.4 1061.56  11
  -2   1   1 52621.2 841.453  11
  -2  -1  -1 54966.8 974.012   8
  -1  -1  -2 51756.7 947.706   8
   2   2   0 2945.06 275.976  20
   0   2   2 2975.43 279.229  20
   2   0   2 3030.12 261.697  20
  -2   2   0 3283.60 288.108   4
  -2   0   2 3132.70 272.925   4
   2   0  -2 3279.38 205.560  15
   0  -2  -2 3089.11 288.960  15
  -2  -2   0 3075.81 190.998  15
  -2   0  -2 2884.95 288.921  15
   0  -2  -2 3265.31 290.227   8
  -2  -2   0 3114.99 262.577   8
   0   2  -2 2922.83 266.429  15
   2  -2   0 2929.14 292.045  13
   0  -2   2 2903.38 304.238  13
  -2  -2   0 3041.32 291.827  13
   0   2   2 3088.36 307.543   4
   0  -2   2 2964.19 211.021  11
  -2   2   0 3091.41 189.769  11
  -2   0   2 2766.64 258.830  11
  -2   0  -2 3088.13 293.134   8
  -2   2   1 298.679 190.744   4
   1   2  -2 407.069 186.077  20
   2   1  -2 484.802 197.468  20
   2   2   1 627.233 231.103  20
   2   2  -1 378.065 211.913  20
   2  -1   2 439.990 166.206  20
  -2  -2   1 509.746 224.217  11
  -2  -1   2 357.283 184.776  11
  -1  -2   2 441.735 168.541  11
  -2   1   2 301.444 169.120  11
  -2   2   1 379.828 139.327  11
   2   1   2 454.206 193.027  20
   1   2   2 359.746 196.613  20
  -1   2   2 382.780 181.139  20
  -2   2  -1 256.259 156.334   4
  -1   2   2 539.425 250.348   4
  -2  -1   2 437.805 176.666   4
  -2   1   2 454.979 216.791   4
  -1  -2  -2 479.253 198.592  15
  -2  -2  -1 334.635 164.645  15
   1  -2  -2 533.972 212.393   8
   2  -2  -1 331.163 169.906  13
  -1   2  -2 416.368 209.406  15
   1  -2  -2 458.708 140.960  13
   1   2  -2 290.887 144.033  15
   1  -2   2 447.748 253.009  13
   2  -2   1 411.208 218.545  13
   2  -1   2 488.099 205.143  13
  -2  -2   1 393.263 205.710  13
  -1  -2   2 617.826 218.731  13
  -2  -1   2 597.090 201.863  13
  -1   2   2 525.256 231.506  11
  -2   1  -2 549.839 235.130   8
  -2  -1  -2 433.841 215.498   8
  -2  -2  -1 393.224 192.342   8
  -1  -2  -2 538.392 219.150   8
  -2  -2   1 391.384 148.906   8
  -2   1  -2 420.210 203.511  15
  -2   2  -1 600.061 213.854  15
  -2  -1  -2 487.264 203.939  15
   2  -2  -2 380003. 2454.77  13
   2  -2   2 396076. 3419.17  13
  -2  -2  -2 398319. 3181.42   8
  -2  -2   2 393942. 3212.66  13
   2   2   2 375050. 3081.20  20
  -2  -2  -2 398627. 2984.19  15
  -2   2  -2 373582. 3138.86  15
  -2   2  -2 412042. 2393.38   4
  -2   2   2 396912. 3255.57   4
  -2   2   2 374086. 2880.61  11
   0   3   0 8.67723 133.404  20
   3   0   0 59.4568 129.933  20
  -3   0   0-8.50386 166.065  11
   0  -3   0 25.6631 163.987   8
   0   0  -3 8.80239 155.497  15
  -3   0   0 33.1578 126.086  15
   0   0   3 54.4340 122.763  13
   0  -3   0 32.9757 170.597  13
   0   0  -3 32.6268 128.998   8
  -3   0   0 6.22663 147.553   8
   0   0   3 21.5331 121.324   4
   0   0   3 17.5999 181.323  11
  -1   3   0 39291.4 639.569  20
   3  -1   0 41527.1 623.396  20
   3   0  -1 43790.2 887.766  20
   3   0   1 42534.0 824.675  20
   1   3   0 40806.8 894.393  20
   3   1   0 42485.0 925.952  20
   0   3  -1 42472.5 851.329  20
   0   3   1 41153.9 860.706  20
  -3   0   1 41858.2 961.081  11
  -3   1   0 43173.2 900.798  11
  -3   0   1 43529.5 1033.72   4
  -3   1   0 44250.7 1035.57   4
  -1   0   3 42219.3 858.512   4
  -1   3   0 42332.7 951.036   4
   1   0  -3 41828.2 909.394  15
   1   0   3 39879.1 999.104  20
   0  -1  -3 41151.6 994.902  15
   0   1   3 40951.6 1046.82  20
   0   1  -3 42200.0 963.481  15
  -1   0  -3 39741.7 976.737  15
  -3  -1   0 44261.5 688.207  15
  -3   0  -1 42542.7 925.186  15
   0  -1  -3 42694.3 901.834   8
   1   0  -3 42182.3 654.145   8
  -3  -1   0 37849.4 952.994  11
   0  -3  -1 43625.1 1055.64   8
  -1  -3   0 43163.7 993.365   8
  -3   1   0 42755.2 860.612  15
   1   0   3 41848.1 819.822  13
   1  -3   0 45494.3 1088.57  13
  -1  -3   0 41614.5 1002.67  13
   0  -1   3 42351.0 899.474  13
   0  -3  -1 39930.3 868.585  13
   0  -3   1 41646.4 1040.95  13
  -1   0   3 43323.8 725.228  13
   0   1   3 41676.1 908.777   4
   0  -1   3 42675.6 996.667  11
  -1   0   3 43387.2 1071.59  11
  -1   0  -3 42211.4 915.364   8
  -3   0  -1 43012.4 1002.05   8
  -3  -1   0 43206.3 910.403   8
   0   1  -3 46783.5 804.871   8
  -1   3  -1 113.708 163.757   4
  -1   3   1 86.3777 194.032   4
  -1   1   3 99.9470 200.897   4
   3   1  -1 75.7703 173.942  20
   1   3  -1 115.923 176.309  20
   3  -1  -1 215.684 144.303  20
  -1   3  -1 140.010 131.699  20
   3  -1   1 137.599 121.618  20
   1   3   1 117.011 171.358  20
   3   1   1 113.722 175.272  20
  -3  -1   1 194.149 182.752  11
  -3   1   1 181.235 179.788  11
  -1  -1   3 203.035 201.405  11
  -1  -1   3 116.776 137.229   4
  -3   1  -1 82.6533 176.412   4
  -3   1   1 163.009 196.455   4
  -1   3   1 171.567 158.094  20
   1   1   3 110.624 218.459  20
  -1  -1  -3 31.0732 193.684  15
   1  -1  -3 199.116 196.577  15
  -1  -3   1 92.4610 172.969   8
   1  -3  -1 135.053 184.537   8
  -1  -3   1 113.700 148.010  11
  -1   1  -3 91.7381 196.567  15
  -3  -1  -1 64.3892 159.714  15
   1   1  -3 52.4469 158.586  15
  -3   1  -1 40.2376 174.043  15
  -1   3  -1 188.748 184.981  15
   3  -1   1 131.743 210.499  13
   1  -3  -1 134.378 193.538  13
   1  -1   3 112.309 195.777  13
   1  -3   1 170.371 221.770  13
  -1  -3  -1 160.301 175.916  13
  -1  -1   3 124.030 163.299  13
  -1  -3   1 143.306 192.873  13
  -1   1  -3 87.8677 182.171   8
  -3  -1  -1 150.531 198.535   8
  -3   1  -1 60.4500 190.502   8
  -3  -1   1 164.711 145.317   8
  -1   1   3 98.6795 208.984  11
  -1  -3  -1 215.282 199.627   8
   1  -1  -3 226.976 176.442   8
  -1  -1  -3 64.3397 174.660   8
   0   2   3 138063. 1990.01  20
   3   0   2 133983. 1661.28  20
   2   0   3 132000. 1825.42  20
   0   3   2 136105. 1820.52  20
  -3   2   0 142102. 1528.10  11
  -3   0   2 140937. 1923.24   4
  -3   2   0 140566. 1903.63   4
  -2   0   3 130369. 1715.25   4
  -2   3   0 138127. 1867.80   4
   2   0  -3 142139. 1568.72  15
  -3  -2   0 137917. 1230.48  15
   0  -2  -3 136787. 1914.08  15
  -2   0  -3 135261. 1933.82  15
  -3   0  -2 139008. 1861.52  15
   2   0  -3 129763. 1110.51   8
   0  -3  -2 134231. 1984.89   8
   0  -2  -3 135562. 1852.21   8
  -2  -3   0 133463. 1741.43   8
   0   2  -3 135274. 1816.21  15
   0   3  -2 140868. 1730.37  15
   3  -2   0 136542. 1942.70  13
   2   0   3 134598. 1715.04  13
   2  -3   0 140008. 2006.75  13
   0  -3   2 137979. 2029.88  13
   0  -3  -2 136183. 1400.26  13
   0  -2   3 137767. 1897.70  13
  -2  -3   0 136848. 1970.50  13
  -2   0   3 136385. 1471.94  13
  -2   0   3 131174. 1834.44  11
   0  -2   3 141699. 1732.50  11
   0  -3   2 140555. 1250.55  11
  -3   0   2 134943. 1801.66  11
   2   3   0 137755. 1818.83  20
   3   2   0 134855. 1838.95  20
   0   3  -2 131007. 1643.18  20
  -3  -2   0 140336. 1767.06   8
  -2   0  -3 137586. 1904.68   8
  -3   0  -2 136501. 1951.08   8
  -1   3  -2 9863.19 408.220  20
   2   3   1 10774.6 564.000  20
   3   1  -2 11252.8 589.470  20
   2   3  -1 10234.7 551.221  20
   1   3  -2 11146.8 558.910  20
   3   2  -1 11291.1 577.562  20
   3   2   1 10340.1 530.069  20
  -2   3   1 9955.12 370.424  20
   2   1   3 10302.6 584.288  20
   1   3   2 11033.6 562.711  20
   1   2   3 10535.3 597.406  20
   3   1   2 10526.9 557.733  20
  -1   3   2 10782.5 512.810  20
   3  -1   2 10151.7 421.405  20
  -3  -2   1 10168.7 577.130  11
  -1  -3   2 10772.1 470.756  11
  -2  -3   1 9481.73 516.797  11
  -3   2  -1 11365.5 562.601   4
  -2   3  -1 10514.3 501.258   4
  -1   3   2 10958.9 598.289   4
  -3   1   2 10615.9 563.191   4
  -2  -1   3 10006.9 463.841   4
  -2   1   3 10506.5 561.803   4
  -3   2   1 10197.9 576.206   4
  -1   2   3 11573.7 602.999   4
  -1   3  -2 12037.4 423.013   4
  -2   3   1 10991.8 595.048   4
   2  -1  -3 10305.2 509.232  15
  -2  -3  -1 10304.9 478.347  15
  -1  -3  -2 11308.8 551.389  15
   1  -2  -3 10957.4 569.948  15
  -1  -2  -3 11921.2 595.085  15
  -3  -2  -1 10539.9 465.302  15
  -2  -1  -3 10874.2 576.739  15
   1   2  -3 10714.0 500.627  15
   2   1  -3 10672.4 418.003  15
  -3  -1  -2 10483.3 529.786  15
  -2   1  -3 10302.9 556.952  15
   1  -3  -2 11288.3 597.950   8
   1  -2  -3 11353.6 540.534   8
  -1  -2  -3 10911.3 569.278   8
   2  -1  -3 10272.1 457.904   8
  -2  -3  -1 10661.8 565.139   8
  -1  -3   2 11059.6 452.731   8
  -1  -3  -2 11252.1 589.678   8
  -2  -3   1 11049.7 459.452   8
  -1   2  -3 10803.3 583.050  15
  -3   1  -2 10823.5 607.263  15
   1   3  -2 10585.6 461.802  15
  -3   2  -1 11336.7 568.221  15
  -1   3  -2 11178.3 547.940  15
   2  -3   1 10361.2 623.319  13
   2  -1   3 10145.2 581.026  13
   3  -2   1 9774.19 594.357  13
  -2   3  -1 11576.5 577.607  15
   3  -2  -1 10283.5 561.404  13
   1  -3   2 11096.4 650.159  13
   1  -2   3 11131.0 618.726  13
   1  -3  -2 11334.3 482.289  13
   3  -1   2 10196.4 574.047  13
   2  -3  -1 10871.3 572.879  13
  -1  -2   3 10795.2 553.499  13
  -1  -3   2 10831.5 601.058  13
  -2  -3   1 10772.3 593.819  13
  -1  -3  -2 10946.6 458.958  13
  -2  -3  -1 10311.7 536.594  13
  -3  -2   1 10900.0 578.214  13
  -2  -1   3 11117.4 543.145  13
  -3  -1   2 10778.2 341.739   8
  -1  -2   3 10515.2 346.697   4
  -3  -1   2 10411.6 558.229   4
  -2   1  -3 11053.2 567.895   8
  -3   1  -2 11509.2 597.619   8
  -3   1   2 9932.33 522.406  11
  -3   2   1 9753.89 446.951  11
  -1   2   3 11153.8 604.452  11
  -2  -1   3 9597.97 526.362  11
   1  -3   2 10906.8 296.527  11
  -1  -2   3 9741.38 499.621  11
  -2   1   3 10417.8 601.248  11
  -2   3   1 10109.2 412.252  11
  -3  -1   2 10164.2 558.318  11
  -3  -1  -2 10655.2 579.044   8
  -3  -2  -1 11615.5 590.370   8
  -3  -2   1 11375.5 474.396   8
  -2  -1  -3 10664.8 575.709   8
  -2   2   3 219.861 267.577   4
  -2   3  -2 137.941 180.619   4
   2   3  -2 249.765 251.837  20
   3   2   2 280.919 236.404  20
  -3  -2   2 277.717 240.723  11
  -3   2   2 242.432 209.569  11
  -2  -2   3 354.836 235.889  11
  -2  -3   2 341.628 234.501  11
  -2  -2   3 202.973 186.001   4
  -2   2  -3 165.030 152.248   4
  -3   2  -2 235.942 225.346   4
  -2   3   2 144.723 200.414  20
   2  -2  -3 312.276 232.915  15
  -2  -2  -3 209.618 260.456  15
  -3  -2  -2 194.043 223.015  15
  -2  -3  -2 288.753 239.983  15
   2  -2  -3 336.161 229.353   8
   2  -3  -2 286.150 245.438   8
   2   2  -3 155.399 173.729  15
  -3   2  -2 232.164 270.352  15
   2  -2   3 191.615 270.206  13
   2  -3  -2 220.988 223.734  13
  -2  -3   2 296.615 265.118  13
  -2  -2   3 220.379 245.964  13
  -2   2   3 325.464 285.534  11
  -3  -2   2 349.249 258.138  13
  -2   3   2 168.991 228.219  11
  -2  -3  -2 271.918 204.166  13
  -2  -3   2 224.925 169.795   8
  -3  -2   2 177.661 157.995   8
  -2   2  -3 294.140 253.099   8
   0  -3  -3 50446.1 1300.53   8
  -3   0   3 49886.8 1197.23   4
  -3   3   0 50908.2 1269.88   4
   0   3  -3 48431.6 1163.33  15
   3   0   3 51317.5 1240.61  13
   3  -3   0 47997.5 1338.38  13
   0  -3   3 52100.1 1334.40  13
   0  -3  -3 48929.7 714.079  13
   3   0   3 48187.5 1189.24  20
   0   3   3 51650.2 1307.11  20
   0  -3   3 48684.3 944.411  11
  -3  -3   0 48600.2 847.131  15
   3   0  -3 51998.7 946.199  15
  -3   3   0 53648.6 889.238  11
  -3  -3   0 51267.5 1167.13   8
  -1  -3   3 270.776 224.488  11
  -3   3   1 281.590 194.842  11
   3  -1   3 222.512 222.263  20
   3   1   3 271.970 266.963  20
  -1   3   3 133.899 259.513  20
  -3  -3  -1 175.370 198.445  15
   3   1  -3 297.887 163.019  15
   1   3  -3 242.312 235.995  20
   1  -3  -3 241.654 274.917   8
  -3  -3   1 121.521 259.634  11
  -1   3  -3 70.5347 248.213  15
   1   3  -3 155.650 207.905  15
   1  -3  -3 153.158 166.006  13
   3  -1   3 249.457 284.369  13
   3  -3  -1 169.475 251.449  13
  -3  -1   3 246.835 237.629   4
  -3   3  -1 110.214 229.787   4
  -3  -1   3 326.583 252.814  13
   1  -3   3 284.038 206.294  11
  -3  -3  -1 165.557 225.001  13
  -3  -3  -1 141.140 241.346   8
  -3  -3   1 158.086 208.700   8
   3   2  -3 25834.8 542.438  15
   2   3  -3 25884.3 722.373  15
  -3   3  -2 31618.8 1071.91  15
  -3   2  -3 28058.2 1094.25  15
   3  -3  -2 28864.1 937.869  13
   3  -3   2 32038.1 1176.63  13
   2  -3  -3 32033.3 784.487  13
  -3  -2  -3 31764.6 1089.77   8
  -3   2  -3 28717.7 796.014   4
  -3  -2   3 31966.6 950.769   4
  -2   3   3 32518.5 1082.45  11
  -2  -3   3 33458.3 959.810  11
  -3   3   2 28302.3 857.658  11
  -2  -3   3 28349.4 573.520   8
  -2  -3  -3 30782.0 1065.00   8
  -3  -3   2 32489.6 753.948   8
  -3   3  -2 31510.2 927.743   4
  -2   3   3 31917.4 1121.66   4
  -2   3  -3 31564.3 658.602   4
  -3   3   2 29808.9 1102.62   4
   3   3  -2 31346.6 1130.27  20
   3   2  -3 33232.0 1096.91  20
   3   3   2 31190.8 1073.05  20
   2   3   3 31258.7 1084.90  20
  -3  -3  -2 30433.6 943.615  15
   3   3  -3 1398.03 411.082  20
  -3   3  -3 747.967 285.254   4
   3   3  -3 725.252 196.751  15
  -3   3  -3 967.308 353.284  15
   3  -3  -3 1052.49 313.631  13
  -3  -3   3 1340.80 409.015  13
  -3  -3   3 993.333 210.964   8
  -3  -3  -3 984.308 393.116   8
  -3   3   3 888.261 396.908   4
   3   3   3 1357.19 421.152  20
   3  -3   3 1115.55 414.829  13
  -4   0   0 479579. 2992.29  15
   0   0   4 462620. 2886.87   4
   0   0   4 466689. 2715.95  13
   0  -4   0 469201. 3794.63  13
  -4   0   0 468537. 3792.32   4
  -4   0   0 460651. 3422.92   8
   0   0   4 461209. 3868.84  11
  -4   0   0 454570. 3646.33  11
   4   0   0 468256. 3073.15  20
   1   4   0 1264.01 254.559  20
   0   4  -1 1068.81 239.849  20
   0   4   1 943.937 220.914  20
  -1   0   4 980.082 274.141   4
  -4   1   0 1051.88 286.687   4
  -1   4   0 1101.51 318.318   4
  -4   1   0 1293.55 298.856  11
  -4   0   1 753.341 243.081  11
   0  -1  -4 674.911 261.778  15
   1   0  -4 1141.22 286.252  15
  -1  -4   0 980.332 276.019   8
   0  -4   1 1053.60 274.270   8
  -4  -1   0 931.160 216.724  15
  -4   0  -1 1000.82 285.454  15
  -4   1   0 997.444 250.166  15
  -1   0  -4 974.600 308.378  15
   0   1  -4 928.970 300.381  15
   0  -1  -4 771.558 230.929   8
   1   0  -4 960.192 192.234   8
  -4  -1   0 1163.99 290.266   8
  -1  -4   0 1140.05 317.564  13
   0  -1   4 1290.86 272.346  13
   1  -4   0 836.982 290.785  13
   1   0   4 790.410 222.699  13
  -1   0   4 952.578 197.878  13
   0  -4  -1 1151.29 274.867  13
   0  -4   1 1166.86 319.518  13
   0  -1   4 1022.93 304.296  11
  -1   0   4 502.692 284.955  11
   4   0  -1 1322.28 282.019  20
   4   1   0 1367.48 281.192  20
   4  -1   0 1246.03 211.189  20
  -1   4   0 1183.28 215.701  20
   4   0   1 1168.92 261.655  20
  -4   0  -1 1164.25 298.210   8
  -4   0   1 1035.55 249.318   8
  -1   0  -4 962.772 261.464   8
   0   1  -4 646.710 203.134   8
  -1   4   1 40433.2 931.990  20
  -4   1   1 41685.5 1091.10  11
  -1  -1   4 42018.1 865.756   4
  -1   1   4 45371.5 1190.43   4
  -1   4   1 43148.7 1229.77   4
  -1   4  -1 50493.4 1203.20   4
   1  -1  -4 47105.0 1178.91  15
  -1   1  -4 42739.3 1218.10  15
   1   1  -4 43882.6 1081.10  15
  -4  -1  -1 41640.4 991.656  15
  -1  -4   1 42724.3 1130.19   8
   1  -1  -4 41858.9 974.576   8
  -4   1  -1 42346.4 1124.13  15
   1   1   4 40022.0 775.641  13
   1  -4  -1 43814.3 1160.81  13
   1  -1   4 43571.9 1129.92  13
  -1  -4  -1 41209.2 1130.98  13
  -1  -1   4 41407.4 1012.64  13
  -4   1  -1 41287.2 1161.62   4
  -1  -1   4 45303.3 1242.67  11
   4   1   1 41831.9 1070.79  20
  -1   4  -1 43508.1 878.017  20
   4   1  -1 42977.2 1153.56  20
   1   4  -1 43962.7 1116.46  20
   4  -1   1 42913.9 830.845  20
   1   4   1 42676.9 1099.39  20
   4  -1  -1 41616.1 906.828  20
  -1  -1  -4 44399.0 1118.54   8
   1   1  -4 46892.8 762.076   8
  -4  -1   1 40899.6 953.695   8
  -1   1  -4 44552.7 1105.65   8
  -4  -1  -1 42560.5 1153.09   8
   2   0  -4 23643.6 797.943  15
   0  -4   2 22818.3 565.637  11
  -4   2   0 22205.0 776.178  11
   2   0   4 21588.4 901.331  20
  -2   4   0 21474.5 513.646  20
   4   0   2 22580.3 769.567  20
   0   4   2 22614.4 810.968  20
  -4   0  -2 22120.2 855.396  15
  -4  -2   0 23154.4 603.718  15
   0   2  -4 22976.9 873.464  15
  -2   4   0 22442.6 860.876   4
  -2   0   4 20696.1 768.788   4
  -2  -4   0 23496.4 830.783   8
   2   0  -4 21852.6 534.046   8
   0  -2  -4 22797.5 828.995   8
   2   0   4 20704.0 775.238  13
  -4   2   0 22952.0 825.033  15
   2  -4   0 22822.8 971.076  13
   0   4  -2 23035.5 838.807  15
   0  -4  -2 20235.7 716.705  13
   0  -2   4 21983.2 857.575  13
  -2   0   4 22360.3 671.695  13
   0  -2   4 22802.1 861.140  11
   4   0  -2 22858.1 840.445  20
   4  -2   0 21382.7 451.957  20
   0   4  -2 22895.5 775.711  20
  -2   0  -4 22963.7 869.392   8
  -4  -2   0 23485.3 835.729   8
   4  -2  -1 13991.2 483.407  20
   4  -1  -2 13071.4 612.766  20
  -1   4  -2 13088.6 557.431  20
   1   4  -2 15264.8 714.237  20
  -2   4  -1 14768.8 428.472  20
  -2   4   1 14697.3 534.619  20
   4  -2   1 13067.8 358.569  20
   4  -1   2 13715.9 551.269  20
   4   1   2 15371.3 709.093  20
  -1   4   2 15370.8 668.449  20
  -4   2   1 14906.9 648.545  11
  -1  -4   2 14614.9 581.218  11
  -2  -4  -1 14628.7 651.724  15
   2  -1  -4 15902.4 710.762  15
   2   1  -4 14184.1 623.573  15
  -4  -1  -2 14464.6 694.121  15
  -4  -2  -1 14217.0 605.385  15
   1   2  -4 15828.3 705.813  15
  -2   4  -1 15205.1 663.708   4
  -4   2  -1 14747.0 739.823   4
  -2   1   4 14138.4 726.712   4
  -1  -2   4 14694.5 445.239   4
  -2  -1   4 14695.3 601.720   4
  -2  -4   1 14367.9 667.315   8
  -1  -4   2 15241.9 655.846   8
   2  -1  -4 14153.2 601.096   8
   1  -2  -4 15226.6 695.387   8
   2   1   4 14237.7 590.374  13
   1  -2   4 15771.6 774.558  13
   2  -4  -1 14384.9 777.383  13
   2  -1   4 15339.4 751.950  13
   1  -4  -2 13138.4 622.661  13
  -1  -2   4 14671.6 718.351  13
  -2  -1   4 15263.9 687.201  13
  -1  -4  -2 14261.1 631.898  13
  -2  -4  -1 15347.7 750.709  13
  -1   2  -4 15929.0 688.340   8
  -4  -1   2 13287.5 505.117   8
  -2   4   1 14040.6 546.502  11
  -1  -2   4 16294.7 727.922  11
   1  -2   4 13068.0 649.608  11
  -2   1  -4 16429.9 776.629   8
  -4  -2   1 14532.2 624.237   8
   4   2  -2 943.659 407.908  20
   2   4  -2 748.940 355.896  20
  -2   4  -2 610.066 218.436  20
   2   2   4 1568.74 467.086  20
   2   4   2 1498.99 424.737  20
  -4  -2   2 1528.92 439.171  11
  -2  -4   2 1054.61 364.770  11
  -2   4  -2 786.155 286.473   4
  -2  -2   4 936.544 282.980   4
  -4   2   2 886.757 403.069   4
  -2   4   2 1135.49 427.878   4
  -4   2  -2 960.392 371.712   4
   4  -2   2 425.421 193.822  20
  -2   4   2 655.811 295.218  20
   2   2  -4 1078.17 359.115  15
  -2  -2  -4 1595.15 449.013  15
   2  -4  -2 1124.49 423.380   8
  -2  -4  -2 1298.49 432.965   8
  -2  -4   2 965.032 307.010   8
   2  -2  -4 743.997 312.032   8
  -4   2  -2 1166.17 416.152  15
  -4  -2  -2 523.511 310.014  15
  -2   2  -4 548.362 379.463  15
   2  -4  -2 834.385 366.503  13
   4  -2   2 954.271 399.109  13
  -2   4  -2 897.688 370.245  15
  -2  -4   2 1392.56 438.081  13
   2  -4   2 709.254 440.007  13
  -2  -2   4 1432.93 413.239  13
  -2   2  -4 1355.55 438.733   8
  -4  -2   2 507.011 248.058   8
  -2   2   4 1475.44 498.195  11
  -2  -4  -2 651.474 303.965  13
  -4  -2   2 1052.20 381.659  13
  -2   4   2 961.624 380.247  11
  -2  -2  -4 1338.68 422.004   8
  -4  -2  -2 1060.01 422.132   8
   0   3   4 113917. 2118.43  20
   4   0   3 100751. 1766.89  20
  -4   3   0 105946. 1565.41  11
   3   0  -4 103517. 1609.21  15
   0  -3  -4 112940. 2009.68  15
   0  -4  -3 110652. 2052.10  15
  -4  -3   0 102137. 1314.06  15
  -3  -4   0 92078.0 1393.76  15
   4   0  -3 100854. 1341.26  15
  -3   0  -4 110294. 2042.86  15
   0  -4  -3 111653. 2095.56   8
   4  -3   0 108177. 2015.18  13
   3   0   4 101009. 1859.17  13
   0  -4   3 112391. 2114.37  13
   0  -4  -3 93734.4 1297.04  13
  -3  -4   0 115059. 2011.98  13
  -3   4   0 101673. 1147.65  11
  -3   0   4 108426. 1954.07  11
   0  -3   4 99366.1 1703.38  11
  -4   0   3 103937. 1904.32  11
   0  -4   3 99721.9 1356.67  11
   0   4  -3 96795.9 1718.83  20
   3   4   0 109337. 1938.09  20
   4   3   0 109751. 1923.98  20
  -3   0  -4 105738. 1997.11   8
  -4   0  -3 111348. 2015.20   8
  -4  -3   0 110878. 1878.22   8
  -1   4   3 3918.95 509.079   4
   4   3  -1 3922.88 527.834  20
   3   4   1 4691.20 520.479  20
   3   4  -1 4137.95 529.067  20
   4   1  -3 4343.41 530.688  20
  -1   4  -3 3279.28 383.279  20
   4   3   1 4531.30 507.160  20
   1   4   3 4416.35 526.362  20
   4  -1   3 3688.11 416.012  20
   3   1   4 4863.11 544.047  20
   3  -1   4 3734.56 462.168  20
   1   3   4 4721.23 574.379  20
  -4  -3   1 3641.75 490.430  11
  -3   4  -1 3806.98 465.154   4
  -3   4   1 4123.84 508.228   4
  -1   3   4 4124.48 522.704   4
  -4   1   3 3900.43 492.267   4
  -3  -1   4 3277.90 413.643   4
  -4   3   1 4056.13 515.305   4
   1  -3  -4 4893.09 538.329  15
   3  -1  -4 4064.34 460.231  15
  -1  -4  -3 4650.72 511.350  15
   4   1  -3 4546.06 294.775  15
  -3  -4  -1 3892.03 397.989  15
  -1  -3  -4 4169.13 520.306  15
  -4  -3   1 3133.67 220.212  15
  -4  -3  -1 3239.93 379.514  15
  -3  -1  -4 3925.59 512.616  15
   3   1  -4 3751.68 384.454  15
  -3   1  -4 4726.39 557.623  15
  -3  -4   1 4078.33 458.181   8
  -1  -3  -4 3728.97 481.125   8
   1  -4  -3 4250.14 540.018   8
   3  -1  -4 3067.32 382.507   8
  -1  -4  -3 4685.04 542.243   8
  -4   3  -1 4635.70 521.157  15
  -4   1  -3 4112.04 519.882  15
   1   4  -3 3439.07 411.365  15
   1   3  -4 3616.92 461.693  15
   1  -4   3 4252.45 565.729  13
   4  -3   1 4387.50 585.843  13
   4  -1   3 4193.78 530.346  13
   3  -4   1 4906.18 636.953  13
  -1  -4   3 4837.40 542.100  13
   1  -4  -3 3004.37 341.876  13
  -1  -4  -3 3626.33 342.922  13
  -4  -3   1 4626.37 546.460  13
  -3  -1   4 3659.69 454.628  13
  -3  -4   1 4010.34 507.748  13
  -4   1  -3 3856.38 527.653   8
  -1  -3   4 3441.37 251.066   4
  -1   3   4 3881.49 519.653  11
  -3  -1   4 5058.78 535.618  11
  -4   3   1 4222.26 427.175  11
  -4  -1   3 4283.54 496.332  11
   1  -3   4 3215.54 393.364  11
  -3   4   1 3282.34 335.202  11
  -1  -3   4 4517.24 447.971  11
  -4   1   3 4312.19 510.505  11
  -1  -4   3 3521.76 388.166  11
   1  -4   3 3480.66 277.885  11
  -3   1   4 4140.63 494.812  11
  -3   1  -4 3949.64 514.050   8
  -4  -1  -3 4276.49 533.534   8
  -3  -1  -4 3537.23 497.734   8
  -4  -3   1 4074.65 465.609   8
   2   3  -4 108530. 2003.61  20
   3   2  -4 111274. 2056.40  20
   4   3   2 111423. 2125.95  20
   4   2  -3 117275. 2165.53  20
   3   4  -2 116300. 2194.72  20
   2   4  -3 110426. 2117.00  20
   4   3  -2 117135. 2201.63  20
   2   4   3 111687. 2083.86  20
   3   4   2 115298. 2134.70  20
   4   2   3 113429. 2079.70  20
   2   3   4 115053. 2206.25  20
   3   2   4 112611. 2153.14  20
  -2   4   3 105889. 1888.37  20
  -4  -2   3 115189. 1982.30  11
  -2  -4   3 110627. 1808.71  11
  -4  -3   2 108811. 1973.21  11
  -3   4  -2 110832. 1783.61   4
  -2   4   3 110425. 2145.30   4
  -4   3  -2 114966. 1915.27   4
  -3   4   2 110504. 2113.84   4
  -2   3  -4 113828. 1091.06   4
  -3   2   4 108799. 2045.14   4
  -4   2   3 106242. 2093.58   4
  -3  -2   4 104098. 1770.27   4
  -2   4  -3 104009. 1375.67   4
  -4   3   2 107766. 2079.31   4
  -2   3   4 112692. 2148.67   4
  -2  -4  -3 108555. 1928.92  15
  -2  -3  -4 114649. 2060.24  15
   2  -3  -4 114980. 2149.06  15
  -3  -2  -4 116313. 2118.98  15
   3   2  -4 95256.6 1493.01  15
  -4  -3  -2 111346. 1789.26  15
  -3  -4  -2 111987. 2028.97   8
  -2  -4  -3 110415. 2108.20   8
  -3  -4   2 103091. 1550.78   8
  -2  -4   3 101857. 1454.58   8
   2  -4  -3 112509. 2106.22   8
   3  -2  -4 113849. 1868.44   8
  -3   2  -4 105776. 2105.14  15
   2   4  -3 106887. 1569.29  15
  -2   3  -4 109230. 2139.28  15
  -4   2  -3 111356. 2133.42  15
  -3   4  -2 111987. 2083.83  15
   2   3  -4 105910. 1630.74  15
  -4   3  -2 116528. 2086.79  15
  -2   4  -3 116437. 2060.51  15
   3  -4  -2 108320. 1996.26  13
   3  -4   2 113614. 2370.21  13
   4  -3   2 112646. 2280.18  13
   2  -3   4 112707. 2274.48  13
   2  -3  -4 109950. 1318.52  13
   4  -2   3 109604. 2182.92  13
   3  -2   4 113488. 2227.44  13
   2  -4   3 115702. 2340.26  13
   2  -4  -3 99834.8 1694.20  13
  -2  -4   3 117973. 2207.45  13
  -2  -3   4 115117. 2099.12  13
  -2  -4  -3 92962.1 1548.44  13
  -4  -3   2 117770. 2116.89  13
  -3  -4   2 123816. 2274.19  13
  -4  -2   3 111469. 1982.85  13
  -4   2  -3 115463. 2150.25   8
  -2  -3   4 108982. 1458.10   4
  -4   2  -3 110444. 1735.57   4
  -3   2  -4 116937. 2130.50   8
  -3  -2   4 115543. 1990.10  11
  -3   2   4 118924. 2100.78  11
   2  -4   3 100197. 1137.56  11
  -2   3   4 116258. 2200.13  11
  -3   4   2 102494. 1617.50  11
  -4   2   3 103959. 1798.14  11
  -4  -3  -2 114534. 2095.18   8
  -4  -3   2 109459. 1648.87   8
  -3  -2  -4 112078. 2091.16   8
  -4  -2  -3 116870. 2174.99   8
  -2  -3  -4 107553. 2024.50   8
   4   3   3 81432.7 1995.80  20
   3   3   4 88911.5 2085.92  20
   3   4   3 88870.9 2003.68  20
  -3  -4   3 90771.4 1815.48  11
  -4  -3   3 84624.6 1841.25  11
  -3   3  -4 83008.8 1317.51   4
  -3   3   4 83302.1 1951.42   4
  -3   4  -3 81037.0 1504.95   4
  -4   3   3 83899.3 1983.20   4
  -4   3  -3 91431.6 1686.42   4
  -3   4   3 87125.8 2009.45   4
  -3  -3  -4 92427.4 1994.06  15
  -3  -4  -3 92568.2 1829.29  15
  -4  -3  -3 92237.5 1844.89  15
   3  -4  -3 85479.7 1866.73   8
  -3   3  -4 87025.8 2019.57  15
  -3   4  -3 90852.7 1958.66  15
  -4   3  -3 88582.0 1961.18  15
   3  -3   4 86881.0 2156.74  13
   4  -3  -3 84496.0 1710.68  13
   4  -3   3 91552.7 2193.56  13
   3  -4  -3 84562.1 1747.81  13
   3  -3  -4 77233.4 1391.37  13
   3  -4   3 92658.2 2226.85  13
  -3  -3  -4 83782.2 1987.37   8
  -3  -4  -3 89565.6 1951.01   8
  -4  -3  -3 88845.9 2056.96   8
  -3  -4   3 96932.0 2144.56  13
  -3  -3   4 94666.1 2042.04  13
  -4  -3   3 93308.6 1991.45  13
  -3  -3   4 89259.7 1885.26  11
  -3   3   4 90173.8 1896.81  11
  -4   3   3 84129.5 1684.09  11
  -3  -3   4 78815.9 1571.92   4
   3   4  -3 90285.6 2031.14  20
   3   3  -4 93003.8 2055.33  20
   4   3  -3 90335.0 2051.31  20
   0   4   4 56396.1 1595.32  20
  -4   4   0 53276.5 1092.59  11
  -4  -4   0 46313.5 962.442  15
   0  -4  -4 53368.4 1578.38  15
   4   0  -4 52198.1 1110.42  15
  -4   0  -4 56917.7 1548.98  15
  -4   4   0 52635.8 1466.11   4
  -4   0   4 54003.1 1438.43   4
   0  -4  -4 55170.7 1564.62   8
   4  -4   0 51755.9 1558.31  13
   4   0   4 53447.1 1438.98  13
   0  -4   4 56515.7 1610.85  13
   0  -4  -4 45749.1 826.810  13
  -4  -4   0 50625.2 1442.44  13
  -4   0   4 55506.3 1518.92  11
   0  -4   4 49227.3 1169.42  11
   0   4  -4 49253.9 1303.40  20
   4   4   0 56563.0 1532.98  20
  -4   0  -4 52553.0 1546.24   8
  -4   1   4-13.6930 402.111   4
  -1   4   4-11.4681 474.807   4
  -4   4   1 282.828 448.467   4
   1   4  -4 492.449 394.031  20
   4   1  -4 496.498 386.371  20
   4   4  -1 444.855 437.114  20
   4   4   1 451.848 415.763  20
  -4   1   4 637.839 438.706  11
  -4  -1   4 256.961 392.671  11
  -1  -4   4 450.408 331.893  11
  -4   4   1 408.487 308.347  11
   4   1   4 250.865 411.487  20
  -1   4   4 636.462 465.450  20
   1   4   4 238.636 441.294  20
   4   1  -4 553.783 296.476  15
   4  -1  -4 460.845 347.240  15
  -4  -4  -1 462.618 309.452  15
   1  -4  -4 812.285 480.442  15
  -4  -4   1 271.114 204.402  15
  -1  -4  -4 654.148 468.856  15
  -4  -1   4 537.188 391.100   4
  -4  -1  -4 488.079 445.647  15
  -4   1  -4 294.063 466.432  15
  -1   4  -4 385.255 402.476  15
  -4   4  -1 165.607 458.574  15
   4  -4  -1 603.598 529.430  13
   4  -4   1 65.7765 459.614  13
   4  -1   4 520.047 444.708  13
  -1  -4   4 90.8348 489.092  13
   1  -4   4 438.886 447.835  13
   1  -4  -4 396.339 214.245  13
  -4  -1  -4 694.081 470.533   8
  -4   1  -4 186.890 429.502   8
  -4  -4   1 707.998 478.498  13
   1  -4   4 414.819 288.798  11
  -4  -4  -1 145.158 406.354   8
   1  -4  -4 94.6942 450.112   8
  -4  -4   1 37.0047 348.588   8
  -1  -4  -4 643.845 442.246   8
   4   2  -4 59017.2 1601.60  20
   4   4  -2 62616.6 1779.27  20
   2   4  -4 62609.4 1650.06  20
   4   4   2 64471.4 1735.11  20
   2   4   4 58665.2 1698.48  20
   4   2   4 58890.6 1638.95  20
  -4  -4   2 62855.3 1597.33  11
  -4   2   4 55207.8 1511.39   4
  -2   4  -4 54897.6 852.712   4
  -4   4   2 58407.2 1649.45   4
  -2   4   4 63044.8 1736.83   4
   2  -4  -4 61439.8 1753.62  15
  -2  -4  -4 61015.5 1621.06  15
   4   2  -4 53865.4 939.354  15
  -4  -2  -4 59536.8 1527.86  15
  -2  -4   4 49921.0 950.691   8
  -2  -4  -4 60293.8 1646.74   8
   4  -2  -4 64350.5 1459.54   8
   2  -4  -4 64771.4 1656.20   8
  -4   2  -4 59011.6 1667.07  15
   2   4  -4 55761.6 1248.28  15
  -4   4  -2 64663.2 1664.79  15
  -2   4  -4 58123.2 1573.85  15
   4  -4   2 60531.7 1839.01  13
   2  -4   4 62069.1 1807.52  13
   2  -4  -4 52714.4 1076.70  13
   4  -2   4 60337.5 1795.97  13
  -2  -4   4 62894.7 1735.33  13
  -4  -4   2 65704.1 1719.87  13
  -4  -2   4 60617.9 1525.40  13
  -4   2  -4 60742.4 1682.27   8
  -2   4   4 65253.0 1693.60  11
  -4  -2   4 59384.4 1584.93  11
   2  -4   4 50088.3 1081.45  11
  -4   2   4 58149.2 1541.25  11
  -4  -4  -2 65542.6 1660.07   8
  -4  -4   2 62491.5 1342.88   8
  -4  -2  -4 60696.0 1734.38   8
  -3  -4  -4 9890.52 917.618  15
  -4  -4  -3 10189.3 841.787  15
  -4  -3   4 9840.41 887.189  11
  -4  -4   3 12175.2 1003.73  11
  -3  -4   4 9976.18 854.603  11
  -4   4  -3 4527.68 646.542   4
  -4   3  -4 6964.10 678.956   4
  -4   3   4 5396.48 807.747   4
  -3   4   4 6704.04 920.616   4
  -3   4  -4 4092.43 554.615   4
  -4   4   3 8796.70 1053.23   4
  -4  -3  -4 6637.89 798.036  15
  -3  -4   4 5459.49 414.049   8
   4  -3  -4 9098.19 785.266   8
   3  -4  -4 9046.04 927.293   8
  -3   4  -4 9396.22 979.370  15
   4   3  -4 4843.51 347.864  15
  -4   3  -4 9791.49 991.125  15
  -4   4  -3 13308.5 1078.54  15
   3  -4   4 7684.01 1040.65  13
   4  -4   3 10454.9 1232.57  13
   3  -4  -4 5940.27 717.995  13
   4  -3   4 9181.27 1070.16  13
   4  -3  -4 4736.42 646.685  13
  -4  -3  -4 6635.77 890.856   8
  -3  -4  -4 6736.68 801.542   8
  -4  -4  -3 8441.11 898.206   8
  -4  -3   4 9009.98 895.852  13
  -4  -4   3 9386.85 1002.84  13
  -3  -4   4 12542.9 1104.05  13
  -4   4   3 10667.1 798.403  11
  -4   3   4 7328.66 765.769  11
  -3   4   4 8966.25 901.839  11
   4   4   3 10125.4 1023.52  20
   4   3   4 8165.42 901.738  20
   3   4   4 7149.07 910.215  20
   4   4  -3 7095.11 938.401  20
   3   4  -4 9301.09 973.519  20
   4   3  -4 9723.10 993.678  20
   4  -4  -4 240614. 3371.27   8
  -4   4  -4 227260. 2768.72   4
  -4   4   4 234826. 3417.54   4
  -4  -4  -4 236323. 3289.10  15
  -4   4  -4 237041. 3487.73  15
   4  -4  -4 214772. 2928.67  13
   4  -4   4 245975. 3849.57  13
  -4  -4  -4 239815. 3478.96   8
  -4  -4   4 217206. 2078.82   8
  -4  -4   4 247842. 3607.49  13
  -4   4   4 256573. 3188.77  11
  -4  -4   4 239660. 3192.30  11
   4   4  -4 238630. 3706.38  20
   4   4   4 234181. 3543.48  20
   0  -5   0 94.4778 311.591   8
  -5   0   0-86.5439 339.413  11
  -5   0   0 65.8301 241.724  15
  -5   0   0 118.351 318.424   4
   0   0   5 31.5276 232.749  13
   0   0   5 19.1038 348.226  11
   5   0   0 6.82884 245.803  20
   0   5   0-36.7242 255.051  20
   0   0  -5 64.9098 258.188   8
  -5   0   1 45028.6 1291.08   4
  -5   1   0 44376.6 1281.50   4
  -1   0   5 40108.8 1144.33   4
  -5   0   1 41028.4 1226.77  11
  -1   0  -5 41638.2 1291.56  15
   0  -1  -5 43229.0 1302.71  15
  -5  -1   0 41597.1 985.901  15
  -5   1   0 40512.9 1060.28  15
  -5   0  -1 41450.4 1185.88  15
   0  -5  -1 47195.3 1347.28   8
   1  -5   0 38782.4 1220.56   8
  -5  -1   0 43812.2 1255.18  11
   1   0   5 38033.2 1009.52  13
   0  -1   5 41158.0 1106.88  13
   0   1   5 38795.9 654.171  13
   0  -5  -1 41934.5 1193.04  13
  -1   0   5 38410.4 893.423  13
   0  -5   1 44146.1 1339.29  13
  -5   0   1 37578.1 1075.20   8
  -5   0  -1 41512.1 1208.70   8
  -1   0   5 44232.6 1356.69  11
   5   0  -1 38101.5 1106.21  20
  -1   5   0 40688.3 971.857  20
   5  -1   0 39067.8 924.741  20
   0   5  -1 41316.7 1069.09  20
   5   0   1 37730.5 1021.05  20
   0   5   1 39597.5 1099.26  20
   0  -1  -5 39138.9 1068.63   8
   0   1  -5 40560.2 1040.45   8
   1   0  -5 36472.6 860.244   8
  -1   0  -5 38059.4 1132.12   8
  -1   5   1 624.377 363.816   4
  -1  -1   5 460.267 281.215   4
  -1   1   5 351.874 340.421   4
   5  -1  -1 1108.73 310.027  20
  -1   5  -1 585.159 271.099  20
  -1   5   1 722.372 277.016  20
   5  -1   1 740.689 274.396  20
  -5   1  -1 284.510 321.695   4
  -5   1   1 759.079 374.180   4
   1   1   5 485.231 387.087  20
  -1  -1  -5 413.582 354.689  15
  -5  -1   1 483.824 346.664  11
   1  -5  -1 205.913 349.569   8
  -5  -1  -1 627.781 326.863  15
  -1   1  -5 631.135 366.601  15
  -5  -1   1 273.627 169.748  15
   1  -1   5 614.597 330.475  13
   1   1   5 423.997 236.876  13
  -1  -1   5 538.272 282.552  13
   1  -5   1 734.037 378.720  13
  -1   1   5 626.553 172.095  13
  -1  -5   1 525.196 362.639  13
  -1   1  -5 558.756 319.842   8
  -5   1  -1-70.3339 379.167   8
  -5  -1   1 300.851 278.043   8
  -5  -1  -1 632.739 346.236   8
   1   1  -5 501.445 258.869   8
  -1  -1   5 485.867 379.043  11
  -1   1   5 376.938 385.252  11
  -1  -5  -1 743.577 388.391   8
   1  -1  -5 961.430 301.008   8
   5   2   0 31126.0 1073.99  20
   2   5   0 29270.7 1089.81  20
   5  -2   0 27115.1 653.713  20
  -2   5   0 25729.7 727.665  20
   5   0   2 27158.5 938.565  20
  -5   0   2 28545.1 999.687  11
   0  -2  -5 28978.8 1093.56  15
   0   2   5 28458.0 1154.00  20
   2   0  -5 30574.6 1009.66  15
  -2   0  -5 28585.7 1142.63  15
  -5  -2   0 28272.7 796.586  15
  -5   2   0 28652.7 1072.94   4
  -2   0   5 21886.3 917.722   4
  -5   0   2 32105.7 1147.88   4
   2   0  -5 24384.0 660.168   8
   0  -5  -2 30794.1 1195.87   8
   2  -5   0 29311.3 1164.91  13
   2   0   5 23077.6 952.827  13
   0  -5  -2 25814.8 950.356  13
   0  -5   2 30517.1 1190.41  13
  -2   0   5 23904.2 773.879  13
  -2  -5   0 29804.6 1098.26  13
   0   2  -5 24881.6 831.830   8
  -2   0   5 28984.5 1107.58  11
  -5   0  -2 31007.4 1138.22   8
  -1   5   2 2800.66 511.516   4
   2   5  -1 3219.69 460.935  20
   2   5   1 3181.59 479.310  20
   5   1  -2 2526.56 437.512  20
  -2   5  -1 2345.43 279.197  20
   5   2   1 2864.27 461.069  20
   5  -2   1 2389.53 268.411  20
  -1   5  -2 2461.37 342.718  20
   1   5  -2 2623.90 420.439  20
   5  -2  -1 2426.24 304.683  20
   5  -1  -2 2404.90 381.927  20
   5   2  -1 2560.17 429.249  20
  -1   5   2 2874.21 417.571  20
  -2   5   1 2338.93 327.382  20
   5  -1   2 2446.71 343.302  20
   1   5   2 2109.96 387.668  20
  -5  -1   2 3079.66 438.705  11
  -5   1   2 2690.35 394.734  11
  -5  -2   1 2835.32 496.054  11
  -5   2  -1 2803.15 452.690   4
  -2  -1   5 2024.38 351.894   4
  -5   1   2 2618.36 483.955   4
  -2   5  -1 2649.03 422.475   4
  -2   5   1 2862.37 474.563   4
  -1  -2   5 2134.01 275.356   4
  -1   2   5 3588.49 521.318   4
  -5   2   1 2603.56 464.008   4
  -5  -1   2 2512.43 448.020   4
   2   1   5 2401.41 489.122  20
   1   2   5 2566.49 511.101  20
  -1  -2  -5 3240.36 514.092  15
  -5  -2  -1 2590.62 386.352  15
  -2  -1  -5 3242.75 520.469  15
  -1   2  -5 3126.19 516.035  15
   1  -2  -5 2835.86 430.898  15
   1  -2  -5 2778.74 416.801   8
   1  -5  -2 2128.85 458.683   8
  -1  -5   2 1872.37 293.314  11
  -1  -5   2 2948.21 458.505   8
   2  -1  -5 2176.28 351.400   8
   2  -5  -1 2933.84 495.833   8
  -5   2  -1 2489.96 442.102  15
  -5   1  -2 2489.86 460.562  15
   2   1  -5 2107.65 363.692  15
  -2   1  -5 2492.46 475.643  15
   1   2   5 2105.01 241.965  13
   5  -2   1 2667.37 477.177  13
   2  -1   5 2873.70 472.023  13
   2   1   5 2101.83 358.546  13
  -1  -5   2 2856.81 501.908  13
   1  -5  -2 2447.60 402.342  13
   2  -5   1 2220.93 454.551  13
  -2  -5   1 3279.65 546.839  13
   1  -5   2 2389.09 471.875  13
  -2  -1   5 2555.55 411.957  13
  -1  -5  -2 2440.59 394.328  13
  -5   1  -2 2995.41 472.978   4
  -5   1  -2 2412.97 452.146   8
  -2  -1  -5 2167.98 414.046   8
  -5  -2   1 1920.12 332.116   8
  -1   2  -5 3078.96 454.875   8
  -5  -1   2 2012.92 346.023   8
  -2  -1   5 2618.41 466.058  11
  -2   1   5 3421.89 514.251  11
  -2   5   1 2533.80 360.662  11
  -1   2   5 3025.95 524.347  11
   2   1  -5 2604.63 239.392   8
  -1  -5  -2 2931.09 484.487   8
  -5  -2  -1 2869.95 486.994   8
  -2  -5  -1 2626.37 440.840   8
  -5  -1  -2 2885.12 490.459   8
  -1  -2  -5 2857.06 462.868   8
  -2   2   5-454.122 472.245   4
  -2   5   2-28.7280 383.771   4
  -2   5  -2 35.5700 307.691   4
   5   2  -2-623.179 523.515  20
   2   5  -2-2.01717 429.131  20
  -2   5  -2-29.5010 260.049  20
   5  -2  -2 139.559 305.849  20
   5   2   2-37.6361 382.940  20
   2   5   2-458.575 463.330  20
  -5  -2   2-105.284 420.870  11
  -5   2   2 99.4006 332.727  11
  -2  -2   5-114.788 285.216   4
  -5   2   2 106.201 415.588   4
  -2   5   2-101.544 315.455  20
   2   2   5 186.925 494.775  20
   5  -2   2 125.685 242.623  20
  -2  -2  -5-538.403 485.838  15
   2  -2  -5 187.110 406.712  15
  -2  -5  -2 123.477 349.254  15
  -2  -5   2-252.268 415.278  11
  -2  -5   2-426.548 408.124   8
   2  -5  -2-722.691 489.520   8
  -2   2  -5-373.521 489.973  15
   2   2  -5-50.7688 378.464  15
  -2   5  -2-778.166 530.644  15
   5  -2   2-202.744 484.029  13
   2  -5  -2-288.666 464.450  13
   2  -5   2-520.907 555.558  13
   2  -2   5-368.202 448.212  13
  -2  -5   2-136.309 432.338  13
  -5  -2   2-106.416 339.912   8
  -5  -2  -2-15.8782 424.204   8
  -2   2   5-436.683 506.048  11
  -2  -2   5 543.479 464.237  11
  -2   5   2 107.091 344.647  11
  -2  -2  -5-774.562 472.292   8
  -2  -5  -2 252.506 447.686   8
   2  -2  -5 178.757 345.013   8
   0   5   3 144105. 2335.75  20
   0   3   5 149629. 2681.73  20
   3   0   5 142517. 2458.54  20
   0  -5   3 137549. 1633.36  11
  -5   3   0 140664. 2115.53  11
  -3   5   0 144201. 2359.38   4
  -5   3   0 138048. 2438.86   4
  -5   0   3 151135. 2475.72   4
   3   0  -5 145772. 2220.56  15
   0  -5  -3 147529. 2556.32  15
   0  -3  -5 143270. 2551.26  15
  -3   0  -5 144296. 2516.64  15
  -5   0  -3 154720. 2435.09  15
  -5  -3   0 140625. 1706.01  15
   0  -3  -5 149918. 2409.85   8
  -3  -5   0 147139. 2248.03   8
   0  -5  -3 148368. 2678.74   8
   0   5  -3 149891. 2300.46  15
   0   3  -5 147123. 2432.63  15
   3  -5   0 145241. 2722.44  13
   5  -3   0 139368. 2594.37  13
   0  -3   5 140877. 2398.13  13
   0  -5   3 141968. 2582.04  13
  -3  -5   0 143497. 2464.38  13
  -3   0   5 152558. 2529.07  11
  -5   0   3 144297. 2300.23  11
   3   5   0 147050. 2408.31  20
   5   3   0 133821. 2295.87  20
   5   0  -3 144175. 2367.20  20
  -3   0  -5 134199. 2362.98   8
  -5   0  -3 142918. 2484.21   8
  -1   3   5 9221.56 883.386   4
  -1   5   3 8140.11 898.885   4
  -1   5  -3 6579.03 648.967  20
   5   1  -3 9101.48 926.521  20
   3   5   1 8373.79 842.538  20
   1   5  -3 8393.25 845.489  20
   5   3   1 7724.46 807.200  20
   5  -3  -1 5680.18 410.709  20
  -3   5  -1 4633.06 302.607  20
   5   3  -1 6116.69 758.391  20
   3   5  -1 7473.25 808.155  20
   5  -1   3 7595.57 666.380  20
   5   1   3 9507.18 869.372  20
  -3   5   1 5034.99 440.698  20
   1   5   3 9047.86 857.798  20
   3   1   5 9709.15 964.515  20
   1   3   5 10606.6 1044.23  20
  -1  -5   3 7042.94 687.920  11
  -5  -3   1 7445.92 825.680  11
  -5  -1   3 8877.38 831.470  11
  -5   3   1 8165.90 880.683   4
  -5  -1   3 9445.76 830.500   4
  -3   5   1 7881.84 887.533   4
  -5   1   3 7289.46 828.425   4
  -3   1   5 8578.15 792.055   4
  -5   3  -1 8374.54 849.158   4
  -1  -3   5 6111.72 387.117   4
   1  -3  -5 9932.05 940.660  15
  -1  -5  -3 10537.5 901.164  15
   5   1  -3 5550.75 307.448  15
  -1  -3  -5 10090.4 901.277  15
  -5  -3  -1 7615.49 690.238  15
   3   1  -5 7317.01 666.254  15
  -5  -1  -3 8813.56 830.549  15
  -3   1  -5 9154.96 881.745  15
  -3  -1  -5 9776.73 945.562  15
  -1  -5   3 7382.84 706.187   8
  -1  -5  -3 9353.65 925.338   8
   3  -1  -5 7122.45 652.512   8
  -1  -3  -5 8877.68 865.436   8
   1  -5  -3 8105.37 920.624   8
   1  -3  -5 8219.23 761.538   8
  -3  -5  -1 10959.2 898.963   8
  -5   1  -3 9141.23 924.358  15
  -5   3  -1 8992.20 819.301  15
  -1   3  -5 8884.42 941.178  15
  -1   5  -3 8108.54 824.463  15
   3  -5  -1 8217.73 939.543  13
   5  -3   1 9541.41 965.171  13
   3  -1   5 8509.29 821.992  13
   3   1   5 7466.56 699.879  13
   1  -3   5 6655.97 779.859  13
   5  -3  -1 9236.47 888.893  13
   5  -1   3 9525.32 911.114  13
   3  -5   1 8417.20 964.658  13
   1  -5  -3 5093.08 553.484  13
  -1  -3   5 9185.76 798.898  13
  -1  -5   3 8475.81 884.496  13
   1  -5   3 6092.31 755.208  13
  -3  -5  -1 8951.61 888.322  13
  -1  -5  -3 5799.70 592.272  13
  -3  -5   1 9900.30 973.543  13
  -5   1  -3 7628.63 859.405   8
   1  -5   3 6231.31 371.159  11
  -3   5   1 4181.71 430.776  11
  -1   3   5 9003.63 960.900  11
  -5   1   3 8401.57 805.230  11
   1  -3   5 6884.50 690.439  11
  -3  -1   5 10617.5 909.324  11
  -3   1   5 10577.9 925.155  11
  -3   1  -5 8874.86 874.312   8
  -5  -3  -1 10371.3 922.311   8
  -5  -1  -3 8195.12 879.554   8
  -3  -1  -5 7789.29 781.845   8
  -2   3   5 744.472 499.902   4
  -2   5   3 1289.11 500.064   4
  -3   5  -2 1472.65 425.643   4
  -3   2   5 1779.78 522.858   4
   2   5  -3 2676.53 601.138  20
  -2   5  -3 2056.85 403.974  20
   3   5  -2 1568.60 484.390  20
   5   2  -3 2607.68 630.159  20
   5   3  -2 1904.94 500.520  20
  -3   5  -2 1545.28 293.271  20
   5   3   2 1747.19 504.804  20
   3   2   5 2488.62 672.648  20
   2   3   5 2713.14 699.573  20
   2   5   3 2197.49 555.803  20
   5   2   3 2577.01 608.722  20
  -3   5   2 1154.85 386.891  20
   3   5   2 1506.98 483.132  20
  -3   2   5 1627.61 573.907  11
  -5  -2   3 2447.36 579.600  11
  -2   5  -3 1430.87 402.901   4
  -3  -2   5 1465.62 404.734   4
  -3   5   2 1739.04 553.076   4
  -2  -3   5 1637.56 373.617   4
  -5   2   3 1823.37 551.131   4
  -5   3   2 2028.27 575.998   4
  -5   3  -2 2173.52 542.125   4
  -2  -3  -5 2259.97 612.861  15
   5  -2   3 1292.67 354.100  20
   3  -2  -5 3126.47 587.768  15
  -3  -5  -2 2779.47 474.119  15
   2  -3  -5 3242.54 640.807  15
  -3  -2  -5 2299.80 618.505  15
  -2  -5  -3 2481.89 514.954  15
   3   2  -5 1406.40 474.136  15
   2  -5  -3 1587.96 544.427   8
  -3  -5  -2 3547.46 680.916   8
  -5  -3   2 1588.83 543.837  11
  -2  -5   3 1419.95 401.891   8
   3  -5  -2 1764.14 549.165   8
  -3  -5   2 1717.13 443.100   8
  -3  -5   2 2387.11 481.848  11
   3  -2  -5 2295.97 511.147   8
  -2   3  -5 2596.09 645.969  15
  -2   5  -3 2917.75 575.528  15
  -3   2  -5 1043.11 502.414  15
   2   3  -5 1867.93 497.409  15
  -5  -2  -3 1363.97 465.968  15
   2  -3  -5 1381.39 249.016  13
  -5   3  -2 1930.40 551.421  15
   2  -3   5 2131.92 611.071  13
  -3   5  -2 1343.52 475.760  15
   5  -3  -2 2226.95 563.544  13
   3  -2   5 2166.05 618.869  13
  -5   2  -3 1236.53 523.475  15
   5  -2   3 1540.86 530.401  13
   3  -5   2 2102.98 676.022  13
   5  -3   2 2023.80 596.617  13
   2  -5  -3 955.683 416.240  13
   2  -5   3 1294.78 565.490  13
  -2  -5  -3 1934.16 418.609  13
  -3  -5   2 3577.63 710.210  13
  -2  -5   3 1730.93 540.733  13
  -2  -3   5 1136.34 490.276  13
  -3  -2   5 1881.90 500.631  13
  -3  -5  -2 3325.73 535.618  13
  -5  -2   3 2228.60 570.372   4
  -5  -2   3 1092.68 309.070   8
  -5  -2  -3 1630.26 542.644   8
  -5   2  -3 1156.92 476.794   8
  -3   2  -5 1573.79 515.448   8
  -2  -3   5 3484.92 579.126  11
  -5   2   3 3319.33 572.546  11
  -3  -2   5 3882.96 660.509  11
  -2   3   5 1443.28 565.705  11
  -3   5   2 1264.89 377.630  11
  -5   3   2 2576.75 476.424  11
  -2  -5  -3 2102.89 563.544   8
   2  -3  -5 1752.57 475.238   8
  -5  -3   2 1866.04 463.938   8
  -3  -2  -5 2224.88 601.041   8
  -2  -3  -5 1507.17 537.503   8
  -5  -3  -2 2957.08 653.899   8
  -3   5  -3-300.563 421.629   4
  -3   3   5-618.891 607.753   4
  -3   5   3 340.238 499.596   4
  -5   3   3-944.488 664.876   4
  -3   5  -3 634.169 307.064  20
   3   5  -3-120.262 662.874  20
   5   3  -3-155.488 594.567  20
   3   3  -5 191.507 626.976  20
   5   3   3-184.441 587.392  20
   3   5   3-184.391 582.987  20
  -3  -3   5-130.599 621.544  11
  -3  -5   3 1095.17 500.365  11
  -5   3   3 1041.17 422.276  11
  -5  -3   3 477.854 471.719  11
  -3  -3   5 203.070 367.237   4
  -3   3  -5 175.575 288.823   4
   3   3   5-1311.43 833.843  20
  -3  -3  -5-240.522 569.839  15
  -3  -5  -3 1267.41 478.200  15
   3  -3  -5 1249.55 510.338  15
   3  -5  -3-114.976 529.413   8
   3  -3  -5 110.116 482.440   8
  -5  -3  -3-670.851 535.574  15
  -3   3  -5 1154.13 587.429  15
   3   3  -5 234.284 399.932  15
  -5   3  -3-1191.51 659.579  15
  -3   5  -3 737.121 510.068  15
   3  -3  -5 76.7944 319.740  13
   5  -3  -3-75.5805 518.693  13
   3  -5  -3 331.913 454.996  13
   5  -3   3 253.245 554.679  13
   3  -5   3 133.672 598.195  13
   3  -3   5-27.7615 578.814  13
  -3  -3   5 361.626 502.123  13
  -3  -5   3 626.591 531.684  13
  -5  -3  -3-308.736 622.736   8
  -5  -3   3-144.632 366.145   8
  -5  -3   3-141.232 563.639  13
  -3   3   5-776.397 681.987  11
  -3  -5   3 160.365 347.706   8
  -3  -5  -3 945.884 480.455   8
  -3  -3  -5-555.241 581.408   8
   0   5   4 129017. 2469.38  20
   5   0   4 125790. 2226.98  20
   4   0   5 128744. 2395.52  20
   0   4   5 131494. 2669.78  20
  -4   5   0 123061. 1579.22  11
  -5   4   0 120214. 1931.65  11
   0  -5  -4 132953. 2607.28  15
   5   0  -4 123042. 1725.24  15
  -4  -5   0 106267. 1666.93  15
   4   0  -5 118909. 1971.30  15
  -5  -4   0 113957. 1608.09  15
   0  -4  -5 129903. 2514.55  15
  -4   5   0 130081. 2395.46   4
  -5   4   0 123552. 2363.74   4
  -5   0   4 129076. 2372.14   4
  -4   0   5 125677. 2173.43   4
  -5   0  -4 127404. 2469.02  15
  -4   0  -5 124158. 2440.86  15
   0   4  -5 125121. 2324.27  15
   0   5  -4 129056. 2230.29  15
   0  -4  -5 120509. 2361.56   8
   0  -5  -4 121263. 2469.41   8
  -4  -5   0 124040. 2160.17   8
   5   0   4 137493. 2528.04  13
   4   0   5 126628. 2328.54  13
   5  -4   0 121355. 2496.18  13
   4  -5   0 116764. 2555.02  13
   0  -4   5 121331. 2474.36  13
   0  -5   4 122334. 2523.46  13
  -4  -5   0 115398. 2271.56  13
  -5   0   4 131315. 2351.95  11
   0  -5   4 111743. 1726.73  11
  -4   0   5 136611. 2444.84  11
   4   5   0 132679. 2460.19  20
   5   0  -4 129228. 2309.25  20
   0   5  -4 127982. 2149.71  20
   5   4   0 117290. 2321.40  20
  -4   0  -5 107889. 2275.14   8
  -5   0  -4 126868. 2463.13   8
  -5  -4   0 131163. 2355.93   8
  -1   4   5 16611.0 1201.39   4
  -1   5   4 14164.6 1175.17   4
   4   5  -1 14640.0 1071.51  20
   1   4  -5 15654.6 995.013  20
   1   5  -4 16000.4 1018.42  20
   5   1  -4 14690.1 1046.01  20
   5   4  -1 12781.0 1004.98  20
   4   5   1 14873.2 1072.33  20
   5   4   1 13341.3 1004.06  20
   5   1   4 17236.0 1099.02  20
  -1   4   5 16029.6 1102.39  20
   4  -1   5 14340.2 967.841  20
   4   1   5 15649.7 1144.15  20
   1   4   5 17557.7 1274.81  20
  -1   5   4 17169.8 1075.44  20
   1   5   4 15651.1 1095.11  20
  -4   5  -1 15364.9 1054.01   4
  -5  -1   4 14595.2 939.779   4
  -4   1   5 16481.9 1049.98   4
  -4   5   1 13536.9 1007.33   4
  -4  -1   5 14963.4 907.097   4
  -5   1   4 12660.6 1036.25   4
  -5   4   1 11798.9 1037.46   4
  -5   4  -1 14634.9 1075.14   4
   5  -1  -4 12596.7 864.376  15
  -1  -5  -4 15855.7 1138.89  15
   1  -4  -5 15980.0 1113.55  15
  -4  -5   1 9790.45 572.000  15
  -1  -4  -5 15104.1 1042.86  15
   1  -5  -4 16851.6 1138.87  15
  -5  -4  -1 10797.4 728.052  15
   5   1  -4 13657.8 644.625  15
  -4   1  -5 13858.9 1083.13  15
  -4  -1  -5 14452.9 1028.31  15
  -5  -1  -4 14929.2 1058.08  15
   4   1  -5 12925.0 781.095  15
   1  -4  -5 13720.3 1003.77   8
  -1  -4  -5 13241.3 967.321   8
   4  -1  -5 10210.9 725.085   8
  -1  -5  -4 14150.5 1112.86   8
  -4  -5  -1 13589.5 904.505   8
   1  -5  -4 15411.0 1154.58   8
  -1   5  -4 13848.3 1003.03  15
  -1   4  -5 14348.2 1055.91  15
  -5   1  -4 15838.2 1128.11  15
   4  -1   5 12980.6 997.768  13
   5  -4   1 14092.7 1188.73  13
   4   1   5 13048.6 879.763  13
   5  -1   4 16140.6 1220.53  13
   4  -5  -1 13972.9 1165.55  13
  -5   4  -1 17511.8 1115.52  15
   5  -4  -1 14985.6 1058.69  13
   4  -5   1 13216.2 1154.70  13
  -1  -5   4 12928.0 1034.29  13
   1  -4   5 13103.2 1004.55  13
   1  -5   4 10631.2 919.682  13
  -1  -4   5 13792.8 996.687  13
   1  -5  -4 9275.36 577.340  13
  -5  -4   1 16070.2 1101.80  13
  -4  -5   1 13831.4 1077.30  13
  -1  -5  -4 9251.44 604.884  13
  -4  -5  -1 12894.8 1011.91  13
  -1  -4   5 11063.9 414.705   4
  -5   1  -4 14571.5 1070.50   8
  -4   5   1 10557.6 689.831  11
  -4   1   5 19233.3 1133.06  11
   1  -5   4 12818.1 628.153  11
  -1  -5   4 12239.9 785.542  11
  -5   1   4 14140.2 981.357  11
  -5  -1   4 16550.1 1042.38  11
  -1   4   5 15144.7 1136.11  11
   1  -4   5 11832.2 776.768  11
  -4  -1   5 15335.9 1066.56  11
  -5  -4  -1 14268.9 1081.61   8
  -4  -1  -5 13094.9 1005.32   8
  -5  -1  -4 16539.5 1176.17   8
  -4   1  -5 13648.5 1085.96   8
  -2   4   5 3380.06 640.988   4
  -2   5   4 3374.79 595.559   4
   5   2  -4 7059.05 918.610  20
   4   5  -2 3068.83 612.565  20
   4   5   2 4193.59 667.897  20
   4   2  -5 4738.55 720.941  20
   2   5  -4 7053.02 832.640  20
   5   4  -2 4674.42 647.846  20
   2   4  -5 6446.17 784.195  20
   5  -2   4 4664.79 569.247  20
   4   2   5 4884.54 781.594  20
  -2   5   4 5663.52 716.412  20
   5   2   4 5766.14 798.845  20
   2   4   5 6171.39 849.019  20
   2   5   4 6255.38 822.980  20
   5   4   2 3097.79 599.420  20
  -5  -4   2 5289.93 720.341  11
  -5  -2   4 7124.51 748.391  11
  -4   2   5 5683.31 763.256   4
  -5   4   2 4415.11 726.942   4
  -5   4  -2 6985.67 771.089   4
  -5  -2   4 6162.11 722.157   4
  -4   5   2 4047.60 686.956   4
  -5   2   4 4412.99 757.921   4
  -4  -2   5 4774.57 607.217   4
   4  -2  -5 6437.20 725.780  15
  -2  -4  -5 6278.11 748.881  15
   2  -4  -5 5978.27 833.180  15
  -2  -5  -4 6445.47 781.722  15
  -4  -5  -2 5936.69 642.883  15
  -4  -2  -5 6754.84 806.140  15
   4   2  -5 3624.49 524.374  15
  -4  -5   2 4009.24 605.193  11
   2  -4  -5 4541.77 684.955   8
  -2  -4  -5 5863.51 787.646   8
  -2  -5  -4 6298.82 793.982   8
   2  -5  -4 6252.54 785.701   8
  -2  -5   4 3792.41 516.477   8
  -2  -4   5 4469.56 384.576   8
  -5   2  -4 7577.39 923.899  15
  -2   5  -4 6399.89 786.320  15
  -5  -2  -4 3423.85 618.752  15
  -2   4  -5 6692.75 847.367  15
  -4   2  -5 4134.85 712.203  15
  -5   4  -2 7165.22 791.856  15
   4  -5  -2 5402.73 778.532  13
   4  -5   2 6007.28 929.835  13
   2  -4   5 5059.29 800.775  13
   5  -2   4 5452.67 801.773  13
   4  -2   5 4944.65 780.108  13
  -4   5  -2 3995.63 647.041  15
   2  -4  -5 3397.03 335.892  13
   2  -5  -4 2064.10 419.135  13
   5  -4   2 5792.43 890.113  13
   5  -4  -2 6196.08 755.270  13
  -2  -4   5 4298.40 703.726  13
  -2  -5   4 4176.76 716.855  13
   2  -5   4 3659.78 661.840  13
  -4  -2   5 8494.88 765.384  13
  -5  -4   2 6135.20 784.612  13
  -4  -5   2 6951.42 784.418  13
  -4   2  -5 3439.01 652.974   8
  -5   2  -4 3841.73 701.708   8
  -4  -2  -5 3450.65 638.958   8
  -2  -4   5 5389.26 461.868   4
  -2   5   4 3195.54 598.277  11
  -2   4   5 3914.42 726.403  11
  -4  -2   5 5294.91 703.915  11
   2  -4   5 3857.32 508.978  11
  -5   4   2 4417.40 544.519  11
  -2  -4   5 6172.07 683.416  11
   2  -5   4 2980.99 344.488  11
  -4   2   5 7706.83 820.069  11
  -5   2   4 7049.61 802.946  11
  -5  -2  -4 4204.98 706.488   8
  -5  -4  -2 5784.81 790.344   8
  -5  -4   2 7014.28 744.596   8
  -4  -5  -2 5022.19 703.419   8
   4   5   3 8691.67 1013.14  20
   3   5   4 8572.54 1024.39  20
   3   4   5 7490.74 954.077  20
   4   3   5 6689.41 945.845  20
   5   4   3 7600.48 976.981  20
   5   3   4 9464.33 1036.93  20
   4  -3  -5 11463.1 1069.91  15
  -3  -4  -5 10008.9 1024.22  15
  -4  -5  -3 10026.7 904.732  15
   3  -4  -5 11156.9 1123.76  15
  -3  -5  -4 12162.1 1024.45  15
  -3   4   5 7954.91 972.931   4
  -4   3   5 7898.22 935.034   4
  -4   3  -5 5850.54 663.962   4
  -3   5   4 8124.79 997.147   4
  -5   3   4 6192.32 900.237   4
  -3   5  -4 4520.85 592.112   4
  -5   4   3 6646.92 921.934   4
  -4   5   3 7393.57 960.511   4
  -4  -3   5 4958.16 732.046   4
  -3   4  -5 3507.22 457.249   4
   5   4  -3 7160.58 996.178  20
   4   3  -5 8207.54 995.269  20
   5   3  -4 8910.57 1089.27  20
   4   5  -3 6217.74 969.961  20
   3   4  -5 8800.52 1001.18  20
  -4   5  -3 3175.19 399.463  20
   3   5  -4 6902.29 1016.64  20
  -5  -4  -3 7238.78 830.815  15
  -5  -3  -4 5794.02 829.858  15
  -4  -3  -5 8343.64 972.653  15
   3   4  -5 4995.51 674.493  15
   4   3  -5 3605.36 537.345  15
  -5   3  -4 6195.07 907.194  15
  -5   4  -3 8893.53 997.702  15
  -3   5  -4 9530.42 1010.25  15
  -4   5  -3 11951.2 1089.87  15
  -3   4  -5 8037.31 1008.87  15
  -4   3  -5 12236.4 1165.67  15
  -3  -5   4 4151.26 503.870   8
   4  -3  -5 8788.45 914.072   8
   4  -5  -3 6884.87 958.711   8
  -3  -5  -4 5971.85 940.022   8
  -4  -5   3 5123.56 676.950   8
   3  -5  -4 7198.45 933.242   8
   3  -4  -5 7822.07 976.133   8
   4  -3   5 8321.96 1100.07  13
   5  -4   3 10235.9 1201.25  13
   3  -4   5 8136.17 1101.71  13
   5  -4  -3 6799.00 893.914  13
   3  -5  -4 5329.69 767.723  13
   3  -4  -5 6846.90 695.647  13
   3  -5   4 6513.86 1068.15  13
   4  -5   3 8273.42 1254.03  13
   5  -3   4 9224.62 1178.86  13
  -4  -5  -3 5111.75 833.826   8
  -4  -3  -5 6468.37 962.992   8
  -5  -4  -3 5149.16 931.314   8
  -3  -4  -5 5572.19 864.826   8
  -5  -3  -4 9486.16 1080.32   8
  -5  -4   3 4997.02 759.622   8
  -5  -4   3 8344.86 1006.18  13
  -4  -3   5 7335.19 930.948  13
  -3  -4   5 10091.2 1042.28  13
  -3  -5   4 9341.95 1060.63  13
  -5  -3   4 8082.52 904.019  13
  -4  -5   3 7801.30 980.310  13
  -3  -4   5 6754.53 666.231   4
  -5  -3   4 7584.86 898.855   4
  -5  -3   4 8207.03 946.227  11
  -3  -5   4 10003.6 966.628  11
  -5  -4   3 8169.67 920.275  11
  -4  -5   3 8555.32 971.142  11
   3  -5   4 2891.49 408.849  11
  -3  -4   5 7553.79 897.422  11
  -5   3   4 9261.77 872.121  11
  -4   3   5 8933.96 952.081  11
  -5   4   3 8873.27 872.405  11
  -3   5   4 11078.9 976.986  11
  -4  -3   5 7591.82 915.532  11
  -3   4   5 9977.17 1019.65  11
  -4   5   3 7974.30 735.990  11
  -4   5  -4 1152.50 474.275   4
  -4   5   4 1564.22 663.086   4
  -4   4   5 1474.64 642.893   4
  -5   4   4 2034.43 646.753   4
   4   5  -4 2271.67 710.001  20
   4   4  -5 3020.06 766.488  20
   5   4  -4 1563.95 706.301  20
  -4   4   5 1683.92 611.243  11
  -5  -4   4 1867.45 643.342  11
  -4   5   4 935.157 529.619  11
  -4  -5   4 3255.96 677.037  11
  -4   4  -5 607.697 409.672   4
   4  -4  -5 3519.94 802.340  15
   4   4   5 1327.44 673.252  20
   5   4   4 1563.86 674.924  20
   4   5   4 2407.48 703.442  20
  -5  -4  -4 1438.65 587.396  15
  -4  -4  -5 1686.74 629.179  15
  -4  -5  -4 2455.72 650.478  15
   4  -5  -4 1612.93 633.041   8
   4  -4  -5 2954.24 676.461   8
   4   4  -5 1613.78 387.009  15
  -4   5  -4 3481.88 724.733  15
  -5   4  -4 1799.69 615.986  15
  -4   4  -5 2302.87 716.327  15
   5  -4  -4 1355.61 599.637  13
   5  -4   4 2796.05 851.071  13
   4  -4  -5 933.105 481.506  13
   4  -4   5 1354.11 743.823  13
   4  -5   4 1191.70 750.417  13
  -4  -5   4 1269.54 659.584  13
  -4  -4   5 1229.27 628.259  13
  -5  -4   4 3231.32 710.456  13
  -5  -4   4 883.977 393.349   8
  -4  -4   5 2647.47 577.808   4
  -5   4   4 4124.46 641.405  11
  -4  -4   5 3666.26 710.588  11
  -4  -4  -5 2053.77 687.345   8
  -4  -5  -4 1385.30 637.071   8
  -4  -5   4 1203.13 424.652   8
  -5  -4  -4 2534.77 737.716   8
   0   5   5 90978.8 2275.60  20
   5   0   5 88546.3 2054.39  20
  -5   5   0 80405.7 1553.96  11
   0  -5  -5 92860.4 2297.13  15
   5   0  -5 82209.8 1654.19  15
  -5   5   0 82493.5 2078.03   4
  -5   0   5 85729.9 2002.70   4
  -5   0  -5 85392.1 2124.62  15
   0   5  -5 84805.1 1970.57  15
   0  -5  -5 86144.2 2164.80   8
   5  -5   0 83716.6 2273.73  13
   5   0   5 89579.9 2086.41  13
   0  -5   5 91017.3 2281.73  13
  -5  -5   0 76153.0 1920.08  13
  -5   0   5 99704.7 2235.63  11
   0  -5   5 85118.0 1710.08  11
   5   5   0 91199.8 2186.42  20
   0   5  -5 86123.4 1882.56  20
  -5  -5   0 93875.9 2005.69   8
  -5   0  -5 76322.0 2060.83   8
  -1   5   5 4754.08 945.404   4
   5   5  -1 4087.19 843.346  20
   1   5  -5 5445.80 858.876  20
  -1   5  -5 3594.41 646.244  20
   5   1  -5 7077.85 934.772  20
   5   5   1 5379.65 859.895  20
  -1   5   5 6112.70 926.256  20
   1   5   5 7447.45 998.099  20
   5  -1   5 5916.82 772.879  20
   5   1   5 6904.01 963.836  20
  -5   1   5 4957.83 812.366   4
  -5  -1   5 4573.14 758.124   4
  -5   5   1 4756.86 879.376   4
  -5   5  -1 4980.91 814.735   4
   1  -5  -5 5541.30 922.359  15
  -5  -5   1 1986.16 362.385  15
   5   1  -5 3557.01 614.168  15
  -1  -5  -5 7325.32 928.257  15
  -5  -1  -5 5315.85 867.326  15
  -5   1  -5 5658.78 898.206  15
   5  -1  -5 2189.23 585.180   8
   1  -5  -5 4690.49 850.186   8
  -1  -5  -5 4568.53 832.285   8
   1   5  -5 1165.90 621.383  15
  -1   5  -5 3636.72 811.920  15
   5  -5  -1 5023.09 995.696  13
   5  -5   1 5753.12 961.458  13
   5  -1   5 5479.07 906.375  13
  -1  -5   5 4593.84 833.211  13
   1  -5   5 2634.88 742.886  13
   1  -5  -5 1904.80 332.331  13
  -5  -5   1 6309.78 894.353  13
  -5   1  -5 3963.38 811.434   8
   1  -5   5 2228.74 497.571  11
  -5   1   5 8487.36 918.125  11
  -5   5   1 5585.43 699.851  11
  -5  -1   5 6776.49 922.065  11
  -5  -5   1 3863.72 699.187   8
  -5  -1  -5 5222.81 878.643   8
  -5  -5  -1 2918.75 746.473   8
   2   5  -5 91662.9 2207.39  20
   5   5   2 89362.4 2294.03  20
   5   2  -5 82273.0 2129.72  20
   5   5  -2 88583.2 2304.75  20
   2   5   5 88869.4 2265.77  20
   5   2   5 87617.9 2253.07  20
  -5  -5   2 84513.3 2100.41  11
  -5  -2   5 88856.7 1949.13   4
  -2   5   5 96101.6 2335.47   4
  -5   5   2 82087.6 2124.35   4
  -5   5  -2 100352. 2129.75   4
  -5   2   5 83177.8 2071.84   4
  -2   5   5 80758.0 2138.23  20
   2  -5  -5 85728.3 2316.44  15
  -2  -5  -5 89186.6 2131.63  15
   5  -2  -5 96771.5 2093.02  15
  -5  -5  -2 88478.6 1836.14  15
   5   2  -5 73978.0 1266.30  15
  -5  -2  -5 82380.4 2060.09  15
  -2  -5  -5 80896.2 2121.00   8
   2  -5  -5 95497.3 2277.57   8
  -2  -5   5 77109.1 1449.81   8
  -5   2  -5 81348.5 2154.72  15
  -2   5  -5 92222.0 2170.72  15
  -5   5  -2 92593.6 2248.21  15
   2  -5   5 89453.8 2404.30  13
   5  -5  -2 95401.2 2317.11  13
   5  -5   2 91315.9 2483.56  13
   5  -2   5 83935.3 2301.45  13
  -2  -5   5 95758.3 2348.05  13
  -5  -5   2 95781.3 2267.87  13
  -5   2  -5 78507.9 2103.82   8
  -2   5   5 86805.9 2216.89  11
  -2  -5   5 96948.4 1932.33  11
  -5   2   5 92606.7 2130.81  11
   2  -5   5 80626.6 1533.66  11
  -5  -2   5 88501.5 2072.93  11
  -5  -5  -2 97047.0 2229.31   8
  -5  -2  -5 85126.5 2200.13   8
   5   5  -3 1098.78 651.147  20
  -5   5  -3 148.619 221.787  20
   3   5  -5 2218.95 739.701  20
   5   3  -5 2486.76 776.785  20
   5   5   3 55.9317 774.041  20
  -3  -5   5 3000.41 654.959  11
  -5  -3   5 1228.08 540.524   4
   5  -3  -5 2525.23 726.525  15
   3   5   5 2097.64 705.904  20
  -3  -5  -5 2991.56 731.433  15
   3  -5  -5 2536.34 805.151  15
   5   3   5 1958.16 725.336  20
  -5  -5  -3 1204.65 548.533  15
  -5  -3  -5 2878.19 734.158  15
  -5  -5   3 1605.75 652.396  11
   3  -5  -5 1073.13 622.651   8
   5  -3  -5 1523.67 612.492   8
  -3   5  -5 2345.87 737.123  15
  -5   3  -5 276.317 709.666  15
   5   3  -5 764.772 285.710  15
  -5   5  -3 1342.99 674.719  15
   5  -5   3 3384.72 895.705  13
   3   5  -5 258.938 404.404  15
   3  -5  -5 1269.58 477.175  13
   5  -3   5 661.261 682.397  13
   3  -5   5 1603.72 738.639  13
   5  -5  -3 1466.59 647.755  13
  -5  -3   5 2853.94 698.213  13
  -3  -5   5 676.182 608.149  13
  -5  -3   5 2657.98 719.705  11
  -5  -5   3 2311.70 724.717  13
  -5   3   5 3548.17 740.148  11
  -5   5   3 3770.11 614.257  11
   3  -5   5 615.828 414.597  11
  -5   5   3 2157.36 679.059   4
  -5   5  -3 1922.59 602.182   4
  -5   3   5 986.358 624.542   4
  -3   5   5-752.918 716.863   4
  -3   5  -5 647.740 338.491   4
  -3  -5  -5 840.055 596.999   8
  -5  -5  -3 1261.31 641.571   8
  -5  -5   3 2263.88 587.825   8
  -3  -5   5 953.532 332.578   8
   5   4   5 5638.76 906.419  20
   4   5   5 5992.52 907.669  20
   5   5   4 7977.66 1023.50  20
  -5  -5  -4 5393.51 748.005  15
  -4  -5  -5 6355.22 860.747  15
  -4   5  -5 3592.21 538.547   4
  -5   5   4 5966.67 893.820   4
  -4   5   5 6071.89 840.045   4
  -5   4   5 5522.46 853.688   4
  -5  -4  -5 7800.12 909.701  15
  -4  -5   5 4614.66 494.259   8
   4  -5  -5 7958.04 914.588   8
   5  -5  -4 5898.59 870.146   8
   5  -4  -5 6902.69 864.245   8
  -4  -5   5 6693.73 858.048  11
  -5  -4   5 6114.44 859.918  11
  -5  -5   4 7168.82 901.393  11
  -4   5  -5 8494.74 1005.14  15
  -5   4  -5 4714.63 830.898  15
  -5   5  -4 6042.96 875.099  15
   4  -5  -5 5038.56 749.264  13
   4  -5   5 7202.47 1075.36  13
   5  -5   4 4998.57 978.045  13
   5  -5  -4 6636.22 826.568  13
   5  -4   5 7539.80 1049.25  13
  -5  -5   4 5806.46 744.007   8
  -5  -5  -4 5242.48 877.106   8
  -5  -4  -5 7794.15 993.498   8
  -4  -5  -5 5514.35 878.076   8
  -5  -5   4 6377.83 876.113  13
  -5  -4   5 6678.38 866.646  13
  -4  -5   5 8112.19 974.665  13
   5   4  -5 7711.26 1022.12  20
   4   5  -5 7387.91 1013.19  20
   5   5  -4 7184.50 970.248  20
  -4   5   5 6102.78 848.832  11
  -5   4   5 8707.28 895.639  11
  -5   5   4 8035.31 783.445  11
  -5  -4   5 7589.27 823.105   4
  -5  -5  -5-128.170 590.768  15
   5   5   5-157.548 680.795  20
   5  -5  -5-657.336 673.428   8
  -5   5  -5-72.6823 629.960  15
   5  -5   5-441.836 783.963  13
   5  -5  -5-202.791 594.945  13
  -5  -5   5 72.5022 411.547   8
  -5  -5  -5-534.891 675.714   8
  -5  -5   5-468.543 680.634  13
   5   5  -5-457.036 706.331  20
  -5   5   5-420.173 670.531   4
  -5   5   5 321.356 565.621  11
  -5  -5   5 505.101 621.237  11
   0   0   6 68952.6 1364.61  13
   0  -6   0 70077.9 1743.69  13
  -6   0   0 74730.5 1681.79   8
  -6   0   0 81851.8 1949.40   4
   0   0   6 63704.1 1833.98  11
   0   0  -6 72946.8 1858.07  15
   0  -6   0 82024.4 1940.20   8
  -6   0   0 80666.1 1881.77  11
  -6   0   0 73332.3 1497.79  15
   0   0  -6 66501.1 1499.27   8
  -6   1   0 197220. 2958.47   4
  -6   0   1 219301. 3176.10   4
  -1   0   6 190284. 2784.18   4
  -6   0   1 202621. 2951.69  11
  -6   1   0 223036. 2978.56  11
  -1   0  -6 203789. 3078.19  15
   1   0  -6 220171. 3073.23  15
   0   1  -6 211181. 3125.38  15
   0  -1  -6 198144. 3085.54  15
   1  -6   0 200777. 3003.69   8
   0  -6   1 211210. 3028.20   8
   0  -6  -1 222970. 3264.53   8
  -1  -6   0 212019. 3126.62   8
  -6  -1   0 212886. 2416.63  15
   1   0   6 195528. 2652.88  13
  -1   0   6 202928. 2209.92  13
   0  -6  -1 212151. 2966.61  13
   0  -1   6 201312. 2721.65  13
   1  -6   0 195095. 3030.94  13
   0   1   6 205032. 1820.01  13
   0  -6   1 197798. 3126.11  13
  -1  -6   0 212419. 3174.10  13
  -6   0  -1 194638. 2880.70   8
   0   1   6 204685. 3286.56  11
   0  -1   6 207858. 3027.05  11
  -1   0   6 196982. 3067.59  11
  -1   6   0 208077. 2510.23  20
   6  -1   0 194448. 2316.65  20
   1   6   0 217413. 2862.53  20
   6   1   0 210749. 2753.58  20
   0   6   1 201455. 2630.44  20
   0   1  -6 202735. 2520.68   8
   1   0  -6 191959. 2276.48   8
  -6  -1   0 192391. 2654.87   8
   1   6   1 29775.9 1097.89  20
   1   6  -1 27514.4 1097.45  20
  -1   6  -1 26955.3 917.157  20
   6  -1   1 28580.5 947.123  20
   6   1   1 29114.3 1072.58  20
   6  -1  -1 23712.7 844.360  20
   6   1  -1 26517.4 1022.61  20
  -6  -1   1 27661.8 1164.83  11
  -6   1   1 25007.3 971.352  11
  -1  -1   6 26845.7 888.391   4
  -6   1  -1 24360.5 1070.75   4
  -6   1   1 22712.8 1032.62   4
   1  -1  -6 23759.8 1003.90  15
   1   1  -6 28672.6 1137.08  15
  -1   1  -6 27099.0 1189.93  15
  -1  -1  -6 26567.1 1203.30  15
   1  -6  -1 25864.5 1147.58   8
  -1  -6  -1 21828.5 921.668   8
  -1  -6   1 30538.0 1149.25   8
   1  -6   1 19949.1 842.216   8
  -6   1  -1 26336.9 1039.73  15
  -6  -1  -1 23019.8 996.826  15
  -6  -1   1 24635.9 636.577  15
   1  -1   6 26283.4 1044.67  13
   1   1   6 28394.3 834.036  13
   1  -6   1 23623.6 1140.99  13
  -1  -6  -1 30481.4 1155.17  13
  -1  -6   1 27704.9 1197.14  13
  -1  -1   6 27033.9 1012.61  13
   1  -6  -1 25877.1 1098.86  13
  -1   1   6 26627.8 621.821  13
  -6  -1   1 27499.8 1195.06   4
  -6   1  -1 24746.7 1044.90   8
  -1   1   6 27331.9 1199.26  11
   1  -1   6 25028.3 1056.80  11
  -1  -1   6 22243.9 951.121  11
   1  -1  -6 23232.3 833.615   8
  -1  -1  -6 26448.6 1062.70   8
  -6  -1  -1 21886.4 950.571   8
   1   1  -6 27018.6 866.800   8
   2   6   0 61491.7 1653.56  20
   6  -2   0 54998.7 1096.58  20
  -2   6   0 53365.1 1239.26  20
   6   0  -2 57535.8 1535.15  20
   6   2   0 59836.2 1596.16  20
   0   6   2 57601.0 1483.09  20
  -6   0   2 53937.8 1549.87  11
  -6   2   0 63360.9 1613.32  11
  -6   2   0 53190.5 1575.99   4
  -6   0   2 59532.7 1706.75   4
  -2   6   0 57299.9 1542.19   4
   0  -2  -6 53038.7 1688.17  15
   2   0  -6 63452.8 1673.55  15
   0   2  -6 61400.2 1658.05  15
  -2   0  -6 55301.0 1714.98  15
  -6  -2   0 63561.1 1348.25  15
   0  -6   2 58709.7 1585.83   8
   0  -6  -2 60762.6 1823.47   8
  -2  -6   0 63157.7 1671.11   8
  -6   0  -2 63432.3 1725.56  15
   2   0   6 54127.0 1473.31  13
  -6   2   0 59496.3 1503.61  15
   2  -6   0 57151.9 1720.30  13
   0  -6   2 54228.3 1730.65  13
  -2  -6   0 56524.1 1681.72  13
  -2   0   6 52430.2 1216.04  13
   0   2  -6 58618.6 1367.71   8
  -6   0  -2 57169.0 1666.04   8
  -2   0   6 56772.9 1680.54  11
   0  -2   6 65796.9 1690.93  11
  -2   0  -6 62289.6 1664.02   8
  -6  -2   0 57130.7 1546.09   8
   0  -2  -6 54001.1 1489.03   8
   2   0  -6 47943.9 1030.56   8
  -2   6   1 2296.75 474.033   4
   6   2  -1 3414.63 599.662  20
   6   1  -2 2941.59 502.309  20
   1   6  -2 3223.92 552.578  20
  -2   6  -1 2839.57 387.261  20
   6  -2  -1 3663.96 447.140  20
   2   6  -1 2970.13 543.686  20
   2   6   1 4163.48 606.635  20
   6   1   2 3809.59 560.000  20
   6  -2   1 3038.90 354.674  20
   6   2   1 3975.71 579.992  20
   1   6   2 2975.21 494.991  20
  -2   6   1 3365.82 438.605  20
   6  -1   2 3486.47 442.987  20
   2   1   6 3409.28 627.809  20
  -2  -1   6 2193.40 542.215  11
  -6   1   2 3115.96 501.239  11
  -6  -1   2 3298.47 581.615  11
  -6   2   1 3682.03 544.060  11
  -6  -2   1 3329.44 628.306  11
  -2  -1   6 1977.85 438.413   4
  -2   1   6 3121.97 523.277   4
  -1   2   6 4903.16 648.058   4
  -6   2  -1 2594.28 537.262   4
  -6   2   1 3218.41 581.791   4
  -6   1   2 3616.03 650.827   4
  -1  -2   6 3138.67 391.525   4
  -6  -1   2 2854.22 599.270   4
   1   2   6 3257.15 664.192  20
   1   2  -6 3563.41 645.126  15
  -1   2  -6 3444.83 639.277  15
  -2  -1  -6 3774.20 668.119  15
   1  -2  -6 3043.66 508.936  15
  -1  -2  -6 3151.39 631.101  15
   2  -1  -6 3215.21 563.297  15
  -2  -6   1 3528.51 566.702   8
   2  -1  -6 2871.41 418.742   8
   2  -6  -1 3876.42 627.820   8
  -1  -6  -2 3595.96 612.948   8
  -1  -6   2 3814.22 591.607   8
   1  -6  -2 3366.39 598.711   8
  -6  -2  -1 2379.90 466.989  15
  -6  -2   1 3318.29 296.717  15
  -6   2  -1 3356.46 551.719  15
  -2   1  -6 3110.85 591.040  15
   6  -2   1 3294.28 629.670  13
   2   1   6 2547.25 446.893  13
   1   2   6 2811.97 323.515  13
  -6   1  -2 1910.50 534.875  15
   2  -6  -1 2516.38 516.117  13
   1  -6   2 3116.64 625.049  13
   2  -6   1 1413.64 573.368  13
   1  -2   6 2797.72 535.130  13
  -1  -6   2 3035.77 605.443  13
  -2  -1   6 3088.61 499.712  13
  -2  -6   1 2831.89 587.966  13
  -2  -6  -1 3857.02 604.035  13
  -6   1  -2 3125.16 580.425   8
   1   2  -6 3470.94 418.502   8
  -6  -2  -1 2148.76 528.598   8
  -6   1  -2 4130.81 634.289   4
  -2  -1  -6 2122.75 501.510   8
  -2   1   6 4229.74 659.246  11
  -1   2   6 3174.00 647.200  11
  -2   6   1 2776.30 421.922  11
  -1  -2   6 3217.23 543.664  11
   1  -2   6 3416.87 553.191  11
  -1  -2  -6 3239.68 537.689   8
  -2  -6  -1 2899.41 529.606   8
   2   1  -6 3576.11 373.834   8
  -6  -1  -2 3179.70 604.385   8
  -2   1  -6 3814.07 562.408   8
   6   2  -2 1600.10 598.543  20
   6  -2  -2 2276.86 530.063  20
  -2   6  -2 2596.72 494.633  20
   2   6  -2 2755.10 704.997  20
   6   2   2 3032.92 666.868  20
   2   6   2 2680.39 645.582  20
   2   2   6 3122.64 781.706  20
   6  -2   2 1852.71 404.251  20
  -6  -2   2 3221.91 714.116  11
  -6   2   2 2097.11 583.349  11
  -2   2   6 4082.10 664.369   4
  -2  -2   6 2462.48 461.774   4
  -6   2   2 3277.72 738.096   4
  -2   6   2 2043.83 597.919   4
  -6   2  -2 2493.34 625.528   4
  -2  -6  -2 2983.69 621.792  15
   2  -2  -6 2960.10 663.759  15
  -2   2  -6 3899.16 759.856  15
  -2  -2  -6 3318.04 714.008  15
  -2  -6   2 2941.21 595.371   8
   2  -6  -2 2800.00 679.937   8
  -2  -6  -2 3122.52 736.504   8
  -6   2  -2 3268.63 658.584  15
   2  -2   6 2218.40 626.675  13
   6  -2   2 2725.31 754.810  13
   2   2   6 2386.17 457.659  13
  -2  -6   2 2935.02 729.658  13
   2  -6   2 1652.70 655.456  13
  -2  -2   6 3630.78 645.430  13
  -2  -6  -2 2818.33 623.751  13
  -2   2  -6 3422.15 686.963   8
  -2   6   2 2507.79 532.208  11
  -2   2   6 3647.59 758.281  11
  -2  -2   6 3612.59 704.568  11
  -2  -2  -6 2469.23 650.434   8
  -6  -2  -2 2540.66 712.296   8
  -6  -2   2 2545.37 506.844   8
  -3   6   0 935.308 487.724   4
  -3   0   6 377.194 407.069   4
   0   6  -3 246.858 534.260  20
   6   0  -3 1165.54 521.372  20
   6  -3   0 1344.37 269.281  20
   6   3   0 922.694 444.884  20
   3   6   0 613.621 513.095  20
  -3   0   6 894.527 526.104  11
  -3   6   0 755.718 227.403  11
   0  -6   3 872.068 329.601  11
  -6   0   3 550.623 547.029  11
  -6   0   3 234.169 497.676   4
  -6   3   0 847.750 483.006   4
   0   6   3 957.081 473.621  20
  -3   6   0 815.555 306.079  20
   0   3   6 160.271 684.421  20
   3   0   6-25.6238 618.317  20
   6   0   3 853.284 447.693  20
   0  -3  -6-184.053 600.310  15
  -6   3   0 1242.00 475.208  11
   0   3  -6-157.063 656.253  15
  -6   0  -3 1094.42 571.947  15
  -6  -3   0 1178.43 415.142  15
  -3   0  -6 680.993 546.199  15
   6  -3   0 418.817 574.396  13
   3  -6   0 736.528 551.027  13
   0  -6   3 486.623 560.968  13
  -3  -6   0 360.868 585.938  13
   0  -6  -3 742.972 386.957  13
   0  -3   6 747.930 486.688  13
  -3   0  -6 1065.83 559.229   8
  -6   0  -3 1336.90 597.211   8
  -6  -3   0 1142.60 532.232   8
   0  -3   6 296.586 490.066  11
   0  -6  -3 1675.03 631.813   8
   3   0  -6 661.306 286.321   8
   0  -3  -6 96.7800 491.916   8
  -3  -6   0 1044.33 487.657   8
  -1   3   6 10009.4 874.512   4
   3   6  -1 6832.45 757.901  20
   6  -1  -3 7814.04 746.822  20
   6   3   1 6883.65 750.222  20
   6   1  -3 7355.42 792.925  20
   6   3  -1 7611.23 816.247  20
   1   6  -3 5098.89 514.666  20
   6  -3  -1 5176.07 438.710  20
  -3   6  -1 5861.69 438.380  20
   3   6   1 8872.99 850.950  20
   1   3   6 8080.51 885.853  20
   6   1   3 6529.89 636.842  20
   3   1   6 7272.41 817.727  20
   6  -3   1 4772.83 296.748  20
  -1   6   3 9343.96 770.927  20
   1   6   3 7020.95 713.290  20
  -3   6   1 5331.55 503.868  20
  -6   1   3 7029.10 677.499  11
  -6   3   1 9406.51 736.516  11
  -3   1   6 5279.14 607.658  11
  -1  -6   3 6706.53 579.110  11
  -6  -1   3 3983.57 566.072  11
  -3   6  -1 8708.64 773.225   4
  -3   1   6 6920.38 660.501   4
  -1  -3   6 5464.18 370.729   4
  -6  -1   3 7563.27 776.384   4
  -6   3   1 6532.47 732.805   4
  -6   3  -1 6408.89 696.224   4
  -6   1   3 8145.20 806.656   4
  -3   6   1 8331.12 844.930   4
  -3  -6  -1 6816.34 588.704  15
   1  -3  -6 6723.77 723.391  15
  -1  -6  -3 7373.64 718.341  15
   3  -1  -6 6836.51 683.526  15
  -1  -3  -6 8896.19 889.438  15
  -3  -1  -6 6799.57 757.079  15
  -6  -1  -3 7383.25 766.372  15
  -6  -3  -1 6929.00 666.894  15
  -6  -3   1 6358.48 426.952  15
  -3   1  -6 8939.18 898.191  15
  -1  -6  -3 8189.38 792.387   8
   3  -1  -6 6156.80 557.302   8
   1  -3  -6 7830.23 744.830   8
  -3  -6   1 6032.95 633.584   8
  -3  -6  -1 8457.88 830.706   8
   1  -6  -3 7914.77 848.710   8
  -6  -3   1 6307.40 726.226  11
  -6   1  -3 8705.87 902.457  15
  -1   3  -6 4731.61 630.269  15
  -6   3  -1 7988.48 758.233  15
   1   3  -6 4895.33 631.024  15
   3  -6  -1 6041.12 757.477  13
   6  -1   3 8058.22 822.494  13
   6  -3  -1 5665.19 676.725  13
   3  -1   6 7346.02 765.851  13
   6  -3   1 5887.26 733.074  13
   3  -6   1 4482.53 678.548  13
   1  -3   6 7512.75 799.782  13
  -1  -6   3 7562.90 804.043  13
   1  -6   3 6665.52 843.168  13
   1  -6  -3 4929.81 555.829  13
  -1  -3   6 7866.53 739.493  13
  -3  -6  -1 5453.59 601.654  13
  -3  -6   1 9796.05 934.988  13
  -6   1  -3 7011.65 777.521   8
  -3   6   1 4453.23 408.346  11
   1  -3   6 8292.29 711.918  11
  -3  -1   6 9582.41 827.613  11
  -1   3   6 8740.62 876.181  11
  -1  -3   6 8964.58 740.945  11
  -3   1  -6 7634.02 797.047   8
  -6  -3  -1 7773.19 852.698   8
  -6  -1  -3 6986.42 810.028   8
  -1  -3  -6 7371.21 761.166   8
  -3  -1  -6 6603.45 746.894   8
  -6  -3   1 6001.44 654.683   8
  -3   6  -2 14383.8 618.987  20
  -2   6  -3 12865.1 689.728  20
   2   6  -3 11727.8 887.472  20
   6   2  -3 15177.7 1002.57  20
   3   6  -2 17048.1 1049.12  20
   3   6   2 17397.2 1026.39  20
   6   3  -2 15978.8 1059.53  20
   6  -3  -2 13531.2 728.913  20
   6   3   2 17120.4 1031.09  20
   6  -2   3 11873.8 660.410  20
   6   2   3 17061.2 1038.65  20
   3   2   6 16730.2 1150.75  20
  -3   6   2 13914.7 744.864  20
  -2   6   3 13765.6 852.197  20
   2   6   3 13714.8 894.854  20
   2   3   6 18555.0 1232.28  20
  -6  -3   2 15444.7 952.081  11
  -6  -2   3 16954.7 1011.38  11
  -6   3   2 15047.0 820.693  11
  -2   6   3 13329.8 935.969   4
  -6   2  -3 18024.2 917.367   4
  -2   3   6 16529.2 1007.36   4
  -6   2   3 15925.9 1075.29   4
  -3   6   2 16703.6 1051.95   4
  -3   2   6 13788.9 818.929   4
  -2  -3   6 11450.5 590.932   4
  -6   3  -2 15708.5 907.118   4
  -6   3   2 17735.1 1100.67   4
   3  -2  -6 15171.6 975.480  15
   2  -3  -6 14506.3 1014.31  15
  -2  -3  -6 16964.0 1081.22  15
  -2  -6  -3 12561.3 848.277  15
  -3  -6  -2 13717.0 782.344  15
  -6  -2  -3 15629.0 947.676  15
   3   2  -6 14465.8 920.757  15
  -3   2  -6 14415.3 1008.15  15
  -3  -2  -6 15842.2 1050.63  15
  -2  -6  -3 16965.1 1101.03   8
   2  -3  -6 16453.1 970.116   8
  -3  -6   2 15860.8 808.063   8
  -3  -6  -2 20275.6 1136.74   8
   2  -6  -3 13768.4 923.852   8
   3  -6  -2 14769.0 1001.13   8
  -6   2  -3 12904.4 876.933  15
  -2   3  -6 12703.3 936.478  15
  -6   3  -2 16393.8 971.102  15
   3  -6  -2 15885.1 1038.87  13
   6  -3  -2 16545.1 1001.22  13
   2  -3   6 15484.3 1033.14  13
   3  -6   2 12138.0 996.839  13
   6  -2   3 14394.7 1050.12  13
   6  -3   2 16177.6 1054.80  13
   2  -6   3 14565.3 1100.39  13
   3  -2   6 15093.4 1072.18  13
   3   2   6 13828.6 795.448  13
  -2   6  -3 13169.2 836.571  15
  -2  -6   3 17752.9 1091.39  13
  -2  -3   6 18636.2 1014.04  13
  -3  -6  -2 16559.4 901.095  13
  -3  -2   6 15884.2 860.482  13
  -3  -6   2 21067.1 1204.60  13
  -2  -6  -3 14296.9 815.343  13
  -6  -2   3 11065.5 617.921   8
  -3   2  -6 17410.6 1010.50   8
  -6  -2   3 17067.9 1009.13   4
  -6   2  -3 14980.3 954.657   8
  -2  -3   6 20492.6 1078.32  11
   2  -3   6 13741.8 813.646  11
  -3   2   6 12842.9 860.318  11
  -3   6   2 14740.4 707.879  11
  -3  -2   6 18956.2 1131.66  11
  -2   3   6 17527.6 1067.08  11
  -6   2   3 14564.1 898.269  11
  -2  -3  -6 14585.5 928.658   8
  -3  -2  -6 14573.2 926.861   8
  -6  -3  -2 17186.7 1146.29   8
  -6  -2  -3 15393.0 1061.12   8
   6   3   3 26319.8 1297.26  20
   3   6   3 21103.4 1141.76  20
   3   3   6 27636.4 1444.87  20
  -3  -6   3 22987.9 1048.14  11
  -6  -3   3 21147.6 1116.35  11
  -3   6   3 22488.3 1194.09   4
  -3   3   6 22603.2 1111.94   4
  -6   3   3 23955.9 1249.49   4
  -3   6  -3 23049.4 944.555   4
  -3  -3   6 20039.7 824.469   4
  -6   3  -3 24372.5 1061.55   4
   3  -3  -6 25469.1 1312.35  15
  -3  -6  -3 20611.5 1004.28  15
  -3  -3  -6 21702.5 1173.10  15
   3   3  -6 18853.6 957.377  15
  -6  -3  -3 23058.2 1114.69  15
   3  -3  -6 20462.9 1048.48   8
  -3  -6  -3 30053.4 1383.35   8
   3  -6  -3 18276.3 1091.49   8
  -6   3  -3 21139.3 1112.94  15
  -3   3  -6 19211.1 1108.38  15
   3  -3  -6 18486.2 640.300  13
   6  -3   3 22157.4 1248.89  13
   3  -3   6 21937.5 1241.92  13
   3  -6   3 19801.7 1249.58  13
  -3   6  -3 18651.7 1005.18  15
  -3  -3  -6 20505.2 1110.87   8
  -6  -3  -3 24860.5 1343.25   8
  -6  -3   3 17470.8 828.759   8
  -3  -6  -3 24791.9 1064.40  13
  -3  -3   6 26572.1 1217.99  13
  -3  -6   3 27786.0 1369.24  13
  -6   3   3 21837.5 1066.06  11
  -3   3   6 23676.1 1214.41  11
  -3   6   3 24670.7 1061.89  11
  -3  -3   6 26208.9 1230.69  11
  -3   3  -6 20726.3 662.867   4
  -3   3  -6 28337.7 1356.64   8
  -3   6  -3 17300.5 722.445  20
   3   6  -3 21654.5 1201.66  20
   6   3  -3 18871.6 1116.33  20
   6   0   4 48319.1 1541.32  20
   4   0   6 40559.1 1520.76  20
   0   6   4 45937.2 1640.34  20
   0   4   6 43320.4 1684.68  20
   0  -6   4 38411.5 1069.16  11
  -6   4   0 47153.3 1662.99   4
  -4   0   6 43701.9 1461.35   4
  -4   6   0 37466.9 1424.66   4
  -6   0   4 39516.3 1477.01   4
   6   0  -4 37873.1 1023.64  15
   0  -6  -4 44163.9 1623.96  15
   0  -4  -6 35687.5 1507.86  15
  -6  -4   0 38284.9 1125.14  15
  -4   0  -6 41385.0 1609.98  15
  -6   0  -4 45888.2 1595.38  15
   4   0  -6 30635.5 868.015   8
  -4  -6   0 49926.8 1523.04   8
   0  -4  -6 40334.4 1473.10   8
   0  -6  -4 36407.2 1541.14   8
   0   4  -6 45481.0 1655.67  15
   0   6  -4 40634.6 1392.41  15
   4  -6   0 42459.2 1864.02  13
   4   0   6 41131.8 1474.59  13
   6  -4   0 39610.4 1583.88  13
   0  -6  -4 29302.8 1067.96  13
   0  -6   4 40537.7 1581.79  13
   0  -4   6 40732.0 1554.61  13
  -4  -6   0 37441.9 1451.97  13
  -4   6   0 41908.6 917.837  11
   0  -4   6 42359.2 1329.49  11
  -4   0   6 56990.7 1771.05  11
  -6   0   4 42645.3 1450.30  11
   0   6  -4 38422.1 1353.69  20
   4   6   0 48269.0 1623.80  20
   6   4   0 38096.5 1463.52  20
   6   0  -4 45066.6 1638.73  20
  -6   0  -4 43570.8 1619.61   8
  -6  -4   0 49806.9 1745.92   8
  -4   0  -6 42790.0 1572.79   8
  -1   4   6 37136.1 1649.93   4
   4   6  -1 31839.1 1446.69  20
  -1   6  -4 28470.9 1153.89  20
   6  -1  -4 31816.5 1385.31  20
   4   6   1 34419.0 1474.54  20
   1   6  -4 25576.9 1234.37  20
   6   1  -4 36561.7 1581.69  20
   6   4  -1 28478.3 1344.93  20
   6   4   1 30304.5 1370.27  20
   4   1   6 34062.8 1557.47  20
   1   6   4 35133.1 1530.02  20
   6   1   4 32807.0 1387.40  20
   1   4   6 36387.4 1692.08  20
  -1   6   4 28537.5 1356.38  20
  -6  -1   4 30488.8 1318.44  11
  -6   4   1 29662.0 1203.20  11
  -1  -6   4 28020.9 1114.14  11
  -4  -1   6 28333.3 1158.47   4
  -6   4   1 31232.3 1458.55   4
  -4   6  -1 27955.9 1208.48   4
  -6   4  -1 33740.5 1504.32   4
  -4   1   6 33258.5 1297.32   4
  -4   6   1 28297.9 1345.11   4
  -6   1   4 31227.4 1439.87   4
  -6  -1   4 29695.4 1327.18   4
   6   1  -4 31295.2 773.820  15
   1  -4  -6 27902.4 1407.46  15
  -1  -6  -4 33956.2 1419.77  15
   1  -6  -4 31135.5 1466.13  15
  -1  -4  -6 29250.8 1396.57  15
   4  -1  -6 30589.7 1253.05  15
  -4  -6  -1 30234.6 1066.47  15
  -6  -4   1 23945.6 766.697  15
  -4  -1  -6 29123.0 1331.91  15
   4   1  -6 26299.6 1196.80  15
  -6  -1  -4 29903.2 1406.17  15
  -6  -4  -1 22653.2 1024.88  15
  -4   1  -6 37020.0 1546.64  15
   1  -6  -4 29157.0 1444.30   8
   1  -4  -6 29526.4 1408.22   8
  -4  -6  -1 35615.5 1387.61   8
  -4  -6   1 36726.8 1343.42   8
   4  -1  -6 21602.7 995.573   8
  -1  -4  -6 31966.1 1343.41   8
  -1  -6  -4 34453.4 1526.31   8
  -1   6  -4 25511.8 1162.68  15
  -6   1  -4 33183.7 1473.71  15
  -1   4  -6 34118.4 1509.94  15
   1   4  -6 32648.2 1388.13  15
   4  -1   6 27812.1 1381.29  13
   4  -6  -1 32336.0 1648.52  13
   4  -6   1 28772.8 1644.14  13
   6  -1   4 32025.2 1473.25  13
   6  -4  -1 29613.5 1427.50  13
   6  -4   1 26084.5 1432.81  13
   1   6  -4 25335.1 1069.77  15
  -6   4  -1 37827.4 1480.45  15
   4   1   6 31473.4 1335.67  13
   1  -4   6 28455.2 1354.10  13
  -1  -4   6 32472.1 1450.32  13
  -1  -6   4 34139.5 1540.48  13
   1  -6   4 29513.0 1435.88  13
  -1  -6  -4 21458.9 1027.02  13
  -4  -1   6 34471.1 1290.54  13
  -4  -6  -1 27058.6 1302.73  13
  -4  -6   1 27136.7 1314.34  13
  -6   1  -4 31122.8 1441.79   8
  -4   1   6 37101.4 1458.89  11
  -1  -4   6 40299.3 1355.74  11
  -1   4   6 35104.4 1611.17  11
  -4   6   1 22912.0 834.830  11
   1  -6   4 24472.4 754.691  11
  -4  -1   6 40843.5 1551.65  11
  -6   1   4 30001.4 1368.27  11
  -4  -1  -6 30198.5 1373.91   8
  -6  -1  -4 29925.7 1434.92   8
  -6  -4   1 35886.8 1501.05   8
  -6  -4  -1 30453.1 1487.55   8
  -4   1  -6 32344.2 1426.31   8
  -2   6   4 1501.23 591.203   4
  -4   2   6 755.800 523.697   4
  -4   6  -2 1363.28 511.084   4
  -4   6   2 1251.52 536.982   4
  -6   4   2 1808.54 641.027   4
  -2   4   6 1560.60 617.572   4
  -4   6  -2 1496.20 281.594  20
   6   2  -4 3394.61 775.651  20
   2   6  -4 2222.88 616.429  20
   2   4  -6 2279.49 588.798  20
   6   4   2 1835.26 602.650  20
   4   6   2 1361.03 610.359  20
   4   6  -2 1350.63 637.606  20
   4   2   6 5144.10 881.233  20
   6   4  -2 1955.76 602.049  20
   2   6   4 3447.57 723.986  20
  -2   6   4 2776.45 664.496  20
   2   4   6 4855.56 925.155  20
  -2  -6   4 5565.05 686.497  11
  -6  -2   4-276.607 726.245  11
  -6   4   2 2341.50 517.689  11
  -4   2   6 2528.35 678.761  11
  -4  -2   6 1071.35 454.057   4
  -2  -4   6 1351.96 337.954   4
  -6  -2   4 1899.26 622.631   4
  -6   4  -2 2941.20 668.854   4
  -6   2   4 3651.10 778.563   4
  -4  -6  -2 3181.88 559.805  15
   6   2   4 2226.08 675.780  20
   4  -2  -6 2997.75 665.850  15
  -2  -4  -6 4170.79 751.442  15
   2  -4  -6 4536.93 842.222  15
  -2  -6  -4 2287.73 633.295  15
  -4  -6   2 6027.15 649.506   8
  -6  -4   2 2875.40 655.046  11
   2  -4  -6 3309.64 701.285   8
   2  -6  -4 2168.83 656.981   8
  -2  -6  -4 3613.48 798.036   8
  -4  -6  -2 3560.87 689.568   8
   4   2  -6 1634.33 551.663  15
  -2   6  -4 3567.30 673.936  15
  -4  -2  -6 2585.04 618.391  15
  -2   4  -6 5860.28 928.763  15
   2   4  -6 5592.02 758.541  15
  -6  -4  -2 1434.36 482.257  15
  -6  -2  -4 1673.54 605.630  15
  -4   2  -6 410.960 656.000  15
  -6   2  -4 2005.87 689.048  15
   4  -6  -2 3632.02 848.364  13
  -6   4  -2 2326.44 618.299  15
   4  -6   2 3502.79 884.750  13
   6  -4  -2 170.668 694.279  13
   6  -4   2 4263.37 865.295  13
   4   2   6 2273.47 584.715  13
   4  -2   6 1471.67 640.716  13
   6  -2   4 2069.97 716.162  13
   2  -6   4 718.066 638.262  13
   2  -4   6 1511.86 682.104  13
  -4  -2   6 3149.45 621.443  13
  -4  -6   2-1072.37 928.637  13
  -2  -6   4 2047.03 694.851  13
   2  -6  -4 1053.70 440.906  13
  -4  -6  -2 5892.23 740.373  13
  -2  -4   6 1662.46 630.524  13
  -6  -2  -4 1539.86 690.112   8
  -4   2  -6 1284.11 616.935   8
  -6   2  -4 665.753 636.382   8
  -6   2  -4 2627.60 584.072   4
  -4  -2  -6-422.110 783.856   8
  -4  -2   6 3410.43 721.303  11
  -2  -4   6 4928.49 739.202  11
  -2   6   4 1360.95 584.790  11
  -6   2   4 4571.16 725.489  11
   2  -6   4 1924.08 287.512  11
  -2   4   6 1009.42 665.863  11
  -6  -4  -2 4044.88 811.251   8
  -2  -4  -6 3022.80 672.915   8
   4   3   6 12826.5 1156.85  20
   4   6   3 9071.80 877.566  20
   6   3   4 9129.18 901.621  20
   3   6   4 8893.80 859.128  20
   3   4   6 14606.4 1210.56  20
   6   4   3 10447.5 983.423  20
  -4  -6   3 10523.6 864.581  11
  -3  -6   4 12295.9 894.949  11
  -6  -3   4 8947.54 844.360  11
  -6  -4   3 8968.75 914.427  11
  -3  -4   6 12173.7 709.989   4
  -3   4   6 10134.7 890.045   4
  -6   3   4 10701.8 947.481   4
  -4   6   3 10233.6 938.959   4
  -3   4  -6 7008.55 383.692   4
  -3   6  -4 8242.52 628.473   4
  -6   4   3 9368.25 898.192   4
  -4  -3   6 11435.9 815.867   4
  -4   3   6 7667.85 732.986   4
  -3   6   4 11255.4 985.622   4
  -6   4  -3 10882.7 840.909   4
  -6   3  -4 10274.1 790.653   4
  -4  -6  -3 13055.1 918.245  15
   4  -3  -6 13749.1 1124.80  15
  -3  -4  -6 10781.7 1004.33  15
   3  -4  -6 16485.0 1207.79  15
  -3  -6  -4 12953.9 964.249  15
  -6  -4  -3 8252.67 750.111  15
  -4  -3  -6 10663.1 952.411  15
  -6  -3  -4 11271.5 930.848  15
   4   3  -6 8871.24 687.011  15
   4  -3  -6 10520.0 824.813   8
  -3  -6   4 8231.54 609.802   8
   3  -4  -6 10608.5 917.470   8
   4  -6  -3 9238.37 902.507   8
  -3  -6  -4 15229.3 1140.31   8
   3  -6  -4 8755.65 858.183   8
  -4  -6  -3 8513.22 834.927   8
  -6   4  -3 8644.74 838.845  15
  -6   3  -4 8130.90 791.517  15
  -3   4  -6 11173.4 1023.54  15
  -4   3  -6 12259.4 1080.67  15
  -3   6  -4 8310.43 796.826  15
   4  -6  -3 11941.6 1034.15  13
   6  -4   3 13459.7 1184.66  13
   4  -6   3 9554.98 1030.64  13
   3  -4  -6 8689.19 526.759  13
   6  -3   4 11923.7 1105.37  13
   3  -6   4 10610.5 1034.23  13
  -4   6  -3 10550.0 930.974  15
   6  -4  -3 9844.22 893.845  13
   4  -3   6 11513.3 1081.85  13
   3  -4   6 11143.8 1025.45  13
  -6  -3  -4 13173.9 1111.44   8
  -4  -3  -6 8995.36 901.943   8
  -6  -4  -3 12177.4 1076.97   8
  -3  -4  -6 8580.52 852.882   8
  -6  -4   3 10786.2 772.218   8
  -6  -4   3 10983.6 908.265  13
  -4  -3   6 10250.0 837.451  13
  -4  -6   3 10097.3 936.898  13
  -3  -6   4 11761.7 1040.30  13
  -3  -4   6 13493.8 1000.34  13
  -4   6   3 9989.89 697.757  11
  -4   3   6 8575.86 792.656  11
   3  -6   4 9315.93 331.650  11
  -6   4   3 11181.0 838.659  11
  -4  -3   6 10832.1 899.604  11
  -6   3   4 13016.0 982.599  11
  -3   6   4 16721.3 1017.01  11
  -3   4   6 9466.19 858.445  11
  -3  -4   6 10596.8 888.242  11
  -4   3  -6 9157.24 629.561   4
  -6  -3   4 11003.6 916.960   4
  -4   3  -6 13648.0 1088.99   8
   6   3  -4 8909.38 923.042  20
   4   6  -3 12664.9 1061.53  20
  -4   6  -3 8777.29 519.834  20
   6   4  -3 7936.29 860.646  20
   3   4  -6 10839.3 958.425  20
  -3   6  -4 9515.53 634.670  20
   3   6  -4 8511.64 836.317  20
   4   3  -6 11108.4 966.034  20
  -4   4   6 3172.82 725.626   4
  -4   6  -4 5074.95 497.707  20
   4   4  -6 6326.25 997.392  20
   4   6  -4 3471.07 806.660  20
   6   4  -4 4860.65 889.161  20
   6   4   4 3671.94 838.632  20
   4   6   4 4551.39 854.422  20
   4   4   6 4223.05 942.213  20
  -4   4   6 3803.49 752.198  11
  -4   6   4 3886.42 656.833  11
  -4  -6   4 4913.55 796.517  11
  -6  -4   4 4686.40 801.492  11
  -6   4   4 6063.32 910.258   4
  -4   4  -6 3269.23 508.320   4
  -4  -4   6 4885.78 655.561   4
  -4   6   4 6759.86 914.748   4
  -6   4  -4 4812.91 721.414   4
   4  -4  -6 9574.64 1113.48  15
  -4  -6  -4 9510.32 968.022  15
  -6  -4  -4 3634.51 690.130  15
  -4  -4  -6 4476.23 795.451  15
   4  -4  -6 3730.77 752.745   8
  -4  -6   4 4530.51 593.813   8
   4  -6  -4 4926.98 847.279   8
  -4   6  -4 5796.26 863.174  15
   4   4  -6 4640.60 559.913  15
  -6   4  -4 5524.27 852.997  15
  -4   4  -6 7041.61 988.468  15
   6  -4  -4 5173.96 821.146  13
   6  -4   4 7315.64 1161.81  13
   4  -4  -6 3184.25 556.534  13
   4  -6  -4 6275.40 852.815  13
   4  -6   4 3254.06 876.988  13
   4  -4   6 3473.13 834.909  13
  -4  -6   4 6647.00 949.554  13
  -6  -4   4 6275.20 848.276  13
  -4  -4   6 4709.56 781.548  13
  -6  -4   4 5242.45 884.520   4
   4  -6   4 1674.27 309.614  11
  -6   4   4 7215.40 868.221  11
  -4  -4   6 6885.91 918.441  11
  -6  -4   4 2836.50 528.278   8
  -4  -4  -6 4343.04 819.430   8
  -6  -4  -4 6252.90 972.481   8
  -4  -6  -4 3600.40 735.011   8
   5   0   6 52891.5 1799.78  20
   0   6   5 50297.2 1797.05  20
   6   0   5 51341.4 1680.33  20
   0   5   6 57502.6 2066.08  20
  -5   6   0 46932.0 1185.06  11
   0  -6  -5 53554.5 1897.84  15
   6   0  -5 52558.9 1298.25  15
   0  -5  -6 55162.3 1914.61  15
  -6  -5   0 42455.0 1141.03  15
  -6   0   5 52093.6 1715.12   4
  -5   6   0 50880.3 1766.32   4
  -6   5   0 48716.9 1702.06   4
  -5   0   6 48815.9 1615.51   4
  -6   0  -5 52439.1 1794.87  15
  -5   0  -6 46238.1 1727.09  15
   5   0  -6 42409.3 1126.96   8
   0  -6  -5 49613.7 1770.19   8
   0  -5  -6 54304.2 1812.53   8
   0   5  -6 52482.8 1743.12  15
   0   6  -5 52888.3 1654.13  15
   6  -5   0 57256.2 1982.57  13
   6   0   5 55284.9 1826.61  13
   5  -6   0 54677.4 2028.42  13
   5   0   6 48686.1 1740.60  13
   0  -6   5 43785.0 1662.53  13
   0  -5   6 47623.6 1708.68  13
  -5  -6   0 49104.4 1713.72  13
   0  -6   5 47706.1 1304.29  11
  -5   0   6 64521.2 1908.57  11
   0  -5   6 51556.4 1459.06  11
  -6   0   5 62154.2 1828.00  11
   6   0  -5 58843.3 1844.93  20
   6   5   0 47025.2 1677.19  20
   5   6   0 51341.2 1757.06  20
   0   6  -5 49735.1 1644.00  20
  -5   0  -6 49935.0 1779.49   8
  -5  -6   0 47818.7 1528.13   8
  -6   0  -5 50791.7 1791.33   8
  -6  -5   0 54318.2 1796.07   8
   6   5  -1 10641.7 1086.38  20
   5   6  -1 8814.43 1038.58  20
   6   5   1 9329.08 1043.40  20
   1   5  -6 12660.2 1082.58  20
   6   1  -5 18288.5 1321.42  20
  -1   6  -5 14205.5 1016.35  20
   1   6  -5 17019.9 1231.69  20
   5   6   1 11236.4 1141.98  20
  -1   5   6 15818.9 1320.41  20
   5   1   6 15828.5 1336.04  20
   1   6   5 20549.6 1422.87  20
   6   1   5 19356.7 1391.14  20
   6  -1   5 13164.7 980.853  20
   1   5   6 17174.5 1422.61  20
   5  -1   6 13746.0 1087.39  20
  -1   6   5 14383.4 1210.35  20
  -6   5   1 11078.2 1121.80   4
  -6   1   5 13340.6 1181.09   4
  -5   1   6 18237.3 1283.42   4
  -5   6  -1 13206.5 1138.63   4
  -6   5  -1 14127.7 1228.97   4
  -5   6   1 11797.0 1127.03   4
  -6  -1   5 13616.9 1105.91   4
  -5  -1   6 9769.60 912.841   4
   1  -6  -5 18865.9 1428.03  15
  -5  -6   1 8066.73 639.078  15
   1  -5  -6 14705.7 1301.76  15
   5  -1  -6 12290.6 1037.74  15
  -5  -6  -1 12618.4 855.329  15
  -1  -6  -5 13416.0 1190.04  15
  -1  -5  -6 14293.6 1257.10  15
   6   1  -5 8231.11 674.560  15
  -6  -1  -5 10264.7 1075.72  15
  -5   1  -6 16707.4 1307.69  15
   5   1  -6 11579.9 921.541  15
  -5  -1  -6 15226.9 1215.88  15
   1  -6  -5 13958.4 1276.19   8
   1  -5  -6 12872.1 1158.98   8
   5  -1  -6 8964.26 862.804   8
  -1  -5  -6 13617.5 1156.98   8
  -1  -6  -5 10756.2 1073.27   8
  -1   5  -6 20673.6 1350.51  15
  -6   1  -5 17425.6 1318.32  15
   1   6  -5 13088.3 989.043  15
   1   5  -6 19271.4 1172.27  15
  -1   6  -5 17852.2 1214.38  15
   6  -5   1 16668.8 1410.35  13
   5  -1   6 13144.3 1217.96  13
   5   1   6 12417.5 1051.20  13
   6  -1   5 12962.5 1214.96  13
   5  -6   1 19248.8 1512.02  13
   6  -5  -1 17477.5 1409.36  13
   5  -6  -1 19395.1 1448.49  13
  -1  -5   6 13738.8 1189.90  13
   1  -5   6 9368.22 1011.05  13
  -1  -6   5 12262.3 1188.48  13
   1  -6   5 3886.64 811.330  13
  -5  -6   1 12232.8 1158.11  13
  -5  -6  -1 16062.6 1188.46  13
  -5   1  -6 10899.9 1100.53   8
  -6   1  -5 10928.3 1106.76   8
  -1  -5   6 14847.8 1071.16  11
  -5  -1   6 16360.4 1254.79  11
   1  -6   5 8933.71 669.306  11
  -5   6   1 10534.8 789.958  11
  -1   5   6 14154.1 1283.93  11
  -5   1   6 26242.1 1498.09  11
  -6  -1   5 16159.9 1233.39  11
  -6   1   5 15035.3 1218.54  11
  -6  -5   1 15189.8 1168.15   8
  -6  -5  -1 14115.0 1153.87   8
  -5  -1  -6 13259.4 1190.72   8
  -5  -6   1 9555.57 887.747   8
  -5  -6  -1 10039.4 1017.19   8
  -6  -1  -5 11980.7 1159.16   8
  -2   6   5 40753.4 1726.83   4
  -2   5   6 43554.3 1773.41   4
   2   5  -6 41189.1 1626.58  20
   6   5  -2 38967.3 1670.09  20
   2   6  -5 42544.3 1708.26  20
   6   2  -5 44009.9 1822.19  20
  -2   6  -5 38579.3 1308.15  20
   6   5   2 35160.6 1600.73  20
   5   2  -6 37440.8 1608.51  20
   5   6  -2 39726.4 1647.99  20
   5   6   2 37264.3 1649.45  20
  -2   6   5 42430.0 1733.27  20
   6  -2   5 41895.6 1380.35  20
   2   6   5 43936.8 1762.23  20
   6   2   5 47950.7 1827.29  20
   5   2   6 46847.6 1874.10  20
   2   5   6 47574.1 1929.20  20
  -2  -6   5 40608.9 1349.84  11
  -6  -2   5 39405.9 1534.28  11
  -5   6   2 35192.0 1519.08   4
  -5   2   6 40539.7 1561.91   4
  -6  -2   5 41834.8 1514.89   4
  -5  -2   6 38089.9 1391.63   4
  -6   2   5 38794.3 1610.03   4
  -2  -5   6 39449.0 943.706   4
  -5   6  -2 41339.7 1532.54   4
  -6   5   2 34123.5 1521.40   4
  -6   5  -2 46388.3 1653.54   4
  -5  -6  -2 40516.5 1334.37  15
   5  -2  -6 46911.6 1625.23  15
   2  -5  -6 45189.7 1905.67  15
   6  -2  -5 42079.1 1482.98  15
  -2  -6  -5 43260.6 1662.55  15
  -2  -5  -6 39696.3 1604.75  15
   2  -6  -5 40631.6 1781.01  15
  -6  -2  -5 37666.3 1576.27  15
  -6  -5  -2 38109.1 1291.25  15
  -5  -2  -6 36957.0 1580.69  15
   5   2  -6 33467.9 1240.52  15
  -6  -5   2 37212.2 1579.35  11
  -2  -5  -6 37507.1 1576.68   8
   2  -6  -5 44733.5 1780.65   8
   2  -5  -6 45452.2 1756.68   8
  -2  -6   5 31228.1 1192.52   8
  -2  -5   6 36942.7 961.593   8
  -2  -6  -5 43129.5 1748.19   8
   2   6  -5 40485.4 1278.17  15
   2   5  -6 41701.2 1371.99  15
  -2   5  -6 48931.2 1789.02  15
  -6   2  -5 38342.6 1686.23  15
  -5   2  -6 37955.1 1697.25  15
  -2   6  -5 47558.6 1759.87  15
   2  -6   5 32897.1 1560.02  13
   6  -5   2 50024.1 2003.99  13
   6  -5  -2 46170.1 1794.40  13
   6  -2   5 40349.1 1796.34  13
  -6   5  -2 43895.7 1703.55  15
   2  -5   6 36891.1 1676.84  13
   5  -6  -2 48174.8 1874.49  13
   5  -2   6 37055.5 1732.81  13
   5  -6   2 43743.7 1919.53  13
  -2  -5   6 44662.8 1773.75  13
  -2  -6   5 43102.9 1807.20  13
  -5  -6   2 41344.3 1663.96  13
  -5  -2   6 44388.8 1547.14  13
  -6  -5   2 40716.5 1561.36  13
  -6   2  -5 39249.0 1358.79   4
  -6   2  -5 33681.0 1509.02   8
  -5   2  -6 40281.5 1633.35   8
  -2   6   5 40261.5 1614.95  11
  -2  -5   6 44967.9 1543.35  11
  -5  -2   6 40015.8 1582.32  11
  -6   5   2 36803.6 1245.76  11
  -2   5   6 40310.8 1723.68  11
  -5   2   6 54326.9 1785.50  11
   2  -6   5 36664.1 935.342  11
  -6   2   5 46506.1 1700.15  11
  -5  -2  -6 35664.4 1618.33   8
  -6  -2  -5 41468.5 1736.75   8
  -6  -5   2 49963.3 1640.05   8
  -5  -6   2 40885.3 1299.27   8
  -6  -5  -2 39671.4 1567.98   8
  -5  -6  -2 37524.9 1480.09   8
   5   3   6 17551.9 1294.02  20
   6   5   3 14161.6 1154.26  20
   3   6   5 18592.7 1255.94  20
   3   5   6 17708.8 1329.30  20
   5   6   3 15870.6 1145.82  20
   6   3   5 18605.1 1316.23  20
  -6  -3   5 16759.5 1132.21  11
  -5  -6   3 17914.2 1178.92  11
  -3  -6   5 20222.7 1135.00  11
  -6  -5   3 16352.6 1167.53  11
  -5   3   6 16533.1 1110.46   4
  -6   3  -5 14482.9 956.781   4
  -6   5   3 17444.6 1203.77   4
  -6  -3   5 16190.6 1054.78   4
  -3   6   5 17773.6 1178.66   4
  -6   3   5 15951.3 1203.86   4
  -3   5   6 16205.2 1137.08   4
  -5  -3   6 21302.4 1082.20   4
  -5   6  -3 19882.9 1112.99   4
  -5   6   3 16185.2 1190.92   4
  -6   5  -3 19410.3 1154.52   4
  -3  -5  -6 19410.7 1296.76  15
   5  -3  -6 21728.1 1300.33  15
   3  -5  -6 23339.5 1485.43  15
  -3  -6  -5 21437.5 1262.44  15
  -5  -6  -3 18880.4 1038.32  15
  -5  -3  -6 18216.9 1206.82  15
  -6  -3  -5 17504.7 1193.07  15
  -6  -5  -3 16172.4 1028.19  15
   5   3  -6 12947.8 712.024  15
  -3  -5   6 12184.4 511.056   8
   3  -5  -6 20620.4 1271.82   8
   5  -3  -6 20813.2 1194.00   8
   3  -6  -5 16578.1 1178.52   8
  -3  -6  -5 20870.0 1270.99   8
  -3  -6   5 12324.1 728.463   8
  -5   6  -3 20745.5 1276.46  15
  -3   6  -5 18979.8 1220.76  15
  -6   3  -5 14590.6 1113.97  15
  -6   5  -3 15875.7 1126.24  15
  -5   3  -6 20744.6 1335.31  15
  -3   5  -6 19815.2 1301.22  15
   3  -5  -6 12173.1 628.778  13
   5  -3   6 17348.8 1329.14  13
   3  -6   5 19768.6 1452.38  13
   6  -5   3 22946.5 1528.15  13
   5  -6   3 20512.5 1519.17  13
   6  -5  -3 18215.6 1239.93  13
   3  -5   6 19026.5 1319.79  13
   5  -6  -3 21660.4 1318.42  13
   3  -6  -5 12803.6 822.413  13
   6  -3   5 19406.5 1443.28  13
  -5  -3  -6 14285.8 1124.48   8
  -6  -5  -3 19076.3 1258.98   8
  -5  -6  -3 17229.6 1134.70   8
  -3  -5  -6 14190.2 1069.52   8
  -6  -3  -5 19263.8 1310.39   8
  -3  -5   6 18482.3 1230.73  13
  -3  -6   5 19439.7 1289.49  13
  -5  -3   6 18560.9 1145.72  13
  -5  -6   3 18016.4 1238.13  13
  -6  -5   3 18706.8 1213.35  13
   3  -6   5 12676.6 614.807  11
  -6   5   3 18390.7 991.737  11
  -3   6   5 18337.9 1197.03  11
  -5   6   3 20944.4 985.016  11
  -5   3   6 21753.9 1234.59  11
  -3  -5   6 22026.7 1164.47  11
  -5  -3   6 18619.8 1217.34  11
  -6   3   5 20524.8 1234.54  11
  -3   5   6 18497.4 1183.66  11
  -5   3  -6 18717.3 1249.57   8
  -3  -5   6 17250.1 820.554   4
   5   6  -3 19690.5 1287.04  20
  -3   6  -5 16588.6 832.296  20
   6   3  -5 18315.4 1305.50  20
   6   5  -3 17054.2 1243.40  20
   3   5  -6 20140.9 1307.76  20
   3   6  -5 16953.0 1245.87  20
   5   3  -6 19560.3 1329.32  20
  -5   4   6 2299.33 644.013   4
  -4   5   6 1780.14 611.789   4
  -4   5  -6 1476.43 400.613   4
  -5   6  -4 1436.45 320.475  20
   4   6  -5 2629.53 787.935  20
   6   5   4 4081.93 854.333  20
  -4   5   6 2442.32 691.136  11
  -4  -6   5 3052.64 701.278  11
  -6   5   4 2702.85 616.824  11
  -6  -4   5 2710.04 695.718  11
  -4  -5   6 3236.90 742.394  11
  -6  -4   5 3404.63 732.581   4
  -4  -5   6 2911.24 583.887   4
  -5  -4   6 3161.96 630.240   4
  -6   4  -5 3227.44 655.958   4
  -5   6  -4 3073.93 624.626   4
  -5   4  -6 2800.21 558.893   4
  -6   5  -4 2231.58 611.552   4
  -4   6  -5 2470.82 485.457   4
  -5  -6  -4 2817.64 654.314  15
  -6  -4  -5 4732.67 824.527  15
  -4  -5  -6 2047.68 681.815  15
  -5  -4  -6 3117.34 774.697  15
  -6  -5  -4 3041.41 678.638  15
   4  -5  -6 3436.00 812.683   8
   5  -6  -4 2458.07 736.464   8
  -4  -6   5 2385.18 483.937   8
   5  -4  -6 3620.49 781.284   8
   4  -6  -5 2789.33 755.027   8
   6  -4  -5 3604.73 745.541   8
  -6  -5   4 3486.24 768.951  11
  -5  -6   4 2893.47 739.082  11
   5   4   6 2495.22 774.149  20
   6   4   5 2895.46 778.259  20
  -4  -6  -5 2858.02 696.305  15
   5  -4  -6 4366.37 888.060  15
   4  -5  -6 4138.39 917.626  15
   5   4  -6 2489.04 392.219  15
  -4   6  -5 3246.78 768.698  15
   6  -4  -5 3287.16 762.318  13
   4   5  -6 1999.25 443.946  15
   5  -6  -4 3185.44 782.674  13
  -4   5  -6 2576.78 770.798  15
   4  -5  -6 2131.23 573.981  13
  -4  -6   5 2579.33 728.330  13
  -6  -4   5 3957.85 791.129  13
  -4  -5   6 2585.40 753.985  13
  -6  -5   4 3969.42 792.226  13
  -5  -6  -4 2960.54 736.466   8
  -5  -6   4 2902.94 585.099   8
  -6  -5  -4 4402.46 873.813   8
   6  -5  -4 3280.39 738.828  13
   4  -6   5 3064.71 868.576  13
   4  -5   6 2824.08 853.192  13
   6  -4   5 2051.46 756.098  13
   5  -4   6 2185.82 811.162  13
   4  -6   5 2081.53 424.395  11
  -5   4   6 3724.28 743.689  11
  -5  -6   4 2582.44 745.453  13
  -5  -4   6 3073.52 732.277  13
  -6   4   5 4752.78 746.541  11
  -5   6   4 4131.04 662.312  11
  -4   6   5 2411.65 651.722  11
  -5  -4   6 3583.15 758.890  11
  -6  -5   4 2798.63 636.379   8
   5  -5  -6 1791.07 701.988   8
   5  -6  -5 456.771 643.478   8
   6  -5  -5 1922.38 698.973   8
  -6  -5   5 1849.18 706.169   4
  -5   5  -6 1631.61 510.119   4
  -5  -5   6 1484.97 572.315   4
  -6   5  -5 1123.03 547.779   4
  -5  -6   5 1873.52 611.383   8
   6  -5  -5 1658.39 654.762  13
   5  -6  -5 1600.15 661.341  13
  -6  -5   5 2061.83 425.958   8
  -5   6   5 2240.70 629.970  11
  -5  -6   5 1447.66 637.581  11
  -6  -5   5 1069.58 613.081  11
  -5   5   6 1323.29 635.545  11
  -5  -5   6 1703.15 683.727  11
  -6   5   5 2268.69 645.993  11
  -5  -6  -5 1488.78 599.177  15
  -6  -5  -5 1844.00 653.517  15
  -5  -5  -6 1154.92 619.260  15
   5  -5  -6 1911.24 801.062  15
  -5  -5   6 1300.34 654.516  13
   0  -6  -6 166973. 3400.93  15
  -6   6   0 147040. 2319.18  11
  -6   0  -6 154761. 3193.51  15
   0  -6  -6 162452. 3276.29   8
   6   0  -6 167017. 2295.38   8
   0   6  -6 155791. 2839.17  20
   6   6   0 163676. 3256.34  20
   0   6  -6 158513. 2898.67  15
   6  -6   0 172584. 3636.55  13
   6   0   6 160802. 3243.62  13
   0  -6   6 156476. 3315.56  13
  -6   0   6 149545. 2912.76   4
  -6   6   0 163575. 3171.23   4
   0   6   6 164177. 3443.32  20
   6   0   6 154284. 3086.01  20
  -6   0   6 173218. 3257.78  11
  -6   0  -6 140092. 3012.83   8
  -6  -6   0 170923. 3018.18   8
   6  -1   6 5661.13 827.006  20
   6   1   6 7170.97 1026.81  20
   1   6   6 6446.63 1047.70  20
  -1   6   6 6883.91 1086.72  20
  -6   6   1 7579.21 1028.47   4
  -6   6  -1 7215.42 1006.14   4
  -6  -1   6 3987.72 816.108   4
  -6   1   6 5616.34 943.588   4
   6   1  -6 7750.04 1100.60  20
   6   6  -1 6712.87 1038.11  20
  -1   6  -6 4870.69 799.761  20
   6   6   1 8494.21 1157.87  20
   1   6  -6 7186.30 1014.15  20
  -6  -6   1 4374.79 508.267  15
   6   1  -6 2694.05 641.948  15
   1  -6  -6 5754.48 1089.46  15
   6  -1  -6 4608.59 767.222  15
  -6  -6  -1 5505.38 706.395  15
  -1  -6  -6 5638.32 1019.35  15
  -6   1  -6 6576.07 1080.90  15
  -6  -1  -6 7280.54 1091.03  15
  -1   6  -6 6566.31 950.925  15
   1   6  -6 5241.39 791.980  15
   1  -6  -6 4300.84 944.412   8
  -1  -6  -6 5350.00 973.972   8
   6  -6   1 10432.6 1275.71  13
   6  -6  -1 8959.75 1245.52  13
   6   1   6 4440.08 908.140  13
   6  -1   6 5497.35 1053.06  13
   1  -6   6 4339.72 931.490  13
  -1  -6   6 6694.16 1051.34  13
  -6  -6   1 8925.96 1066.96  13
  -6   1  -6 6037.18 972.780   8
  -1  -6   6 4309.80 708.884  11
  -6   1   6 8788.63 1123.98  11
  -1   6   6 5829.20 1138.54  11
  -6  -1   6 7590.56 1049.68  11
  -6  -6  -1 7394.00 969.748   8
  -6  -1  -6 6282.25 1060.70   8
  -6  -6   1 7698.29 977.939   8
  -2   6   6 9461.83 1118.74   4
   6   2  -6 7044.87 991.228  20
   6   6   2 5956.63 911.163  20
  -2   6  -6 5576.61 694.677  20
   2   6  -6 6410.56 886.291  20
   6   2   6 7639.18 998.675  20
   2   6   6 7506.14 1013.59  20
  -2   6   6 5900.33 928.729  20
   6  -2  -6 7108.21 815.280  15
  -6  -6  -2 5272.98 667.235  15
  -6  -6   2 4711.69 401.267  15
   2  -6  -6 6946.79 997.733  15
  -2  -6  -6 6923.12 891.863  15
  -6   6   2 6410.63 881.672   4
  -6   2   6 6810.59 895.600   4
  -6  -2   6 6934.92 803.103   4
  -6   6  -2 7037.66 867.545   4
   6   2  -6 3690.54 564.633  15
   2   6  -6 6015.50 707.555  15
  -6  -2  -6 3447.83 792.766  15
  -2   6  -6 8075.76 987.189  15
  -6   2  -6 6217.00 990.326  15
   6  -2  -6 8954.81 869.268   8
   2  -6  -6 8994.92 1039.19   8
  -2  -6  -6 6844.16 930.745   8
  -2  -6   6 7037.09 622.445   8
   6  -2   6 5786.32 935.938  13
   6  -6   2 7888.16 1097.38  13
   6  -6  -2 6974.65 1009.09  13
  -2  -6   6 8959.12 1050.53  13
   2  -6  -6 3799.97 388.914  13
  -6  -6   2 7786.87 938.314  13
   2  -6   6 3561.04 751.625  13
  -6   2  -6 4318.44 810.798   8
  -2   6   6 6520.30 918.951  11
  -6  -2   6 6788.45 876.025  11
   2  -6   6 5716.85 598.838  11
  -6   2   6 8654.11 960.084  11
  -6   6   2 7101.19 672.714  11
  -2  -6   6 7126.15 778.315  11
  -6  -2  -6 6542.07 969.568   8
  -6  -6   2 8888.88 895.565   8
  -6  -6  -2 7049.67 898.170   8
  -6   6  -3 238.734 570.001   4
   3   6  -6 478.353 704.885  20
  -3  -6   6 135.788 590.142  11
  -6   6   3-442.475 542.222  11
  -6  -3   6-248.925 595.917   4
  -6   3  -6-91.7485 508.861   4
   6   3   6 847.125 744.770  20
   3  -6  -6 475.058 805.104  15
  -6  -6  -3 259.907 520.336  15
  -6  -6   3 342.570 230.768  15
   6  -3  -6 382.363 647.560  15
  -6  -6   3 1012.09 709.679  11
   6  -3  -6 534.743 598.771   8
   6   3  -6 466.222 309.161  15
   3   6  -6-93.3071 480.201  15
  -3   6  -6 639.827 678.940  15
   6  -3   6-1417.72 942.440  13
   6  -6  -3 192.769 703.724  13
   3  -6  -6 148.683 345.798  13
  -6  -3   6 2269.59 684.149  13
  -3  -6   6-571.809 806.106  13
  -6  -6  -3-79.3876 606.779   8
  -6  -6   3 1647.82 686.523   8
  -6   3   6 2752.81 761.362  11
   3  -6   6 67.2306 438.516  11
  -3  -6   6 137.501 354.660   8
   3  -6  -6 1435.27 768.337   8
   4   6   6 5887.40 964.927  20
   6   6   4 8731.44 1063.20  20
   6  -4  -6 5961.08 934.463  15
  -4   6   6 5510.54 817.586   4
  -4   6  -6 2856.73 420.490   4
  -6  -4   6 5564.54 755.777   4
  -6   4  -6 6215.78 758.222   4
  -6   6  -4 5115.70 747.397   4
  -6   6   4 5478.61 847.143   4
   6   6  -4 6149.47 954.297  20
   6   4  -6 6980.01 1025.26  20
  -6  -6  -4 4455.15 733.921  15
  -6  -4  -6 7413.30 923.921  15
  -6   6  -4 4528.90 813.435  15
  -4  -6   6 4678.13 537.804   8
   4  -6  -6 6658.56 979.685   8
   6  -6  -4 6385.60 955.921   8
   6  -4  -6 7236.01 927.454   8
   6  -6  -4 6763.38 978.700  13
   6  -4  -6 6479.43 794.180  13
   4  -6  -6 4158.55 654.271  13
   6  -6   4 7220.47 1083.87  13
  -6   4  -6 2596.98 712.142  15
  -4  -6  -6 5115.82 849.352   8
  -6  -4   6 6879.77 896.304  13
  -6  -4  -6 1745.08 746.590   8
  -4  -6   6 6183.60 719.480   4
  -4   6   6 5749.68 834.614  11
  -6   4   6 8064.22 945.308  11
  -6   6   4 5878.75 688.678  11
   4  -6   6 4038.85 566.995  11
  -6  -6   4 7130.95 939.206  11
  -4  -6   6 5187.01 779.215  11
  -5   6   6-585.738 629.234   4
  -6   6  -5-18.9435 536.887   4
  -6   6   5-129.509 621.884   4
  -5   6  -6-19.1397 439.473   4
  -6   5   6-417.367 629.918   4
   6   5  -6-130.058 739.928  20
   5   6  -6-631.738 721.622  20
   6   6  -5-1350.84 812.308  20
  -5   6   6-363.820 608.014  11
  -5  -6   6-204.741 638.772  11
  -6   6   5 705.892 592.099  11
   6  -5  -6-597.134 786.432  15
   6   5   6-271.980 731.321  20
   6   6   5 43.3986 689.044  20
   5   6   6-755.749 744.702  20
  -6  -6  -5-114.307 571.364  15
  -6  -5   6-512.916 607.180   4
  -6   5  -6-639.883 568.565   4
  -5  -6   6 570.552 570.974   4
   5  -6  -6-516.653 671.809   8
   6  -6  -5 254.246 638.619   8
   6  -5  -6-155.337 636.864   8
  -5   6  -6 175.428 613.596  15
  -6   6  -5-548.049 656.272  15
  -6   5  -6-976.373 720.630  15
   6  -5   6-301.609 738.758  13
   6  -5  -6-63.1129 595.088  13
   5  -6   6-195.975 755.997  13
   6  -6   5-227.121 741.325  13
   6  -6  -5-120.541 657.082  13
  -5  -6   6-534.212 698.060  13
  -6  -6  -5-109.227 625.893   8
  -6  -6   5-165.996 614.854   8
  -6  -5  -6 66.5823 722.196   8
  -6  -6   5 113.727 607.095  13
  -5  -6  -6-939.206 694.830   8
  -5  -6   6-19.6097 457.473   8
  -6   6  -6 23480.2 1435.98  15
  -6  -6  -6 23704.2 1373.75  15
   6  -6  -6 25646.8 1467.41  13
   6  -6   6 26436.0 1747.22  13
  -6  -6   6 24895.8 1500.95  13
  -6  -6   6 24110.9 1352.53   4
   6   6  -6 28996.3 1664.51  20
  -6  -6  -6 25263.3 1516.56   8
  -6   6  -6 21066.0 1137.99   4
  -6   6   6 21937.7 1392.98   4
   6   6   6 24022.4 1693.12  20
   0  -7   0-254.756 544.945   8
   0   0   7-721.447 613.959  11
  -7   0   0-682.650 542.443   8
   0   0   7-165.588 441.373  13
   0  -7   0-1109.22 667.623  13
   0   7   0-368.443 494.589  20
   7   0   0-318.112 473.350  20
  -7   0   0 230.700 513.763   4
   0   0  -7 17.5978 552.065  15
  -7   0   1 34116.0 1376.30  11
  -7   1   0 32888.0 1377.54  11
  -1   0  -7 27465.1 1342.71  15
   1   0  -7 32053.9 1401.04  15
   0   1  -7 29400.9 1304.62  15
   0  -1  -7 27652.3 1360.74  15
   1  -7   0 31213.3 1370.26   8
   0  -7  -1 32806.1 1439.25   8
  -1  -7   0 32145.5 1399.86   8
   0  -7   1 30039.2 1296.09   8
   0   7   1 34542.3 1292.31  20
   7   0   1 33203.9 1146.11  20
   7   1   0 32619.8 1223.45  20
   7   0  -1 33650.9 1243.37  20
   1   7   0 32858.7 1301.41  20
   0   7  -1 30311.8 1187.54  20
  -7  -1   0 32531.3 1085.78  15
  -7   0  -1 33949.4 1264.46  15
  -7   1   0 30454.7 1113.97  15
   1   0   7 32459.1 1220.78  13
   0   1   7 31423.7 902.805  13
  -1   0   7 30512.8 1034.17  13
   0  -7  -1 34055.7 1324.21  13
  -1  -7   0 30835.6 1375.64  13
   1  -7   0 27201.7 1321.10  13
   0  -7   1 27798.6 1367.24  13
   0  -1   7 30642.3 1361.87  11
  -1   0   7 28758.4 1348.57  11
   0   1   7 26358.4 1377.33  11
  -7  -1   0 29815.3 1253.06   8
  -7   0  -1 28543.6 1319.47   4
  -7   0  -1 30875.2 1318.17   8
  -7   1   0 28241.0 1223.77   4
  -7   0   1 33565.2 1431.46   4
   0   1  -7 30313.9 1186.46   8
  -1   0  -7 33055.7 1256.40   8
   0  -1  -7 30955.3 1176.94   8
   1   0  -7 25894.7 1030.92   8
  -1   1   7-734.301 652.590  11
  -1  -1   7-496.909 542.901  11
   1  -1   7-886.279 618.288  11
   7  -1   1-27.3484 411.644  20
   1   7  -1-570.824 550.907  20
   7   1   1-178.927 452.139  20
   7   1  -1-210.404 500.144  20
  -1   7   1-21.4525 426.905  20
   1   7   1-384.465 557.063  20
  -7  -1   1-356.444 590.974   4
  -7   1   1-510.900 552.206   4
  -7   1  -1-242.236 498.152   4
   1  -1  -7-1.78331 499.569  15
  -1  -7   1-515.602 597.970   8
  -7   1   1-58.2066 494.497  11
   1  -7   1 42.7755 501.871   8
  -7  -1   1-308.422 580.029  11
   1  -7  -1-304.398 555.288   8
   1   1  -7-683.344 652.632  15
  -1   1  -7-390.674 579.790  15
  -1  -1  -7-435.104 567.367  15
  -7   1  -1-234.745 512.831  15
   1   1   7-28.8967 395.577  13
  -1  -7   1-340.217 581.450  13
   1  -7   1-227.242 552.627  13
   1  -7  -1-185.599 502.504  13
  -1   1   7-72.5624 285.933  13
  -1  -7  -1-331.831 503.482  13
  -1   1   7-608.134 572.249   4
  -1  -1   7 16.3644 400.402   4
  -7   1  -1-1217.12 661.630   8
  -1  -1  -7-570.970 567.221   8
  -1   1  -7-275.198 499.906   8
  -7  -1   1-477.080 496.502   8
  -7  -1  -1-86.9140 528.696   8
   1   1  -7-168.408 425.376   8
  -1  -7  -1-319.781 597.299   8
  -2   7   0 20096.3 1115.99   4
   2   7   0 23746.6 1168.21  20
   0   7  -2 19714.0 995.505  20
   7   0  -2 20150.1 1052.90  20
   7  -2   0 18731.7 816.859  20
  -2   7   0 22386.9 909.248  20
   7   2   0 20756.2 1077.69  20
   0   7   2 20935.2 1045.82  20
   7   0   2 21902.4 990.069  20
  -7   0   2 18401.6 1065.71  11
  -7   2   0 20357.2 1116.90  11
  -7   0   2 21882.0 1166.09   4
  -7   2   0 19461.3 1115.89   4
  -2   0   7 17979.8 977.049   4
   0  -2  -7 18464.5 1170.92  15
   2   0  -7 21667.6 1217.13  15
  -2   0  -7 18991.4 1145.63  15
   0   2  -7 20624.1 1173.98  15
   2  -7   0 20460.6 1188.00   8
  -2  -7   0 22477.7 1159.35   8
   0  -7   2 20219.5 1151.63   8
   0  -7  -2 25586.0 1284.39   8
  -7   0  -2 22136.5 1239.12  15
  -7  -2   0 21773.7 987.169  15
  -7   2   0 19976.9 1005.56  15
   0  -2   7 22166.0 1119.32  13
   2  -7   0 18075.6 1184.54  13
   0  -7  -2 21156.7 1064.60  13
   0  -7   2 18382.9 1191.29  13
  -2  -7   0 20891.9 1197.59  13
  -2   0   7 17952.1 829.909  13
   0   2  -7 18532.3 954.455   8
  -7   0  -2 19774.9 1122.58   8
  -2   7   0 14344.5 541.745  11
  -2   0   7 19693.6 1142.92  11
   0  -2   7 23291.3 1208.67  11
   0   2   7 21536.2 1353.36  11
  -2   0  -7 23336.2 1167.76   8
  -7  -2   0 18225.4 1052.43   8
   0  -2  -7 20735.8 1029.22   8
   2   0  -7 19276.8 819.707   8
  -2   7  -1 10225.6 774.008   4
  -1   2   7 11769.7 906.361   4
  -2   7   1 8955.08 748.960   4
   7   1   2 11752.1 857.362  20
   2   7  -1 9359.73 778.640  20
   7  -2  -1 7306.05 555.942  20
  -2   7  -1 8142.38 584.949  20
   7   2  -1 9562.68 808.670  20
   1   7  -2 9486.48 792.378  20
   7   1  -2 8951.02 803.564  20
   7   2   1 11223.8 807.014  20
   7  -2   1 8279.18 575.776  20
   2   7   1 10089.0 832.447  20
   7  -1  -2 9808.63 713.925  20
  -1   7   2 10220.4 747.140  20
   1   7   2 9819.94 771.126  20
  -7   2   1 9463.47 776.230  11
  -7  -1   2 10316.0 824.574  11
  -7   1   2 9669.63 781.689  11
  -7  -2   1 9513.12 848.488  11
  -7  -1   2 9531.07 845.815   4
  -7   2   1 9084.19 816.123   4
  -2   1   7 10655.5 781.134   4
  -7   1   2 10092.4 873.891   4
  -1  -2   7 8920.17 563.988   4
  -7   2  -1 8142.75 743.860   4
   2  -1  -7 8000.04 772.987  15
   1  -2  -7 8594.58 824.422  15
  -2  -1  -7 8549.25 868.998  15
  -1  -2  -7 8608.34 823.719  15
  -2   1  -7 7661.38 782.797  15
   2   1  -7 9004.75 795.403  15
  -1   2  -7 10169.9 922.137  15
   1   2  -7 10544.7 918.943  15
  -2  -7  -1 10101.3 834.201   8
   2  -7  -1 8456.21 833.068   8
   1  -2  -7 7865.21 648.357   8
  -2  -7   1 9330.99 813.807   8
   1  -7  -2 9448.56 870.711   8
  -1  -7   2 9389.62 798.964   8
  -1  -7  -2 10029.2 888.478   8
   2  -1  -7 6956.69 568.267   8
  -7  -2   1 6985.12 387.522  15
  -7   2  -1 9823.56 789.847  15
  -7   1  -2 7473.31 724.190  15
  -7  -1  -2 9141.31 842.736  15
   2   1   7 7812.98 631.395  13
   2  -1   7 8409.86 791.030  13
   1   2   7 9456.26 549.386  13
   7  -2   1 9626.59 866.498  13
  -1  -7   2 8847.11 836.276  13
  -1  -2   7 11315.4 797.945  13
   2  -7  -1 9121.50 847.364  13
   1  -7  -2 9251.83 743.840  13
  -1  -7  -2 9286.02 737.810  13
   2  -7   1 8547.15 880.951  13
   1  -2   7 9142.80 778.125  13
  -2  -7   1 9341.02 875.685  13
   1  -7   2 8137.83 837.021  13
  -2  -7  -1 10538.3 863.487  13
  -7   1  -2 8321.09 799.084   8
   1   2  -7 9464.44 630.951   8
  -7   1  -2 9166.72 832.721   4
   1  -2   7 8901.13 772.030  11
  -1   2   7 9149.14 874.273  11
  -2   7   1 7319.60 557.041  11
  -1  -2   7 9062.32 782.821  11
  -2  -1   7 8356.78 760.476  11
  -2   1   7 11069.7 912.694  11
  -7  -1  -2 7872.20 777.193   8
  -2   1  -7 9606.12 782.672   8
   2   1  -7 8716.74 560.071   8
  -7  -2  -1 7764.87 742.760   8
  -1  -2  -7 9303.73 785.750   8
  -2  -1  -7 8382.12 755.182   8
  -7  -2   1 10451.7 765.162   8
  -2   7   2-641.635 587.003   4
  -2   2   7-504.513 532.678   4
  -2  -2   7-65.9286 365.722   4
   7   2  -2 734.898 605.704  20
   2   7   2-751.921 610.399  20
   2   7  -2-151.963 547.497  20
  -2   7  -2-334.477 433.665  20
   7   2   2-359.183 559.597  20
  -2  -2   7 45.2604 524.064  11
  -7   2   2-503.881 541.997  11
  -7   2  -2-730.339 587.057   4
  -7  -2   2 71.8940 605.613   4
  -7   2   2-97.5455 594.699   4
  -2   7   2-121.231 444.837  20
  -2  -7  -2-236.389 495.701  15
   7  -2   2 160.050 336.958  20
   2   2   7-538.998 692.691  20
   2  -2  -7-416.591 616.679  15
  -7  -2   2-167.068 569.284  11
  -2  -7   2-536.557 562.448   8
   2  -7  -2-302.413 595.869   8
  -7  -2  -2-141.704 587.863  15
  -2   2  -7 645.204 591.988  15
   2   2  -7 108.306 548.673  15
  -2  -2  -7-363.212 621.860  15
  -7   2  -2 100.937 543.423  15
   7  -2   2-183.189 626.768  13
   2   2   7-36.6938 377.415  13
   2  -2   7-347.413 602.583  13
   2  -7  -2-146.370 493.672  13
  -2  -7  -2 124.538 501.565  13
  -2  -7   2-197.328 610.914  13
  -2  -2   7-227.807 502.723  13
   2  -7   2-289.622 575.836  13
  -2   2  -7-281.477 556.085   8
  -7  -2   2-126.389 436.070   8
  -7  -2  -2-694.548 653.501   8
  -2  -2  -7-79.1262 532.894   8
  -2   2   7-597.816 621.492  11
   2  -2  -7-220.364 451.735   8
  -2  -7  -2-310.183 584.552   8
   3   7   0 7624.48 801.895  20
   0   7  -3 6997.31 664.832  20
   7  -3   0 6702.30 452.911  20
   7   3   0 6424.15 673.239  20
   7   0  -3 6090.88 708.193  20
   0   7   3 6407.31 714.109  20
  -3   7   0 5765.30 528.577  20
   7   0   3 6139.02 632.275  20
  -7   0   3 5493.22 690.249   4
  -3   7   0 6092.61 669.564   4
  -3   0   7 4168.34 548.719   4
  -7   3   0 6381.98 734.614   4
  -3   0   7 3700.08 641.916  11
  -7   0   3 3975.49 573.264  11
  -7   3   0 6676.88 672.011  11
   3   0  -7 6805.59 717.626  15
   0  -3  -7 6076.65 702.755  15
  -3   0  -7 6466.43 786.169  15
  -7  -3   0 7476.32 670.707  15
   0  -7  -3 8238.88 866.822   8
  -3  -7   0 6164.72 669.853   8
   3   0  -7 4974.95 431.667   8
   0  -7   3 6656.07 734.244   8
   0  -3  -7 5520.89 649.017   8
  -7   0  -3 9512.15 983.639  15
   0   3  -7 3441.62 773.853  15
   7  -3   0 5818.17 704.850  13
   3   0   7 5145.93 670.309  13
   3  -7   0 3391.02 769.560  13
   0  -3   7 6964.06 767.642  13
   0  -7   3 6716.96 813.465  13
   0  -7  -3 5357.16 616.729  13
  -3  -7   0 7362.03 683.334  13
  -7   0  -3 7398.62 800.080   8
  -7  -3   0 5088.71 642.383   8
   0  -3   7 5978.77 672.663  11
  -3   7   0 5035.46 300.943  11
  -3   0  -7 7384.86 809.799   8
  -3   7  -1 1433.58 489.198   4
  -1   3   7 3467.28 780.581   4
  -3   7   1 1702.56 558.354   4
  -3   1   7-307.754 609.445   4
  -1  -3   7 1692.73 322.545   4
  -3  -1   7 1255.31 460.290   4
   1   7  -3 2463.22 575.874  20
  -3   7  -1 1826.99 430.605  20
   7  -3  -1 1751.28 408.550  20
   7  -1  -3 2372.32 592.246  20
   7   1  -3 680.159 623.297  20
  -1   7  -3 2061.31 519.345  20
   7   1   3-544.120 706.902  20
   7   3  -1 1405.85 582.692  20
   7  -3   1 1429.69 289.755  20
   7   3   1 2532.86 604.159  20
   3   7  -1 1561.68 559.891  20
   3   7   1 2494.83 668.937  20
  -7   3   1 2383.60 587.904  11
  -3  -1   7 1688.53 616.257  11
  -7   1   3 722.751 561.449  11
  -3   7   1 908.513 309.277  11
  -1  -3   7 1413.91 546.302  11
  -3   1   7-587.389 795.188  11
  -7  -1   3 2206.35 581.748  11
  -7   3  -1 1211.24 546.370   4
  -7  -1   3 1203.54 596.734   4
  -7   3   1 1299.56 564.721   4
  -7   1   3 1429.53 610.279   4
  -3   7   1 1763.58 437.431  20
  -1  -7  -3 108.501 645.295  15
  -3  -7  -1 1204.91 432.483  15
  -1   7   3 1953.64 592.914  20
   1   3   7 794.806 725.512  20
   1   7   3 1296.95 533.947  20
   3   1   7 747.896 649.849  20
   1  -3  -7 639.454 646.952  15
  -1  -3  -7 2041.18 677.477  15
   3  -1  -7 2660.17 651.447  15
   3  -7  -1 2578.06 724.955   8
   1  -7  -3 2648.14 680.346   8
  -1  -7   3 2595.22 599.819   8
  -7  -1  -3 991.957 598.270  15
   1   3  -7 45.3241 750.598  15
   3   1  -7 1534.73 528.424  15
  -3   1  -7 2942.32 743.851  15
  -7   1  -3 1046.36 656.866  15
  -1   3  -7-742.224 859.870  15
  -7  -3   1 1177.41 317.875  15
  -3  -1  -7-332.833 730.386  15
  -7   3  -1 1862.50 589.160  15
   7  -3  -1 863.769 596.003  13
   7  -1   3 1597.07 645.325  13
   7  -3   1 364.019 686.947  13
   3  -7   1-1005.74 899.656  13
   3  -1   7 2361.78 644.751  13
   3  -7  -1-112.170 770.768  13
   1  -7  -3 1753.30 499.080  13
  -1  -3   7 2295.79 621.192  13
   1  -7   3 1804.69 622.732  13
  -3  -7  -1-24.2603 681.527  13
  -3  -7   1 2954.83 731.413  13
  -1  -7  -3 1838.67 537.260  13
  -1  -7   3 1965.09 661.913  13
   1  -3   7 2188.83 605.276  13
   3   1  -7 2026.94 336.650   8
  -3  -1  -7 1267.71 583.113   8
  -7   1  -3 3078.45 687.788   4
  -7  -1  -3 1166.84 584.275   8
  -7   1  -3 1191.66 579.102   8
  -3   1  -7 2177.94 637.452   8
  -7  -3  -1 1248.98 588.832   8
  -7  -3   1-110.113 614.236   8
  -3  -1   7 1490.77 470.424  13
   1  -3   7 2997.13 625.520  11
  -1   3   7 2203.71 683.544  11
  -3  -7  -1 1639.09 615.495   8
  -3  -7   1 1445.68 515.994   8
  -1  -7  -3 960.884 608.113   8
  -1  -3  -7 1703.19 582.414   8
   1  -3  -7 1623.91 528.314   8
   3  -1  -7 1081.70 395.688   8
  -3   7  -2 603.354 443.722   4
  -2   7   3-69.5090 615.038   4
  -2   3   7 670.233 570.964   4
  -2  -3   7 559.368 326.668   4
  -3   7   2 676.612 544.545   4
  -3   2   7 809.038 482.301   4
   7   2  -3-207.832 682.642  20
   2   7  -3 1350.22 606.808  20
   7  -2  -3 1153.26 512.500  20
   7  -3  -2 517.066 374.985  20
   7   3  -2 896.582 587.287  20
   7   2   3 343.587 585.406  20
   7   3   2 433.030 541.764  20
   3   7   2 131.256 624.335  20
  -3   7  -2 364.388 387.237  20
   3   7  -2 1033.94 561.758  20
  -7   3   2-402.810 551.922  11
  -7  -2   3 1344.19 616.010  11
  -7   2   3-152.762 560.663  11
  -2  -3   7 1231.92 600.898  11
  -3  -2   7 1648.04 655.106  11
  -7   2  -3 712.090 510.317   4
  -7   3   2 668.029 558.217   4
  -7   2   3 494.441 564.864   4
  -7  -2   3 509.369 598.242   4
  -7   3  -2 400.996 549.130   4
   2   7   3-8.96538 596.558  20
   7  -2   3 563.286 363.609  20
   3   2   7 532.632 653.386  20
  -2   7   3 47.5432 535.469  20
   7  -3   2 254.163 272.449  20
   2   3   7-99.6738 746.218  20
   2  -3  -7-195.460 641.740  15
  -2  -3  -7 402.753 606.151  15
  -2  -7  -3-292.711 646.085  15
   3  -2  -7 45.2812 602.864  15
  -3  -7  -2-314.019 549.319  15
   2  -7  -3 836.161 546.164   8
   3  -7  -2 746.987 580.704   8
  -2  -7   3 64.8210 513.368   8
  -7  -3   2 851.982 602.250  11
  -3   2  -7 1487.38 604.263  15
   2   3  -7 428.949 605.007  15
   3   2  -7 764.663 572.072  15
  -7  -3  -2 525.495 566.420  15
  -2   3  -7-1535.86 812.179  15
  -7  -2  -3 242.027 574.176  15
  -3  -2  -7 865.147 624.056  15
   7  -3   2-488.961 732.584  13
  -7   3  -2 530.694 560.812  15
   7  -2   3-189.815 703.737  13
   2   3   7 399.068 334.831  13
   2  -3   7 645.304 621.284  13
   3   2   7 532.156 454.376  13
   3  -2   7 655.470 588.022  13
   3  -7  -2-490.879 720.825  13
   3  -7   2-712.040 796.848  13
  -3  -7   2 1745.69 704.695  13
   2  -7   3 483.074 606.005  13
  -2  -3   7 957.988 559.060  13
  -2  -7   3 454.520 604.310  13
  -2  -7  -3-16.8465 518.688  13
  -3  -2   7-230.155 581.231  13
   2  -7  -3 578.270 469.831  13
  -7  -3  -2 335.074 634.175   8
  -7   2  -3-692.129 737.604   8
  -7  -2  -3 219.761 637.121   8
  -3  -2  -7-440.115 687.005   8
  -2   3  -7 1499.58 619.942   8
  -7  -3   2 877.185 486.062   8
  -3   2  -7 473.921 579.289   8
  -2   7   3 591.966 482.932  11
  -3  -7  -2 91.3531 556.798  13
  -2   3   7 137.475 655.630  11
   2  -3   7 425.005 487.618  11
  -3   2   7-725.352 739.026  11
  -3  -7  -2 1166.69 591.204   8
  -2  -3  -7 333.872 576.880   8
   2  -3  -7 845.464 497.888   8
  -2  -7  -3 815.683 593.251   8
  -3  -7   2 328.498 510.708   8
  -3   3   7-75.7013 553.757   4
  -3   7   3-70.1984 548.999   4
   7   3  -3-1181.80 785.067  20
  -3   7  -3 483.450 410.900  20
   3   7  -3 584.037 651.530  20
   3   7   3-695.401 661.086  20
   7   3   3-36.9438 622.078  20
  -7   3   3-305.183 548.962  11
  -3  -3   7 868.838 642.835  11
  -3   3  -7 106.421 292.864   4
  -7   3  -3-818.750 621.416   4
  -7   3   3-71.1586 622.871   4
  -7  -3   3 377.447 692.897   4
   7  -3   3 211.389 342.303  20
   3   3   7-131.911 739.711  20
  -3   7   3 223.412 491.233  20
  -3  -7  -3-364.066 576.313  15
   3  -3  -7-236.287 620.431  15
  -3  -3  -7-1159.56 759.078  15
  -7  -3   3 350.017 592.641  11
   3  -7  -3-338.077 612.969   8
  -7  -3  -3 220.314 575.229  15
  -3   3  -7-1232.48 775.931  15
   3   3  -7-423.376 653.523  15
  -7   3  -3-286.761 619.183  15
   3  -3  -7 48.7427 274.705  13
   3   3   7 361.629 437.364  13
   3  -3   7-433.685 680.481  13
   7  -3   3-467.538 735.015  13
  -3  -3   7 531.173 551.299  13
  -3  -7   3 413.242 640.815  13
  -7  -3  -3 205.187 640.529   8
  -3   3  -7 635.766 614.389   8
  -3  -3  -7-604.170 643.138   8
  -3   7   3 516.542 489.120  11
  -3  -7  -3 465.363 494.034  13
  -3   3   7-424.471 720.039  11
   3  -3  -7 200.579 507.719   8
  -3  -7   3-863.160 541.028   8
  -3  -7  -3 600.219 623.830   8
   0   7  -4 11323.3 806.650  20
   7  -4   0 12430.8 381.125  20
   4   7   0 21180.2 1262.34  20
   7   4   0 18819.6 1155.96  20
   7   0  -4 19991.4 1256.69  20
   7   0   4 20141.9 1073.92  20
  -4   7   0 10115.0 540.391  20
   0   7   4 19996.8 1198.63  20
   0  -7   4 15136.4 726.699  11
  -7   4   0 18180.7 987.510  11
  -7   0   4 14723.8 939.929  11
  -7   4   0 19005.2 1192.73   4
  -4   7   0 19607.4 1132.02   4
  -4   0   7 14867.6 944.196   4
  -7   0   4 16609.7 1065.70   4
   0  -4  -7 13049.7 982.120  15
   0   4   7 14193.4 1096.66  20
   0  -7  -4 15537.4 1078.15  15
  -4  -7   0 15464.8 788.981  15
   4   0   7 13557.7 975.477  20
   4   0  -7 19565.6 1096.39  15
  -4   0  -7 18404.0 1254.37  15
  -7  -4   0 18872.7 956.855  15
   0  -4  -7 13519.5 971.695   8
   4   0  -7 11862.1 598.880   8
  -4  -7   0 21691.7 1153.73   8
   0  -7  -4 15868.3 1142.39   8
  -7   0  -4 19461.3 1256.78  15
   0   4  -7 14807.9 1053.97  15
   7  -4   0 15655.0 1104.33  13
   4   0   7 14281.8 1032.71  13
   4  -7   0 15324.6 1141.09  13
   0  -7   4 17427.4 1232.61  13
   0  -4   7 19388.5 1212.99  13
  -4  -7   0 13338.3 948.324  13
  -7   0  -4 19286.5 1252.66   8
  -4   0   7 22313.2 1284.18  11
   0  -4   7 15256.2 959.250  11
  -4   7   0 17643.7 584.910  11
  -7  -4   0 21747.5 1263.16   8
  -4   0  -7 20720.9 1250.71   8
  -4   1   7 190.239 542.350   4
  -4   7   1 1678.49 649.917   4
  -4  -1   7 1086.90 507.958   4
  -4   7  -1 1638.65 560.860   4
   7   1  -4 1606.71 720.030  20
   7  -1  -4 1957.00 681.909  20
  -1   7  -4-248.130 562.946  20
   7  -4  -1 548.498 308.837  20
   4   7  -1 82.4976 675.607  20
   4   7   1 1190.39 668.873  20
   7   4   1 742.887 574.565  20
  -4   7  -1 446.141 292.452  20
   7   4  -1 214.662 614.586  20
  -7   1   4 507.748 534.427  11
  -1  -4   7 884.584 574.645  11
  -7   4   1 1111.32 537.547  11
  -4   7   1 99.3075 362.623  11
  -7  -1   4-930.267 698.631   4
  -7   4  -1 1365.89 649.692   4
  -7   4   1 1083.37 648.267   4
  -7   1   4 853.091 585.353   4
   1   4   7 589.682 719.227  20
  -4   7   1 436.771 341.350  20
  -1   7   4 237.298 646.256  20
   7   1   4 1003.23 617.979  20
   4   1   7 135.241 692.057  20
   1   7   4 1531.80 669.879  20
   7  -1   4 1316.23 472.982  20
   1  -4  -7 568.147 614.046  15
   7   1  -4 1281.37 331.769  15
  -1  -7  -4-206.391 700.408  15
   4  -1  -7 796.488 597.034  15
  -1  -4  -7 582.663 773.977  15
  -4  -7  -1 25.7944 488.824  15
  -4  -7  -1 3037.60 732.431   8
  -1  -7   4 2252.37 582.180   8
   1  -7  -4 1996.34 727.324   8
  -4  -7   1 2459.16 629.374   8
  -7   1  -4 1331.71 709.044  15
  -4   1  -7 2037.09 755.024  15
  -4  -1  -7-1443.48 847.345  15
  -7  -4   1 390.075 441.744  15
  -1   4  -7 1751.18 760.482  15
  -7  -1  -4 744.263 638.886  15
   1   4  -7 1520.63 715.570  15
   4   1  -7-317.284 636.227  15
   7  -1   4 501.656 649.364  13
  -7   4  -1 1379.25 619.659  15
   4   1   7 537.524 544.271  13
   7  -4   1-343.832 681.493  13
   4  -7   1 333.551 697.365  13
   4  -7  -1 726.628 655.438  13
   4  -1   7-1040.91 770.878  13
  -1  -7   4 817.998 615.089  13
  -1  -4   7 381.239 615.462  13
   1  -4   7 608.625 582.598  13
   1  -7   4 292.197 608.282  13
  -4  -1   7 2964.35 593.321  13
  -7  -4  -1 1387.26 689.694   8
  -7  -4   1 1037.98 637.073   8
  -4   1  -7 761.715 636.708   8
  -4  -1  -7 1013.36 663.434   8
  -7   1  -4 376.423 607.006   8
  -7  -1  -4-387.901 696.009   8
  -4  -7  -1 1348.98 623.746  13
  -4  -1   7 3831.70 816.525  11
  -1   4   7 956.332 694.565  11
  -4   1   7 2616.86 767.460  11
   1  -4   7 1324.09 516.940  11
  -1  -4  -7 1522.51 613.967   8
  -1  -7  -4 368.186 680.949   8
   1  -4  -7 438.653 565.870   8
   4  -1  -7 692.685 423.747   8
  -2   7   4 6895.35 822.448   4
  -4   2   7 4141.12 569.034   4
  -2   7  -4 4675.39 544.431  20
  -4   7  -2 5965.35 452.937  20
   7   4  -2 6677.15 836.079  20
   7  -4  -2 5714.89 501.311  20
   4   7   2 6928.46 844.012  20
   7   2  -4 6604.13 847.622  20
   7  -2  -4 7574.55 802.440  20
   7   4   2 8178.22 876.690  20
   4   7  -2 7238.78 871.422  20
   2   7  -4 3713.31 711.462  20
   7   2   4 5811.94 776.929  20
   4   2   7 6771.83 900.244  20
   2   4   7 7629.13 961.371  20
   2   7   4 6256.85 785.548  20
  -2   7   4 6590.12 785.468  20
  -7   4   2 5470.10 624.971  11
  -2  -7   4 7201.48 693.389  11
  -7  -4   2 6058.86 805.718  11
  -4   2   7 5102.68 750.361  11
  -7  -2   4 5968.45 725.202  11
  -4   7   2 8146.26 867.325   4
  -2  -4   7 5531.18 438.098   4
  -7   4   2 5922.04 762.441   4
  -7   4  -2 7873.58 833.734   4
  -4   7  -2 7830.23 741.077   4
  -7   2   4 6670.33 854.056   4
  -4  -2   7 3956.61 566.445   4
  -7  -2   4 7566.91 833.812   4
  -2   4   7 9029.39 938.190   4
  -4  -7  -2 6522.28 655.471  15
   2  -4  -7 6592.89 830.412  15
  -2  -4  -7 7382.61 919.192  15
   4  -2  -7 6240.39 716.770  15
  -7  -4  -2 6136.46 729.022  15
  -7  -2  -4 6731.46 828.142  15
  -2  -7  -4 5015.33 662.135  15
   2  -7  -4 7305.65 883.374   8
   2  -4  -7 8197.56 834.877   8
  -2  -7  -4 9397.18 984.670   8
   4  -7  -2 7902.33 963.080   8
  -2  -7   4 7886.85 691.916   8
  -4  -7  -2 8855.87 863.250   8
  -4  -7   2 9289.64 739.576   8
  -7   4  -2 7141.08 826.195  15
  -2   4  -7 7811.45 950.958  15
   2   4  -7 7558.39 837.242  15
  -4   2  -7 4065.64 757.268  15
  -4  -2  -7 5648.50 787.404  15
   2  -4   7 7017.42 841.863  13
   4  -2   7 8273.29 987.614  13
  -7   2  -4 4842.26 738.664  15
   4  -7  -2 6719.16 870.525  13
   4   2   7 7132.26 780.606  13
  -2   7  -4 3624.04 597.031  15
   7  -2   4 5265.28 774.749  13
   7  -4   2 6255.89 875.417  13
   7  -4  -2 5274.47 751.997  13
  -2  -7   4 8167.79 932.564  13
   4  -7   2 4600.11 777.725  13
  -2  -4   7 8562.96 905.086  13
   2  -7   4 7042.29 908.951  13
  -4  -7   2 4393.59 656.736  13
  -4  -2   7 6963.93 728.757  13
  -2  -7  -4 6436.84 631.735  13
  -4  -7  -2 8360.61 804.108  13
  -7   2  -4 7983.95 796.169   4
  -7   2  -4 5015.21 700.706   8
  -4   2  -7 8096.65 877.508   8
  -4  -2  -7 4236.49 698.162   8
  -2   4   7 6941.63 879.495  11
  -4  -2   7 8583.78 883.646  11
  -7   2   4 6383.00 710.651  11
   2  -4   7 7085.13 740.240  11
  -2  -4   7 11434.6 949.863  11
  -2   7   4 7147.22 765.233  11
  -2  -4  -7 7094.38 818.987   8
  -7  -2  -4 6132.70 853.471   8
  -7  -4   2 6792.39 761.498   8
  -7  -4  -2 6985.94 904.731   8
  -7   4   3-403.160 691.768   4
  -3   7   4 379.109 613.842   4
  -4   7   3 524.119 597.145   4
  -7   3   4 3.72683 636.550   4
  -3   4   7-147.999 612.008   4
  -4   7  -3 721.474 478.073   4
  -3   7  -4-201.926 538.395   4
   3   4  -7-749.908 801.119  20
   4   3  -7-264.336 749.869  20
   7   4  -3-51.6377 749.094  20
   7   3  -4-854.590 873.994  20
   7   4   3 717.007 675.607  20
   4   7   3-1015.26 772.183  20
   4   7  -3 882.379 697.129  20
  -4   7  -3 381.946 373.294  20
   3   7   4-515.051 722.864  20
   4   3   7 181.217 694.854  20
   3   4   7-104.526 739.241  20
  -3   7   4 747.711 584.850  20
  -4   3  -7 607.992 389.190   4
  -7  -3   4 109.703 635.501   4
  -7   4  -3 228.767 563.681   4
  -4  -3   7-318.621 513.242   4
  -7   3  -4-963.840 641.107   4
  -3  -4   7-725.805 452.877   4
   3  -4   7 43.0351 525.522  11
  -3   4   7-947.082 797.980  11
  -3  -7  -4 1212.81 501.770  13
  -4  -7  -3 1739.91 570.541  13
  -3   7   4 1192.44 593.703  11
  -3  -4  -7 148.460 636.367  15
  -3  -7  -4-22.4430 588.508  15
  -4  -7  -3 181.201 517.805  15
   4  -3  -7 304.134 618.986  15
   3  -4  -7-100.633 685.971  15
  -7  -4  -3 69.7046 599.135  15
  -4  -3  -7 69.0786 658.145  15
  -4   3  -7 60.1757 711.924  15
  -7  -3  -4 613.495 614.811  15
   3   4  -7 1484.25 677.337  15
  -3   4  -7 1022.69 732.734  15
   3  -7  -4-40.5510 669.959   8
  -7  -4   3 334.745 635.946  11
  -3  -7   4-576.323 617.733  11
   4  -7  -3 539.769 612.360   8
   7  -4  -3-789.256 699.546  13
  -7   4  -3 200.914 651.717  15
   4   3   7 917.720 527.918  13
   7  -3   4-378.868 744.231  13
   4  -7  -3-250.161 681.435  13
   3  -4   7 145.380 688.563  13
   4  -7   3-1048.06 874.471  13
   3  -7  -4 488.226 511.392  13
   7  -4   3-368.682 749.596  13
   3  -7   4-593.799 787.689  13
   4  -3   7 670.836 705.879  13
  -3  -4   7 1089.27 634.455  13
  -4  -7   3 257.633 721.142  13
  -3  -7   4 510.751 689.302  13
  -7  -4  -3-557.391 747.041   8
  -4   3  -7 655.249 683.760   8
  -4  -3  -7-225.667 727.644   8
  -7  -3  -4 234.861 681.155   8
  -7  -3   4 992.549 643.388  11
  -7   3   4-268.622 564.533  11
  -4   7   3-322.216 480.253  11
  -4  -3   7-966.924 751.336  11
  -7   4   3-152.682 525.399  11
  -3  -4   7-676.817 724.090  11
   4  -3  -7-946.177 694.592   8
  -3  -7  -4 521.998 649.262   8
  -4  -7   3 1201.40 521.914   8
  -3  -7   4-2.22582 487.061   8
  -3  -4  -7-283.304 666.001   8
   3  -4  -7 307.003 605.461   8
  -4  -7  -3 760.545 616.761   8
  -4   7  -4 223.171 367.645  20
  -4   7   4-552.479 564.341  11
  -4   4   7-1019.12 764.463  11
  -7   4   4 529.294 533.127  11
  -4  -4   7 236.510 623.572  11
  -7   4  -4 235.842 575.117   4
  -4   4  -7-63.6256 383.913   4
  -7  -4   4 18.4002 715.032   4
  -4  -4   7 47.2617 450.299   4
   7   4   4 545.581 674.556  20
  -4  -7  -4 252.232 558.652  15
   4  -4  -7 595.210 655.697  15
  -4  -7   4 426.836 602.406  11
   4  -7  -4-938.971 755.080   8
  -7  -4  -4-941.342 683.626  15
   7  -4  -4 428.982 646.957  13
   4  -4   7-503.560 789.017  13
   4  -4  -7-15.9773 430.155  13
   4  -7  -4 383.508 619.093  13
  -4  -4   7-829.844 748.926  13
  -4   4   7-389.614 642.645   4
  -7  -4   4 23.1134 434.019   8
   4  -4  -7-22.0320 624.957   8
   7   5   0 6669.38 828.366  20
   7   0  -5 10390.4 1054.75  20
   5   7   0 8376.59 923.920  20
   0   7  -5 6290.86 772.766  20
   0   7   5 6107.33 842.179  20
   7   0   5 7875.33 824.471  20
   0  -7   5 7812.04 624.594  11
  -7   5   0 7036.31 709.728  11
  -5   7   0 5919.38 527.908  11
  -5   0   7 8192.13 854.839   4
  -7   5   0 6935.32 853.316   4
  -7   0   5 7133.63 848.825   4
   5   0   7 4061.18 719.525  20
  -5  -7   0 5267.91 534.859  15
   0   5   7 4939.56 855.884  20
   7   0  -5 6369.29 580.602  15
   5   0  -7 7245.82 817.447  15
   0  -7  -5 6134.82 841.860  15
  -7   0  -5 8042.83 986.739  15
  -5   0  -7 8521.43 1018.62  15
   0  -5  -7 5745.40 792.657  15
  -7  -5   0 6218.37 628.716  15
   0  -5  -7 5869.17 830.157   8
   5   0  -7 4784.73 458.611   8
   0   5  -7 10465.7 1067.66  15
   7   0   5 7549.73 933.158  13
   5   0   7 5727.87 832.724  13
   7  -5   0 9558.75 1081.21  13
   0   7  -5 4909.40 657.910  15
   5  -7   0 9328.48 1157.46  13
   0  -7   5 6254.51 843.130  13
   0  -5   7 7447.43 906.101  13
   0  -7  -5 4676.84 555.159  13
  -5  -7   0 9069.92 952.463  13
  -5   7   0 4607.23 697.771   4
  -5   0   7 12379.4 1124.38  11
   0  -5   7 7747.22 771.499  11
  -7   0   5 6251.92 790.144  11
  -7   0  -5 8466.68 968.540   8
  -7  -5   0 11018.7 1062.74   8
  -5  -7   0 4598.27 664.169   8
   0  -7  -5 5457.79 804.615   8
  -5   0  -7 8602.00 1005.54   8
  -5   7  -1 1812.16 651.896   4
  -7   5   1 1817.73 718.517   4
  -5   7   1 390.140 679.117   4
   7  -1  -5 4956.83 870.717  20
   7  -5  -1 1038.59 231.333  20
   7   1  -5 5123.25 952.984  20
   1   7  -5 2017.71 678.253  20
   1   5  -7 2348.21 692.168  20
  -1   7  -5 2621.12 640.124  20
   7   5   1 2441.03 757.452  20
   1   5   7 5064.39 988.656  20
   7   1   5 4519.34 860.416  20
   5   7   1 2708.35 800.734  20
   1   7   5 4296.20 856.360  20
   5   1   7 4308.73 897.271  20
   7   5  -1 2140.51 733.769  20
   5   7  -1 2146.65 737.645  20
   1  -5   7 2526.27 595.452  11
  -7   5   1 4245.85 711.516  11
  -7  -1   5 2126.81 690.141  11
  -5  -1   7 2900.81 711.898   4
  -7  -1   5 1650.23 669.427   4
  -5   1   7 3558.25 694.937   4
  -7   5  -1 3231.55 821.810   4
  -7   1   5 4391.36 868.448   4
  -5  -7  -1 3466.06 588.144  15
   1  -5  -7 3371.62 812.737  15
   5  -1  -7 3228.93 697.567  15
  -1   7   5 2997.17 786.008  20
   7   1  -5 2448.07 488.439  15
   7  -1   5 2407.03 613.151  20
   1  -7  -5 3376.45 851.905  15
  -1  -7  -5 2944.58 773.471  15
  -5   1  -7 8004.91 1068.58  15
  -1  -5  -7 2335.11 705.314  15
  -7  -1  -5 3901.22 887.173  15
  -7   1  -5 5403.54 950.962  15
  -5  -1  -7 2744.91 795.513  15
  -1   5  -7 7360.79 1027.17  15
  -7  -5   1 1266.91 518.528  15
   1   5  -7 6523.52 938.626  15
  -5  -1   7 7654.29 991.729  11
  -1   5   7 3760.65 971.303  11
   1  -7   5 3595.23 481.773  11
  -5   1   7 5356.91 918.902  11
  -1  -5   7 7719.85 894.157  11
  -5  -7   1 1719.96 723.881  13
  -7   1   5 3870.07 767.948  11
  -5   7   1 2017.66 476.954  11
   5  -7   1 3313.65 949.870  13
   5  -7  -1 4145.26 1029.03  13
   7  -5   1 3791.15 950.166  13
   5   1   7 3692.47 808.630  13
   7  -1   5 4610.71 930.345  13
  -1   7  -5 281.962 717.659  15
   7  -5  -1 2471.39 855.744  13
   5  -1   7 1483.75 694.223  13
   1  -7  -5 1771.89 467.166  13
  -1  -7   5 2626.00 799.924  13
  -5  -7  -1 5541.83 894.158  13
   1  -5   7 3324.07 796.076  13
   1  -7   5 2222.84 792.083  13
  -1  -5   7 3147.84 816.724  13
   5  -1  -7 2485.31 547.601   8
  -1  -7   5 4435.58 699.063   8
   1  -7  -5 3776.73 868.244   8
   1  -5  -7 3811.03 838.240   8
  -1  -7  -5 3769.49 846.272   8
  -5   1  -7 3478.55 820.597   8
  -7   1  -5 3286.05 808.852   8
  -7  -5  -1 4356.63 920.301   8
  -5  -7   1 550.317 543.405   8
  -5  -1  -7 4012.47 860.677   8
  -7  -5   1 5245.99 944.699   8
  -5  -7  -1 275.348 633.197   8
  -1  -5  -7 2380.03 703.954   8
  -7  -1  -5 4124.40 889.900   8
  -5   7   2 1079.33 656.172   4
  -5   2   7 967.586 597.376   4
  -7   5   2 2341.72 732.938   4
  -2   5   7 3369.05 823.627   4
  -2   7  -5 3560.11 622.676  20
   2   7  -5 1066.30 631.542  20
   7  -5  -2 1890.57 393.759  20
   2   5  -7 4454.10 844.180  20
   7   2  -5 3715.61 903.713  20
  -2   7   5 3063.77 834.740  20
   5   2   7 3340.99 908.916  20
   7   5   2 2126.46 762.701  20
   7  -2   5 2926.49 601.904  20
   2   7   5 3151.80 789.145  20
   7   2   5 3010.19 824.646  20
   2  -5  -7 4176.67 897.179  15
   5  -2  -7 3081.11 720.469  15
  -2  -7  -5 4307.88 845.698  15
  -5  -7  -2 3102.19 641.950  15
  -2  -5   7 679.130 320.939   4
  -7   2   5 3878.87 887.693   4
  -7  -2   5 1435.75 642.161   4
  -7   5  -2 2978.31 755.463   4
  -5  -2   7 1489.40 571.460   4
  -5   7  -2 2519.33 698.742   4
   2  -5  -7 3107.71 802.046   8
   2  -7  -5 4764.07 925.062   8
  -2  -7   5 2282.24 569.521   8
  -2  -5   7 4316.85 800.498  11
  -2   5   7 1058.57 719.774  11
   2  -5   7 3012.88 621.867  11
  -7   2   5 4094.16 763.293  11
  -2   7   5 1809.73 727.668  11
  -5   2   7 4725.36 844.066  11
   2   5  -7 4424.11 771.767  15
   5   2  -7 2235.36 664.162  15
  -7   2  -5 2785.18 842.392  15
  -2   5  -7 3532.44 871.791  15
  -7  -2  -5 2512.30 782.936  15
  -5  -2  -7-1105.60 908.330  15
  -7  -5  -2 1031.39 519.205  15
   7  -2   5 3064.92 897.889  13
  -7   5  -2 3737.49 817.119  15
   5   2   7 2928.25 731.967  13
  -2   7  -5 1991.40 687.744  15
   5  -7  -2 2754.62 873.973  13
   5  -2   7 359.943 742.299  13
   7  -5  -2 1597.85 753.461  13
   5  -7   2 1483.62 789.410  13
   2  -7  -5 1636.13 477.135  13
   2  -5   7 818.065 712.535  13
  -2  -5   7 1988.63 760.112  13
  -2  -7   5 2294.04 815.202  13
  -5  -7  -2 5412.60 799.802  13
  -5  -2   7 4732.31 741.717  13
  -5  -2   7 2741.24 775.242  11
  -7   5   2 4225.80 710.715  11
  -2  -7   5 5218.41 711.228  11
   2  -7   5 2078.53 357.483  11
  -7   2  -5 3285.94 704.567   4
  -7  -5   2 3032.18 792.768   8
  -5   2  -7 1906.91 753.463   8
  -5  -2  -7 1599.80 709.558   8
  -2  -5  -7 3233.64 783.146   8
  -5  -7   2 949.378 516.667   8
  -7  -5  -2 2923.10 834.339   8
  -5  -7  -2 1718.05 631.091   8
  -5   3   7 2436.25 644.736   4
  -7   3   5 3200.50 717.220  11
  -3  -7   5 4123.95 700.332  11
   3  -7   5 1913.06 281.145  11
  -5   7  -3 4482.03 728.078   4
  -7   5  -3 3619.90 761.640   4
  -7  -3   5 3558.06 783.108   4
  -7   3  -5 1690.84 555.166   4
  -5  -3   7 3446.56 635.132   4
  -3  -5   7 2534.31 462.446   4
  -3   7  -5 2925.90 534.894  20
   3   7  -5 3082.97 774.234  20
   7   3   5 2982.23 830.883  20
  -3  -7  -5 3858.27 738.732  15
   3  -5  -7 5072.18 922.876  15
   5  -3  -7 3985.62 783.392  15
  -7  -5  -3 3393.83 689.071  15
  -5  -7  -3 2869.03 609.571  15
   5   3  -7 2739.30 605.507  15
  -7  -3  -5 2412.42 709.665  15
   3   5  -7 3888.45 673.903  15
   3  -7  -5 4276.42 895.670   8
   3  -5  -7 4082.57 840.705   8
   5  -3  -7 3890.84 765.504   8
   5  -3   7 5243.86 973.570  13
   3  -5   7 5108.82 915.717  13
   7  -5  -3 3503.82 855.935  13
   5  -7  -3 3018.58 850.494  13
  -5  -3   7 4034.48 747.901  13
  -3  -5   7 3262.89 773.377  13
  -5   3  -7 3077.35 789.327   8
  -3   5   7 833.170 743.116  11
  -3  -5   7 4190.06 799.402  11
  -7   5   3 4116.81 674.862  11
  -5   7   3 3478.17 574.098  11
   3  -5   7 3320.44 652.595  11
  -3   7   5 2567.02 703.993  11
  -5  -7   3 3011.73 594.139   8
  -7  -5   3 3868.04 837.656   8
  -7  -5  -3 3691.92 851.055   8
  -4   7   5 912.728 611.342   4
  -4   7  -5 1216.69 427.079   4
  -5   7   4 419.323 659.980   4
  -7   5   4 1298.55 652.109   4
  -4   5  -7 447.656 276.954   4
  -5   7  -4 1892.00 558.860   4
  -7   4   5 1579.23 665.313   4
  -7   4   5 209.280 596.940  11
  -4  -5   7 1198.30 635.007  11
  -4  -7   5 1355.53 626.306  11
  -7   5   4 489.909 539.342  11
   4  -7   5 1098.76 225.926  11
  -5   7   4 627.471 515.548  11
  -7   5  -4 730.293 597.136   4
  -5  -4   7 859.821 499.657   4
  -7   4  -5 2464.03 650.463   4
  -4  -5   7 420.567 467.566   4
  -7  -4   5 973.321 645.584   4
  -5   4  -7 1463.71 497.012   4
   4   5  -7 2251.05 801.993  20
   7   5  -4-430.243 828.873  20
   5   7  -4 57.3970 787.529  20
   7   4  -5 695.705 717.601  20
   5   4  -7 2412.61 784.502  20
  -5   7  -4 951.396 355.045  20
   5   7   4 1905.40 781.706  20
   4   5   7 1877.87 775.020  20
   5   4   7 1531.00 755.972  20
   4   7   5 870.644 660.330  20
  -5  -7  -4 1000.92 543.173  15
   4  -5  -7 1273.03 742.386  15
   5  -4  -7 643.299 681.527  15
  -7  -4  -5-1171.21 763.200  15
   5   4  -7 1090.43 455.992  15
  -5   4  -7 770.001 738.649  15
  -7  -5  -4 370.705 559.204  15
  -5  -7   4 1700.58 672.168  11
   5  -4  -7 29.6988 678.301   8
  -4   5  -7-204.928 710.627  15
  -7   5  -4 546.137 642.884  15
  -7   4  -5-664.465 813.471  15
   5  -4  -7 1319.72 523.931  13
  -5   7  -4 867.851 660.229  15
  -4   7  -5-183.110 663.991  15
   7  -4  -5 2023.41 678.271  13
   7  -4   5-557.474 896.877  13
   4  -5  -7 772.356 425.396  13
   7  -5  -4 700.367 673.370  13
   5  -7   4 54.4731 820.914  13
   4  -7  -5 2450.24 651.034  13
   4  -7   5 2178.77 810.996  13
   7  -5   4 634.705 791.022  13
   5  -7  -4 931.929 697.887  13
  -4  -7   5-309.348 849.976  13
  -7  -5   4 2642.58 699.416  13
  -5  -7   4 40.0936 786.372  13
  -4  -5   7 61.5557 782.233  13
  -5  -4  -7 835.936 692.718   8
  -7  -4  -5-1445.80 898.045   8
  -5  -4   7 914.017 635.647  13
  -4   7   5 956.754 578.172  11
   4  -5   7 288.104 513.117  11
  -4  -5  -7 670.083 648.334   8
  -4  -7  -5 1477.62 659.533   8
  -5  -7  -4 751.179 621.640   8
   4  -5  -7 2354.00 774.052   8
   7   5  -5-541.049 778.660  20
   5   7  -5-1134.36 763.964  20
   5   5  -7-483.464 707.171  20
  -5   7  -5-70.1054 343.716  20
  -5   7   5 5.21309 555.962  11
  -7  -5   5-588.947 657.865  11
  -7   5   5-1128.48 652.417  11
  -7   5  -5-680.053 627.041   4
  -5  -5   7-443.705 516.736   4
  -7  -5   5-74.3846 665.888   4
  -5   5  -7-496.467 489.931   4
   5   5   7-1128.99 796.921  20
   7   5   5 0.70088 682.537  20
   5   7   5-390.120 706.279  20
  -5  -5  -7-44.4816 620.524  15
  -7  -5  -5 407.455 590.086  15
  -7  -5   5 561.887 630.706  13
   5  -7   5 71.0264 315.689  11
  -5   7  -5-1072.44 698.727  15
  -5   5  -7-1536.16 790.729  15
   7  -5  -5-164.726 632.516  13
  -7   5  -5 131.027 637.354  15
   5   5  -7-128.477 385.206  15
   5  -7  -5-110.040 633.460  13
   5  -7   5 38.0958 729.741  13
   5  -5  -7-622.342 606.218  13
   5  -5   7-389.619 770.792  13
  -5  -7   5-574.252 706.214  13
  -7   5   5-872.119 666.192   4
  -5   5   7-1133.71 684.548   4
  -5   7   5-1497.59 730.983   4
  -7  -5   5 30.4240 390.382   8
  -5  -5  -7 54.6084 627.126   8
  -7  -5  -5-1612.41 802.934   8
   7  -5  -5-235.281 633.946   8
  -5  -7   5-176.048 626.050  11
   5  -5  -7 240.213 669.672   8
   6   0   7 9415.22 1023.11  20
   7   0   6 8227.71 936.224  20
   0   7   6 8129.18 993.776  20
  -6   7   0 7958.08 657.584  11
  -6  -7   0 6869.75 607.025  15
   6   0  -7 9565.69 877.494  15
   0  -6  -7 11258.2 1081.60   8
   6   0  -7 9165.80 645.412   8
  -6   0   7 9357.77 908.591   4
  -7   0   6 7655.55 895.150   4
  -7   6   0 9355.35 988.049   4
  -6   7   0 8844.12 966.329   4
   0   6  -7 11792.7 1080.07  15
   0   7  -6 9172.63 911.358  15
   6  -7   0 13533.8 1336.96  13
   6   0   7 8343.80 1013.47  13
   7   0   6 10383.1 1112.10  13
   7  -6   0 11503.6 1240.48  13
   0  -6   7 7950.10 971.509  13
   0  -7  -6 5547.39 535.284  13
   0  -6   7 11961.1 877.658  11
  -6  -7   0 9574.84 916.143   8
  -7  -6   0 11002.4 1058.52   8
   7   0  -6 12134.6 1111.34  20
   0   7  -6 9804.47 953.361  20
   0   6  -7 9327.36 927.870  20
  -6  -7  -1 10530.2 775.360  15
   7   1  -6 10125.2 814.104  15
  -7  -6   1 9209.02 679.166  15
   6  -1  -7 10501.2 961.096  15
   7  -1  -6 10877.2 930.488  15
  -7   6   1 11970.1 903.105  11
  -7  -1   6 14140.6 1144.83   4
  -7   1   6 11905.6 1147.09   4
  -6   7   1 13017.5 1168.91   4
  -6  -1   7 13073.1 1098.50   4
  -7   6  -1 12834.8 1160.33   4
  -6   1   7 12793.3 1129.84   4
  -6   7  -1 11360.3 1079.54   4
  -7  -1  -6 17583.0 1360.18  15
  -7  -6  -1 11374.8 874.931  15
   1  -6  -7 13323.1 1253.52   8
  -1  -7   6 13346.4 952.787   8
   6  -1  -7 13277.2 958.557   8
  -1   7  -6 13684.4 1099.24  15
   1   6  -7 14745.6 1078.39  15
  -1   6  -7 16816.6 1238.19  15
   1   7  -6 11993.8 986.915  15
   7  -1   6 14718.6 1346.89  13
   6   1   7 12650.4 1161.90  13
   7  -6  -1 15077.2 1383.13  13
   6  -7  -1 17590.8 1470.26  13
   7   1   6 16381.3 1337.93  13
   6  -1   7 12936.0 1341.34  13
  -1  -6   7 18070.4 1414.96  13
   1  -6   7 11094.8 1154.36  13
   1   6  -7 14475.6 1156.13  20
   7   1  -6 16243.1 1362.51  20
  -1   7  -6 11216.8 986.840  20
  -1   6  -7 12150.3 1059.63  20
   1   7  -6 13539.3 1146.08  20
  -1   6   7 14138.2 1478.32  11
   1  -6   7 9081.31 819.376  11
  -1  -6   7 12955.1 1030.62  11
   1  -7   6 9962.57 703.842  11
  -1  -7   6 14102.4 967.296  11
   7   1   6 13942.7 1214.35  20
   6  -1   7 12531.6 1129.97  20
  -1   7   6 13535.8 1276.34  20
   6   1   7 15115.3 1303.56  20
  -1   6   7 14118.9 1372.78  20
   7  -1   6 13272.8 1056.85  20
  -7  -6  -1 15144.2 1266.71   8
  -7  -6   1 17593.0 1323.57   8
  -6  -7  -1 12088.7 1061.49   8
  -6  -7   1 12587.5 1033.97   8
  -2   7   6 28414.5 1672.85   4
   6   7   2 21448.0 1518.97  20
   7  -6  -2 13659.6 572.789  20
   2   7  -6 19043.2 1310.92  20
   7   6  -2 26771.2 1589.63  20
   6   7  -2 25460.0 1538.69  20
  -2   7  -6 17821.1 1058.96  20
   7   6   2 18299.8 1355.00  20
  -2   7   6 20536.0 1422.22  20
   7  -2   6 16670.4 1068.40  20
   2   6   7 18678.3 1477.34  20
   6   2   7 21036.3 1461.80  20
   7   2   6 21418.3 1440.22  20
  -7  -2   6 19559.6 1283.02  11
  -2  -7   6 19355.0 1081.47  11
  -7   6   2 23696.5 1128.34  11
  -6   7  -2 21881.7 1346.16   4
  -2  -6   7 14385.3 608.854   4
  -7   6  -2 18309.1 1222.32   4
  -7  -2   6 21630.5 1254.11   4
  -6  -2   7 20183.9 1194.53   4
   6  -2  -7 22195.3 1266.00  15
  -6  -7   2 13697.2 646.430  15
  -7  -6   2 19064.7 687.581  15
  -2  -6  -7 17535.4 1256.24  15
   2  -7  -6 20430.6 1510.09  15
  -6  -7  -2 17373.9 999.530  15
   7  -2  -6 19250.6 1132.99  15
   6   2  -7 15500.0 1032.15  15
   7   2  -6 12558.1 608.285  15
  -7  -6  -2 17051.8 1016.83  15
  -7  -2  -6 20675.3 1380.68  15
   7  -2  -6 23647.8 1239.48   8
  -2  -7  -6 16892.1 1313.93   8
   2  -6  -7 19407.8 1314.40   8
  -2  -6   7 17511.9 834.007   8
   6  -2  -7 23623.6 1227.46   8
   2   7  -6 15702.6 970.434  15
   2   6  -7 16061.3 1020.86  15
  -6   2  -7 18697.1 1399.66  15
   6  -2   7 17724.4 1453.99  13
   6   2   7 19339.6 1231.07  13
   7  -6  -2 23375.1 1520.43  13
   6  -7  -2 23803.1 1605.04  13
   7  -6   2 21623.0 1556.07  13
  -6  -7   2 22347.8 1377.56  13
  -7   2  -6 20277.5 1129.87   4
  -6  -2   7 20086.4 1361.54  11
   2  -7   6 16592.4 741.522  11
  -2   6   7 21705.5 1520.20  11
  -2   7   6 20978.2 1433.28  11
  -2  -6   7 22228.3 1262.73  11
  -6   7   2 19551.1 943.219  11
  -7  -6   2 25863.2 1536.93   8
  -7  -2  -6 24667.9 1546.78   8
  -7  -6  -2 20615.3 1359.13   8
  -6  -7   2 21599.2 1177.20   8
  -7   6  -3-320.793 675.194   4
  -6   7   3-63.3414 636.627   4
  -6   7  -3 908.827 640.663   4
  -7   6   3 397.850 637.816   4
  -7   3   6 1430.29 687.369   4
  -3   7   6 2891.08 842.480   4
  -3   7  -6 447.594 480.602  20
   3   6  -7 1991.08 824.507  20
   6   3  -7 2537.47 834.591  20
   7   3  -6 889.203 754.094  20
   7   6  -3-1069.45 844.654  20
   6   7  -3-1198.48 849.934  20
  -6   3   7 1222.20 677.771  11
  -7  -3   6-397.616 649.329  11
  -7   6   3 1557.88 565.175  11
  -6   7   3-637.030 553.786  11
   3  -7   6 1683.65 406.576  11
  -6  -3   7 451.470 642.188  11
  -3  -7   6-513.012 641.655  11
  -3  -6   7 818.136 618.419  11
  -6   3  -7 423.495 491.076   4
  -7  -3   6-1064.84 685.357   4
  -3   6   7 2493.53 816.212   4
  -7   3  -6-525.148 570.449   4
  -6  -3   7 320.021 540.755   4
  -3  -6   7 248.293 400.627   4
   3   7   6 719.252 692.115  20
   3   6   7 1048.45 809.116  20
  -7  -6  -3 27.6046 549.415  15
  -6  -7   3-210.277 331.763  15
   7  -3  -6 341.423 679.315  15
  -6  -7  -3 1573.50 604.109  15
  -3  -7  -6 1272.57 678.062  15
   6  -3  -7 458.832 641.344  15
   3  -7  -6-217.376 834.077  15
  -3  -6  -7 260.048 678.528  15
  -3  -6   7 537.968 332.642   8
   7  -3  -6 1094.73 691.469   8
   6  -3  -7 671.555 667.308   8
   6   3  -7 737.153 483.181  15
  -6   3  -7 497.683 774.940  15
   3   6  -7 953.889 538.296  15
  -7   3  -6-1272.12 841.445  15
  -7   6  -3 1426.72 759.148  15
   6  -7  -3 612.419 793.260  13
   6  -7   3 80.5146 760.329  13
   7  -6  -3 447.175 759.934  13
   7  -6   3 1254.59 865.712  13
  -7  -6   3 2681.77 782.462  13
   3  -7  -6 531.486 407.886  13
   3  -6  -7 218.153 258.275  13
  -6  -7   3 391.624 666.739  13
  -6  -3   7 1328.47 636.056  13
  -3  -6  -7 970.011 672.918   8
  -3  -7  -6 2083.00 757.427   8
  -6  -7   3 772.272 620.792   8
   3  -6  -7 1277.37 759.866   8
  -6  -3  -7-1486.28 854.818   8
  -7  -6   3-950.445 817.677   8
  -7  -3  -6 710.267 769.333   8
  -4   7  -6-312.718 450.719  20
   6   7  -4-1369.75 867.445  20
   4   7  -6-637.879 730.448  20
   7   4  -6 114.143 705.452  20
   6   4  -7 1151.48 767.543  20
   4   6  -7 1007.09 741.420  20
   7   6   4 1089.57 749.565  20
   6   7   4 1822.76 733.848  20
   7   4   6-509.328 801.560  20
   4  -7  -6-467.726 865.782  15
   4   7   6-193.487 688.056  20
   4   6   7 323.258 734.857  20
   6   4   7 182.198 706.689  20
   7  -4  -6 230.724 717.374  15
  -7   4  -6 975.738 593.909   4
  -6  -4   7-193.937 549.348   4
  -7  -4   6-663.555 648.902   4
  -4  -6   7 145.352 462.960   4
   4  -7   6 94.7759 374.913  11
  -6  -7   4-88.1873 674.331  13
  -7  -6   4 1606.20 727.664  13
  -4   7   6-278.480 675.839  11
  -7  -6  -4 421.351 582.281  15
  -4  -7  -6-20.7098 569.106  15
   4  -6  -7-954.752 843.061  15
  -4  -6  -7-0.61695 635.011  15
   6  -4  -7-973.055 758.262  15
  -6  -7  -4 619.411 554.254  15
  -6  -4  -7 952.352 707.714  15
   6  -7  -4 240.510 691.145   8
  -7  -6   4 821.127 702.553  11
   6  -4  -7 33.6410 666.211   8
   7  -4  -6 768.648 679.131   8
  -4   7  -6-122.153 646.868  15
   4   6  -7-240.803 463.391  15
   7  -4  -6 741.771 615.815  13
  -6   7  -4-297.569 691.427  15
  -7   6  -4-347.792 651.771  15
  -4   6  -7 515.994 644.829  15
   6  -4  -7 749.643 588.319  13
  -6   4  -7-1245.36 787.790  15
   6   4  -7 477.511 332.005  15
   6  -7  -4-777.927 797.513  13
   4  -6  -7 235.929 379.008  13
   6  -4   7 361.536 769.122  13
   6  -7   4-184.181 772.039  13
   7  -6   4 199.459 735.520  13
   4  -7   6 237.645 742.272  13
   7  -4   6-1666.18 879.586  13
   4  -6   7 1129.41 813.274  13
   7  -6  -4-349.782 742.170  13
  -6   4   7 602.622 639.024  11
  -6   7   4-66.5396 524.895  11
  -7  -4   6 73.4049 627.607  11
  -4  -7   6-203.954 607.266  11
  -6  -4   7-112.663 652.649  11
  -4  -6   7-158.767 627.979  11
  -7   6   4-713.547 564.940  11
  -4   7   6 168.861 628.230   4
  -6   4   7-85.8834 622.441   4
  -7   6   4-14.4153 627.127   4
  -7   4   6-338.406 642.617   4
  -7   6  -4-84.9988 605.334   4
  -4   6   7 603.630 599.455   4
  -6   7  -4 568.152 604.430   4
  -6   7   4-737.641 675.393   4
  -7  -4  -6-1669.00 863.539   8
  -7  -6  -4 291.011 645.963   8
  -6  -4  -7-1544.02 847.144   8
  -4  -6  -7 36.6480 609.157   8
  -4  -7  -6 356.727 658.710   8
  -6  -7  -4-438.428 649.825   8
  -4  -7   6 32.2488 430.213   8
   4  -6  -7 702.810 727.814   8
  -6  -7   4 792.967 697.730   8
  -5   6  -7 1574.96 411.799   4
  -6   7  -5 1232.84 572.440   4
  -7   5   6 448.602 645.523   4
  -5   7   6 877.556 641.761   4
  -6   5   7 939.986 627.109   4
  -5   6   7 2202.05 691.418   4
  -6   7   5 1159.77 604.246   4
  -7   6   5 1609.88 657.727   4
  -7   6  -5 2499.62 692.508   4
  -6   7   5 2289.84 633.095  11
  -6   5   7 2976.65 748.259  11
  -7  -5   6 2002.27 705.417  11
  -5   7   6 1168.23 631.405  11
  -7   6   5 703.314 572.539  11
  -6  -5   7 2004.73 737.129  11
  -7   5  -6 1877.98 621.442   4
  -7  -5   6 980.898 633.639   4
  -6  -5   7 822.366 528.074   4
  -5  -6   7 1628.26 563.903   4
   6   7  -5 1014.03 717.184  20
  -6   7  -5 928.547 331.203  20
  -5   7  -6 773.102 418.056  20
   7   6  -5 866.919 788.845  20
   5   7  -6 1589.69 744.877  20
   7   5  -6 2598.64 843.232  20
   5   6  -7 1478.08 766.989  20
   6   5  -7 1155.28 744.155  20
   5   7   6 1336.06 745.570  20
   7   5   6 1413.89 774.673  20
   5   6   7 779.865 733.470  20
   6   7   5 1883.18 848.481  20
   6   5   7 174.479 758.361  20
   7   6   5 1322.17 774.481  20
  -5  -6  -7 1963.55 711.627  15
  -5  -7  -6 452.684 620.469  15
   5  -6  -7 927.823 817.656  15
  -6  -5  -7 2091.81 714.821  15
   6  -5  -7 2081.84 763.386   8
   7  -5  -6 1924.25 727.736   8
   6  -7  -5 2448.59 797.474   8
  -7  -6   5 1794.25 725.999  11
   5  -7  -6 2200.81 762.001   8
  -7   5  -6 2836.44 774.594  15
  -5   7  -6 1461.57 709.616  15
  -6   7  -5 83.3760 709.447  15
   7  -5  -6 1493.28 684.040  13
  -5   6  -7 2490.75 759.324  15
  -6   5  -7-582.496 762.047  15
  -7   6  -5 1749.65 730.099  15
   7  -6  -5 2157.31 786.596  13
   6  -7  -5 2176.57 808.973  13
   5  -6   7 1759.31 819.747  13
   7  -5   6 1865.02 813.117  13
   6  -7   5 1593.48 841.099  13
   5  -7  -6 1147.60 638.015  13
   7  -6   5 2087.01 859.878  13
   6  -5  -7 1747.15 653.233  13
   5  -7   6 1091.34 806.706  13
   6  -5   7 1782.74 868.050  13
  -5  -6   7 1470.03 700.091  13
  -5  -7   6 731.517 696.998  13
  -6  -7   5 2331.13 735.455  13
  -7  -5   6 1725.40 645.672  13
   5  -6   7 939.261 496.249  11
  -6  -5   7 2280.37 724.346  13
   5  -7   6 1081.44 431.688  11
  -7  -6   5 1569.95 653.507  13
  -6  -7  -5 1593.19 709.047   8
  -5  -7   6 1643.89 675.800   8
  -5  -7  -6 472.885 627.444   8
  -6  -5  -7 2623.70 804.048   8
  -7  -6  -5 2501.21 770.786   8
  -7  -6   5 2331.34 640.889   8
  -7  -5  -6-634.665 788.943   8
  -5  -6  -7 3077.99 809.526   8
  -7   6   6 1108.74 629.876  11
  -6  -7   6 448.935 641.854  11
  -7  -6   6 749.693 684.194  11
  -6  -6   7 855.767 717.338  11
  -6   6   7 811.744 688.344  11
   7   6   6 327.670 774.762  20
   6   7   6 411.722 751.891  20
   6   6   7 143.700 764.011  20
  -6  -7   6 623.525 672.384   4
  -7  -6   6 876.953 701.688   4
  -6  -6   7-635.328 582.985   4
  -6  -6  -7 533.321 654.697  15
  -6  -7  -6 42.9892 589.404  15
   6  -6  -7 309.995 856.886  15
   6  -7  -6 505.004 735.578   8
  -7  -6  -6 397.083 617.426  15
  -6   7  -6-486.190 690.469  15
  -6   6  -7 1200.35 738.238  15
  -7   6  -6 965.419 701.997  15
   7  -6  -6 586.282 752.904  13
   6  -6   7 339.614 799.711  13
   6  -7   6 414.874 815.642  13
   6  -6  -7 190.662 667.139  13
   7  -6   6 434.883 834.428  13
   6  -7  -6 319.897 722.063  13
  -6  -6  -7 2086.27 821.818   8
  -6  -7  -6 1393.29 774.046   8
  -7  -6  -6 1156.86 727.390   8
  -6  -7   6 9.79016 719.351   8
  -7  -6   6 821.436 689.771  13
  -6  -7   6-40.6649 658.185  13
  -6  -6   7 558.576 697.817  13
   6   7  -6-83.4287 731.941  20
   6   6  -7 174.153 766.492  20
   7   6  -6-102.692 766.833  20
  -6   7  -6-335.177 538.052   4
  -7   6   6 340.855 656.490   4
  -6   6   7 458.389 599.182   4
  -6   7   6 347.101 626.844   4
  -7   6  -6 338.079 620.039   4
   0  -7  -7 18003.5 1333.67  15
  -7   0  -7 21311.7 1436.09  15
   7   0  -7 21436.7 975.694   8
   0  -7  -7 20421.8 1388.01   8
   0   7  -7 20933.1 1273.07  15
   7   0   7 16733.9 1347.82  13
   0  -7   7 21060.7 1403.20  13
   7   7   0 21490.6 1431.33  20
   0   7  -7 20497.6 1268.96  20
   0  -7   7 19379.7 1027.07  11
  -7   0   7 22688.1 1404.07  11
   7   0   7 17936.1 1288.88  20
  -7  -7   0 24999.2 1379.31   8
  -7   0  -7 17839.6 1278.86   8
   7   1  -7 1512.26 829.941  20
   7   7  -1 6870.15 1098.05  20
  -1   7  -7 1693.47 664.417  20
   7   7   1 1159.81 836.409  20
  -7  -1   7 1198.37 750.891  11
   1  -7   7 1658.90 584.521  11
  -7   1   7 1465.64 768.022  11
  -7   7   1 1769.25 604.155  11
  -1  -7   7 1459.31 609.237  11
  -7  -1   7 573.242 656.313   4
   7   1   7 856.732 753.440  20
   7  -1   7 1088.79 701.283  20
   1   7   7 1085.76 815.758  20
  -1  -7  -7 765.917 759.238  15
   7  -1  -7 328.006 609.103  15
  -7  -7  -1 490.998 484.969  15
   1  -7  -7 931.215 830.209  15
  -7  -7   1 950.187 428.364  15
   7   1  -7 1455.03 682.329  15
   7   1  -7 916.476 357.553   8
  -7   1  -7 1751.50 874.594  15
  -7  -1  -7 1575.41 841.859  15
   1   7  -7-307.018 669.772  15
   7   1   7 1154.30 798.343  13
   7  -7   1 6124.57 1127.05  13
  -1  -7   7 5568.83 1023.54  13
   1  -7   7-636.828 775.523  13
  -7  -7   1 3039.26 770.803  13
  -7   7  -1 164.790 708.894   4
  -7  -7   1 1043.97 729.409   8
  -7  -7  -1 687.444 686.637   8
  -7   1  -7 266.082 710.971   8
  -1  -7  -7 811.013 774.320   8
   1  -7  -7 1187.39 802.064   8
  -7  -1  -7 5336.20 1003.38   8
   7   2  -7 22096.1 1508.09  20
   2   7  -7 20019.8 1363.21  20
   7   7  -2 26667.1 1635.52  20
  -2   7  -7 15055.0 1021.29  20
   7   7   2 19667.9 1460.70  20
   2   7   7 17886.9 1397.32  20
  -7   7   2 21607.4 1052.41  11
  -7   7   2 16589.0 1249.47   4
  -7   2   7 19572.5 1317.59   4
  -7   7  -2 16953.1 1228.70   4
  -7  -2   7 20564.6 1241.59   4
  -7  -7  -2 14871.8 959.091  15
  -2  -7  -7 20104.6 1393.29  15
   7  -2  -7 18228.3 1154.52  15
   2  -7  -7 20018.3 1493.10  15
   7   2  -7 16685.2 899.395  15
  -7  -2  -7 18520.8 1370.13  15
   2   7  -7 15182.6 1022.26  15
  -7   2  -7 19778.0 1456.22  15
   7  -2  -7 21804.5 1275.26   8
  -2  -7  -7 18403.1 1359.02   8
   7   2   7 20594.9 1378.14  13
   7  -7   2 24630.3 1732.42  13
   7  -7  -2 26957.7 1758.51  13
   2  -7   7 17079.2 1330.72  13
  -2  -7   7 25844.8 1657.77  13
  -7  -7   2 23931.4 1422.53  13
  -2  -7   7 14208.7 638.458   4
  -7   2  -7 16296.4 1234.14   8
  -7   2   7 21978.4 1394.70  11
  -2  -7   7 18860.4 1130.88  11
  -7  -2   7 20489.5 1339.90  11
  -7  -7   2 24662.2 1416.31   8
  -7  -2  -7 27948.1 1659.04   8
  -7   7  -3-473.770 645.613   4
  -7   3   7-188.301 600.021   4
  -3   7   7 272.348 629.695   4
  -7   7   3-508.510 665.988   4
   7   3  -7 102.292 709.228  20
  -3   7  -7-230.983 506.717  20
   3   7  -7-642.050 737.214  20
   7   7  -3 217.613 744.007  20
  -7   3  -7-471.941 529.826   4
  -7  -3   7-147.379 593.699   4
  -7   7   3 354.879 487.275  11
  -7  -3   7-743.162 725.255  11
  -7   3   7-1070.68 726.998  11
  -3  -7  -7-873.401 716.549  15
   3  -7  -7-1737.07 942.132  15
  -7  -7   3 44.6475 267.470  15
   7  -3  -7-925.994 720.395  15
  -7  -7  -3-670.445 564.376  15
  -3  -7   7-502.486 413.776   8
   7  -3  -7-249.836 667.864   8
  -7   3  -7-881.189 803.918  15
   7   3  -7 197.406 274.478  15
  -3   7  -7-109.757 627.295  15
   3   7  -7-1091.47 579.236  15
   7  -7  -3-1633.62 899.354  13
   7  -7   3-49.0437 826.987  13
  -3  -7   7-751.061 786.913  13
   3  -7  -7-274.244 337.835  13
  -7  -7  -3 223.448 624.198   8
  -7  -3  -7 1099.89 796.120   8
  -7  -7   3-649.395 808.616   8
  -7  -7   3-402.029 620.018  13
  -3  -7  -7 237.853 664.394   8
   3  -7  -7-1524.60 865.344   8
  -7   7   4-836.388 705.419   4
  -7   4   7-898.263 680.176   4
  -4   7   7-145.808 665.767   4
  -7   7  -4 176.702 608.436   4
   7   4  -7 289.083 737.994  20
  -4   7  -7 218.352 469.774  20
   4   7  -7-150.816 703.903  20
   7   7   4-407.939 803.264  20
   7   7  -4-290.674 763.423  20
   4   7   7-1136.65 877.356  20
   7   4   7-1114.46 846.223  20
  -4  -7   7 202.518 464.022   4
  -7   4  -7 401.083 546.079   4
  -7  -4   7 76.3506 551.779   4
  -7  -7   4 158.099 629.927  13
   4  -7   7 15.1843 458.744  11
  -4  -7  -7-255.680 667.390  15
  -7  -7  -4 34.8699 540.251  15
   4  -7  -7-1639.46 980.045  15
   7  -4  -7-765.386 767.321  15
  -7  -4  -7-1534.20 747.903  15
  -7  -7   4-323.939 721.332  11
   7  -7  -4 304.670 674.671   8
   7  -4  -7 419.441 696.232   8
   7  -4  -7 433.903 576.646  13
  -7   7  -4-1566.95 813.736  15
  -4   7  -7-141.623 648.276  15
   7  -4   7-1356.15 908.345  13
   4  -7   7-1008.06 841.038  13
   7  -7   4 28.0423 819.281  13
   7  -7  -4-919.234 876.747  13
   4  -7  -7 100.982 389.447  13
  -4  -7   7-602.529 793.320  13
  -7   7   4-372.625 556.847  11
  -7   4   7 277.169 624.222  11
  -7  -4   7-322.422 685.086  11
  -4  -7   7-523.661 646.338  11
   4  -7  -7-740.052 733.947   8
  -4  -7  -7-163.083 681.685   8
  -4  -7   7 94.2693 467.980   8
  -7  -7  -4-515.041 680.336   8
  -7  -7   4-330.690 881.029   8
  -7  -4  -7-288.054 747.729   8
   7   5  -7 63.7621 759.910  20
  -5   7  -7-114.490 444.711  20
   5   7  -7-541.066 766.138  20
   7   7  -5-506.448 806.173  20
  -7   7  -5 10.9141 268.945  20
   7   5   7-959.062 843.686  20
   5   7   7-668.422 816.817  20
   7   7   5 22.7504 742.730  20
  -7   5  -7-176.367 602.211   4
  -5  -7   7 164.812 525.782   4
  -7  -5   7-609.565 592.010   4
  -5   7   7-394.455 648.316  11
  -7   5   7 977.638 659.905  11
  -7  -5   7-395.482 663.088  11
  -7   7   5-559.139 586.504  11
  -5  -7  -7-360.361 623.820  15
   5  -7  -7-201.606 900.930  15
   5  -7  -7-289.686 737.160   8
   7  -5  -7-350.096 721.753   8
   7  -7  -5 73.7882 712.667   8
  -7  -7   5-139.471 686.761  11
  -7  -5  -7-327.893 652.093  15
  -7   5  -7-734.594 711.417  15
  -7   7  -5-784.938 708.071  15
  -5   7  -7-122.037 634.145  15
   7  -7   5-107.710 829.693  13
   7  -5   7 306.384 829.987  13
   5  -7   7-798.166 848.924  13
   7  -7  -5-124.453 772.866  13
   7  -5  -7-360.624 652.229  13
  -7  -5  -7-1372.97 830.171   8
  -7  -7  -5 292.823 660.369   8
  -7   7   5-371.401 666.066   4
  -5   7  -7 64.8083 356.849   4
  -5   7   7 148.498 605.848   4
  -7   7  -5 9.59657 607.605   4
  -7   5   7-509.859 648.597   4
  -7  -5   7 730.369 646.195  13
  -7  -7   5 181.790 626.388  13
  -5  -7  -7 201.829 663.292   8
  -7  -6   7 998.371 716.127  11
  -6   7   7 1256.59 688.281  11
  -7   6   7 1363.20 731.280  11
  -7   7   6 1369.34 634.413  11
  -6  -7   7 592.540 669.975  11
  -6  -7   7 289.323 582.117   4
  -7  -6   7-24.2605 620.508   4
  -7  -6  -7 512.450 660.718  15
   7  -6  -7-5.33531 766.359   8
  -7  -7   6 1057.70 729.822  11
   6  -7  -7 823.071 790.625   8
   7  -7  -6 458.660 747.292   8
  -6  -7  -7-14.7543 659.445  15
  -7  -7  -6 528.243 639.187  15
   6  -7  -7-53.0291 912.821  15
   7  -6  -7-55.6661 902.828  15
   7   7   6 728.738 851.476  20
   7   6   7 339.387 821.827  20
   6   7   7 213.702 800.500  20
  -6   7  -7 169.142 677.637  15
  -7   7  -6 311.583 665.833  15
  -7   6  -7 1515.75 774.914  15
   7  -6   7 425.265 872.573  13
   7  -6  -7 922.923 756.120  13
   7  -7  -6 237.510 801.831  13
   6  -7  -7 468.859 733.653  13
   7  -7   6 153.507 870.038  13
   6  -7   7 215.920 807.631  13
  -6  -7  -7 1102.24 748.717   8
  -7  -6  -7 688.610 764.518   8
  -7  -7  -6 1521.52 791.707   8
  -7  -7   6 816.043 587.763   8
  -7  -6   7 1184.10 746.045  13
  -6  -7   7 524.564 710.370  13
  -7  -7   6 781.377 716.735  13
   7   7  -6 87.4184 792.765  20
   7   6  -7-160.046 796.367  20
   6   7  -7-144.413 806.240  20
  -7   7  -6 237.807 347.954  20
  -7   6   7-4.92457 645.391   4
  -7   6  -7 919.655 650.659   4
  -7   7   6 347.627 666.692   4
  -6   7   7 872.982 657.221   4
  -7   7  -6 444.860 641.605   4
   7   7   7-1040.94 927.413  20
   7  -7  -7-1399.39 1011.02  15
  -7  -7  -7-394.552 686.928  15
   7   7  -7-1393.41 943.615  20
  -7   7  -7-968.520 795.133  15
   7  -7   7-986.697 948.313  13
   7  -7  -7-859.657 862.541  13
  -7   7   7-793.151 707.695   4
  -7   7  -7-705.740 647.289   4
  -7  -7  -7-487.452 767.902   8
  -7  -7   7-221.517 719.306  11
  -7   7   7 719.583 707.313  11
  -7  -7   7-724.874 747.724  13
   7  -7  -7-1487.19 883.909   8
   0  -8   0-705.879 670.768   8
   0   0   8-760.262 734.557  11
  -8   0   0-889.329 632.100   8
   0   0  -8-86.0509 547.307   8
   0   0   8-76.5426 579.929  13
   0  -8   0 930.447 619.985  13
   0   8   0-221.451 622.781  20
   8   0   0-124.003 532.363  20
  -8   0   0-373.283 658.844   4
   0   0  -8 359.075 639.107  15
   0   8   1 48462.6 1645.51  20
  -8   0   1 42949.8 1671.89   4
  -8   1   0 36585.5 1543.75   4
   8   0   1 53434.0 1689.00  20
   8   0  -1 44540.5 1530.98  20
   8   1   0 43479.8 1539.58  20
   0   8  -1 46096.6 1602.56  20
  -1   8   0 45474.6 1482.78  20
   1   8   0 44095.9 1594.69  20
  -8   0   1 47647.1 1732.83  11
   1   0  -8 48488.6 1830.69  15
  -1   0  -8 42707.0 1735.46  15
   0   1  -8 48053.6 1847.07  15
   0  -1  -8 48376.1 1826.12  15
  -8   1   0 40311.1 1347.82  15
  -8   0  -1 45034.6 1554.38  15
   1  -8   0 40801.7 1672.00   8
   0  -8   1 44687.2 1665.63   8
  -1  -8   0 47221.9 1733.43   8
   0  -8  -1 44502.1 1732.00   8
   1   0   8 43198.6 1551.28  13
   1  -8   0 46178.0 1766.24  13
  -1  -8   0 48110.2 1833.23  13
   0   1   8 41481.7 1114.31  13
   0  -8  -1 45861.1 1679.08  13
   0  -8   1 42527.6 1747.96  13
  -1   0   8 41566.3 1360.67  13
  -1   0   8 45513.8 1629.39   4
  -8  -1   0 40616.4 1505.97   8
  -8   0  -1 38938.4 1512.14   8
  -8  -1   0 47226.7 1870.49   4
  -8   0  -1 37511.1 1618.12   4
  -1   0   8 41393.5 1697.97  11
   0   1   8 40301.8 1707.48  11
   0  -1   8 42808.1 1653.81  11
   1   0   8 41891.1 1724.09  11
  -1   0  -8 45757.8 1558.80   8
   0  -1  -8 47576.9 1551.27   8
  -1   1   8 43909.7 1635.74   4
  -1   8   1 40494.4 1437.32  20
  -8   1   1 35527.1 1542.25   4
  -8   1  -1 30741.1 1433.39   4
   1   8   1 37461.2 1503.57  20
   8   1   1 38837.8 1484.91  20
   8   1  -1 35793.9 1432.40  20
   1   8  -1 37293.3 1458.64  20
  -1   8  -1 35339.5 1272.31  20
   8  -1  -1 33580.0 1248.17  20
  -8  -1   1 36019.4 1542.17  11
  -8   1   1 37093.2 1500.62  11
   1  -1  -8 39760.8 1681.66  15
  -1  -1  -8 35474.4 1659.64  15
  -1   1  -8 37334.8 1618.81  15
   1   1  -8 39016.0 1628.52  15
   1  -8  -1 35654.5 1575.57   8
  -1  -8  -1 40006.4 1618.54   8
  -1  -8   1 38543.0 1559.27   8
   1  -8   1 35234.7 1572.97   8
  -8   1  -1 36879.0 1433.62  15
  -8  -1  -1 37688.1 1468.75  15
   1   1   8 34966.1 1271.71  13
  -1  -8  -1 39396.4 1547.74  13
  -1  -8   1 38563.2 1661.83  13
   1  -1   8 33881.8 1416.66  13
   1  -8  -1 35764.0 1490.73  13
   1  -8   1 33603.6 1582.81  13
  -1   1   8 28930.6 822.021  13
  -8  -1   1 37502.3 1651.65   4
  -8  -1   1 33562.7 1302.91   8
  -8  -1  -1 32897.9 1427.58   8
   1  -1   8 34420.2 1518.45  11
  -1   1   8 38685.1 1629.38  11
  -1  -1   8 34622.1 1532.22  11
  -1   1  -8 39079.5 1445.65   8
   1  -1  -8 36276.2 1282.45   8
  -1  -1  -8 36378.4 1445.51   8
   1   1  -8 38302.7 1301.58   8
  -2   0   8 3628.08 605.573   4
   2   8   0 4567.04 704.999  20
   0   8   2 4678.42 707.299  20
   8   0   2 4140.38 649.104  20
   8   2   0 3411.49 577.569  20
   8   0  -2 4797.67 648.653  20
   0   8  -2 4045.02 616.253  20
   8  -2   0 4383.53 501.892  20
  -8   0   2 2465.14 629.593   4
  -8   2   0 4601.00 723.799   4
   0  -2  -8 3303.48 706.705  15
   2   0  -8 4464.45 761.221  15
  -8  -2   0 4784.88 625.498  15
   0   2  -8 4004.54 776.025  15
  -2   0  -8 2976.34 721.783  15
  -8   0   2 4291.45 704.362  11
  -8   2   0 4165.68 679.741  11
   2  -8   0 3954.91 726.706   8
   0  -8   2 3750.90 658.903   8
   0  -8  -2 3827.28 714.626   8
  -8   0  -2 4552.85 779.535  15
   2  -8   0 4254.57 756.707  13
   0  -2   8 4113.42 698.882  13
  -2   0   8 3135.70 494.284  13
   0  -8  -2 3215.81 613.865  13
   0  -8   2 3312.02 703.475  13
  -2  -8   0 4055.49 739.022  13
  -8  -2   0 3959.15 680.532   8
  -2   0  -8 3358.81 684.814   8
  -8   0  -2 3688.09 701.374   8
   0  -2   8 3520.01 676.781  11
   0   2   8 2746.51 740.274  11
  -2   0   8 2585.55 630.703  11
  -2   8   0 3032.87 348.582  11
   0  -2  -8 3678.95 644.959   8
  -2  -8   0 4062.36 671.246   8
   2   0  -8 3963.72 533.374   8
  -2   1   8 2907.42 649.358   4
   8   1   2 3107.91 667.496  20
  -2   8   1 3705.28 635.253  20
   8  -1   2 3521.00 609.588  20
  -1   8   2 3806.75 683.980  20
   2   8  -1 2405.58 652.428  20
  -1   8  -2 2598.46 577.105  20
   1   8   2 3015.52 714.602  20
   8   2  -1 2386.07 656.503  20
   1   8  -2 2729.95 657.637  20
   2   8   1 2670.19 717.611  20
  -8   1   2 3734.65 826.903   4
  -8  -1   2 2877.07 775.425   4
  -8   2  -1 1529.73 626.897   4
  -8   2   1 2737.46 745.108   4
   8  -1  -2 3122.19 626.950  20
   8   2   1 3398.45 703.673  20
   8   1  -2 2670.27 699.561  20
   8  -2   1 2931.52 540.498  20
  -8   2   1 3207.73 706.861  11
  -8   1   2 2940.18 685.438  11
  -8  -1   2 3016.67 745.368  11
  -2  -1   8 2638.81 687.500  11
   1   2  -8 4616.07 861.779  15
  -1  -2  -8 3597.08 819.587  15
   1  -2  -8 3180.28 756.940  15
  -1   2  -8 3978.04 826.589  15
  -2  -1  -8 3257.88 797.810  15
   2  -1  -8 3793.52 778.974  15
  -2   1  -8 3361.07 773.338  15
  -8   1  -2 3179.37 752.579  15
   2   1  -8 2239.09 701.718  15
  -8  -1  -2 2951.24 845.549  15
   1  -8  -2 2985.86 763.243   8
   2  -8  -1 3381.21 778.473   8
   2  -8   1 2864.37 760.349   8
  -2  -8   1 3234.16 721.805   8
  -8  -2   1 1733.46 696.156  11
  -1  -8   2 3092.42 699.696   8
   1  -8   2 2623.08 707.507   8
  -8   2  -1 2219.37 617.105  15
   2   1   8 2738.96 603.675  13
   2  -1   8 2839.72 715.758  13
   1   2   8 3215.03 493.132  13
   1  -8  -2 2888.17 653.530  13
  -1  -8  -2 3044.83 682.872  13
  -1  -8   2 2949.88 771.621  13
   1  -8   2 2344.04 736.389  13
  -1  -2   8 3281.98 701.668  13
   1  -2   8 3739.65 716.940  13
  -2  -8   1 2819.45 771.658  13
   2  -8  -1 1972.70 678.611  13
  -2  -8  -1 3376.46 688.281  13
   2  -8   1 1286.02 608.301  13
  -8   1  -2 2169.34 692.056   8
  -1   2  -8 3899.32 715.592   8
  -2  -1  -8 3080.94 706.164   8
  -8  -1  -2 1918.52 684.804   8
  -8  -2  -1 2596.37 695.569   8
  -8   1  -2 3247.96 706.651   4
  -8  -2   1 1770.27 588.175   8
   1   2  -8 3123.73 569.639   8
  -1  -2   8 3434.28 739.405  11
  -1   2   8 4212.08 853.732  11
   1  -2   8 2958.43 689.555  11
  -2   1   8 4318.91 859.584  11
  -2   8   1 1692.56 457.267  11
   2   1  -8 3714.77 601.006   8
   1  -2  -8 2775.15 580.815   8
  -1  -2  -8 4566.81 778.703   8
  -2   1  -8 3405.88 711.934   8
  -1  -8  -2 3119.30 799.706   8
  -2  -8  -1 3154.17 756.520   8
  -2   2   8 2072.44 636.978   4
  -2  -2   8 2365.77 464.093   4
  -2   8   2-31.4636 629.289   4
   8  -2  -2 1827.96 545.343  20
   8   2  -2 2966.13 780.015  20
   8   2   2 3025.45 752.174  20
   2   8  -2 1560.18 657.525  20
   8  -2   2 2743.89 503.614  20
   2   8   2 2201.50 705.887  20
  -2   8   2 3397.52 661.410  20
  -8   2  -2 489.863 623.345   4
  -8   2   2 1958.17 721.091   4
  -8   2   2 2283.66 647.413  11
  -2  -2   8 2903.20 713.606  11
  -2   2  -8 4306.44 857.280  15
   2  -2  -8 2764.86 759.876  15
   2   2  -8 4144.23 832.953  15
  -8  -2   2 1805.92 697.506  11
   2  -8  -2 2420.36 730.959   8
  -8  -2  -2 1123.78 699.841  15
  -2  -2  -8 3089.57 808.606  15
  -8   2  -2 2378.67 709.452  15
   8  -2   2 2153.81 804.547  13
   2  -2   8 2231.96 694.148  13
   2   2   8 1875.18 521.590  13
   2  -8   2 2038.91 722.825  13
  -2  -8  -2 3841.73 743.086  13
  -2  -2   8 3647.82 731.069  13
  -2  -8   2 2164.24 757.966  13
   2  -8  -2 1808.59 664.646  13
  -8  -2  -2 1012.23 634.851   8
  -2   2  -8 3266.43 731.309   8
  -8  -2   2 3061.90 841.277   4
  -8  -2   2 1517.11 533.799   8
   2  -2   8 2635.68 703.246  11
  -2   2   8 4003.60 833.560  11
   2  -2  -8 2046.28 568.743   8
  -2  -2  -8 3156.66 723.703   8
  -2  -8  -2 2737.94 762.032   8
  -2  -8   2 2030.68 653.894   8
  -3   8   0 332.460 546.984   4
  -3   0   8 499.803 506.085   4
   8   0  -3 630.014 596.502  20
   3   8   0 797.016 616.164  20
   8   3   0-618.915 728.009  20
   8  -3   0 848.406 384.643  20
  -3   8   0 535.532 481.812  20
   0   8  -3 1403.32 584.740  20
  -3   8   0 591.137 234.719  11
  -3   0   8 688.916 609.867  11
  -8   0   3 1084.45 605.795  11
  -8   0   3 469.262 618.427   4
  -8   3   0 651.963 581.606   4
   8   0   3 1210.73 590.737  20
   0   8   3 997.858 603.841  20
   3   0  -8 2178.15 672.748  15
   0  -3  -8 890.745 624.084  15
  -8   3   0-273.611 700.378  11
   3  -8   0 1530.39 699.809   8
   0  -8   3 1121.25 608.374   8
  -8   0  -3 1491.07 787.897  15
  -8  -3   0 1599.78 659.659  15
   0   3  -8 772.954 711.973  15
  -3   0  -8 646.782 655.315  15
   8  -3   0 878.082 643.957  13
   3   0   8 956.944 593.249  13
   3  -8   0 962.289 671.262  13
   0  -3   8 303.921 654.460  13
   0  -8   3-192.101 683.093  13
  -3  -8   0 2041.94 687.757  13
   0  -8  -3 41.6798 530.289  13
  -3   0  -8 1887.49 680.875   8
  -8  -3   0-277.260 696.493   8
  -8   0  -3 36.9648 602.414   8
   0  -3   8 596.440 580.033  11
   0   3   8 479.092 780.491  11
   3   0  -8 1809.82 449.480   8
   0  -8  -3 1127.39 664.044   8
  -3  -8   0 1018.54 621.561   8
   0  -3  -8 620.076 541.866   8
  -3   8  -1 10710.5 886.003   4
   3   8  -1 9773.36 908.747  20
  -1   8  -3 11250.6 864.510  20
   8   3  -1 10307.1 929.592  20
   3   8   1 12349.1 1061.38  20
   8  -3   1 8222.32 533.593  20
  -3   8  -1 9445.68 687.422  20
   8   1  -3 10741.7 972.789  20
   1   8  -3 11992.6 982.872  20
   8  -3  -1 10064.5 651.855  20
   8   3   1 11143.5 968.676  20
   8  -1  -3 11607.8 893.107  20
  -1   8   3 12888.4 1008.21  20
   1   8   3 12083.5 988.985  20
   8   1   3 13480.6 1045.13  20
   8  -1   3 12170.6 855.538  20
  -8  -1   3 12046.5 1045.89  11
  -8   3   1 11441.4 932.511  11
  -8   1   3 12034.3 924.921  11
  -3   1   8 11879.5 928.353   4
  -8   3   1 11049.7 1007.57   4
  -8   3  -1 11307.6 986.641   4
  -3  -1   8 7990.64 746.101   4
  -8   1   3 11238.9 1008.15   4
  -3   8   1 10833.3 937.714   4
  -8  -1   3 9747.87 932.922   4
  -1  -8  -3 10272.4 925.387  15
   1  -3  -8 13284.9 1105.95  15
   3  -1  -8 12089.2 1042.56  15
  -3   1  -8 12602.2 1111.26  15
  -3  -1  -8 11989.8 1066.87  15
  -1  -3  -8 11811.6 1071.24  15
   3   1  -8 11421.7 991.910  15
  -1   3  -8 10782.0 1027.63  15
   1   3  -8 14955.4 1154.75  15
  -3  -8  -1 13547.8 1069.97   8
   3  -8  -1 11916.1 1088.50   8
  -1  -8   3 12305.1 947.943   8
   1  -3  -8 11394.9 917.905   8
  -1  -8  -3 11469.6 1017.01   8
  -3  -8   1 12338.6 968.833   8
   1  -8  -3 11763.4 1067.50   8
  -8   3  -1 10747.0 943.866  15
  -8   1  -3 11103.0 1071.35  15
  -8  -3   1 7466.51 445.474  15
  -8  -1  -3 10727.6 1086.08  15
   8  -3   1 11024.3 1043.32  13
   8  -3  -1 12993.3 1112.54  13
   3  -1   8 11262.0 1021.86  13
   8  -1   3 12557.1 1117.64  13
   3  -8   1 11144.8 1072.20  13
   3  -8  -1 12027.4 1061.04  13
  -1  -3   8 10202.7 911.403  13
   1  -3   8 11320.3 1013.47  13
   1  -8  -3 9663.85 791.098  13
  -1  -8   3 9650.38 987.234  13
   1  -8   3 10462.0 1026.02  13
  -3  -8  -1 11861.3 1001.12  13
  -1  -8  -3 11940.8 911.771  13
  -3  -1   8 13074.1 857.688  13
  -3  -8   1 14231.2 1159.14  13
  -8   1  -3 9875.22 971.298   8
  -8   1  -3 10405.5 958.508   4
  -3   1   8 10255.8 957.794  11
   1  -3   8 11145.5 921.123  11
  -3   8   1 7722.89 497.005  11
  -1   3   8 13302.6 1136.45  11
  -3  -1   8 11909.0 1004.44  11
  -1  -3   8 10819.0 901.403  11
   3   1  -8 12574.1 637.912   8
  -8  -3   1 11925.8 967.484   8
  -3  -1  -8 12462.1 1047.22   8
  -3   1  -8 11732.3 1023.75   8
  -1  -3  -8 11968.0 1017.28   8
  -8  -1  -3 11119.4 1055.50   8
  -8  -3  -1 10661.3 1015.65   8
  -3   8   2 18281.0 1178.36   4
  -3   8  -2 20725.1 1095.59   4
  -2   8   3 17302.8 1207.67   4
  -3   8  -2 18893.2 953.399  20
   8   3   2 24323.2 1389.95  20
  -2   8  -3 18444.3 987.071  20
   2   8  -3 21657.1 1352.58  20
   3   8  -2 19856.9 1243.07  20
   8   2  -3 21697.3 1324.54  20
   8   3  -2 20470.5 1344.93  20
   8  -2  -3 21746.9 1085.50  20
   8   2   3 27669.7 1455.77  20
   8  -3   2 13896.2 634.837  20
  -3   8   2 22683.2 1101.40  20
   3   8   2 23632.9 1408.72  20
   3   2   8 19858.2 1395.69  20
  -2   8   3 22029.2 1254.45  20
   2   8   3 20764.2 1260.01  20
  -8   3   2 23089.5 1193.14  11
  -8   2   3 20376.1 1132.79  11
  -2  -3   8 18955.4 778.290   4
  -2   3   8 22042.8 1250.07   4
  -3   2   8 22695.5 1202.98   4
  -3  -2   8 17713.5 870.843   4
  -8  -2   3 23242.8 1352.63   4
  -8   3  -2 20964.1 1214.47   4
  -8   2  -3 19704.3 1146.01   4
  -3  -8  -2 20325.3 1117.53  15
   3  -2  -8 24143.7 1410.03  15
  -2  -8  -3 22657.9 1235.74  15
   2  -3  -8 22783.8 1333.93  15
  -8  -3  -2 21925.4 1251.68  15
   2   3  -8 27768.4 1443.24  15
  -8  -2  -3 22750.9 1342.03  15
  -3   2  -8 24502.1 1441.07  15
   3   2  -8 24347.5 1314.16  15
  -2   3  -8 17458.8 1228.96  15
  -3  -8  -2 25725.6 1425.66   8
  -2  -8   3 24133.9 1203.75   8
  -2  -8  -3 26542.8 1446.95   8
  -3  -8   2 21755.3 1142.58   8
   2  -3  -8 21710.5 1172.06   8
   3  -2  -8 20994.1 1015.49   8
  -8   2  -3 21639.2 1338.35  15
  -8   3  -2 21358.6 1257.57  15
   3  -8   2 21139.6 1409.38  13
   3  -8  -2 23084.4 1378.52  13
   3  -2   8 20678.9 1323.60  13
   2   3   8 17179.8 786.663  13
   2  -3   8 21133.5 1342.77  13
   2  -8   3 19739.5 1356.13  13
   2  -8  -3 18519.0 1060.61  13
  -2  -3   8 24792.1 1347.20  13
  -3  -8  -2 20412.1 1148.32  13
  -3  -8   2 24686.4 1461.09  13
  -3  -2   8 24002.5 1213.91  13
  -2  -8  -3 21804.7 1180.44  13
  -2   3  -8 27581.1 1422.09   8
  -3   2  -8 22663.9 1328.72   8
  -2   8   3 19931.9 1019.70  11
  -2   3   8 25870.5 1458.92  11
   2  -3   8 19415.9 1144.50  11
  -3  -2   8 26512.8 1420.46  11
  -2  -3   8 26910.0 1367.30  11
  -8  -3   2 22991.5 1132.32   8
  -2  -3  -8 23632.4 1322.24   8
  -8  -3  -2 19620.6 1286.51   8
  -3  -2  -8 22132.1 1324.33   8
  -8  -2  -3 19824.2 1285.31   8
   8  -3   3 8033.47 562.599  20
   8   3   3 15843.9 1247.39  20
   3   8   3 10621.5 1041.16  20
  -3   8   3 12845.5 961.295  20
  -8   3   3 13018.3 978.997  11
  -8   3  -3 9341.58 884.318   4
  -3   3   8 11366.4 975.915   4
  -3  -8  -3 12495.2 973.593  15
   3  -3  -8 13314.5 1127.09  15
   3   3  -8 14259.1 1111.94  15
  -8  -3  -3 10575.3 996.332  15
  -3  -8   3 9711.07 822.007   8
   3  -3  -8 11944.4 911.076   8
  -8   3  -3 10267.7 1010.57  15
   3  -3   8 9741.83 1016.78  13
   3  -8  -3 11915.3 994.996  13
   3   3   8 6770.44 672.150  13
   8   3  -3 13633.8 1172.68  20
   8  -3  -3 12040.2 833.661  20
   3   8  -3 14331.0 1159.90  20
  -3  -8  -3 11451.4 898.580  13
  -3  -3   8 15171.2 1135.59  13
  -8  -3   3 7838.98 718.743   8
  -8  -3   3 11690.7 1183.17   4
  -3   3  -8 15687.7 1182.17   8
  -3  -3   8 19959.9 1292.97  11
  -3   8   3 12826.0 878.993  11
  -8  -3  -3 9686.03 1041.02   8
  -3  -3  -8 11060.9 1009.47   8
   4   8   0-359.752 682.585  20
   8   4   0-1338.94 788.494  20
   8  -4   0 88.7916 289.683  20
   0  -4   8-1014.96 659.100  11
  -4   8   0 401.957 292.171  11
  -8   4   0 114.723 611.713   4
  -8   0   4-658.831 695.851   4
   8   0   4 832.946 608.296  20
   0   8   4 292.140 628.251  20
  -4   8   0-123.204 420.370  20
  -4  -8   0-406.340 527.692  15
   4   0  -8-322.462 661.167  15
   0  -8   4 534.670 583.211   8
   0   4  -8-851.254 788.690  15
  -8  -4   0-28.6061 699.540  15
  -8   0  -4 340.252 732.877  15
   0  -4  -8 73.3415 608.741   8
   4   0  -8 210.915 357.273   8
  -4  -8   0 1434.15 646.413   8
   4   0   8-921.607 713.596  13
   4  -8   0-1627.55 956.412  13
  -4  -8   0-1439.69 806.459  13
   0  -4   8-569.241 686.892  13
   0  -8  -4 57.1180 491.509  13
  -4   0  -8 461.611 658.618   8
  -8  -4   0-415.133 762.592   8
  -4   8   0 815.749 608.442   4
  -4   0   8-321.976 570.663   4
   8   0  -4 199.806 611.849  20
   0   8  -4 99.6017 600.866  20
  -4   1   8 1434.67 520.544   4
  -4  -1   8 2401.98 559.129   4
  -4   8  -1 3061.61 642.862   4
   8   1  -4 1886.14 686.517  20
   8  -1  -4 3955.50 772.800  20
  -1   8  -4 2368.55 573.258  20
   1   8  -4 3088.65 700.520  20
   4   8  -1 692.894 721.476  20
  -4   8  -1 2058.61 445.660  20
   8   4  -1 1349.53 643.657  20
   8   4   1 1777.57 651.899  20
   8  -1   4 3232.09 625.868  20
   8  -4  -1 1756.72 370.352  20
  -8   1   4 366.529 677.806  11
  -4   8   1 1883.34 376.786  11
  -8   4   1 3836.39 708.318  11
  -1  -4   8 2872.36 699.866  11
  -8  -1   4 1793.93 627.854   4
  -8   4  -1 2564.46 693.979   4
  -4   8   1 4008.23 755.111   4
   4   1   8 161.681 899.972  20
  -1   8   4 3192.51 726.790  20
  -4   8   1 1557.52 437.404  20
   4  -1  -8 3097.83 763.254  15
   1   8   4 3093.99 760.618  20
   8   1   4 2354.21 690.716  20
   8  -4   1 774.338 199.201  20
   1  -4  -8 604.521 674.942  15
   8   1  -4 1925.60 354.240  15
  -4  -8  -1 792.688 490.635  15
  -8  -4   1 2518.50 415.964  15
  -4  -8   1 3814.12 698.244   8
  -4  -8  -1 4168.97 813.565   8
  -1  -8   4 2932.51 686.469   8
   1   4  -8 324.622 769.220  15
   4   1  -8 1941.41 670.867  15
  -8  -1  -4 2700.57 837.006  15
  -8   1  -4 3873.70 889.217  15
  -1   4  -8 1306.05 759.711  15
   4  -1   8 2893.93 810.068  13
   8  -4  -1 916.465 767.770  13
   4  -8   1-671.020 914.783  13
   4   1   8 1023.94 606.031  13
   4  -8  -1-302.626 865.604  13
  -4  -8   1-1.82031 727.985  13
   1  -4   8 2343.89 731.003  13
  -4  -1   8 4024.72 639.120  13
  -1  -4   8 487.186 772.202  13
  -1  -8  -4 2449.91 558.416  13
   1  -8  -4 1915.57 525.328  13
  -4  -1  -8 2833.19 754.787   8
  -4   1  -8 1380.71 660.988   8
  -8  -4   1 561.513 761.681   8
  -8  -4  -1 1992.58 754.411   8
  -4  -8  -1 1416.47 670.525  13
   1  -4   8 1707.97 581.966  11
   4  -1  -8 1041.70 433.639   8
   1  -4  -8 1224.30 576.223   8
  -1  -4  -8 2448.07 687.008   8
  -2   4   8 8439.37 940.661   4
   8   4   2 10600.4 1100.94  20
  -4   8  -2 8046.96 636.986  20
   2   8  -4 13385.0 1139.00  20
  -2   8  -4 10259.9 847.524  20
   8  -2  -4 13393.2 1054.95  20
   8  -4  -2 7822.10 589.795  20
   8   2  -4 6740.22 897.534  20
   8   2   4 9016.96 1006.92  20
  -2   8   4 10177.0 992.254  20
   8  -2   4 8112.15 713.571  20
   2   8   4 8549.71 981.595  20
  -8   2   4 9351.56 901.238  11
  -8   4   2 12258.6 969.886  11
  -4  -2   8 9287.91 789.686   4
  -4   8   2 11743.0 1063.85   4
  -4   8  -2 10438.5 883.090   4
  -8   2  -4 7827.86 832.879   4
  -2  -4   8 6638.27 479.322   4
  -8  -2   4 6578.96 884.320   4
  -4   2   8 7559.09 826.010   4
  -8   4  -2 8867.56 960.762   4
  -2  -8  -4 8993.69 935.567  15
   2  -4  -8 11030.7 1073.29  15
   4  -2  -8 11438.6 1032.78  15
  -4  -8  -2 8625.90 799.206  15
   4   2  -8 10543.7 1018.62  15
  -8  -2  -4 11405.8 1086.58  15
  -8  -4  -2 9553.04 945.308  15
  -2  -8   4 8267.17 808.759   8
   4  -2  -8 9489.27 786.627   8
  -4  -8  -2 14014.2 1221.68   8
  -4  -8   2 10976.2 909.307   8
   2  -4  -8 10407.5 965.655   8
  -2   4  -8 11682.1 1151.56  15
   2   4  -8 8627.74 999.107  15
  -8   4  -2 8974.83 971.890  15
  -8   2  -4 7583.32 973.594  15
   4  -8  -2 8676.23 1035.29  13
   4   2   8 7539.05 816.065  13
   8  -4  -2 9659.26 1045.33  13
   2   4   8 5714.41 466.302  13
   4  -2   8 10531.7 1134.13  13
  -2  -4   8 9877.40 1052.21  13
   2  -4   8 8929.62 1071.23  13
   2  -8  -4 6480.21 714.981  13
  -4  -8  -2 10886.1 961.091  13
  -4  -2   8 10496.6 894.285  13
  -2  -8  -4 8595.01 791.653  13
  -4   2  -8 10580.7 1059.62   8
  -2   8   4 8314.93 877.533  11
  -2  -4   8 17593.7 1212.76  11
   2  -4   8 8135.93 829.031  11
  -8  -4  -2 11468.8 1147.81   8
  -2  -4  -8 9245.29 980.811   8
  -4  -2  -8 9578.81 1055.01   8
  -8  -4   2 8937.36 904.262   8
  -3   8   4 17783.1 1298.00   4
  -3   8  -4 20193.3 1001.68  20
  -4   8  -3 17807.6 885.303  20
   8  -3  -4 23994.4 1229.05  20
   3   4   8 25042.1 1706.67  20
   8   3   4 22226.1 1468.88  20
  -3   8   4 21344.7 1307.36  20
  -8  -3   4 21697.0 1321.50  11
  -8   3   4 21440.4 1239.60  11
  -8  -4   3 16733.2 1221.40  11
  -8   4   3 22589.1 1174.59  11
  -4   8  -3 19258.4 1042.29   4
  -3   4   8 17969.2 1219.19   4
  -4  -3   8 17675.2 978.189   4
  -8   4  -3 19778.2 1241.33   4
  -3  -4   8 16620.4 803.402   4
  -4   3   8 18500.9 1196.59   4
  -8   3  -4 16797.2 1132.94   4
  -8  -3   4 21774.7 1380.53   4
  -8   4   3 21615.7 1425.51   4
  -8   3   4 21696.2 1431.41   4
  -3  -8  -4 22501.6 1285.71  15
   3  -4  -8 25020.6 1493.64  15
   4  -3  -8 23729.6 1415.73  15
  -4  -8  -3 22097.9 1196.14  15
  -8  -4  -3 20209.7 1245.36  15
  -8  -3  -4 20051.7 1327.74  15
  -4  -3  -8 20701.2 1391.64  15
   4   3  -8 23338.1 1302.28  15
  -3  -4  -8 22519.0 1414.98  15
  -3  -8   4 17718.5 1014.08   8
   3  -4  -8 23064.5 1313.48   8
  -4  -8   3 19231.7 1080.60   8
   4  -3  -8 23412.6 1250.05   8
  -3  -8  -4 25131.3 1558.50   8
   3   4  -8 22358.6 1329.84  15
  -4   3  -8 22215.3 1434.37  15
   4  -8  -3 22319.0 1411.41  13
   3   4   8 16820.0 882.523  13
   3  -4   8 17549.9 1342.70  13
   4   3   8 19674.2 1103.49  13
   3  -8   4 20956.6 1564.64  13
   4  -8   3 19712.2 1451.46  13
   4  -3   8 19483.7 1409.66  13
   8  -3   4 23472.5 1571.03  13
   8  -4  -3 21625.1 1358.05  13
   8  -4   3 22819.6 1597.13  13
   3  -8  -4 17533.4 1072.27  13
  -4  -8  -3 24700.1 1280.77  13
  -4  -8   3 27052.2 1594.05  13
  -3  -8  -4 22559.9 1167.89  13
  -3  -4   8 24327.4 1474.45  13
  -3  -8   4 23588.2 1558.83  13
  -4  -3   8 20806.3 1276.01  13
  -4   3  -8 24571.3 1478.81   8
   3  -4   8 16688.0 1056.11  11
  -3  -4   8 26649.1 1474.42  11
  -3   8   4 22223.1 1223.57  11
  -4   8   3 16732.9 896.555  11
  -8  -4   3 20460.0 1147.57   8
   4  -4  -8 27871.3 1577.97  15
  -4  -8  -4 23768.4 1318.09  15
  -8  -4   4 20138.0 1312.71  11
  -4  -8   4 20498.1 1267.60  11
  -8   4  -4 20465.2 1250.95   4
  -4   8   4 19073.0 1298.18   4
  -4   8  -4 20606.6 1038.41   4
  -4   4  -8 15718.5 635.582   4
  -4  -4   8 17278.2 941.839   4
  -8   4   4 24379.3 1484.56   4
  -4  -4  -8 23882.5 1459.97  15
  -8  -4  -4 20254.6 1304.50  15
   4  -4  -8 24750.8 1404.36   8
   4  -8  -4 18311.3 1296.83   8
  -4  -8   4 18862.8 1022.53   8
  -4  -8  -4 25968.5 1526.42   8
  -4   4  -8 23796.0 1544.60  15
   4   4  -8 24550.2 1248.56  15
  -8   4  -4 20359.1 1338.96  15
   8  -4  -4 21441.0 1407.78  13
   8  -4   4 24688.7 1664.34  13
   4  -8  -4 23796.1 1389.71  13
   4  -4   8 22186.1 1471.10  13
   4  -8   4 22735.3 1633.72  13
  -4  -4  -8 19259.0 1301.74   8
  -8  -4  -4 23856.0 1527.65   8
  -4  -4   8 23208.1 1428.81  13
  -4  -8   4 28772.2 1638.22  13
  -8   4   4 22871.8 1240.78  11
  -4   8   4 18223.0 1078.25  11
  -4   4   8 22080.5 1373.91  11
   8   4  -4 20944.4 1444.70  20
   4   8  -4 26496.8 1585.14  20
   4   4  -8 24885.6 1613.31  20
   8  -4  -4 24623.7 1197.01  20
  -4   8  -4 17638.3 896.107  20
   4   8   4 22455.3 1456.87  20
   4   4   8 25918.3 1735.37  20
   8   0   5 14607.9 1128.60  20
   0   8   5 12213.9 1149.43  20
  -8   0   5 9563.16 942.928  11
   0  -8   5 9938.60 708.752  11
  -5   0   8 9558.64 875.503   4
  -5   8   0 14829.2 1156.94   4
  -5  -8   0 6315.81 628.681  15
   0  -5  -8 7811.05 945.049  15
   0  -8  -5 8831.60 1028.14  15
   8   0  -5 8209.87 651.358  15
  -5   0  -8 10997.4 1152.91  15
  -8  -5   0 10840.9 974.663  15
   5   0  -8 9830.63 974.489  15
   5   0  -8 9125.75 547.291   8
   0  -5  -8 8170.92 943.333   8
   0  -8   5 13086.1 1083.08   8
  -5  -8   0 13709.7 1026.28   8
   0  -8  -5 7761.39 923.469   8
  -8   5   0 6741.52 744.250  11
   0   5  -8 16392.6 1308.04  15
  -8   0  -5 10485.0 1137.49  15
   5  -8   0 9922.10 1167.34  13
   0  -8   5 9034.21 1043.97  13
   5   0   8 6380.56 855.834  13
   0  -5   8 11371.0 1134.37  13
  -8   0  -5 11524.6 1084.85   8
  -5   0   8 21042.4 1402.37  11
   0  -5   8 11059.4 937.694  11
   8   0  -5 15733.7 1290.82  20
   0   8  -5 7549.38 844.343  20
   5   8   0 11137.3 1076.18  20
  -8  -5   0 15557.2 1298.35   8
   8  -5  -1 1717.41 294.601  20
   8  -1  -5 7101.95 1006.60  20
  -1   8  -5 143.704 671.134  20
   1   8  -5 1304.76 675.560  20
   8   1  -5 4299.37 893.707  20
   5   8  -1 3370.71 802.197  20
   5   8   1 2662.34 817.619  20
   8   1   5 5803.38 929.383  20
  -8   5   1 3391.48 709.648  11
   1  -8   5 1659.39 406.037  11
   1  -5   8 823.323 596.149  11
  -8  -1   5 2590.05 712.763  11
  -5   8  -1 6616.74 876.329   4
  -5  -1   8 5159.64 752.784   4
  -5   8   1 7051.56 999.094   4
  -8   5  -1 5675.36 987.910   4
   5  -1  -8 5723.10 890.597  15
  -1  -5  -8 6733.84 1009.38  15
  -1   8   5 2988.09 794.206  20
   8  -1   5 848.565 580.586  20
   1   5   8 2667.72 933.098  20
  -5   1  -8 6732.31 1048.44  15
  -5  -8  -1 2463.92 564.315  15
  -8  -1  -5 4940.16 943.833  15
  -5  -8   1 1300.77 456.368  15
   8   1  -5 1663.76 459.451  15
   1  -8  -5 2697.61 838.774  15
  -1  -8   5 4696.78 761.249   8
  -5  -8   1 6333.09 806.171   8
   1  -5  -8 3892.47 807.030   8
  -1  -5  -8 5114.12 864.855   8
  -1   5  -8 8665.65 1141.88  15
   5   1  -8 3522.12 789.451  15
   1   5  -8 6766.66 997.771  15
  -5  -1  -8 1534.83 774.677  15
  -8  -5   1 2008.53 615.303  15
  -5  -8  -1 2917.60 694.007   8
   5  -1  -8 1197.58 469.066   8
  -1  -8  -5 3634.10 914.430   8
  -8  -5  -1 5377.02 990.202   8
   1  -8  -5 2454.40 770.689   8
  -8  -1  -5 4706.10 925.333   8
   5  -8  -1 1408.92 770.289  13
   5  -1   8 2165.77 793.419  13
   5   1   8 3558.12 782.020  13
  -1  -5   8 3344.39 827.137  13
  -1  -8   5 3097.64 859.919  13
   1  -5   8 2997.32 786.654  13
  -5  -8  -1 6328.44 903.738  13
  -1  -8  -5 2446.77 564.722  13
   1  -8   5 2535.92 810.856  13
  -8  -5   1 2978.19 863.412   8
  -8   1  -5 1041.86 715.960   8
  -5   1  -8 4346.20 889.814   8
  -5   1   8 1469.64 589.906   4
  -5   1   8 8238.83 1093.32  11
  -5  -1   8 10780.4 1154.73  11
  -5   8   1 2580.70 496.362  11
  -1  -5   8 7163.02 900.845  11
  -2  -5   8 879.789 289.682   4
  -5   2   8-30.4170 695.969   4
  -8   5   2 1501.66 688.292   4
   2   8  -5-1067.15 924.052  20
   8  -5  -2 701.401 338.987  20
  -2   8  -5 1782.96 514.685  20
   8  -2  -5 3604.52 807.915  20
   5   8   2-541.842 884.547  20
   8   5  -2 170.601 791.030  20
   5   8  -2 1892.92 741.382  20
  -8  -2   5 1222.50 670.184  11
  -8   5   2 3252.59 672.376  11
  -5  -2   8 3192.48 794.804  11
  -8   2   5 3265.89 792.448   4
  -5  -2   8 3239.30 645.051   4
  -8   2  -5 1670.52 600.994   4
  -5   8  -2 3292.58 721.304   4
  -8   5  -2 3159.85 787.911   4
   8  -2   5 2541.86 581.084  20
  -2  -5  -8 4240.22 917.888  15
   8   2   5 3559.50 854.937  20
   2   5   8 2436.67 919.044  20
   2  -8  -5-851.735 993.902  15
  -2   8   5 3623.09 831.031  20
   5  -2  -8 2882.14 726.883  15
  -5  -8  -2 2566.13 597.001  15
   5  -8  -2 3912.25 878.418   8
  -2  -8  -5 3332.38 859.705   8
   5  -2  -8 3677.97 646.430   8
  -2  -8   5 1299.66 535.657   8
  -2  -8   5 1991.72 602.057  11
  -8  -2  -5 2488.40 804.966  15
   2   5  -8 6452.94 923.573  15
  -8  -5  -2 2347.04 677.726  15
   5   2  -8 2689.98 739.484  15
  -5   2  -8 2869.72 848.460  15
   8  -2   5 2609.63 861.372  13
   5   2   8 3249.23 720.157  13
   2   5   8 1871.08 347.946  13
   8  -5   2 3264.81 907.028  13
   5  -2   8 3415.97 882.371  13
   5  -8   2 794.973 806.770  13
   8  -5  -2 623.929 733.596  13
   5  -8  -2 1478.54 790.375  13
  -5  -2   8 4450.49 744.092  13
   2  -5   8 633.906 753.107  13
  -2  -5   8 1895.52 742.379  13
   2  -8  -5 941.101 469.672  13
   2  -8   5 556.807 742.691  13
  -2  -8   5 1906.17 773.093  13
  -5  -8  -2 5302.57 785.165  13
  -2  -8  -5 2794.25 583.061  13
  -8  -5   2 1205.99 791.554   8
   2  -5   8 1424.42 592.896  11
  -2  -5   8 4573.62 808.720  11
  -5   2   8 4785.40 925.048  11
  -2   8   5 1272.13 674.627  11
  -5  -8   2-1759.42 967.635  13
  -5  -8   2 3834.39 635.332   8
   2  -5  -8 2891.22 751.093   8
  -8  -2  -5 3509.33 895.799   8
   2  -8  -5 1209.85 653.276   8
  -3   8   5 7303.17 971.368   4
   5   8  -3 7017.19 995.381  20
   8  -3  -5 7872.89 910.565  20
   5   3  -8 7770.46 1126.55  20
  -5   8  -3 4205.40 461.958  20
   8   3  -5 2949.22 757.676  20
  -3   8  -5 4926.24 619.939  20
   3   5  -8 6972.80 1010.53  20
   5   8   3 1897.32 772.914  20
  -3   8   5 7140.74 982.459  20
   8   5   3 5750.74 938.686  20
   3   5   8 7240.80 1128.77  20
   3   8   5 6438.65 933.104  20
   5   3   8 6850.85 1073.34  20
   8   5  -3 4735.45 880.142  20
  -8  -3   5 7740.72 923.974  11
  -3  -8   5 5429.79 774.232  11
  -8  -5   3 4860.33 847.379  11
  -8   5   3 8361.50 837.943  11
  -8   5   3 7192.86 941.548   4
  -5   8   3 6632.27 931.216   4
  -8   5  -3 5282.70 854.555   4
  -5   8  -3 6883.57 794.305   4
  -3   5   8 4919.23 837.674   4
  -8   3  -5 2448.22 636.332   4
  -3  -5   8 3706.63 485.660   4
  -8   3   5 7884.82 977.827   4
  -5  -3   8 5476.22 708.925   4
  -5  -8  -3 6534.47 786.454  15
   5  -3  -8 8758.39 986.160  15
  -3  -5  -8 6598.46 945.627  15
  -8  -5  -3 6324.97 828.669  15
  -8  -3  -5 6270.64 928.526  15
  -5  -8   3 6905.71 743.386   8
  -3  -8  -5 8070.34 1060.17   8
   5  -8  -3 4765.52 880.439   8
   5  -3  -8 7667.15 877.213   8
   3  -5  -8 7655.29 966.939   8
   3  -8  -5 4296.74 825.802   8
  -5  -3  -8 4122.54 818.974  15
  -3   5  -8 7418.26 1030.79  15
  -5   3  -8 8721.20 1102.18  15
   3   5  -8 8852.80 953.374  15
   5   3   8 7619.05 867.818  13
   8  -3   5 6498.72 1091.14  13
   8  -5   3 7801.81 1156.64  13
   5  -8  -3 6555.69 1004.46  13
  -8   5  -3 3801.84 778.086  15
   5  -3   8 5838.71 1013.72  13
  -3   8  -5 4509.10 809.330  15
  -8   3  -5 769.633 813.565  15
   8  -5  -3 4715.31 920.255  13
   3  -8   5 6354.36 1022.29  13
   5  -8   3 4598.87 911.072  13
   3  -8  -5 3572.41 622.963  13
  -3  -8   5 6171.91 990.741  13
  -5  -8   3 3694.75 755.521  13
  -5  -3   8 6351.74 861.570  13
  -3  -5   8 7379.02 1022.93  13
  -5  -3  -8 2925.70 760.970   8
  -5   3  -8 4754.93 592.798   4
   3  -5   8 4982.99 715.021  11
  -5  -3   8 7656.32 974.335  11
  -3  -5   8 7830.84 973.633  11
  -3   8   5 7325.83 894.292  11
  -3   5   8 3981.85 808.251  11
  -5   8   3 8503.00 713.517  11
  -5   3   8 6027.09 889.537  11
  -5  -8  -3 5357.51 850.379   8
  -3  -5  -8 2929.55 732.233   8
  -8  -5  -3 7611.90 1035.83   8
  -3  -8   5 2734.68 554.255   8
  -8  -5   3 6487.44 909.378   8
  -8  -3  -5 9655.99 1122.12   8
   5   8   4 8921.24 1128.05  20
   8   5   4 9434.60 1158.91  20
   5   4   8 8397.89 1154.45  20
   4   5   8 10013.0 1210.23  20
   8   4   5 7617.52 1092.66  20
   4   8   5 6688.82 989.655  20
  -4  -8  -5 7613.69 938.725  15
   5  -4  -8 8413.53 1054.10  15
  -8   4  -5 5293.07 832.720   4
  -4   5   8 5804.76 828.602   4
  -8   5   4 7975.52 1018.17   4
  -5   8   4 6430.80 940.071   4
  -5   8  -4 6519.22 723.597   4
  -4   8   5 8093.22 995.565   4
  -8   5  -4 5395.96 820.221   4
  -5  -4   8 5733.70 723.499   4
  -5   4  -8 5560.33 609.066   4
  -4  -5   8 5147.91 619.314   4
  -5   4   8 5703.01 820.932   4
  -8   4   5 6682.39 974.108   4
   8   4  -5 6059.80 994.533  20
   5   8  -4 8937.67 1071.13  20
   5   4  -8 7950.13 1099.79  20
   8  -5  -4 7727.12 785.493  20
   8   5  -4 6135.09 991.745  20
  -4   8  -5 5886.52 620.335  20
   4   5  -8 9070.19 1133.24  20
  -5   8  -4 4612.27 543.998  20
   4   8  -5 7222.45 1035.69  20
  -4  -5  -8 6216.72 950.268  15
  -5  -4  -8 8512.92 1066.52  15
  -8  -5  -4 5202.17 877.233  15
  -8  -4  -5 5988.10 922.731  15
  -4   5  -8 7316.56 1015.31  15
  -8   4  -5 5272.74 882.460  15
  -5   4  -8 10272.3 1153.88  15
   4   5  -8 8006.80 820.168  15
   5  -4  -8 9566.12 1057.63   8
  -4  -8  -5 7277.40 995.855   8
   5  -8  -4 5339.31 910.776   8
   4  -8  -5 4963.43 888.480   8
  -5  -8   4 7387.93 769.341   8
  -4  -8   5 5144.45 647.175   8
   4  -5  -8 8665.43 1064.44   8
   8  -5   4 9161.61 1203.91  13
   8  -5  -4 7310.35 1045.67  13
  -8   5  -4 4950.38 861.023  15
   8  -4  -5 7825.46 999.205  13
   4  -8   5 8859.86 1167.96  13
   5  -4  -8 4178.60 606.362  13
   4  -8  -5 6248.88 797.954  13
  -4   8  -5 7163.03 979.673  15
   4  -5   8 7702.16 1069.47  13
   8  -4   5 7819.06 1140.93  13
   5  -8   4 6947.75 1172.71  13
   5  -8  -4 8074.47 1082.00  13
  -8  -4  -5 9122.65 1126.98   8
  -4  -5  -8 5341.28 857.435   8
  -8  -5  -4 7364.76 1067.09   8
  -5  -8  -4 6871.38 948.255   8
  -4  -8   5 6753.34 1008.75  13
  -5  -4   8 6227.65 928.143  13
  -5  -8   4 7885.77 1039.66  13
  -5  -4  -8 3836.68 817.219   8
  -8  -5   4 6588.83 915.310  11
  -4  -8   5 6619.04 876.580  11
  -8  -4   5 6372.11 912.500  11
  -4   8   5 6983.08 853.286  11
  -8   5   4 8176.72 860.531  11
  -5   4   8 7214.64 967.496  11
   4  -5   8 4824.15 696.638  11
  -4   5   8 7029.71 952.218  11
  -5  -4   8 8904.48 1072.29  11
  -5   8   4 7473.81 785.314  11
  -8   5   5-33.1345 656.627   4
  -5   8  -5 287.431 451.984   4
  -5   5   8-1132.28 679.136   4
  -5   8   5-196.828 643.987   4
  -5   5  -8 14.8467 408.913   4
   5   8  -5-158.298 731.731  20
   8   5  -5 76.4802 759.002  20
   5   5  -8-176.582 749.652  20
   5   8   5 107.899 687.209  20
   5   5   8 17.2494 788.935  20
   8   5   5 449.981 747.157  20
  -8   5  -5-664.631 645.285   4
  -5  -5   8 321.960 479.790   4
  -5   8   5 328.821 552.134  11
  -5   5   8-108.876 631.310  11
  -5  -5   8 448.209 636.811  11
  -5  -8  -5-259.922 608.709  15
   5  -5  -8 206.818 731.270  15
  -8  -5   5 93.2708 625.868  11
   5  -8  -5-898.970 775.934   8
  -5  -8   5 321.471 639.476  11
  -5  -5  -8 875.167 725.406  15
  -8   5  -5-159.991 672.811  15
  -5   8  -5-581.154 743.032  15
  -5   5  -8-341.417 732.380  15
   8  -5  -5 498.967 723.959  13
   5  -8  -5-286.371 679.975  13
   8  -5   5-1042.91 890.781  13
   5  -8   5 157.978 784.956  13
   5  -5   8 505.745 771.296  13
   5  -5  -8 163.936 497.944  13
  -5  -8   5 122.439 711.981  13
  -5  -5  -8 1078.57 714.921   8
  -8  -5   5 211.563 428.957   8
  -8  -5  -5-542.475 775.633   8
  -5  -5   8-10.4295 700.610  13
  -5  -8   5-285.561 551.397   8
   5  -5  -8 897.482 728.441   8
  -5  -8  -5-133.370 654.008   8
   0   8  -6 3204.43 721.801  20
   6   8   0 4858.29 933.594  20
   8   6   0 3709.58 860.503  20
  -8   0   6 6275.00 955.691   4
  -6   0   8 5966.52 903.238   4
   8   0  -6 6811.24 722.022  15
   8   0   6 3260.89 755.592  20
   0   6   8 3477.30 943.415  20
  -6  -8   0 3716.18 563.901  15
   6   0   8 2876.82 803.393  20
   0  -6  -8 2642.94 863.998  15
  -6   0  -8 8749.51 1127.90  15
   6   0  -8 3921.46 829.416  15
   0  -8  -6 3046.07 816.933  15
   6   0  -8 3567.14 462.987   8
   0   6  -8 7542.65 1008.02  15
   0   8  -6 3504.27 733.158  15
   8  -6   0 8886.72 1231.44  13
   6   0   8 2464.57 874.222  13
   0  -8   6 2322.27 813.915  13
  -6  -8   0 7772.12 989.680  13
  -8   0  -6 7181.64 1029.74   8
  -8   0   6 4819.72 837.808  11
  -6   0   8 9300.83 1043.19  11
   0  -6   8 7392.62 858.234  11
   0  -8  -6 3547.47 857.871   8
  -6   0  -8 6274.10 1006.84   8
  -6  -8   0 3776.83 701.035   8
  -8  -6   0 7185.57 1135.51   8
   8  -1  -6 18045.0 1352.08  20
   6   8   1 15022.8 1362.61  20
   8   6   1 12190.0 1177.81  20
   8   6  -1 15655.7 1318.42  20
  -1   8  -6 11416.6 975.240  20
   6   8  -1 21796.9 1473.23  20
   8   1   6 17322.1 1326.94  20
   1   8   6 12653.0 1213.82  20
   1   6   8 14360.8 1412.84  20
   8  -1   6 12900.7 1031.98  20
  -8  -1   6 12029.6 1055.10  11
  -8   6   1 12402.8 984.994  11
  -1  -8   6 16138.8 1004.87  11
  -8   6   1 11716.7 1127.22   4
  -6   8  -1 12728.7 1149.20   4
  -8   1   6 17353.7 1310.83   4
  -6  -1   8 14524.7 1144.14   4
   1  -6  -8 14219.0 1291.62  15
   8   1  -6 9064.78 731.796  15
  -1  -8  -6 15280.5 1294.83  15
   1  -8  -6 12710.8 1243.15  15
  -6  -8   1 9435.94 684.832  15
   8  -1  -6 12891.6 919.712  15
  -6  -8  -1 13626.5 923.596  15
   6  -1  -8 18302.7 1252.39  15
  -1  -6  -8 10898.2 1085.04  15
  -6  -1  -8 15402.6 1308.45  15
  -8  -6   1 12488.7 921.242  15
   6   1  -8 13142.0 1115.36  15
  -8  -6  -1 10612.0 923.583  15
  -6   1  -8 19401.3 1475.38  15
  -1  -8   6 15980.3 1098.23   8
   6  -1  -8 13056.4 909.322   8
  -1  -8  -6 14527.3 1328.12   8
  -1  -6  -8 16626.7 1324.42   8
   1  -8  -6 12986.2 1217.95   8
   1   6  -8 17334.4 1248.96  15
  -8   1  -6 14729.3 1350.23  15
   6  -1   8 11041.8 1210.56  13
   8  -1   6 14819.3 1383.54  13
   6  -8   1 18863.2 1574.33  13
   8  -6   1 18118.0 1509.37  13
   6   1   8 13044.7 1200.10  13
   1  -8  -6 7927.39 706.193  13
   1  -8   6 13110.6 1241.95  13
  -1  -8   6 18227.7 1405.60  13
  -6  -8   1 19115.3 1349.22  13
  -6  -8  -1 20564.9 1299.01  13
  -8   1  -6 12710.1 1197.45   8
  -6   1  -8 16094.9 1272.78   8
  -1   6   8 17441.9 1584.36  11
  -8   1   6 14871.7 1182.20  11
   1  -6   8 16568.0 1069.37  11
   1  -8   6 13787.4 761.551  11
  -1  -6   8 16750.1 1200.32  11
  -6   1   8 26732.0 1575.47  11
  -6  -1   8 14935.2 1254.58  11
  -6  -1  -8 16669.8 1346.59   8
  -6  -8   1 11905.3 966.596   8
  -8  -6   1 21489.7 1583.74   8
  -8  -1  -6 22778.7 1538.15   8
  -2   8  -6 8098.55 836.596  20
   8  -6  -2 4882.37 385.913  20
   6   8   2 7315.87 1025.38  20
   8  -2  -6 12210.0 1185.72  20
   6   8  -2 14126.5 1264.89  20
   8   6   2 7263.17 1018.60  20
   8   6  -2 10003.3 1164.91  20
   2   6  -8 10792.6 1115.93  20
   8   2  -6 13415.0 1344.79  20
   6   2  -8 12541.8 1239.01  20
  -2   8   6 12895.9 1276.78  20
   6   2   8 12067.3 1311.76  20
   2   8   6 12535.1 1216.67  20
   2   6   8 12735.5 1369.97  20
   8  -2   6 10307.4 960.149  20
  -8  -2   6 6114.66 844.235  11
  -2  -8   6 12599.6 964.119  11
   2  -6   8 3744.62 645.021  11
  -8   6   2 9876.24 907.637  11
  -6   8   2 7706.35 969.507   4
  -6   8  -2 9639.48 1015.20   4
  -8   6  -2 8070.10 983.486   4
  -6  -2   8 10824.4 977.059   4
  -8   6   2 9521.63 1068.77   4
  -8   2   6 11855.9 1154.19   4
  -6  -8  -2 9812.95 878.299  15
   6  -2  -8 11242.3 1063.41  15
   2  -6  -8 12183.3 1271.63  15
  -2  -6  -8 10876.4 1173.30  15
   8  -2  -6 6536.05 819.649  15
  -2  -8  -6 11900.2 1190.75  15
  -8  -6  -2 5723.77 774.202  15
   2  -8  -6 6458.49 1041.39  15
  -2  -8  -6 11778.8 1256.32   8
   6  -2  -8 8109.14 870.025   8
   2  -8  -6 7961.74 1011.18   8
  -2  -6   8 6715.58 579.320   8
  -2  -8   6 6334.88 737.095   8
  -6   2  -8 9931.25 1159.77  15
  -8   2  -6 6215.70 989.816  15
  -6  -2  -8 4156.72 869.169  15
  -2   6  -8 12142.4 1182.23  15
   2   6  -8 6815.41 892.661  15
   8  -2   6 8921.69 1229.71  13
   8  -6   2 11482.2 1310.62  13
   6  -8  -2 12358.5 1364.80  13
   6   2   8 10129.9 1064.07  13
   6  -8   2 10944.1 1282.54  13
  -2   8  -6 4613.54 803.376  15
   2  -8   6 7522.77 1041.89  13
  -2  -8   6 9790.14 1181.49  13
   2  -6   8 7126.06 996.245  13
  -6  -8   2 9418.00 1025.96  13
  -6   2  -8 11174.8 1127.05   8
  -8   2  -6 8807.42 905.994   4
  -8   2  -6 3528.14 814.844   8
  -8   2   6 10984.0 1092.16  11
  -2   8   6 8836.56 1105.65  11
  -2   6   8 7309.44 1109.56  11
  -2  -6   8 10500.6 1078.68  11
  -6  -2   8 10581.1 1143.01  11
  -6   8   2 7558.18 686.530  11
   2  -8   6 9036.29 565.882  11
  -6   2   8 18119.7 1379.56  11
  -8  -2  -6 13097.6 1263.48   8
  -6  -2  -8 8448.25 1079.55   8
  -2  -6  -8 8879.20 1070.73   8
  -6  -8   2 5308.84 754.723   8
  -8  -6   2 14064.0 1352.68   8
  -6  -8  -2 6862.55 891.054   8
  -3   8   6 3752.63 860.039   4
  -6   3   8 1473.11 635.526   4
  -8   6  -3 3040.83 782.337   4
  -3   6   8 2976.10 808.674   4
   3   6  -8 5531.96 982.445  20
   8   3  -6 3204.43 874.574  20
   8  -6  -3 3220.75 502.211  20
   3   8  -6 2493.57 785.706  20
   6   3  -8 5443.16 1008.18  20
  -3   8  -6 2664.33 586.256  20
   6   8  -3 3516.75 867.256  20
   8   6   3 495.511 765.843  20
   8   6  -3 910.704 728.408  20
   6   8   3-1448.51 1014.27  20
   8   3   6 4100.03 937.754  20
  -6   8   3 2387.61 549.604  11
  -8  -3   6 2095.40 740.203  11
  -3  -8   6 3618.43 707.186  11
  -8   6   3 5714.79 779.607  11
  -8   6   3 3702.36 832.269   4
  -3  -6   8 1782.11 423.132   4
  -6   8   3 3599.77 767.441   4
  -6   8  -3 3805.91 798.698   4
  -8   3  -6 1044.16 582.846   4
  -8   3   6 4218.73 836.670   4
  -6  -3   8 2841.55 679.072   4
   6  -3  -8 4167.70 862.886  15
   3   6   8 3787.31 944.380  20
  -3  -8  -6 3720.44 813.547  15
   8  -3  -6 3420.12 817.100  15
  -6  -8  -3 3164.84 660.371  15
   3   8   6 3084.73 844.693  20
   3  -6  -8 3813.89 960.152  15
   6   3   8 3550.68 930.806  20
   3  -8  -6 1871.59 877.309  15
  -3  -6  -8 3304.31 837.589  15
  -8  -6  -3 2528.16 687.560  15
  -3  -8  -6 4120.44 891.884   8
   6  -8  -3 2537.43 851.716   8
   6  -3  -8 3972.48 834.156   8
  -3  -6   8 1616.36 312.542   8
  -6  -3  -8-1368.23 882.436  15
  -3   8  -6 3358.37 786.116  15
   6   3  -8 1116.79 602.387  15
   3   6  -8 4169.19 728.154  15
  -6   3  -8 4093.77 930.988  15
   6   3   8 3048.04 768.855  13
  -8   6  -3 1406.53 708.859  15
   6  -8  -3 4146.32 1015.43  13
  -8   3  -6-65.2783 825.483  15
  -3   6  -8 2595.06 822.463  15
   8  -6  -3 3913.52 933.072  13
   8  -3   6 3465.53 962.689  13
   8  -6   3 3620.44 960.500  13
   3  -6   8-838.873 842.875  13
   6  -8   3 4065.40 1004.46  13
  -6  -3   8 4016.12 810.398  13
  -3  -6   8 1364.97 763.557  13
  -3  -8   6 1103.62 731.798  13
   3  -8   6 934.877 741.615  13
  -6   3  -8 2636.09 578.955   4
  -8  -6  -3 3127.37 868.588   8
  -6  -3  -8 456.645 760.620   8
  -6   3  -8 2244.70 770.445   8
  -8   3   6 3339.17 770.827  11
  -3   8   6 2303.05 738.681  11
  -6  -3   8 4535.13 867.120  11
  -3   6   8-631.096 907.033  11
  -6   3   8 5269.50 908.906  11
   3  -6   8 1645.62 551.885  11
  -3  -6   8 3757.57 812.503  11
   3  -8   6 2192.27 331.776  11
  -6  -8   3 3378.95 850.244  13
  -8  -6   3 4250.73 1042.87   8
  -8  -3  -6 4503.78 962.968   8
  -6  -8   3 3450.67 711.102   8
   3  -8  -6 3027.83 825.443   8
  -3  -6  -8 1307.08 670.342   8
  -3  -8   6 1725.59 514.205   8
  -6  -8  -3 3336.51 789.999   8
  -8   6   4 634.324 679.776   4
  -8   6  -4 1309.38 687.474   4
  -8   4   6 939.045 655.485   4
  -6   8  -4 1988.32 670.392   4
  -6   4   8 791.587 603.324   4
  -4   8   6 1439.34 713.041   4
  -4   6   8 917.560 661.353   4
  -6   8   4 1438.58 672.855   4
   8   6  -4 764.688 752.866  20
   4   8  -6 1451.75 748.271  20
   8   4  -6 1282.55 783.080  20
  -4   8  -6 1230.91 496.159  20
   6   4  -8 2210.14 870.146  20
   4   6  -8 2632.31 873.601  20
   6   8  -4 1194.49 739.419  20
   8   6   4 1833.24 783.869  20
   6   8   4 2859.14 860.815  20
   8   4   6 1768.93 844.101  20
   6   4   8 551.027 802.596  20
   4  -8  -6 1598.31 875.922  15
   4   8   6 1077.70 740.736  20
   4   6   8 450.717 787.294  20
  -8   4  -6 2165.82 674.279   4
  -4  -6   8 673.144 468.321   4
  -6  -4   8 906.773 583.329   4
  -4   6   8 505.340 703.195  11
  -6  -8   4 989.114 722.206  13
  -4   8   6 546.175 627.404  11
   4  -6   8 1646.02 574.695  11
  -4  -8  -6 529.306 587.734  15
  -4  -6  -8 1114.61 703.556  15
   4  -6  -8 1115.82 832.691  15
  -6   4  -8 149.389 711.178  15
  -8  -4  -6 511.947 668.486  15
  -8  -6  -4 1670.82 672.228  15
   6   4  -8 1427.96 500.502  15
  -6  -4  -8 1629.23 746.038  15
   6  -4  -8 1868.27 789.232   8
  -8  -6   4 1742.69 716.505  11
   8  -4  -6 2249.52 784.395   8
   6  -8  -4 1531.75 765.378   8
   4  -8  -6 2065.56 781.471   8
   8  -4  -6 1802.22 729.962  13
  -8   6  -4 843.649 672.929  15
  -4   8  -6 1616.08 693.921  15
   4   6  -8 1057.92 545.786  15
  -8   4  -6-338.682 683.579  15
  -4   6  -8 33.1712 668.155  15
   6  -8  -4 1850.71 872.629  13
   4  -8   6-372.331 823.559  13
   4  -6   8 1825.51 837.582  13
   8  -4   6-522.497 867.656  13
   6  -8   4 1510.61 870.015  13
   8  -6   4 195.736 846.611  13
   6  -4   8 1342.13 856.951  13
   8  -6  -4 1894.88 845.004  13
   4  -6  -8 256.123 224.520  13
  -4  -6   8 600.281 710.300  13
  -4  -8   6 14.9819 775.193  13
   4  -8  -6 711.766 495.240  13
  -4  -8   6 1502.67 682.688  11
  -6   8   4 2082.40 574.068  11
  -8  -4   6 1107.92 701.608  11
  -6   4   8 2442.28 769.955  11
  -8   4   6 623.966 640.388  11
  -8   6   4 1590.88 623.882  11
  -6  -4   8 1280.35 721.508  11
  -8  -4  -6 1783.69 838.940   8
  -8  -6   4 2869.42 880.103   8
  -8  -6  -4-63.4513 707.778   8
  -6  -4  -8 349.310 750.610   8
  -6  -8   4 1068.18 653.477   8
  -4  -8  -6 649.383 687.609   8
  -6  -8  -4 1588.96 704.460   8
  -4  -6  -8 1553.28 717.893   8
  -5   8   6 1489.63 709.379   4
  -8   5   6 714.352 641.732   4
  -8   6   5 1224.06 703.715   4
  -5   6  -8 374.568 270.188   4
  -5   6   8 977.615 658.723   4
  -8   6  -5 861.122 677.596   4
  -6   5   8 1012.07 626.575   4
  -6   8   5 1147.27 688.135   4
  -6   8  -5 1349.46 567.826   4
  -6   5   8 2021.83 733.196  11
  -5   6   8 1131.85 715.580  11
  -6  -5   8 1293.34 730.535  11
  -8  -5   6 1749.40 720.953  11
  -8   5   6 676.732 646.810  11
  -5  -6   8 1482.20 718.471  11
  -8  -6   5 2631.98 916.241   4
  -5  -6   8 1065.93 540.070   4
  -8   5  -6 935.575 644.859   4
  -6   5  -8 518.185 545.546   4
  -6  -5   8 823.233 561.589   4
  -5   8  -6 733.167 444.863  20
   8   5  -6 1338.73 830.110  20
   5   8  -6 990.028 741.913  20
  -6   8  -5 773.275 406.348  20
   6   5  -8 1908.62 856.288  20
   6   8  -5 1172.76 777.536  20
   5   6  -8 1977.40 820.606  20
   8   6  -5 1694.52 849.235  20
   5   6   8 720.425 814.017  20
   8   6   5 1423.80 834.932  20
   6   8   5 1729.56 855.496  20
   8   5   6 1003.32 803.466  20
   6   5   8 751.859 842.468  20
   5   8   6 1098.53 790.350  20
   6  -5  -8 1063.87 831.972  15
  -6  -8  -5 1248.97 649.620  15
   5  -6  -8 767.847 828.863  15
  -5  -8  -6 1099.36 662.640  15
  -5  -6  -8 1495.36 736.587  15
  -8  -5  -6 45.2324 651.859  15
  -6  -5  -8 2574.29 795.838  15
   6  -8  -5 1008.48 724.487   8
  -8  -6   5 2027.85 767.322  11
   6  -5  -8 2035.85 833.034   8
   8  -6  -5 1798.89 785.019   8
   5  -8  -6 1288.93 751.536   8
  -6  -8   5 1729.91 717.590  11
   8  -5  -6 1625.28 754.916  13
  -5   8  -6 1185.87 693.394  15
  -8   5  -6 2068.42 767.539  15
  -6   8  -5 1175.45 749.223  15
   6   5  -8 461.509 397.220  15
  -6   5  -8-1075.43 835.574  15
  -8   6  -5 666.284 679.593  15
  -5   6  -8 859.355 717.463  15
   8  -6   5 1425.18 880.202  13
   5  -6   8 1116.31 840.880  13
   5  -8  -6 1876.85 682.536  13
   8  -6  -5 1645.24 822.562  13
   6  -8   5 1117.59 858.010  13
   6  -8  -5 1041.95 817.365  13
   5  -6  -8 570.464 487.607  13
   5  -8   6 1092.75 843.232  13
   8  -5   6 388.451 812.685  13
   6  -5   8 1530.10 885.891  13
  -5  -6   8 1198.99 757.111  13
  -5  -8   6 966.731 741.712  13
  -6  -5   8 1650.41 730.576  13
   5  -6   8 770.515 546.819  11
  -6  -8   5 1529.11 770.516  13
  -6   8   5 2712.34 683.375  11
  -6  -8  -5 1764.47 740.716   8
  -5  -8  -6 1161.52 688.065   8
  -6  -8   5 1676.40 800.487   8
  -6  -5  -8 447.809 703.140   8
  -8  -6  -5 365.467 706.083   8
  -5  -6  -8 1606.25 764.363   8
  -8  -5  -6 743.667 754.599   8
   8   6  -6 1455.32 895.410  20
   6   6  -8 3505.50 964.805  20
   6   8  -6 844.005 816.859  20
  -6   6   8 2498.27 822.995  11
  -8   6   6 910.240 723.951  11
  -6  -6   8 2693.34 816.268  11
   6   6   8 1858.55 931.090  20
   6   8   6 1885.76 910.677  20
   8   6   6 1930.22 917.032  20
  -8   6  -6 1859.29 758.591   4
  -8  -6   6 2046.55 818.953   4
  -6  -6   8 1259.45 622.976   4
  -6  -8  -6 1974.15 741.583  15
   6  -6  -8 965.972 910.957  15
   6  -8  -6 1912.71 841.705   8
  -8  -6   6 2676.94 817.782  11
   8  -6  -6 2459.20 868.965   8
  -6  -8   6 2702.14 781.185  11
  -6  -6  -8 2855.68 838.045  15
  -8  -6  -6 1741.42 723.315  15
  -8   6  -6 2506.74 824.649  15
  -6   8  -6 1259.13 733.172  15
  -6   6  -8 2011.36 801.718  15
   6  -8  -6 2238.57 829.338  13
   6  -6   8 3009.64 1026.60  13
   8  -6  -6 1958.96 864.076  13
   8  -6   6 2025.98 1007.19  13
   6  -8   6 1339.17 921.654  13
  -8  -6  -6 47.3936 743.474   8
  -6   8  -6 1393.13 542.972   4
  -8   6   6 1384.14 716.551   4
  -6   6  -8 856.101 498.353   4
  -6   8   6 1741.61 747.757   4
  -6   6   8 2290.12 754.763   4
   6  -8   6 390.526 227.032  11
  -6  -8   6 1553.05 791.152  13
  -6  -6   8 1923.83 820.890  13
  -6  -8  -6 1599.88 765.984   8
  -6  -6  -8 4463.20 949.052   8
   0   7   8 37332.4 2048.72  20
   0   8   7 37304.3 2030.83  20
   8   0   7 32742.7 1713.54  20
   7   0  -8 39097.1 1642.94  15
   0  -8  -7 38790.5 2003.02  15
   0  -7  -8 39730.9 1995.35  15
  -7  -8   0 28133.0 1097.16  15
  -8   0  -7 35933.5 1872.30  15
  -7   0  -8 40820.8 1983.94  15
  -8   7   0 36473.8 1791.55   4
  -7   8   0 36264.7 1779.49   4
  -8   0   7 35251.3 1706.83   4
   8   0  -7 33201.3 1349.43   8
   0  -7  -8 43172.7 1982.36   8
   7   0  -8 29670.5 975.207   8
   0  -8  -7 36841.2 1946.86   8
   8   0   7 38063.9 1990.68  13
   8  -7   0 48356.8 2330.04  13
   7  -8   0 48165.6 2394.73  13
   0  -7   8 44112.1 2030.86  13
   0  -8   7 45509.6 2065.66  13
  -8   0  -7 35373.6 1818.78   8
  -7   0   8 40064.0 1900.43  11
   0  -7   8 38583.1 1540.11  11
   0  -8   7 33431.6 1254.69  11
  -8   0   7 41554.6 1836.81  11
   8   7   0 44066.6 2127.26  20
   7   8   0 42971.8 2053.43  20
   8   0  -7 45203.4 2029.13  20
  -7   0  -8 36723.4 1837.61   8
  -8  -7   0 44260.9 2000.44   8
   8   1  -7 9237.73 1200.98  20
   7   1  -8 7052.96 1100.40  20
   1   7  -8 7117.75 1009.25  20
   8   7   1 12690.2 1416.85  20
   7   8  -1 11527.1 1301.21  20
  -1   8  -7 5658.33 883.444  20
   8   7  -1 10302.0 1278.65  20
   7   8   1 8776.68 1236.49  20
   1   8  -7 3654.92 838.434  20
   7   1   8 7219.95 1101.82  20
  -1   8   7 8092.17 1221.70  20
   1   7   8 7990.82 1216.65  20
   8  -1   7 6582.63 937.045  20
  -7   8   1 1624.14 531.827  11
  -8  -1   7 3569.72 837.651  11
  -8   7   1 4266.82 735.554  11
  -1  -8   7 704.708 560.221  11
  -8   7   1 6531.17 980.400   4
  -8   1   7 6634.58 1002.66   4
  -7   8   1 4446.93 879.855   4
  -7   1   8 5099.23 868.859   4
  -8  -1   7 5818.85 931.455   4
   1  -7  -8 8652.24 1217.65  15
  -1   7   8 2675.02 972.683  20
  -7  -8  -1 5318.63 694.314  15
   1  -8  -7 5175.50 1075.19  15
   1   8   7 3555.06 929.776  20
  -1  -8  -7 8516.37 1157.26  15
   7  -1  -8 7674.50 982.980  15
  -1  -7  -8 4624.27 943.938  15
   8  -1  -7 5270.48 788.180  15
  -8  -7   1 5611.38 694.467  15
  -8  -1  -7 12558.7 1267.95  15
  -8  -7  -1 1879.08 562.105  15
  -7   1  -8 9888.05 1186.91  15
   8   1  -7 4840.38 797.530  15
  -7  -1  -8 8854.86 1149.47  15
   8   1  -7 1986.23 527.858   8
   8  -1  -7 5579.48 860.783   8
  -1  -8   7 4492.78 748.820   8
  -1  -8  -7 8824.84 1136.21   8
   1  -7  -8 9974.43 1184.69   8
  -8   1  -7 5660.07 1055.15  15
  -1   7  -8 4972.04 892.895  15
   1   7  -8 3721.38 784.239  15
   8  -7  -1 5950.16 1169.17  13
   8  -7   1 8683.42 1301.86  13
  -1   8  -7 3731.56 805.539  15
   7  -8  -1 9909.21 1321.10  13
   7  -8   1 5791.16 1179.70  13
   1   8  -7 3073.17 731.244  15
   7   1   8 6301.68 1073.64  13
   8  -1   7 5932.37 1108.80  13
  -1  -7   8 10535.8 1259.47  13
   1  -8   7 11172.4 1273.02  13
  -1  -8   7 10227.4 1253.70  13
   1  -7   8 11192.3 1245.14  13
   1  -8  -7 1501.27 462.190  13
  -7  -8   1 6658.80 949.365  13
  -8   1  -7 6336.01 1051.07   8
  -7   1  -8 9015.59 1113.94   8
  -1   7   8 8821.18 1410.49  11
  -7   1   8 6445.62 1012.26  11
  -7  -1   8 6697.85 1032.98  11
   1  -7   8 5702.03 727.795  11
  -1  -7   8 5603.56 835.190  11
  -8   1   7 7399.89 1010.37  11
  -7  -1  -8 8140.04 1143.93   8
  -7  -8   1 5750.74 874.733   8
   1  -8  -7 670.976 810.316   8
  -8  -7   1 7019.27 1114.92   8
  -1  -7  -8 1796.14 875.224   8
  -8  -1  -7 10402.4 1243.53   8
  -7   8   2 241.387 677.697   4
  -8   2   7 2195.32 766.845   4
  -8   7   2-8.20925 646.632   4
  -7   8  -2 2190.15 780.512   4
  -7   2   8 311.801 594.603   4
  -2   7  -8 92.9933 609.574  20
   2   8  -7 81.2930 693.854  20
   7   2  -8 2020.34 862.306  20
  -2   8  -7 534.783 561.908  20
   2   7  -8 2103.97 812.013  20
   8   2  -7 1724.84 854.035  20
   7   8  -2 2416.49 863.355  20
   8   7  -2 2891.02 896.591  20
   7   8   2 416.236 760.368  20
   8   7   2 785.495 786.641  20
  -7   2   8 1604.72 745.458  11
  -7  -2   8 1203.91 762.511  11
  -8   2   7 492.728 668.723  11
  -2  -7   8 896.709 623.150  11
  -2  -8   7-115.310 560.924  11
  -8   7   2 496.129 555.826  11
   2  -8   7 530.746 437.855  11
  -8  -2   7 516.581 654.695  11
  -7   8   2 1576.32 552.612  11
  -8   2  -7 1730.95 626.339   4
  -2  -7   8-18.4025 239.190   4
   2   7   8 857.522 831.819  20
   8   2   7 192.029 779.844  20
   2   8   7-420.791 796.432  20
   7   2   8 1356.74 879.799  20
  -7  -8  -2 1194.54 557.395  15
  -8  -2  -7 3724.02 907.221  15
  -2  -8  -7 1003.17 715.776  15
   2  -8  -7-547.862 875.539  15
   8  -2  -7 665.485 624.789  15
  -7  -8   2 1203.75 391.074  15
   7  -2  -8 2159.20 746.666  15
  -2  -7  -8 329.757 698.059  15
  -8  -7  -2 170.787 528.212  15
   2  -7  -8 1547.93 862.620  15
   8  -2  -7 2269.15 781.329   8
  -2  -8   7 729.970 515.143   8
   7  -2  -8 707.699 668.408   8
   7   2  -8 674.744 669.541  15
   8   2  -7 574.256 386.603  15
  -7  -2  -8 1467.62 803.553  15
  -7   2  -8 1415.49 803.875  15
  -8  -7   2 212.896 553.045  15
  -8   2  -7 867.983 759.813  15
   2   7  -8 688.762 609.706  15
  -2   8  -7 391.524 651.118  15
   7   2   8 515.528 723.654  13
  -2   7  -8 464.242 699.189  15
   8  -2   7 525.111 759.668  13
   8  -7  -2 521.052 839.113  13
   7  -2   8-1454.93 985.767  13
   8  -7   2-420.397 874.028  13
   7  -8   2 199.758 792.333  13
   2  -8   7 2182.25 821.105  13
  -2  -8   7 1569.47 831.055  13
  -2  -7   8 1903.83 849.404  13
   2  -8  -7 1037.09 403.546  13
   2  -7   8 1904.23 829.206  13
  -8  -7   2-1230.40 943.841   8
  -7   2  -8 92.4311 725.285   8
  -7  -2  -8 2103.37 853.034   8
  -8  -7  -2 344.494 705.527   8
  -8   2  -7-1287.00 796.682   8
  -2   7   8 144.047 801.595  11
   2  -7   8 2292.60 607.159  11
  -7  -8   2 2118.16 754.135  13
   2  -7  -8 1451.25 791.955   8
  -2  -7  -8 1016.56 695.205   8
  -8  -2  -7 3618.84 942.715   8
  -7  -8   2 710.192 704.140   8
  -7  -8  -2 263.053 645.310   8
  -2  -8  -7 1126.72 785.674   8
  -8   7  -3 4.46044 659.863   4
  -8   3   7 530.195 638.865   4
  -7   3   8-1259.42 716.342   4
  -3   7   8 438.324 687.947   4
  -8   7   3-443.036 673.296   4
  -7   8  -3 675.839 682.291   4
  -3   8   7 890.492 766.523   4
  -7   8   3-471.508 724.578   4
   8   3  -7-32.9049 753.168  20
  -3   7  -8-897.978 623.230  20
   3   7  -8 898.556 744.305  20
   3   8  -7-217.291 723.316  20
   7   3  -8 1046.10 822.699  20
  -3   8  -7-103.617 508.019  20
   8  -7  -3 262.033 380.018  20
   8   7  -3-104.841 766.288  20
   7   8  -3-212.890 752.064  20
  -3  -8   7 640.982 570.959  11
  -7   8   3 427.317 516.675  11
   3  -8   7 74.2919 398.884  11
   3  -7   8 320.185 520.918  11
  -7  -3   8-266.425 701.118  11
  -7   3   8 1315.57 674.520  11
  -3  -7   8-728.757 660.526  11
  -8   3   7-1125.60 714.475  11
  -8   7   3 1727.33 614.396  11
  -8  -3   7-856.955 767.940  11
  -3  -7   8 295.875 398.805   4
  -7   3  -8 283.301 515.992   4
  -7  -3   8-109.929 568.293   4
  -8   3  -7-287.703 572.147   4
   3   8   7-783.803 825.142  20
   3   7   8-1153.61 865.400  20
   7   3   8-1162.23 878.101  20
   8   3   7-538.375 840.814  20
  -8  -7  -3 60.3778 534.899  15
   3  -7  -8-255.307 789.650  15
  -3  -7  -8 281.252 703.487  15
  -7  -8   3 389.210 326.282  15
  -7  -8  -3 208.731 524.107  15
   7  -3  -8 467.705 673.044  15
   8  -3  -7-282.169 702.452  15
   8  -3  -7 575.183 720.760   8
  -3  -7   8 3.96744 383.035   8
   7  -3  -8 68.5227 721.439   8
   7   3  -8 404.473 498.465  15
  -7  -3  -8-1306.51 814.317  15
  -7   3  -8 167.442 735.076  15
  -8  -3  -7 602.432 748.095  15
   3   7  -8 47.7140 553.316  15
  -3   8  -7-113.687 684.557  15
  -8   3  -7-1144.41 815.950  15
   7   3   8 69.9023 720.667  13
  -3   7  -8 957.104 732.882  15
   8  -7   3 535.957 806.753  13
   7  -3   8-1964.91 1006.05  13
   8  -3   7-1465.64 940.665  13
   7  -8   3 281.385 834.168  13
   3  -7   8-1398.89 833.715  13
  -3  -7   8-1296.57 892.128  13
  -3  -8   7-1431.10 794.829  13
   3  -8  -7-101.413 393.340  13
  -8  -7   3 266.050 915.688   8
  -8  -7  -3-24.9658 667.010   8
  -7  -3  -8 721.395 791.262   8
  -8  -3  -7 1180.82 805.877   8
  -7  -8   3 746.205 704.238  13
  -3   8   7-1073.81 806.007  11
   3  -8  -7-789.444 811.313   8
  -7  -8  -3-400.044 656.071   8
  -3  -8  -7-142.644 727.971   8
  -3  -7  -8 56.3296 644.207   8
  -7  -8   3 1087.87 783.250   8
   3  -7  -8-1498.71 839.567   8
  -7   8   4-498.966 710.355   4
  -4   7   8-142.715 651.850   4
  -8   4   7 200.583 643.510   4
  -7   4   8-856.316 700.304   4
  -8   7  -4 136.353 670.677   4
  -8   7   4-391.870 679.093   4
  -4   8   7 405.108 665.599   4
  -7   8  -4 690.897 660.665   4
   8   4  -7-737.380 812.535  20
   4   7  -8 205.701 709.772  20
   4   8  -7-820.224 787.943  20
  -4   8  -7-102.450 482.131  20
   7   4  -8-41.5221 783.523  20
   8   7   4-173.501 822.746  20
   7   8  -4-266.957 780.966  20
   8   7  -4-814.779 836.073  20
   7   8   4 46.9904 811.840  20
   4   7   8-767.544 820.779  20
   4   8   7-167.445 737.548  20
   7   4   8-756.316 898.464  20
   8   4   7-535.702 859.816  20
  -8   4  -7 92.1272 579.267   4
  -4  -7   8 491.426 454.922   4
  -4  -8   7 396.377 528.627   4
  -7   4  -8 548.955 575.586   4
  -7  -4   8 328.613 570.740   4
  -8  -7   4 1033.70 656.632  13
  -4   7   8-636.905 762.868  11
  -4   8   7-867.054 738.103  11
   4  -7   8-323.472 533.441  11
  -7  -8   4 639.346 714.954  13
   8  -4  -7-143.367 770.148  15
  -4  -8  -7-934.675 706.241  15
   4  -7  -8-341.283 851.112  15
  -7  -8   4 303.812 282.356  15
   4  -8  -7-549.486 952.938  15
  -4  -7  -8-150.275 687.888  15
  -8  -4  -7-432.655 729.343  15
  -8  -7  -4 0.52614 551.890  15
  -7  -4  -8-1692.37 819.074  15
   8  -4  -7 509.425 759.597   8
   7  -4  -8-70.0856 759.709   8
  -8  -7   4-246.563 734.669  11
   7  -8  -4-50.2218 758.726   8
   8  -4  -7 592.527 672.880  13
  -4   8  -7-50.0375 681.312  15
   4   7  -8-529.311 562.138  15
  -7   4  -8-691.340 755.612  15
  -4   7  -8 471.508 725.206  15
  -8   7  -4-1260.99 795.866  15
   7  -4  -8 867.078 632.306  13
   8  -4   7-1299.77 933.757  13
   7  -8   4-42.1764 863.067  13
   7  -8  -4 0.83169 834.592  13
   8  -7   4 187.076 836.809  13
   7  -4   8 324.075 845.992  13
   4  -7  -8-51.7036 295.772  13
  -4  -8   7-1290.69 868.744  13
  -4  -7   8-1435.18 903.656  13
  -8   4   7-620.830 694.570  11
  -4  -8   7 609.538 621.299  11
   4  -8   7 395.234 372.552  11
  -7   8   4-288.695 560.343  11
  -8   7   4 353.790 553.679  11
  -8  -4   7 38.1219 648.895  11
  -7   4   8 1528.39 736.680  11
  -7  -4   8 56.6562 676.838  11
  -7  -8  -4-350.785 671.837   8
  -8  -7  -4 101.268 657.574   8
  -7  -8   4 2017.31 945.908   8
  -8  -4  -7 70.9879 721.673   8
  -8  -7   4 241.739 992.255   8
  -7  -4  -8-384.001 800.237   8
   4  -8  -7-272.558 758.549   8
  -4  -8   7-37.4548 496.298   8
  -4  -7  -8-501.584 709.026   8
  -4  -8  -7-247.876 718.568   8
   4  -7  -8-571.008 794.802   8
  -5   7   8-203.715 652.575   4
  -5   8   7 264.760 658.840   4
  -7   5   8-87.5428 644.577   4
  -7   8   5-84.6310 662.617   4
  -7   8  -5 119.161 635.817   4
  -8   5   7-807.903 728.173   4
  -8   7  -5 358.283 692.879   4
  -8   7   5-328.923 743.462   4
   7   5  -8-33.2460 804.303  20
   5   7  -8-257.314 782.569  20
   8   5  -7-69.8582 812.512  20
   5   8  -7-418.865 814.601  20
  -5   8  -7-1.79245 475.920  20
   8   7  -5-32.0960 818.678  20
   7   8  -5 223.193 800.704  20
  -5  -7   8-513.294 723.833  11
  -7  -5   8-627.995 780.023  11
  -8  -5   7-227.599 733.500  11
  -7   5   8 789.596 714.194  11
  -8   5   7-999.066 787.014  11
  -5  -8   7 307.491 652.574  11
   5  -8   7 244.069 392.925  11
  -5   8   7-191.865 667.511  11
  -5   7   8-546.014 729.868  11
  -5  -8   7 766.435 607.184   4
  -5  -7   8 325.407 518.952   4
  -7   5  -8-27.3244 619.040   4
  -7  -5   8 315.674 600.763   4
  -8   5  -7 7.44509 634.971   4
   5   7   8-883.956 894.010  20
   5   8   7-920.469 852.177  20
   7   5   8-1289.82 987.091  20
   8   7   5 267.290 838.399  20
   8   5   7-1375.44 951.054  20
   7   8   5-21.0031 817.489  20
  -5  -8  -7-628.006 720.446  15
   5  -7  -8-1777.95 967.487  15
   7  -5  -8-703.365 883.836  15
  -7  -8  -5-650.494 634.769  15
  -5  -7  -8-36.7412 680.968  15
   8  -5  -7 215.640 829.541  15
   5  -8  -7-270.276 929.038  15
   7  -8  -5 148.808 764.263   8
   5  -8  -7-406.281 804.583   8
  -8  -7   5-955.627 787.852  11
   8  -7  -5 150.112 775.515   8
  -7  -8   5-654.719 759.783  11
  -8  -5  -7-646.144 737.220  15
  -8  -7  -5 509.980 625.359  15
  -7  -5  -8-230.783 724.768  15
   8  -5  -7 306.379 694.707  13
  -8   5  -7-213.876 755.850  15
  -8   7  -5-722.680 780.834  15
  -5   8  -7-419.401 725.602  15
  -5   7  -8 407.903 700.521  15
  -7   8  -5-1380.54 841.170  15
   7  -5   8-546.855 888.862  13
   7  -8   5-76.1001 861.949  13
   5  -7  -8 45.3862 436.233  13
   5  -8  -7 129.505 532.615  13
   8  -5   7-241.269 919.184  13
   5  -8   7-1054.35 933.647  13
   7  -5  -8 70.4518 669.211  13
   7  -8  -5 176.225 862.910  13
   8  -7  -5-708.120 899.381  13
   5  -7   8-473.431 849.631  13
   8  -7   5-54.8096 841.552  13
  -5  -8   7-990.649 891.278  13
  -5  -7   8-649.266 824.212  13
  -7  -8  -5-137.872 712.843   8
  -8  -7  -5-289.704 777.537   8
  -8  -5  -7-494.833 819.670   8
  -7  -5  -8-21.3722 793.162   8
  -7  -8   5 475.443 1083.38   8
   5  -7   8 445.853 547.989  11
  -7  -5   8 252.174 661.175  13
  -8  -7   5 8.18593 640.308  13
  -7  -8   5 71.0563 668.101  13
   5  -7  -8 132.071 797.547   8
  -5  -8   7 413.645 792.541   8
  -5  -8  -7-8.15429 706.831   8
  -5  -7  -8 87.0522 688.915   8
  -7   8  -6 3438.89 760.708   4
  -6   7  -8 2176.36 436.140   4
   8   7  -6 5896.36 1152.30  20
  -7   8  -6 1061.99 420.304  20
   8   6  -7 7487.53 1217.76  20
   6   8  -7 5040.81 1073.66  20
   6   7  -8 5584.10 1105.48  20
  -6   8  -7 2318.74 536.480  20
   7   8  -6 4275.00 1097.76  20
   7   6  -8 4959.71 1086.10  20
   7   6   8 4850.35 1147.31  20
   6   8   7 5255.62 1136.49  20
   8   6   7 5072.63 1144.74  20
   8   7   6 5174.63 1137.90  20
   6  -8  -7 6575.46 1309.83  15
   6   7   8 3399.02 1077.04  20
   7  -6  -8 5473.09 1257.69  15
   8  -6  -7 4713.94 1183.30  15
   7   8   6 4309.02 1101.38  20
  -7   6   8 4331.88 851.498   4
  -6   7   8 3654.11 857.463   4
  -8   6   7 4455.48 896.391   4
  -6  -8   7 3796.33 798.148   4
  -6   8   7 4747.33 916.316   4
  -7  -6   8 5390.45 830.977   4
  -8   7  -6 4558.81 902.245   4
  -8  -6   7 2443.49 815.648   4
  -8   7   6 5703.82 989.104   4
  -7   8   6 4273.82 912.241   4
  -7   6  -8 3959.30 768.461   4
  -6  -7   8 3919.93 737.917   4
  -8   6  -7 4402.38 873.748   4
  -6  -7   8 3877.52 962.866  13
   6  -7   8 3428.76 666.216  11
  -6   7   8 5763.01 998.873  11
  -6   8   7 6685.45 979.100  11
   7  -8   6 1926.48 463.186  11
  -6  -8   7 3930.94 987.427  13
  -7   6   8 6696.27 1055.69  11
   6  -8   7 2059.66 490.038  11
  -7   8   6 6069.06 913.640  11
  -8   6   7 4071.74 945.967  11
  -6  -8  -7 3925.46 894.722  15
  -7  -6  -8 4082.02 932.185  15
  -8  -7  -6 4863.24 903.546  15
   6  -7  -8 4497.73 1228.06  15
  -8  -6  -7 5113.79 920.322  15
  -7  -8  -6 3828.63 837.128  15
  -6  -7  -8 5357.02 973.527  15
  -8   7  -6 4923.79 952.944  15
  -8   6  -7 5182.92 993.008  15
  -7   8  -6 5086.96 944.854  15
  -7   6  -8 5317.08 1016.86  15
  -6   7  -8 5171.54 992.411  15
   7  -6  -8 5138.42 1083.33   8
   7  -8  -6 5642.80 1069.85   8
   6  -8  -7 3874.06 1016.05   8
   6  -7  -8 7041.79 1144.15   8
   8  -6  -7 4598.68 1000.26   8
   8  -7  -6 6450.68 1090.74   8
  -7  -8   6 4142.93 908.733  11
   7  -8   6 5212.02 1179.86  13
   8  -6  -7 5303.96 1007.32  13
   8  -7  -6 6385.51 1169.50  13
   7  -6   8 5892.99 1233.29  13
   8  -6   7 6147.22 1225.34  13
   7  -6  -8 5106.83 949.306  13
   6  -8  -7 3748.06 895.023  13
  -6   8  -7 3358.95 927.516  15
   8  -7   6 2927.36 1126.11  13
   6  -7   8 3534.78 1112.00  13
   6  -8   7 4955.78 1163.90  13
   7  -8  -6 4729.28 1098.34  13
  -7  -6   8 7132.71 1083.52  13
  -8  -6   7 5542.14 920.228  13
  -8  -7   6 5010.56 927.943  13
  -7  -8   6 6023.50 1054.39  13
  -8   7   6 2785.53 816.962  11
  -6  -7   8 5144.91 943.519  11
  -8  -6   7 6287.89 1029.11  11
  -6  -8   7 5801.18 957.893  11
  -8  -7   6 5093.59 970.739  11
  -7  -6   8 6699.08 1061.42  11
  -6  -7  -8 5313.71 1045.87   8
  -6  -8  -7 4231.54 958.855   8
  -7  -8  -6 6368.22 1075.74   8
  -8  -7  -6 4906.16 1025.60   8
  -7  -8   6 4392.01 1165.38   8
  -7  -6  -8 4587.49 1003.57   8
  -8  -7   6 6575.84 1083.34   4
  -8  -7   6 2128.68 540.772   8
  -6  -8   7 2277.23 769.812   8
  -8  -6  -7 3601.77 967.744   8
  -8   7   7 235.025 709.337  11
  -7   7   8 1397.57 769.990  11
  -7   8   7 1266.92 747.383  11
  -7  -7   8 693.509 799.662  11
  -8  -7   7-84.6413 750.961   4
   7  -8  -7 593.031 1032.01  15
   7   7   8-686.707 999.665  20
   8   7   7 79.8995 944.729  20
   7   8   7 419.780 908.360  20
   8  -7  -7 770.542 1026.74  15
   7  -7  -8 700.956 1035.45  15
  -7  -8  -7 291.282 702.760  15
  -8  -7  -7 284.766 694.716  15
  -7  -7  -8 1200.31 782.718  15
   7  -8  -7 334.079 878.271   8
   7  -7  -8 437.361 905.928   8
  -7  -8   7 588.536 788.984  11
   8  -7  -7 313.476 873.217   8
  -8  -7   7 911.656 793.259  11
  -7   8  -7 403.635 758.592  15
  -8   7  -7 90.8363 757.663  15
  -7   7  -8 719.127 789.805  15
   8  -7   7 792.714 998.002  13
   8  -7  -7 833.016 949.343  13
   7  -8  -7 640.649 885.375  13
   7  -7   8-98.5108 961.317  13
   7  -7  -8 195.146 806.766  13
   7  -8   7 86.6393 916.151  13
  -7  -7  -8 415.368 779.552   8
  -7  -8  -7 1862.75 870.323   8
  -8  -7  -7-145.963 811.496   8
   7  -8   7 4.55022 519.288  11
  -7  -7   8 717.366 828.816  13
  -7  -8   7 760.682 835.211  13
   7  -7   8 327.998 593.427  11
  -8  -7   7 1228.53 773.715  13
  -8   7   7 245.878 707.194   4
  -7   8   7 167.713 687.895   4
  -7   7   8 167.005 697.587   4
  -8   7  -7 106.216 717.515   4
  -7   8  -7 509.717 567.344   4
   8   7  -7 321.924 895.598  20
   7   8  -7-557.155 929.704  20
   7   7  -8 92.8767 908.071  20
   8   0  -8-450.294 839.652  20
   0   8  -8-247.462 684.875  20
   8   8   0 55.7272 778.288  20
   0  -8   8 68.7405 525.325  11
  -8   0   8-934.399 824.494  11
   0   8   8-565.670 913.864  20
   0  -8  -8-729.245 847.476  15
  -8  -8   0 245.459 484.958  15
   8   0  -8 287.008 695.761  15
   8   0  -8 41.6333 539.422   8
  -8   0  -8 386.646 751.076  15
   0   8  -8-1474.79 771.366  15
   8   0   8-623.743 846.108  13
   8  -8   0-1187.72 1012.59  13
   0  -8   8 181.448 690.261  13
  -8   8   0-1058.88 788.097   4
  -8   0   8-702.447 686.455   4
   0  -8  -8 317.250 748.588   8
  -8   0  -8-53.5271 690.908   8
   1   8  -8 690.772 731.794  20
   8   1  -8 1711.26 909.974  20
   8   8  -1 3758.53 999.624  20
   8  -1  -8-557.098 870.274  20
   8   8   1 1635.11 977.563  20
  -8  -1   8-46.4860 764.061  11
  -1  -8   8 1164.95 646.529  11
  -8   1   8 63.6069 723.341  11
   1  -8   8 406.366 531.863  11
  -8  -1   8 2246.69 743.606   4
  -1   8   8-311.864 949.449  20
   8   1   8 365.866 790.170  20
   1   8   8 673.620 858.902  20
  -8  -8  -1 876.142 548.016  15
  -8  -1  -8 4809.89 1038.59  15
  -1  -8  -8-852.770 841.535  15
   1  -8  -8 658.869 832.624  15
   8  -1  -8 736.100 655.908  15
  -1  -8   8 451.123 566.708   8
  -8   8   1 424.043 592.705  11
  -8   1  -8 1618.16 902.245  15
  -1   8  -8-119.668 732.736  15
   8   1   8 1504.87 875.247  13
   1  -8   8 3640.72 927.108  13
   8  -1   8 1299.32 879.389  13
  -1  -8   8 2936.16 995.259  13
   8  -8   1-249.388 911.262  13
   8  -8  -1-190.992 933.122  13
  -8   1  -8 2246.99 867.281   8
  -8  -8  -1 234.415 719.118   8
  -8   8  -1 377.075 710.429   4
  -8   8   1-160.681 704.578   4
  -8   1   8 1786.61 764.222   4
  -1   8   8 2182.71 1129.44  11
  -1  -8  -8 1017.53 829.191   8
   1  -8  -8 1740.60 884.883   8
  -8  -1  -8 3941.91 1007.35   8
   2   8  -8 11413.4 1257.52  20
   8   8   2 14414.6 1450.18  20
   8   8  -2 17804.3 1496.85  20
   8   2  -8 17956.9 1550.66  20
   2   8   8 9295.45 1228.93  20
   8   2   8 10880.5 1293.41  20
  -2  -8   8 11769.7 1002.53  11
  -8   8   2 11370.4 908.146  11
  -8   8   2 11150.8 1161.51   4
  -8  -2   8 13366.2 1193.63   4
  -8   2   8 12952.1 1188.66   4
   8  -2  -8 15217.9 1212.38  15
  -2  -8  -8 8586.85 1084.79  15
   2  -8  -8 13985.2 1471.72  15
  -8  -8   2 9565.27 684.178  15
  -8  -2  -8 18022.8 1463.12  15
  -8  -8  -2 8377.27 873.238  15
   8   2  -8 9653.89 816.269  15
   8  -2  -8 14439.2 1207.72   8
  -2  -8  -8 15199.3 1325.44   8
   2  -8  -8 14433.7 1345.58   8
  -2  -8   8 9459.26 804.841   8
   2   8  -8 10603.9 1030.90  15
  -8   2  -8 15051.3 1369.55  15
  -2   8  -8 10098.0 1176.21  15
   8  -8  -2 11326.3 1461.42  13
   8  -8   2 13088.0 1538.27  13
   8  -2   8 9868.13 1275.00  13
  -2  -8   8 16747.5 1501.73  13
   2  -8   8 15442.6 1422.14  13
   8   8   2 15624.4 1040.86   1
  -8   2  -8 14163.9 1064.54   4
  -8   2  -8 12591.3 1234.87   8
  -8  -2   8 13315.8 1237.20  11
  -8   2   8 9021.16 1131.50  11
  -2   8   8 15306.4 1523.26  11
   2  -8   8 10587.2 802.328  11
  -8  -8   2 17630.4 1481.53   8
  -8  -8  -2 8937.88 1137.30   8
  -8  -2  -8 18659.3 1487.64   8
  -8   8   3-440.469 733.655   4
  -8   3   8-459.030 715.145   4
   8   8   3 1273.17 677.438   1
  -3   8  -8-655.528 632.773  20
   3   8  -8 39.1049 694.743  20
   8   3  -8 776.653 881.374  20
   8   8  -3 1132.60 903.105  20
  -8  -3   8-698.031 783.614  11
  -8   8   3 1753.19 629.343  11
  -8   3   8-1431.28 862.257  11
  -8   3  -8-346.321 607.245   4
  -3  -8   8 457.639 419.884   4
  -8  -3   8 99.5124 631.760   4
   8   3   8-1033.65 957.814  20
   3   8   8-1736.48 936.674  20
   8  -3  -8 796.570 746.422  15
   3  -8  -8-1236.26 996.279  15
  -8  -8  -3 10.4769 583.229  15
   8  -3  -8 60.1213 794.869   8
  -8   3  -8-595.185 844.884  15
  -8  -3  -8 1203.07 852.204  15
  -3   8  -8 189.084 727.769  15
   8  -8  -3-139.071 895.046  13
   8  -8   3 828.673 956.110  13
   3  -8  -8-346.046 290.935  13
  -3  -8   8-805.668 890.515  13
   3  -8   8-994.425 810.418  13
  -8  -8  -3 255.744 696.678   8
  -8  -8   3 546.999 972.906   8
  -8  -3  -8 2083.91 926.961   8
  -8  -8   3 672.469 702.494  13
  -3  -8  -8 452.114 756.443   8
  -4   8   8 113.096 677.410   4
  -8   4   8-451.859 715.329   4
  -8   8   4-659.894 737.606   4
  -8   8  -4 327.225 713.718   4
   8   4  -8 156.064 822.925  20
   4   8  -8-215.405 771.672  20
  -4   8  -8-246.730 591.182  20
   8   8  -4-802.459 882.958  20
  -8   8   4 558.829 593.218  11
  -8  -4   8-1250.35 850.995  11
  -8   4   8-1430.75 829.665  11
  -8  -4   8 148.682 622.100   4
  -4  -8   8-92.6480 496.488   4
  -8   4  -8 189.247 599.935   4
   4   8   8-1427.21 947.038  20
   8   4   8-1374.71 975.093  20
   4  -8  -8-1332.87 1074.70  15
  -4  -8  -8 314.977 687.418  15
   8  -8  -4 389.817 840.357   8
   8  -4  -8 264.124 817.132   8
  -8  -4  -8-415.277 770.416  15
   8  -4  -8 1011.59 714.995  13
  -4   8  -8-205.956 748.079  15
   8  -4   8-429.327 988.914  13
   8  -8   4 188.546 882.570  13
   4  -8  -8-110.966 381.445  13
   4  -8   8-1897.84 968.457  13
  -8  -4  -8-540.089 856.966   8
  -8  -8   4 66.8816 1154.91   8
  -8  -8  -4-165.314 705.718   8
  -8  -8   4 429.463 657.741  13
  -4  -8  -8-211.161 752.985   8
  -4  -8   8-163.464 599.992   8
  -5   8  -8-273.581 569.891  20
   8   5  -8-1229.31 962.439  20
   5   8  -8-400.493 836.373  20
   8   8  -5-1577.16 964.668  20
   5   8   8-521.449 950.097  20
   8   5   8-867.501 979.444  20
   8   8   5-476.144 948.189  20
  -8  -5   8-840.901 720.088   4
  -5  -8   8-173.284 553.295   4
  -8   5  -8-956.454 747.579   4
   8  -5  -8-1168.41 944.414  15
  -8  -8  -5-168.153 648.748  15
  -5  -8  -8-538.149 717.401  15
  -8  -5   8-954.058 817.162  11
  -5   8   8-1304.98 806.532  11
  -5  -8   8 557.274 718.152  11
  -8   5   8-1168.65 827.700  11
   8  -8  -5-523.886 883.680   8
   8  -5  -8-528.315 753.741  13
  -5   8  -8 119.348 760.212  15
   8  -8   5 259.474 917.648  13
   8  -5   8 103.854 925.951  13
   5  -8  -8 168.443 457.778  13
  -5  -8   8-1313.23 940.416  13
   5  -8   8-54.5757 508.659  11
  -8  -8   5 758.054 786.731  13
  -5   8   8-741.641 752.550   4
  -8   8  -5-187.608 735.335   4
  -8   8   5-257.289 742.584   4
  -8  -8  -5 277.441 730.039   8
  -8  -8   5 858.821 1254.03   8
   6   8   8 20.7525 935.149  20
   8   6   8 416.653 978.019  20
   8   8   6 1033.23 930.918  20
  -8  -8   6 3162.38 1020.73   4
  -6  -8   8 1035.32 655.928   4
  -8  -6   8 431.962 688.467   4
  -6  -8   8 1937.31 834.676  11
  -8  -6   8 1576.85 860.563  11
  -6   8   8 950.128 771.959  11
  -8   6   8 1445.85 813.531  11
  -8   8   6 397.902 698.475  11
   6  -8  -8 27.9457 1082.82  15
  -6  -8  -8 464.478 737.714  15
   8  -6  -8 481.956 987.923  15
   6  -8  -8 2094.34 996.738   8
   8  -6  -8 1681.09 987.252   8
  -8  -8   6 1854.41 854.224  11
   8  -8  -6 1070.44 894.022   8
  -8  -6  -8-1306.99 836.996  15
  -8  -8  -6 1197.14 717.858  15
  -8   6  -8 1870.56 855.228  15
  -8   8  -6-221.897 839.464  15
  -6   8  -8 909.463 841.461  15
   6  -8   8 1515.12 1008.80  13
   6  -8  -8 692.076 645.873  13
   8  -6   8 1671.67 1075.93  13
   8  -8  -6 1713.01 1064.44  13
   8  -8   6 1489.81 1066.43  13
   8  -6  -8-23.7050 827.632  13
  -8  -8   6 1938.93 899.397   8
  -8  -6  -8-490.848 893.570   8
  -6  -8  -8 639.712 820.448   8
  -8  -8  -6 2739.18 935.056   8
  -8  -8   6 2523.66 881.265  13
  -8  -6   8 2429.45 856.372  13
  -6  -8   8 729.676 852.206  13
   6   8  -8 1146.19 919.135  20
   8   6  -8 606.372 913.151  20
   8   8  -6-492.801 967.442  20
  -6   8  -8 733.677 549.536  20
  -6   8   8 1028.09 752.090   4
  -8   6   8 178.729 738.934   4
  -8   6  -8 580.787 748.777   4
  -8   8   6 1400.16 781.069   4
  -8   8  -6 1641.27 826.638   4
   7   8   8-1332.17 1061.89  20
   8   8   7-1509.74 1088.07  20
   8  -8  -7-817.877 1054.81  15
  -8  -8   7 188.751 796.010   4
  -8  -7   8-1122.22 768.872   4
  -8  -7   8-100.022 805.118  11
  -7  -8   8-173.715 788.148  11
  -7   8   8-367.818 743.821  11
  -8   7   8-665.894 838.672  11
  -8   8   7-1074.45 841.823  11
  -7  -8  -8-413.518 778.412  15
   7  -8  -8-1059.52 1175.72  15
   8  -7  -8-951.323 1174.84  15
   8  -7  -8-492.605 955.170   8
   8  -8  -7-253.339 918.371   8
  -8  -8   7-289.343 795.967  11
   7  -8  -8-225.503 913.923   8
  -8  -7  -8-1055.74 834.767  15
  -8  -8  -7-1201.10 813.576  15
  -7   8  -8-974.692 849.694  15
  -8   8  -7-930.414 853.182  15
  -8   7  -8-86.9751 787.829  15
   7  -8  -8 390.352 864.190  13
   8  -7  -8-171.250 926.587  13
   7  -8   8-985.703 1064.94  13
   8  -7   8-509.073 1038.01  13
   8  -8   7-369.915 1014.67  13
   8  -8  -7-149.031 973.005  13
  -8  -7  -8-1980.94 1013.16   8
  -7  -8  -8-774.998 880.657   8
  -8  -8  -7-924.108 863.492   8
  -8  -8   7 104.085 721.960  13
  -8  -7   8 345.866 783.267  13
  -7  -8   8-354.945 842.448  13
   7   8  -8-1576.48 1026.48  20
   8   7  -8-2286.02 1091.05  20
  -7   8  -8-259.574 527.758  20
  -8   8  -7-29.0989 416.480  20
   8   8  -7-2120.69 1095.53  20
  -8   7  -8-278.207 747.575   4
  -7   8   8-443.183 737.047   4
  -8   8  -7 380.944 722.067   4
  -8   8   7-739.967 775.395   4
  -8   7   8-640.031 763.677   4
  -8  -8  -8 7232.33 1137.58  15
  -8   8  -8 4915.64 840.242   4
  -8  -8   8 5495.56 1022.04   4
  -8  -8   8 7736.08 1225.46  11
  -8  -8   8 7119.34 1201.87  13
  -8   8   8 7297.99 1217.30  11
   8  -8  -8 6219.18 1312.34   8
  -8   8  -8 2205.67 587.075  20
   8  -8  -8 7092.75 1585.18  15
   8  -8  -8 4803.42 1188.48  13
  -9   0   0-876.790 557.527  15
   0  -9   0-446.488 660.174   8
   0   0   9-518.018 656.655  11
   0   0   9-407.073 650.301  13
   0  -9   0-472.981 687.432  13
   0   9   0-1405.23 728.910  20
   9   0   0-1061.45 601.636  20
   0   0  -9-1559.09 798.443  15
  -9   0   0-1124.49 663.107   8
   0   0  -9-207.783 597.362   8
  -1   0  -9 6371.36 971.680  15
   0   1  -9 7004.13 965.235  15
   1   0  -9 7305.82 995.333  15
   0  -1  -9 7870.73 1032.73  15
  -9   0  -1 6539.39 829.727  15
   9   0  -1 6468.43 769.576  20
  -1   9   0 8157.17 931.684  20
   9   0   1 8744.24 898.656  20
   1   9   0 7734.44 965.157  20
   0   9  -1 7375.86 867.819  20
   9   1   0 6387.91 811.044  20
   9  -1   0 7408.33 782.357  20
  -9   1   0 4072.38 614.182  15
   1  -9   0 6712.74 909.741  13
   0  -1   9 7688.77 984.759  13
  -1   0   9 7424.28 776.210  13
   0  -9  -1 7692.08 911.389  13
   0  -9   1 8130.14 951.519  13
  -1  -9   0 8303.22 960.090  13
   0   1   9 6260.70 636.290  13
   0   9   1 6958.67 890.471  20
  -9  -1   0 6878.70 858.680   8
  -9   0  -1 7451.60 885.546   8
   1   0   9 6022.94 919.507  11
   0  -1   9 6135.59 918.280  11
  -9   0   1 6697.09 872.423  11
   1   0  -9 4555.26 680.402   8
   0  -1  -9 6352.68 825.384   8
   0   1  -9 7249.34 832.800   8
  -1   0  -9 6161.90 832.895   8
   0  -9   1 6603.83 891.909   8
  -1  -9   0 6966.85 935.682   8
  -9   1  -1-541.817 616.888  15
  -9  -1  -1 486.118 673.689  15
  -1  -9   1-507.246 642.308   8
  -9   1   1-167.177 600.301  11
   1  -9   1-233.309 648.743   8
   1   9  -1-662.553 653.393  20
   1   9   1-390.620 652.123  20
  -1   9   1 674.191 623.900  20
   9   1  -1-530.094 634.574  20
   9  -1  -1-271.639 499.974  20
  -1   9  -1-336.503 624.196  20
   9  -1   1-666.208 588.392  20
   9   1   1-5.36495 578.253  20
  -1  -1   9-469.614 690.648  13
   1  -1   9-29.0606 651.452  13
  -1  -9  -1-36.7574 621.390  13
   1  -9   1-23.3741 627.057  13
  -1  -9   1-357.885 688.050  13
   1  -9  -1-68.6404 574.894  13
  -1   1   9-4.70272 338.159  13
   1   1   9 374.285 632.665  13
   1  -1  -9 1517.31 601.845   8
  -1   1  -9-517.367 643.382   8
  -1  -1  -9-675.068 650.354   8
  -9  -1   1-442.787 581.696   8
  -9  -1  -1-344.808 594.872   8
   1  -1   9-472.522 700.458  11
  -1  -1   9-751.804 674.519  11
   1   1  -9-351.016 719.898  15
  -1   1  -9-579.346 704.245  15
   1  -1  -9 976.658 739.001  15
  -2   0   9 2958.89 622.833   4
   2   9   0 3190.13 752.610  20
  -2   9   0 4358.23 749.047  20
   0   9  -2 2325.11 618.735  20
   9   0  -2 2940.15 654.459  20
   9   0   2 1608.63 622.019  20
   9   2   0 3340.75 708.755  20
   0   9   2 3381.05 749.974  20
   2   0  -9 3793.81 837.223  15
   0   2  -9 2144.49 782.163  15
   0  -9   2 3716.78 778.491   8
  -9   0  -2 2605.55 801.230  15
   2   0   9 2896.89 724.596  13
   0  -2   9 4115.24 854.435  13
   2  -9   0 3162.62 752.662  13
   0  -9  -2 3502.39 696.864  13
  -2  -9   0 3183.25 762.486  13
   0   2  -9 2543.82 658.228   8
  -9  -2   0 2401.93 687.655   8
  -2   9   0 1684.52 340.279  11
   0  -2   9 4372.09 818.875  11
  -2  -9   0 2900.45 725.452   8
  -2   0  -9 3724.61 773.667   8
   0  -2  -9 3450.05 709.189   8
  -2  -1   9 1203.20 513.225   4
  -2   1   9 1548.37 622.433   4
   9   2  -1 814.093 616.910  20
   9  -1   2 1042.40 572.386  20
   9   1  -2 1390.22 650.543  20
   9   1   2 1048.30 643.650  20
   9   2   1 1869.36 652.469  20
   2   9  -1 1079.26 620.207  20
   1   9   2 1082.82 652.748  20
  -1   9  -2 78.3791 604.742  20
   2   9   1 1584.16 690.839  20
   9  -2  -1 773.312 466.330  20
   1   9  -2 470.328 607.841  20
  -2   9  -1 1704.04 664.741  20
  -9   1  -2 1382.59 634.590   4
   9  -1  -2 1530.66 564.716  20
  -2   9   1 1931.31 668.992  20
  -1   9   2 1196.90 631.889  20
   1  -2  -9 1052.80 676.338  15
   2  -1  -9 1964.24 764.782  15
   2   1  -9 1064.25 718.565  15
  -9  -1  -2 2742.71 858.510  15
  -9  -2  -1 2181.94 802.749  15
  -1   2  -9 1376.25 743.172  15
   1   2  -9 1967.91 797.156  15
  -9   1  -2 3045.74 807.909  15
   1  -9   2 983.850 629.604   8
  -9   2   1 1763.82 704.249  11
  -1  -9   2 1648.26 656.026   8
  -9   2  -1 445.467 586.994  15
   2  -1   9 1217.32 673.141  13
   1   2   9 1696.67 522.925  13
   2  -9   1 835.736 705.927  13
  -1  -2   9 1842.96 738.783  13
   1  -2   9 1671.44 742.887  13
   2  -9  -1 1114.84 643.630  13
  -2  -1   9 1356.48 608.319  13
  -1  -9  -2 1337.66 609.414  13
   1  -9  -2 1439.70 590.813  13
  -2  -9  -1 1084.66 610.519  13
  -9  -2   1 1328.53 624.216   8
  -1  -2  -9 2234.10 691.684   8
  -2   1  -9 1724.37 686.008   8
   1   2  -9 1767.86 590.742   8
   2   1  -9 2013.15 582.075   8
  -9  -2  -1 1020.55 646.528   8
  -1   2  -9 1142.73 644.709   8
  -2  -1  -9 1389.10 677.813   8
  -2   9   1 1009.22 423.765  11
   1  -2   9 2164.60 713.775  11
  -1  -2   9 602.239 630.516  11
   2  -1   9 478.057 684.237  11
   1  -2  -9 1405.61 590.562   8
   2  -1  -9 1787.54 571.224   8
  -2  -9   1 1912.42 697.732   8
  -2   2   9 8.10683 629.312   4
   9  -2  -2 567.572 472.000  20
   9   2  -2-458.248 638.310  20
  -2   9  -2-349.768 594.989  20
   9   2   2-688.910 693.151  20
   2   9  -2-659.829 701.662  20
   2   9   2-1138.08 769.851  20
  -9   2   2-435.574 628.311   4
  -9  -2   2 491.669 730.037   4
  -2   9   2-623.720 663.065  20
   2  -2  -9-195.729 689.847  15
  -9   2   2-555.491 610.154  11
  -9  -2   2-1133.18 736.642  11
   2  -9  -2-396.633 680.456   8
  -9  -2  -2 585.218 838.944  15
  -2  -2  -9-721.378 754.273  15
   2   2  -9-178.021 701.729  15
  -9   2  -2 405.906 644.390  15
   9  -2   2-122.192 691.369  13
   2   2   9 80.3915 572.479  13
   2  -2   9-433.900 705.280  13
  -2  -2   9-153.367 659.676  13
   2  -9  -2-140.261 595.362  13
  -2  -9  -2-188.623 608.226  13
  -2  -2  -9-1069.30 705.823   8
  -2   2  -9-129.479 628.635   8
  -9  -2   2-524.117 579.929   8
   2  -2  -9-224.553 509.349   8
  -2  -9   2-587.963 646.197   8
  -2   2   9-179.852 692.020  11
   2  -2   9-330.062 671.244  11
   9   3   0 129.317 625.132  20
   9  -3   0 575.423 457.347  20
   0   9  -3-387.447 630.394  20
  -3   0   9-590.327 721.126  11
   9   0   3-80.7274 624.175  20
   0   9   3 170.744 651.371  20
   0  -9   3 809.102 606.906   8
   3  -9   0 16.4860 680.657   8
  -9   0   3-161.814 679.451   4
   3   0  -9 388.357 664.099  15
  -9  -3   0 191.828 569.513  15
   0   3  -9-472.666 868.411  15
  -3   0  -9-140.926 712.653  15
  -9   0  -3 647.931 743.254  15
   0  -3  -9 32.8670 584.446   8
  -3  -9   0-146.205 664.859   8
   0  -9  -3 510.393 678.901   8
   3   0   9 228.117 606.349  13
   0  -9  -3 371.905 532.693  13
   0  -9   3 105.785 656.275  13
   3  -9   0-622.707 711.209  13
   0  -3   9 855.736 690.397  13
   3   0  -9-134.208 466.348   8
  -9  -3   0-391.388 754.792   8
  -3   0  -9 663.961 673.452   8
  -3   9   0-952.598 707.528   4
  -3   0   9 602.048 500.857   4
   0  -3   9-392.335 639.757  11
   0   3   9-155.290 816.793  11
  -3   1   9 537.845 559.533   4
  -3  -1   9-313.993 497.278   4
   9   1  -3 154.167 657.033  20
   9   3  -1-54.9676 612.342  20
  -1   9  -3-716.479 633.148  20
   1   9  -3-174.893 625.095  20
   9   1   3-638.730 737.071  20
   9   3   1 363.986 632.049  20
   9  -3   1 132.601 401.804  20
  -1  -3   9-443.806 663.064  11
  -3   1   9-1185.19 778.506  11
  -9   1   3-314.367 650.237   4
  -9   3   1-652.894 673.397   4
  -9   1  -3 1390.46 683.531   4
  -9  -1   3-913.111 744.782   4
  -3   9   1 39.5831 567.893  20
   9  -1   3-253.555 543.294  20
  -1   9   3-67.5123 638.040  20
   1   9   3-376.020 658.546  20
  -1  -3  -9-327.692 711.268  15
   3  -1  -9-279.716 692.880  15
  -9   3   1-56.2453 619.417  11
   1  -9  -3 400.499 663.542   8
   3  -9  -1 562.154 670.809   8
   1  -9   3 387.796 611.644   8
  -1  -9   3 246.151 593.044   8
  -9  -1   3 148.996 604.893  11
   3   1  -9-204.818 714.035  15
   1   3  -9 1052.60 722.188  15
  -9  -1  -3 1323.61 873.394  15
  -9  -3  -1 789.190 832.907  15
  -3  -1  -9-1328.81 829.457  15
  -3   1  -9 990.362 728.122  15
  -9   1  -3-1560.11 815.635  15
   9  -3   1-366.907 743.894  13
  -9   3  -1-452.046 671.568  15
   3   1   9 72.5606 571.423  13
   3  -1   9 4.94970 692.506  13
  -1  -9  -3 532.516 565.620  13
   1  -9   3 225.173 664.418  13
  -1  -9   3-118.268 686.237  13
   1  -3   9 558.383 703.590  13
   1  -9  -3-190.931 568.573  13
   3  -9  -1-139.638 676.330  13
  -1  -3   9 128.451 713.308  13
  -9  -3   1 595.397 614.782   8
  -9   1  -3-481.283 662.591   8
  -3  -1  -9 432.779 670.334   8
  -3   1  -9-486.945 670.776   8
   3   1  -9 619.740 467.466   8
  -3   9   1 4.40235 329.006  11
   1  -3   9 1118.01 651.613  11
  -3  -1   9 20.5292 527.381  13
  -1   3   9 501.998 756.053  11
  -1  -9  -3-1272.84 717.567   8
   1  -3  -9-145.289 555.585   8
  -3  -9   1-182.351 646.490   8
  -1  -3  -9 158.050 585.861   8
  -2  -3   9 433.288 389.425   4
  -3   2   9 251.253 563.624   4
  -2   3   9-10.2774 643.505   4
  -3  -2   9-47.4426 455.911   4
   9   2  -3 1328.56 736.981  20
   9  -2  -3-523.891 568.948  20
   2   9  -3 19.5424 642.336  20
   9   2   3-568.383 775.912  20
  -2   9  -3-442.760 559.721  20
   9   3   2 593.965 705.023  20
  -2  -3   9 731.704 643.855  11
  -9   3   2 625.368 614.338  11
  -2   9   3-221.059 702.260  20
  -3   9   2 123.285 612.193  20
   9  -2   3 566.298 466.862  20
   9  -3   2 34.9610 368.019  20
  -9  -3   2 2607.54 1006.76   4
  -9  -2   3-183.278 695.830   4
  -9   2   3-186.069 668.490   4
  -9   2  -3-1130.46 668.352   4
  -9   3   2-419.051 686.396   4
  -3  -9  -2 235.407 560.884  15
   3  -2  -9 415.938 671.859  15
   3  -9  -2 733.677 705.871   8
  -9  -3   2-452.205 674.538  11
   2  -9  -3-145.283 695.811   8
  -9  -2   3 78.9966 652.334  11
  -2  -9   3-523.653 623.788   8
   3   2  -9 519.416 762.237  15
  -9  -3  -2-990.770 905.931  15
   2   3  -9 2185.33 798.590  15
  -2  -3  -9-667.611 750.669  15
  -3  -2  -9-105.529 749.602  15
  -3   2  -9 984.548 707.462  15
  -9  -2  -3-490.067 856.780  15
   9  -2   3-240.534 731.296  13
  -9   3  -2-138.618 651.561  15
  -9   2  -3 1431.53 753.815  15
   9  -3   2-537.325 784.751  13
   2   3   9-9.11638 561.242  13
   3  -2   9-1051.20 790.171  13
   2  -3   9 184.763 682.318  13
   3  -9   2 486.196 723.680  13
  -2  -9  -3 155.484 555.151  13
  -3  -9  -2-526.547 682.119  13
  -3  -2   9-1105.62 711.959  13
  -3  -9   2 1615.45 750.803  13
   3  -9  -2 167.094 629.386  13
  -2  -3   9 861.007 768.688  13
   2  -9   3 414.990 705.423  13
  -2  -9   3 755.622 733.746  13
   2  -9  -3 115.706 533.024  13
  -9  -2  -3-371.437 706.512   8
  -2   3  -9 663.277 659.070   8
  -3  -2  -9-490.546 713.707   8
  -3   2  -9 475.316 666.464   8
  -2  -3  -9-202.901 656.401   8
  -9  -3   2 164.170 569.108   8
   2  -3   9 572.613 611.101  11
  -2   3   9-214.021 742.833  11
  -2   9   3 434.780 546.735  11
   2  -3  -9 20.2120 558.538   8
   3  -2  -9-109.082 525.785   8
  -2  -9  -3 393.229 676.270   8
  -3  -9   2-631.740 661.033   8
  -3   9   3-713.765 684.789   4
  -3   3   9-342.334 602.387   4
   9  -3  -3-46.4044 491.196  20
   3   9   3-390.316 733.889  20
  -3   9  -3-724.745 585.843  20
   9  -3   3-81.7472 394.483  20
   3   3   9-739.146 860.182  20
  -3   9   3 128.442 616.290  20
  -9  -3   3-485.362 700.263  11
   3  -9  -3-589.752 711.532   8
  -9  -3   3-335.915 759.529   4
  -9   3   3-369.273 675.030   4
  -9   3  -3-356.069 630.970   4
   3   3  -9-354.982 744.856  15
  -3  -3  -9-206.900 704.552  15
  -3   3  -9-1554.12 844.032  15
  -9  -3  -3-298.239 852.783  15
   9  -3   3-722.327 780.603  13
   3  -3   9-203.588 729.187  13
   3   3   9-248.761 496.135  13
  -3  -9   3-186.835 709.943  13
  -3  -3   9-286.523 726.938  13
   3  -9   3-285.812 701.231  13
   3  -9  -3-288.269 606.866  13
  -3  -9  -3 5.67735 545.149  13
  -3   9   3-381.723 560.823  11
   3  -3   9-503.868 652.516  11
  -3   3   9-780.231 776.077  11
   3  -3  -9-418.662 575.607   8
  -3  -9  -3-205.816 713.687   8
  -3  -9   3-286.604 598.576   8
  -9  -3  -3-1012.01 776.160   8
  -9  -3   3 26.3274 511.434   8
  -3   3  -9-127.674 690.841   8
   9  -4   0 4300.97 458.161  20
   4   9   0 5443.95 888.535  20
   9   0  -4 3353.61 799.854  20
   0   9  -4 4665.82 786.726  20
   9   0   4 5742.64 822.683  20
  -4   9   0 4824.37 616.490  20
   0   9   4 6260.83 904.639  20
  -9   0   4 4602.68 755.097  11
  -9   4   0 4497.99 835.465   4
  -4   0   9 3954.98 671.525   4
  -9   0   4 5429.84 853.138   4
   0  -4  -9 4601.94 909.827  15
  -4  -9   0 4280.20 627.594  15
   0  -9  -4 2711.20 741.909  15
  -4   0  -9 5794.53 965.848  15
   4   0  -9 5894.05 929.936  15
  -9  -4   0 6037.05 902.579  15
  -4  -9   0 6666.57 844.262   8
   0  -9  -4 4761.50 878.143   8
   0  -9   4 6400.57 892.783   8
  -9   0  -4 7191.55 1119.04  15
   0   4  -9 3064.67 817.300  15
   4   0   9 3681.22 875.209  13
   9  -4   0 2200.42 769.771  13
   0  -4   9 5089.90 926.972  13
   0  -9  -4 4949.07 685.550  13
   0  -9   4 6014.92 943.453  13
  -4   9   0 4114.74 720.673   4
  -9  -4   0 2026.73 759.609   8
  -9   0  -4 5709.82 885.973   8
   0  -4   9 4433.17 741.802  11
   0   4   9 5402.32 1071.69  11
  -4   0   9 6230.68 902.677  11
   4   0  -9 4700.86 550.879   8
  -4   0  -9 6642.31 969.914   8
   0  -4  -9 5133.78 824.385   8
  -4  -1   9 823.828 517.126   4
  -4   9  -1 114.321 581.449   4
  -4   1   9 253.966 534.915   4
   9  -1  -4 793.457 646.239  20
   9   1  -4-545.202 751.344  20
  -1   9  -4 1121.49 582.913  20
   9  -4  -1 489.660 405.215  20
   4   9   1 158.682 713.352  20
   9  -4   1-99.6272 274.906  20
   1   9  -4 894.133 606.312  20
   4   9  -1 77.5124 650.480  20
  -4   9  -1 178.163 515.574  20
  -9  -1   4 972.812 647.852  11
  -4   9   1 379.237 338.894  11
  -9   1   4 115.036 634.199  11
  -1  -4   9 1252.68 656.882  11
  -4  -1   9 1786.88 710.061  11
  -4   1   9 698.744 720.442  11
  -9   1  -4 1531.21 691.114   4
  -9   1   4 683.882 641.142   4
  -9   4   1 617.348 641.126   4
  -9  -1   4 299.237 672.297   4
   9  -1   4 661.245 550.970  20
  -1   9   4 692.414 689.722  20
   9   1   4 400.317 661.415  20
   1  -4  -9 497.526 689.504  15
   4  -1  -9 1103.97 701.132  15
  -1  -4  -9 848.979 736.144  15
   9   1  -4 226.688 350.713  15
  -1  -9  -4 356.804 654.980  15
  -4  -9  -1 757.667 535.893  15
   1  -9   4 1729.08 737.008   8
  -1  -9   4 684.358 604.722   8
  -9   4   1 839.290 647.568  11
   4  -9  -1 1351.03 782.609   8
  -9  -1  -4 689.128 818.895  15
  -9  -4   1 273.413 277.449  15
  -4  -1  -9-456.689 786.801  15
  -9  -4  -1-289.562 900.992  15
   1   4  -9-470.814 798.182  15
  -4   1  -9 2287.30 841.797  15
   4   1  -9 58.0200 725.400  15
  -9   1  -4 175.479 767.221  15
   9  -4   1 294.002 741.611  13
   9  -4  -1-495.038 806.520  13
   9  -1   4 1154.48 791.221  13
   4  -9  -1-1153.46 870.575  13
   4   1   9 612.674 632.142  13
   4  -1   9 503.431 688.456  13
  -1  -9   4 764.550 740.490  13
  -1  -9  -4 999.306 551.933  13
   1  -4   9 169.301 703.494  13
  -1  -4   9 427.582 727.916  13
   1  -9  -4-159.257 536.825  13
   1  -9   4 793.938 741.993  13
  -4   1  -9 752.799 667.271   8
   4   1  -9 237.585 271.858   8
  -9   1  -4-11.2134 655.908   8
  -9  -4   1-209.984 764.426   8
  -9  -1  -4 961.352 724.800   8
  -9  -4  -1 225.373 754.698   8
  -4  -1   9 1260.67 533.196  13
  -1   4   9 550.915 803.517  11
   1  -4   9 700.757 585.245  11
   1  -9  -4 1181.79 775.155   8
   1  -4  -9 648.487 599.507   8
  -1  -9  -4 528.482 720.935   8
  -4  -9   1 864.856 611.678   8
  -1  -4  -9 495.964 613.498   8
  -2  -4   9 495.053 343.318   4
  -4   9  -2 1149.20 581.215   4
  -4   2   9 2178.55 623.093   4
  -4  -2   9 1212.43 531.017   4
  -4   9   2 1240.97 652.933   4
   9  -2  -4 2067.50 691.114  20
   4   9   2 720.671 735.231  20
   4   9  -2 1230.88 700.543  20
   9   4  -2 1993.61 783.177  20
  -2   9  -4 1520.55 578.741  20
  -4   9  -2 2300.04 645.982  20
  -9  -2   4 2111.47 681.716  11
  -9   2   4 1357.18 590.009  11
  -9   4   2 1676.25 646.325  11
  -4  -2   9 1616.47 704.334  11
  -2  -4   9 2847.37 742.308  11
  -4   2   9 1742.08 728.980  11
  -9   2  -4 1014.62 613.901   4
  -9   2   4 895.313 658.380   4
  -9   4   2 175.820 716.454   4
  -9  -2   4 826.930 684.585   4
   9   2   4 1527.69 775.883  20
   4   2   9 613.781 788.762  20
   2   4   9 1307.13 842.710  20
   2   9   4 1599.16 746.438  20
  -2   9   4 691.068 732.710  20
   9  -2   4 1225.78 517.734  20
  -4   9   2 824.255 546.290  20
  -2  -9  -4 435.375 619.175  15
  -4  -9  -2 507.058 545.831  15
   2  -4  -9 1673.80 689.038  15
  -2  -4  -9 1312.46 748.128  15
   4  -2  -9 1306.56 734.614  15
   4  -9  -2 2146.80 806.556   8
  -2  -9   4 1616.47 627.160   8
   2  -9  -4 2076.46 785.864   8
  -9  -4  -2 2164.55 858.402  15
  -4  -2  -9-272.492 786.113  15
  -9  -2  -4 647.993 780.308  15
   2   4  -9 856.398 762.274  15
  -4   2  -9 1988.12 787.931  15
   4   2  -9 1963.37 813.592  15
  -2   4  -9 1090.72 790.177  15
   9  -2   4 2242.77 841.924  13
   4   2   9 1302.09 647.916  13
   4  -9  -2 358.969 753.291  13
   4  -9   2-1124.70 871.017  13
   9  -4   2 1308.55 794.194  13
   4  -2   9 1250.49 760.576  13
  -2  -9  -4 908.454 560.546  13
   2  -9  -4 1590.53 559.343  13
   2  -4   9 1571.76 733.921  13
  -2  -9   4 1442.73 772.277  13
  -2  -4   9 2289.27 856.024  13
  -4  -9   2-118.665 825.420  13
   2  -9   4 1240.91 767.623  13
  -9  -2  -4 1413.21 739.634   8
  -9  -4   2 1144.68 668.327   8
  -9   2  -4 330.991 663.439   8
  -4   2  -9 1537.76 746.327   8
  -4  -9  -2 990.343 631.108  13
  -2   4   9 1851.80 821.558  11
  -2   9   4 1471.48 655.841  11
   2  -4   9 2560.70 687.728  11
  -4  -2   9 1430.04 640.883  13
   2  -4  -9 1617.20 663.502   8
   4  -2  -9 1296.71 549.852   8
  -4  -9   2 2175.69 645.119   8
  -2  -9  -4 2056.88 792.078   8
  -4  -9  -2 1124.00 661.153   8
  -4  -3   9-47.0249 449.120   4
  -4   9   3-1061.91 688.151   4
  -4   9  -3-836.961 577.397   4
   9   3  -4-893.456 817.757  20
   9  -4  -3-333.202 453.541  20
   9  -3  -4-335.872 575.117  20
   3   9  -4-260.270 645.987  20
  -3   9  -4 110.476 495.795  20
  -4   9  -3-231.975 569.974  20
   4   9  -3-637.599 731.473  20
   9   4  -3-267.505 694.693  20
   4   9   3-831.296 766.567  20
   9   4   3-1682.94 859.624  20
  -4   9   3-392.686 488.204  11
  -9   4   3-900.828 633.602  11
  -4   3   9-480.511 713.108  11
  -4  -3   9-1000.48 728.388  11
  -9   3  -4-950.985 638.460   4
  -9  -3   4-545.680 729.822   4
  -9   4  -3-218.218 611.719   4
  -9  -4   3 1476.24 944.913   4
   3   4   9-613.224 907.037  20
  -3   9   4-48.0813 678.127  20
   4   3   9-1096.95 915.617  20
   3   9   4-127.068 681.906  20
  -4   9   3-467.169 617.593  20
  -3  -4  -9-662.311 770.948  15
  -3  -9  -4-250.659 618.083  15
   3  -4  -9 91.6794 665.456  15
   4  -9  -3 64.2353 656.295   8
   3  -9  -4-469.526 669.202   8
  -9  -4   3-295.035 685.653  11
  -9  -3   4 86.9330 653.589  11
  -4   3  -9-1435.10 754.817  15
  -4  -3  -9 52.4161 746.796  15
  -9  -3  -4-295.202 739.873  15
   4   3  -9-49.6044 721.682  15
   3   4  -9-497.964 756.377  15
  -3   4  -9-395.746 770.714  15
  -9  -4  -3 153.913 715.761  15
  -9   3  -4 1341.69 756.262  15
  -9   4  -3-558.984 732.599  15
   3  -4   9-215.202 720.981  13
   4   3   9-10.8166 542.277  13
   4  -9  -3-442.449 692.620  13
   9  -3   4-724.918 783.158  13
   9  -4   3-1140.14 853.340  13
   4  -3   9-395.193 776.705  13
   3   4   9-77.1668 461.382  13
  -3  -9   4-92.3362 745.376  13
  -3  -4   9-253.393 754.268  13
  -4  -9   3-946.075 884.512  13
   3  -9   4-477.160 768.057  13
   3  -9  -4-462.188 558.178  13
  -3  -4  -9-492.229 667.243   8
  -4  -3  -9-1441.55 802.233   8
  -4   3  -9-1091.95 761.962   8
  -9  -4  -3-764.331 775.417   8
  -9  -3  -4-928.098 783.296   8
  -9  -4   3-34.3713 593.484   8
  -4  -9  -3-32.2645 562.584  13
  -4  -3   9-499.218 712.240  13
   3  -4   9-214.049 564.892  11
  -3   4   9-289.152 747.638  11
  -3  -9  -4-238.874 561.651  13
  -3   9   4-609.871 628.788  11
  -3  -9   4-375.980 588.565   8
  -4  -9   3 38.4110 533.470   8
   3  -4  -9-476.076 623.665   8
   4  -3  -9-268.126 583.602   8
  -3  -9  -4-1009.85 775.969   8
  -4  -9  -3-1358.44 757.631   8
  -9   4   4-98.4047 661.573   4
  -4  -4   9-4.22701 447.280   4
  -4   9   4-757.221 683.723   4
  -4   4   9-170.394 600.751   4
   4   4  -9-32.8705 743.495  20
   9  -4  -4-15.9955 537.269  20
   9   4  -4-170.375 807.794  20
   4   9  -4-163.680 706.537  20
   9   4   4-2.27943 809.463  20
  -4  -4   9-247.586 683.624  11
  -9  -4   4-191.528 738.553   4
  -9   4  -4-186.925 610.112   4
   4   4   9 739.850 874.031  20
   4   9   4-147.330 696.834  20
  -4  -9  -4-24.8778 572.831  15
  -9  -4   4-148.202 663.723  11
   4  -9  -4-521.577 720.103   8
  -4   4  -9 270.428 717.062  15
  -4  -4  -9-728.775 749.887  15
  -9  -4  -4-418.421 728.362  15
   4   4  -9 53.3936 712.041  15
  -9   4  -4-386.322 678.551  15
   4  -9   4-1241.28 908.436  13
   9  -4   4-96.0867 764.811  13
   4  -9  -4-340.788 675.600  13
  -4  -9   4-358.883 763.650  13
  -4  -4   9-638.007 775.049  13
  -9  -4   4-392.342 530.300   8
  -9  -4  -4-665.793 781.703   8
  -4  -4  -9-907.542 732.816   8
   4  -4   9-438.473 618.015  11
  -4   9   4-531.089 567.437  11
  -4  -9  -4-309.364 569.237  13
  -4  -9  -4-319.376 706.923   8
   4  -4  -9-54.4917 633.477   8
  -4  -9   4-75.5296 538.030   8
  -5   0   9 295.021 545.339   4
   0   9  -5-977.657 710.008  20
   9   0  -5 1615.46 726.967  20
   9   5   0 1732.05 717.483  20
   5   9   0 1946.64 748.373  20
  -5   0   9 1560.71 730.911  11
   0  -5   9 1504.54 632.064  11
  -9   0   5 1003.68 659.975   4
  -9   5   0 56.7649 756.709   4
   9   0   5 205.573 660.989  20
   0  -9  -5 586.874 789.047  15
   0  -5  -9-766.452 835.517  15
  -5  -9   0-273.229 530.021  15
   5   0  -9 1042.88 703.781  15
   9   0  -5 693.458 463.066  15
   0  -9   5 1666.19 669.787   8
   0   5  -9 1762.73 825.004  15
  -9  -5   0-140.736 906.617  15
  -5   0  -9 2009.47 812.875  15
   9   0   5 1469.66 784.602  13
   5  -9   0-1594.37 981.463  13
   5   0   9-921.393 801.886  13
   9  -5   0-743.263 883.177  13
   0  -9  -5 2185.95 559.897  13
   0  -9   5 1777.82 759.845  13
  -9   0  -5 1647.24 716.273   8
  -5   0  -9 2053.81 735.291   8
  -9  -5   0-190.843 842.705   8
  -5  -9   0 589.089 633.258  13
   0   5   9 1392.88 984.400  11
   5   0  -9 818.511 402.522   8
   0  -9  -5 553.740 740.559   8
  -5   9  -1-302.490 620.344   4
  -5   1   9-720.124 609.685   4
  -5  -1   9-95.1334 530.789   4
  -9   5   1-1376.90 800.855   4
   9  -1  -5-131.535 673.394  20
   9  -5  -1 99.4032 320.795  20
   9   5  -1-698.997 694.334  20
   5   9  -1-78.4438 678.066  20
   9   5   1 305.670 639.148  20
   5   9   1 215.359 688.024  20
  -5   9   1 316.552 379.772  11
  -5  -1   9 385.899 685.128  11
  -1  -5   9 721.201 630.583  11
  -5   1   9 189.581 645.639  11
   1  -5   9-523.760 609.275  11
  -9   5  -1-630.022 714.142   4
  -9  -1   5-78.9677 649.990   4
  -9   1   5-693.788 683.782   4
   1   5   9-688.007 937.988  20
  -1   9   5-1199.68 856.825  20
   9   1   5-609.697 768.892  20
   9  -1  -5-499.878 564.537  15
   5   1   9-1144.26 838.207  20
   1   9   5-908.148 740.069  20
  -1  -9  -5-1223.41 790.672  15
  -5  -9   1-37.4660 469.303  15
   1  -9  -5-766.297 837.289  15
   9   1  -5-63.3277 413.792  15
   5  -1  -9-352.989 704.453  15
  -1  -5  -9-276.899 751.150  15
  -5  -9  -1-543.537 532.244  15
   1  -5  -9-523.655 732.576  15
  -1  -9   5 280.921 576.820   8
  -9   5   1-177.154 621.776  11
  -5   1  -9 824.440 756.439  15
   1   5  -9 225.077 755.473  15
  -5  -1  -9-225.513 736.858  15
  -9  -5   1-178.394 349.625  15
   5   1  -9-876.188 799.262  15
  -9   1  -5 1161.23 840.334  15
  -9  -5  -1-1043.71 861.604  15
   9  -1   5-121.414 720.910  13
   5   1   9-234.029 732.682  13
   9  -5  -1-803.755 819.757  13
   5  -1   9-102.496 720.960  13
   9  -5   1-1383.99 888.388  13
  -1  -9  -5 2.49696 538.544  13
   1  -9   5-81.2988 682.730  13
  -1  -9   5-305.273 712.181  13
   1  -9  -5 47.1907 466.139  13
  -9  -1  -5 308.584 691.403   8
  -9  -5   1-1939.90 965.397   8
  -9   1  -5-302.821 687.556   8
  -5  -1  -9 862.070 707.390   8
  -5  -9  -1 19.9680 634.292  13
  -1   5   9 84.1589 854.744  11
  -5  -9   1-458.718 700.620  13
  -5  -9   1-702.825 671.795   8
   1  -9  -5-514.876 755.758   8
   1  -5  -9-557.640 694.701   8
  -1  -9  -5-227.784 737.051   8
  -5   9   2 942.397 628.070   4
  -5  -2   9 1573.19 590.182   4
  -5   9  -2 1910.53 627.139   4
  -9   5   2 2276.80 747.846   4
   9   2  -5 422.932 792.455  20
   9  -5  -2 1650.22 403.086  20
   9  -2  -5 1851.33 746.885  20
  -2   9  -5 1244.36 557.008  20
   5   9  -2 2513.18 801.935  20
   9   5  -2 2928.27 855.925  20
  -5   9  -2 1329.58 282.714  20
   9   5   2 2623.32 819.480  20
   5   9   2 3491.82 921.374  20
  -9   5   2 2506.11 665.085  11
  -9   2   5 2404.72 735.876  11
  -5  -2   9 2805.08 787.868  11
  -2  -5   9 2270.94 716.711  11
  -9  -2   5 972.821 615.550  11
  -5   2   9 2311.85 754.425  11
  -9   2   5 1017.97 657.993   4
  -9  -2   5 1779.85 709.103   4
  -9   2  -5 1925.27 657.092   4
   2   9   5 1210.25 717.727  20
   5   2   9 2133.41 884.437  20
   9  -2   5 1969.32 620.896  20
  -2   9   5 1644.71 870.406  20
   2   5   9 2737.52 962.641  20
   5  -2  -9 1499.70 735.559  15
   2  -5  -9 1898.18 818.362  15
  -2  -9  -5 2473.67 767.780  15
  -5  -9  -2 2245.55 617.694  15
  -2  -5  -9 1291.77 760.381  15
  -2  -9   5 1517.30 625.758   8
   5  -9  -2 2835.09 873.756   8
   2  -9  -5 3511.21 856.027   8
   2   5  -9 3342.18 869.581  15
  -9  -5  -2 1352.05 804.249  15
  -5  -2  -9 1870.02 816.764  15
  -2   5  -9 1347.62 793.949  15
   5   2  -9 2081.63 838.389  15
  -5   2  -9 1243.74 760.949  15
   9  -2   5 2857.13 895.265  13
  -9   5  -2 2632.01 805.097  15
   9  -5  -2 746.047 794.247  13
  -9   2  -5 1450.63 770.391  15
   9  -5   2 1735.99 839.180  13
   5  -2   9 2367.07 896.131  13
   5   2   9 1662.09 727.248  13
   5  -9  -2 618.921 805.855  13
  -2  -9   5 3148.50 870.920  13
   2  -9   5 3286.88 862.672  13
   2  -9  -5 2062.97 542.400  13
  -9  -2  -5 3782.23 864.448   8
  -5  -2  -9 3184.34 881.729   8
  -9  -5   2 1027.90 783.911   8
  -9   2  -5 1697.04 732.630   8
  -9  -5  -2 932.816 813.872   8
  -2   9   5 2723.30 772.308  11
  -2   5   9 2792.08 937.861  11
  -5  -2   9 2472.85 673.954  13
   2  -5   9 2875.12 663.209  11
  -2  -9  -5 2183.69 592.206  13
  -5  -9   2 2567.06 646.086   8
  -2  -5  -9 1618.60 707.998   8
  -5  -9  -2 1952.32 695.368   8
   5  -2  -9 1135.81 564.980   8
  -2  -9  -5 2859.01 816.186   8
   2  -5  -9 1299.66 725.977   8
  -3   5   9 898.932 701.347   4
  -3   9   5 1238.64 762.924   4
  -5   9   3-366.824 658.654   4
  -3  -5   9 123.761 366.717   4
  -5   3   9-230.270 645.672   4
  -9   5   3 1050.85 729.081   4
  -9   3   5-185.952 691.701   4
  -5   9  -3 272.038 540.255   4
  -5  -3   9-112.306 530.278   4
   5   3  -9 653.007 758.977  20
   3   5  -9 894.932 750.168  20
   3   9  -5-563.406 761.660  20
   9  -3  -5-573.875 728.087  20
  -3   9  -5-309.681 532.741  20
   9   5  -3-242.380 711.670  20
   5   9   3-212.029 785.942  20
   5   9  -3 21.8161 687.883  20
   9   5   3-1122.35 877.570  20
  -5   9  -3 351.910 517.905  20
  -5   3   9 297.671 660.518  11
  -5   9   3-1018.19 528.679  11
  -5  -3   9 935.052 718.158  11
  -9  -3   5-3.63051 675.634  11
  -9   5   3 689.986 570.268  11
  -9   3   5 584.086 641.356  11
  -5   3  -9 578.386 457.973   4
  -9   3  -5-1143.33 673.219   4
  -9  -3   5-807.722 767.356   4
   9   3   5-159.089 794.820  20
  -3   9   5-305.731 784.308  20
   3   5   9 412.105 859.929  20
   3   9   5 125.004 697.706  20
   5   3   9 133.287 804.344  20
   3  -5  -9 490.901 735.219  15
  -3  -5  -9-349.093 758.216  15
  -3  -9  -5 235.844 621.955  15
   5  -3  -9 1144.61 710.561  15
   5  -9  -3 279.292 713.747   8
   3  -9  -5 716.762 699.090   8
  -9  -5   3-92.7801 686.005  11
   3   5  -9 728.974 697.764  15
  -5   3  -9 197.156 717.522  15
  -9  -5  -3 299.980 711.926  15
   5   3  -9-687.290 772.876  15
  -3   5  -9-33.5244 747.914  15
   5   3   9 415.018 606.786  13
  -9   3  -5-1354.11 800.440  15
   3   5   9 212.283 422.768  13
  -9   5  -3-300.521 768.585  15
   9  -5   3-390.194 859.000  13
   5  -9  -3 257.976 748.856  13
   5  -9   3-555.675 830.049  13
   3  -5   9-941.118 785.909  13
   9  -3   5 378.774 776.249  13
   3  -9  -5 456.445 489.471  13
  -3  -9   5 521.696 710.557  13
  -5  -9   3-676.111 828.793  13
   3  -9   5-584.101 806.669  13
  -5  -3  -9-690.093 785.187   8
  -5   3  -9-1193.85 819.148   8
  -9  -5  -3-271.740 740.535   8
  -9  -3  -5 1465.50 827.353   8
  -9  -5   3-721.657 823.369   8
  -5  -3   9 350.590 639.619  13
  -3   9   5-781.968 716.023  11
  -3   5   9-152.744 741.573  11
   3  -5   9 1035.56 604.309  11
  -3  -9  -5 515.452 498.812  13
  -3  -9  -5-192.586 769.508   8
   5  -3  -9 190.896 604.312   8
  -3  -5  -9-441.903 681.331   8
   3  -5  -9 233.546 666.637   8
  -5  -9  -3 307.734 665.116   8
  -5  -9   3 339.771 537.254   8
  -3  -9   5-285.599 575.378   8
  -9   5   4 21.8388 684.508   4
  -4   5   9 108.074 605.462   4
  -5   4   9-544.342 651.185   4
  -5   9  -4-149.796 507.426   4
  -4   9   5-90.6601 672.797   4
  -5  -4   9-563.925 572.723   4
  -5   9   4-147.389 636.587   4
  -9   4   5 363.011 708.705   4
  -4  -5   9-583.193 486.021   4
  -4   9  -5-329.171 501.675  20
   9   4  -5-1236.23 886.795  20
   9  -4  -5-1120.04 720.662  20
   9  -5  -4-416.684 549.780  20
   4   5  -9-69.0574 755.972  20
   9   5  -4-1198.25 847.498  20
   5   4  -9 6.12781 725.820  20
   4   9  -5-1189.07 784.079  20
  -5   9  -4-488.486 587.748  20
   9   5   4 181.142 854.433  20
   5   9  -4-162.741 708.273  20
  -5   9   4-333.205 540.035  11
  -5   4   9-493.224 714.396  11
  -5  -4   9-209.542 707.479  11
  -4  -5   9 85.7174 691.128  11
  -9   4   5 756.371 635.585  11
  -9  -4   5-112.940 747.645   4
  -5   4  -9 67.8620 461.138   4
  -9   4  -5 456.650 637.960   4
  -9  -5   4 1081.67 907.178   4
  -9   5  -4-460.749 663.468   4
   5   9   4 846.864 792.158  20
   9   4   5 357.641 779.610  20
   5   4   9-149.423 807.562  20
   4   5   9-120.820 833.343  20
   4   9   5-185.621 745.518  20
   4  -5  -9 262.190 735.328  15
  -4  -5  -9-115.904 712.636  15
  -5  -9  -4-259.892 581.766  15
  -4  -9  -5-43.2288 607.119  15
   5  -4  -9 404.835 728.315  15
  -9  -5   4 281.223 678.425  11
  -9  -4   5 107.990 669.876  11
   5  -9  -4-320.643 735.635   8
   4  -9  -5 288.858 702.893   8
  -5   4  -9-241.012 754.640  15
   5   4  -9 858.060 704.446  15
   4   5  -9-131.314 633.218  15
  -5  -4  -9 506.638 705.066  15
  -9  -5  -4-70.8220 677.230  15
   5   4   9-608.407 641.642  13
  -9   5  -4-604.643 734.808  15
  -4   5  -9-726.652 777.764  15
   9  -4  -5 526.000 692.739  13
  -9   4  -5 1021.33 731.156  15
   9  -5   4-1867.38 976.170  13
   9  -4   5-474.407 837.757  13
   5  -9  -4-521.834 784.385  13
   4  -5   9-60.5003 799.209  13
   5  -4  -9-145.565 475.448  13
   5  -4   9-708.282 815.113  13
   5  -9   4-385.565 811.857  13
  -4  -5   9-814.102 859.933  13
  -5  -9   4-621.408 835.953  13
   4  -9  -5-292.569 576.057  13
  -9  -5  -4 281.860 770.464   8
  -4  -5  -9-141.121 650.805   8
  -9  -4  -5 721.543 791.590   8
  -9  -5   4-145.265 610.478   8
   4  -5   9 389.501 580.946  11
  -4   9   5-177.881 614.330  11
  -4   5   9-579.935 741.140  11
  -4  -9   5-122.919 504.367   8
  -5  -9   4-449.408 566.760   8
   5  -4  -9-471.286 698.662   8
   4  -5  -9-282.788 698.287   8
  -5  -9  -4-331.883 668.895   8
  -4  -9  -5-119.613 695.706   8
  -9   5   5-830.450 746.056   4
  -5   9   5-278.176 692.976   4
  -5   9  -5-316.871 502.628   4
  -5   5   9-709.639 665.679   4
   5  -9   5-636.115 818.110   1
   5   9  -5-801.143 809.688  20
   9  -5  -5-691.972 712.264  20
   9   5  -5-1457.84 907.427  20
   5   5  -9-314.286 780.100  20
  -5   9   5-283.598 579.049  11
  -9   5   5-119.358 575.822  11
  -5  -5   9-688.310 780.062  11
  -5   5   9-498.987 725.114  11
  -5  -5   9-978.067 569.588   4
  -9  -5   5-589.714 810.343   4
  -9   5  -5-516.779 693.356   4
   9   5   5-211.266 792.027  20
   5   9   5-606.138 774.645  20
   5   5   9-1371.38 923.589  20
  -5  -9  -5-427.975 627.193  15
   5  -5  -9-190.838 728.253  15
  -9  -5   5-211.606 691.802  11
   5  -9  -5-1075.75 791.955   8
  -5  -5  -9-327.384 720.232  15
   5   5  -9-80.9696 567.422  15
  -5   5  -9-1268.25 828.467  15
  -9   5  -5-808.985 759.658  15
   5   5   9-389.818 647.330  13
   5  -9   5-921.753 939.313  13
   5  -5  -9-191.909 364.703  13
   5  -5   9-141.856 838.540  13
   5  -9  -5-982.205 778.776  13
  -5  -9   5-1272.34 903.947  13
  -5  -5  -9-771.888 771.420   8
  -9  -5  -5-738.835 780.096   8
  -5  -5   9-666.570 808.411  13
   5  -5   9-603.550 626.559  11
  -5  -9   5-769.207 619.092   8
   5  -5  -9-1155.06 837.804   8
  -5  -9  -5-1007.92 732.192   8
  -6  -9   0-202.941 655.395  13
   0   6   9-1798.10 1229.74  11
   6   9   0-658.616 760.009  20
   9   6   0-351.014 721.044  20
   0  -6   9 643.505 602.322  11
  -6   0   9 347.879 735.655  11
   9   0   6-1428.67 760.702  20
   0   9   6-1322.07 883.947  20
   0  -6  -9-1143.55 824.621  15
  -6  -9   0 55.1245 474.677  15
   6   0  -9-550.194 775.627  15
   9   0  -6 238.848 533.566  15
   0  -9  -6-1568.23 900.530  15
   0  -9   6 378.524 607.313   8
  -9   0  -6-936.836 839.167  15
  -9  -6   0-316.888 879.281  15
  -6   0  -9-392.237 767.310  15
   9   0   6-286.548 743.386  13
   9  -6   0-1335.94 947.593  13
   6   0   9-1378.12 870.881  13
   6  -9   0-982.652 942.314  13
   0  -9  -6-42.7682 527.226  13
   0  -9   6-652.513 762.009  13
   0  -6   9-1015.82 801.555  13
  -6   9   0 318.656 638.859   4
  -9   0  -6-476.598 737.251   8
  -6   0  -9-106.958 689.491   8
   0  -9  -6-830.109 824.476   8
   6   0  -9-85.7944 375.537   8
   0  -6  -9-376.947 709.781   8
  -9   6   1 1040.70 717.934   4
  -9   6  -1-1625.47 845.014   4
  -6   9   1 699.746 690.570   4
  -6  -1   9 844.536 593.354   4
   1   6  -9 1280.25 746.939  20
   9   1  -6-180.707 792.010  20
  -1   9  -6 628.729 593.957  20
   6   9   1 1457.77 850.433  20
   6   9  -1 2884.24 886.032  20
   9   6  -1 2154.63 803.937  20
   9   6   1 1740.98 814.243  20
  -9   1   6 1550.69 713.099  11
  -6   9   1 529.804 445.756  11
  -1  -6   9 2364.36 738.988  11
  -6   1   9 485.157 711.911  11
  -6  -1   9 1838.33 822.797  11
  -9  -1   6-1345.34 740.003  11
   1  -6   9-121.766 602.004  11
  -9   1   6 175.065 668.434   4
  -9  -1   6-539.371 699.773   4
   1   6   9 2544.20 1005.75  20
   6   1   9 2023.42 897.987  20
   1   9   6-1794.60 910.673  20
   9  -1   6 980.829 659.557  20
   9  -1  -6 304.349 569.980  15
  -6  -9   1 420.375 463.501  15
   1  -9  -6-1566.75 970.969  15
  -1  -6  -9-610.859 816.810  15
  -6  -9  -1 1441.48 553.715  15
   9   1  -6 708.267 506.377  15
   6  -1  -9 953.144 751.625  15
   1  -6  -9 1854.49 858.904  15
  -1  -9  -6 1459.95 781.868  15
  -1  -9   6 215.079 591.842   8
  -9   6   1 1409.05 663.689  11
  -1  -9   6 780.441 575.846  11
  -6   1  -9 1187.26 774.654  15
   6   1  -9-1332.15 854.010  15
  -9  -6  -1 714.959 772.716  15
  -9   1  -6 1451.35 902.563  15
  -9  -6   1 283.230 660.986  15
  -9  -1  -6 753.881 802.360  15
  -6  -1  -9 983.358 803.889  15
  -1   6  -9 935.985 775.615  15
   9  -1   6 3452.04 969.576  13
   1   6  -9 61.9251 743.256  15
   9   1   6 1416.90 917.216  13
   9  -6  -1-253.907 894.101  13
   6  -1   9-1171.12 858.577  13
   9  -6   1 136.152 803.589  13
   6   1   9 1057.30 780.105  13
   6  -9  -1-96.0157 845.236  13
   6  -9   1-978.442 927.481  13
   1  -6   9 1784.24 824.418  13
   1  -9   6 1574.04 793.367  13
   1  -9  -6 388.447 464.811  13
  -1  -9   6 1795.88 891.786  13
  -1  -6   9 1755.07 853.553  13
  -9  -6  -1-498.768 829.587   8
  -9   1  -6 900.837 740.565   8
  -6   1  -9 2218.44 811.747   8
  -9  -6   1-52.0535 870.545   8
  -6  -1  -9 1943.68 838.534   8
  -9  -1  -6 726.485 719.778   8
  -6  -9  -1 1106.47 650.877  13
  -1   6   9 505.789 911.851  11
  -6  -9   1 2.73981 685.382  13
  -1  -9  -6 1369.28 552.099  13
   1  -9  -6 297.992 733.374   8
   1  -6  -9 2378.63 809.271   8
  -1  -9  -6 2088.55 849.313   8
   6  -1  -9-189.390 495.778   8
  -6  -9  -1-123.303 632.682   8
  -6  -9   1-1150.58 686.472   8
  -1  -6  -9-396.941 686.715   8
  -9   6  -2 968.029 710.018   4
  -6   2   9 2663.38 711.861   4
  -6  -2   9 1789.97 640.107   4
  -6   9   2 3804.94 836.512   4
  -6   9  -2 3173.13 771.839   4
   6   9   2 5110.19 1020.52  20
   9  -2  -6 2715.03 897.933  20
   6   2  -9 8575.51 1168.84  20
   2   9  -6 1955.75 767.497  20
   9   6  -2 7119.69 1105.20  20
   2   6  -9 7505.12 1038.06  20
  -2   9  -6 4680.97 771.513  20
   9  -6  -2 1911.55 355.247  20
   6   9  -2 6942.62 1062.59  20
   9   2  -6 3580.72 959.853  20
   9   6   2 4803.43 1006.97  20
   6   2   9 7523.36 1192.87  20
   2   6   9 7259.84 1231.51  20
  -6   2   9 3403.15 822.282  11
  -9   2   6 6283.68 980.403  11
  -9   6   2 3973.10 728.641  11
   2  -6   9 2673.35 667.669  11
  -2  -9   6 3851.93 734.748  11
  -6   9   2 2475.31 519.846  11
  -9  -2   6 3376.19 812.083  11
  -9  -2   6 3675.81 812.886   4
  -9   6   2 6376.45 1006.08   4
  -9   2   6 3560.27 837.491   4
  -2  -9  -6 5602.00 951.094  15
   2   9   6 1288.61 747.086  20
   9   2   6 2240.11 854.560  20
   6  -2  -9 4503.16 910.502  15
   9  -2   6 1166.13 628.916  20
   2  -6  -9 7762.58 1203.41  15
   9  -2  -6 3682.59 763.652  15
  -6  -9  -2 2756.40 599.374  15
  -9  -2  -6 7817.51 1165.04  15
  -2  -6  -9 2006.62 822.708  15
  -6  -9   2 2410.47 516.128  15
   2  -9  -6 3654.53 983.958  15
   2  -6  -9 7426.00 1062.37   8
   6  -9  -2 3927.94 965.358   8
  -2  -9   6 2764.43 678.462   8
   2  -9  -6 6242.81 1028.18   8
  -9  -6  -2 1462.25 767.789  15
   6   2  -9 3453.38 933.533  15
  -6  -2  -9 3505.63 895.672  15
  -6   2  -9 5737.64 1057.40  15
   9  -2   6 6578.98 1125.39  13
  -9   2  -6 3648.70 924.996  15
   6   2   9 3571.65 876.882  13
   2   6  -9 2863.65 829.415  15
  -2   9  -6 5618.69 914.550  15
  -2   6  -9 2979.14 917.489  15
   2  -9   6 5089.52 1019.80  13
   9  -6   2 4732.25 1061.59  13
   9  -6  -2 3947.44 991.609  13
   6  -9   2 2635.33 962.108  13
  -2  -6   9 6004.56 1090.43  13
  -2  -9   6 4985.96 1045.73  13
   2  -6   9 3731.83 921.255  13
  -6  -9  -2 3143.78 780.120  13
   2  -9  -6 2705.40 543.146  13
  -9   2  -6 3836.31 866.950   8
  -9   2  -6 4053.25 773.269   4
  -6   2  -9 5063.88 972.514   8
  -6  -2   9 7111.86 1098.88  11
  -2   6   9 5164.49 1079.90  11
  -2  -6   9 7335.51 1007.63  11
  -6  -9   2 3438.55 868.681  13
  -2  -9  -6 3635.08 917.679   8
  -9  -2  -6 8337.30 1094.23   8
  -9  -6   2 5562.94 1198.74   8
   6  -2  -9 2359.66 686.759   8
  -6  -2  -9 7333.58 1070.85   8
  -9  -6  -2 2446.98 992.362   8
  -6  -9   2 3027.85 700.041   8
  -6  -9  -2 5573.46 877.828   8
  -2  -6  -9 4461.14 897.373   8
  -6   3   9-696.617 699.107   4
  -3   6   9 1834.47 773.137   4
  -9   6   3 691.139 717.065   4
  -6   9  -3-513.241 665.501   4
  -9   3   6 1854.61 751.578   4
  -6  -3   9-239.251 589.109   4
  -6   9   3 505.679 668.780   4
  -3  -6   9 69.0222 341.003   4
   6   3  -9 1985.46 884.402  20
   9  -3  -6 448.480 715.778  20
   3   6  -9 1824.67 844.005  20
   3   9  -6-1214.41 805.388  20
   9   3  -6-169.899 801.136  20
   9  -6  -3 428.577 385.962  20
  -3   9  -6 888.659 538.965  20
   9   6  -3 133.560 736.192  20
   6   9  -3 875.540 775.282  20
  -6   9   3 288.537 480.634  11
  -9   3   6 1282.67 728.119  11
  -6   3   9-94.5622 691.928  11
  -9   6   3 581.976 555.358  11
  -9  -3   6-1370.32 818.910  11
  -6  -3   9 762.190 730.784  11
  -9  -3   6-226.414 675.196   4
  -9   3  -6-546.556 645.239   4
  -6   3  -9 629.729 507.072   4
   3   6   9 1094.74 901.623  20
   3   9   6-173.128 788.255  20
  -6  -9   3-20.9608 444.489  15
   9   3   6-434.505 874.024  20
   9  -3  -6 674.689 715.983  15
   6   3   9 1059.51 881.716  20
   3  -9  -6-553.471 891.372  15
  -3  -6  -9 162.468 707.545  15
   3  -6  -9 1453.64 890.044  15
  -3  -9  -6 234.154 646.397  15
  -3  -9   6 725.051 635.485  11
   6  -9  -3 689.071 742.101   8
  -6   3  -9-58.3028 745.920  15
  -9  -6  -3-279.476 697.721  15
   6   3  -9-21.7960 714.385  15
  -9  -3  -6 1463.50 792.417  15
   6   3   9-1221.17 766.070  13
  -3   9  -6 582.090 709.392  15
   3   6   9 171.805 429.646  13
  -9   3  -6-1204.43 824.588  15
  -3   6  -9-234.747 736.539  15
  -9   6  -3 1268.88 760.113  15
   3   6  -9 297.158 669.134  15
   9  -3   6 296.699 817.478  13
   6  -9   3-293.996 879.100  13
   9  -6  -3-130.616 823.868  13
   9  -6   3-465.744 906.504  13
   6  -3   9 860.327 839.582  13
   3  -9  -6 304.894 455.332  13
   3  -9   6-643.297 817.422  13
   3  -6   9-1241.90 864.206  13
  -3  -6   9-1602.45 952.115  13
  -3  -9   6-735.317 845.046  13
  -9  -6  -3 147.295 741.147   8
  -6  -3  -9 279.437 737.968   8
  -9  -3  -6 1970.77 875.128   8
  -9  -6   3 1315.39 948.177   8
  -3   6   9-1809.06 939.702  11
  -6  -9   3-440.918 740.355  13
   3  -6   9-583.883 605.891  11
  -6  -9  -3 759.372 652.091   8
  -3  -9  -6-1137.75 846.346   8
   6  -3  -9-532.616 723.492   8
  -3  -6  -9 366.116 684.863   8
  -6  -9   3 714.669 605.862   8
   3  -9  -6 2465.37 859.793   8
  -3  -9   6 87.8743 533.587   8
  -6   9   4 636.204 657.057   4
  -4   6   9 1170.11 693.331   4
  -9   4   6 719.259 683.438   4
  -9   6   4 906.386 726.778   4
  -4   9   6 821.898 679.162   4
  -6   9  -4 307.550 566.425   4
  -6   4   9 415.154 614.438   4
   4  -9   6 787.727 817.918   1
   9   4  -6 1371.96 853.031  20
   9  -6  -4 139.273 531.795  20
   6   4  -9 1887.02 899.261  20
   4   6  -9 2351.20 883.034  20
   4   9  -6 381.935 726.248  20
  -4   9  -6 1153.99 528.411  20
   9  -4  -6-203.677 788.092  20
   6   9  -4 304.919 761.334  20
   9   6  -4 389.418 774.024  20
   9   6   4 916.352 796.961  20
  -6   9   4 478.208 519.100  11
  -6   4   9 1210.81 729.907  11
  -6  -4   9 941.997 739.515  11
  -9   4   6 1550.89 731.125  11
  -9  -4   6 617.985 659.274  11
  -4  -6   9 1045.18 718.299  11
  -6  -4   9 80.0353 575.241   4
  -9   4  -6 2044.27 692.808   4
  -9  -4   6 380.321 696.599   4
   6   9   4 1955.83 847.734  20
   9   4   6 859.885 858.081  20
   4   9   6 813.149 771.556  20
   6   4   9 1222.95 903.852  20
   4   6   9 822.362 876.549  20
  -6  -9  -4 1072.22 603.551  15
   4  -6  -9 1686.76 917.998  15
  -4  -9  -6 745.005 641.253  15
   6  -4  -9 1834.84 846.785  15
  -4  -6  -9 828.937 709.578  15
   6  -9  -4 1347.85 781.411   8
   4  -9  -6 1592.78 831.240   8
  -9  -6   4 875.600 708.198  11
  -4  -9   6 1680.49 718.003  11
  -9  -6  -4-191.643 709.304  15
  -6  -4  -9-466.162 768.012  15
  -9  -4  -6 1079.72 779.304  15
  -6   4  -9 134.467 816.837  15
  -4   6  -9-74.6558 733.026  15
   4   6  -9 1907.08 646.681  15
  -9   6  -4 726.448 731.991  15
  -9   4  -6 1742.53 789.067  15
   9  -4  -6 2115.15 801.785  13
  -4   9  -6 1143.33 746.456  15
   6   4   9 243.462 661.568  13
   6  -4   9 1717.23 926.981  13
   9  -4   6-182.763 876.821  13
   4  -6   9-95.6440 805.588  13
   9  -6   4-186.235 941.439  13
   6  -9   4 462.552 844.101  13
   6  -9  -4 1585.65 917.223  13
   4  -9  -6 709.688 532.086  13
  -4  -6   9-48.4673 841.861  13
  -4  -9   6-665.403 902.981  13
   4  -9   6-716.087 876.688  13
  -6  -4  -9 56.8817 787.855   8
  -9  -6  -4 234.904 735.400   8
  -4  -6  -9 1494.96 756.240   8
  -9  -4  -6 986.945 821.601   8
  -9  -6   4 687.767 791.894   8
  -4   6   9 481.799 733.164  11
  -6  -9   4 808.946 766.348  13
  -6  -4   9 1666.43 743.253  13
   4  -6   9 1709.66 627.980  11
  -6  -9  -4 1029.81 699.870   8
  -4  -9  -6 1088.48 758.123   8
  -4  -9   6 873.321 559.620   8
   6  -4  -9-51.4485 784.764   8
  -6  -9   4 1103.32 653.813   8
  -6   9  -5 504.620 537.507   4
  -9   6   5 9.81496 735.558   4
  -5   6   9 720.367 670.562   4
  -9   5   6-217.823 695.322   4
  -6   9   5 243.094 677.881   4
  -6   5   9 434.556 632.192   4
  -5   9   6-119.168 710.196   4
  -6  -5  -9-992.818 595.474   1
   9   5  -6 642.935 841.912  20
   5   9  -6 183.841 744.892  20
  -5   9  -6-10.2612 501.415  20
   6   5  -9-168.347 875.038  20
   9  -6  -5 437.095 684.753  20
   5   6  -9 31.8799 794.478  20
   9   6  -5 185.832 803.294  20
   6   9  -5-83.5811 831.385  20
  -6   9  -5-5.38533 540.659  20
   9   5   6 925.483 901.236  20
   9   6   5 1390.83 939.535  20
   6   9   5 476.413 867.211  20
   6   5   9 396.661 886.607  20
   5   6   9-46.5223 888.002  20
   5   9   6 793.790 833.375  20
  -6  -5   9-530.161 606.026   4
  -9  -6   5 1714.79 956.523   4
  -6   5  -9-5.52450 567.020   4
  -9   5  -6 830.497 693.423   4
  -5  -6   9 445.815 526.838   4
  -9  -5   6 165.099 758.643   4
  -9   6  -5 545.977 718.442   4
  -5  -6   9 600.780 820.152  13
  -6  -9   5 1061.74 788.505  13
  -6  -5   9 1020.31 803.241  13
   5  -6   9 534.698 602.022  11
  -5  -6  -9 909.286 763.228  15
  -6  -9  -5 19.7129 651.444  15
   6  -5  -9 328.564 820.595  15
  -5  -9  -6 812.119 648.634  15
   5  -6  -9-24.2451 890.726  15
  -9  -5  -6-596.095 778.100  15
  -9  -6  -5-582.017 728.517  15
  -6  -5  -9 1944.26 820.835  15
  -9  -6   5 1247.05 777.496  11
   9  -5  -6 534.255 784.291   8
  -9  -5   6 1176.50 756.707  11
   6  -9  -5 471.246 775.526   8
   5  -9  -6 702.371 777.870   8
  -6   5  -9-293.719 818.630  15
   5   6  -9 790.135 561.859  15
  -9   6  -5 422.688 732.758  15
   6   5   9-69.1420 734.002  13
   9  -5  -6 1449.25 808.470  13
  -5   9  -6-63.6322 702.651  15
  -5   6  -9 240.310 785.022  15
  -9   5  -6 1510.65 781.531  15
   6  -9   5 1284.74 945.194  13
   9  -5   6-987.436 1006.94  13
   9  -6   5 79.1235 924.770  13
   5  -6   9 843.233 910.158  13
   5  -9  -6-5.11663 636.877  13
   6  -5   9 1304.19 939.748  13
   6  -5  -9 109.195 627.438  13
   5  -9   6-924.363 940.918  13
   6  -9  -5-9.85829 831.212  13
   5  -6  -9 138.493 216.579  13
  -5  -9   6-88.0333 855.853  13
  -5  -6   9-258.949 771.010  11
  -6   5   9 1570.63 778.111  11
  -6  -5   9 575.851 748.132  11
  -9   6   5 24.9283 613.889  11
  -6   9   5 922.593 615.161  11
  -9   5   6 405.088 639.304  11
  -5   6   9 405.046 722.869  11
   5  -6  -9-1665.72 935.941   8
  -6  -9  -5 376.327 724.848   8
   6  -5  -9 814.636 841.793   8
  -6  -9   5 884.800 764.804   8
  -5  -9  -6-191.846 732.415   8
  -5  -9   6 949.031 649.928   8
  -9  -6  -5 197.656 740.182   8
  -5  -6  -9 1512.45 805.862   8
  -6  -5  -9-698.502 821.387   8
  -9  -5  -6-747.814 851.219   8
   9   6  -6-1648.48 977.358  20
   6   9  -6-1634.32 932.536  20
   6   6  -9-948.227 939.457  20
  -6  -6   9 292.265 801.963  11
  -9   6   6-869.197 696.060  11
  -6   6   9-153.330 701.259  11
  -9   6  -6-1188.66 811.773   4
  -9  -6   6-15.7464 815.174   4
  -6  -6   9-346.870 595.218   4
   9   6   6-745.515 924.671  20
   6   6   9-467.461 916.425  20
   6   9   6-805.934 914.652  20
   6  -6  -9-1099.27 949.008  15
  -6  -9  -6-1326.99 763.327  15
  -6  -9   6-651.277 776.713  11
   6  -9  -6-561.576 818.780   8
  -9  -6   6-252.322 724.142  11
   9  -6  -6-783.831 848.756   8
  -9  -6  -6-1710.66 819.078  15
  -6  -6  -9-334.588 750.524  15
  -9   6  -6-380.050 766.767  15
   6  -9  -6-1818.61 890.859  13
   6  -6  -9-1.87399 571.437  13
   6  -9   6-1729.49 1027.74  13
   6  -6   9-1048.71 1006.72  13
  -9   6   6-485.526 715.454   4
  -6   9  -6-206.096 520.745   4
  -6   6  -9-258.434 359.691   4
  -6   6   9-607.774 685.878   4
  -6   9   6-888.452 758.926   4
  -9  -6  -6-1393.91 918.260   8
   6  -6   9-283.178 635.890  11
  -6  -9   6-820.495 853.616  13
  -6  -6   9-75.4676 772.332  13
   6  -6  -9-1952.50 1000.39   8
  -6  -9  -6-864.396 780.282   8
  -6  -9   6-3.51398 930.713   8
  -7   0   9 2058.09 705.378   4
   9   0   7 3707.02 853.672   1
   9   7   0 3087.14 659.869   1
   9   0  -7 946.575 838.572  20
   9   7   0 3954.84 983.143  20
   0   7  -9 4148.96 903.364  20
   0   9  -7 3244.91 836.203  20
   7   9   0 2906.93 923.049  20
   0  -9   7 1183.92 546.208  11
  -9   0   7 4735.44 961.134  11
  -9   0   7 353.382 669.491   4
  -9   7   0 4209.52 947.447   4
  -7   9   0 4614.78 951.168   4
   0   7   9 4618.00 1142.40  20
   0  -7  -9 3969.90 993.942  15
   7   0   9 4304.39 970.979  20
   0   9   7 2153.95 947.406  20
   7   0  -9 4070.18 950.548  15
  -7  -9   0 1312.60 496.346  15
   0  -9  -7 3758.70 993.092  15
  -7   0  -9 5212.50 1023.20  15
   0  -7  -9 4631.94 950.539   8
   0  -9   7 1562.44 668.567   8
   0   7  -9 5378.83 971.194  15
  -9   0  -7 788.823 802.498  15
   9   0   7 4194.76 1024.68  13
   0   9  -7 3922.26 824.698  15
   7  -9   0 3141.40 1112.17  13
   9  -7   0 2296.08 1018.49  13
   0  -7   9 5415.42 1041.90  13
   0  -9   7 5238.55 1051.79  13
  -7  -9   0 2865.48 827.086  13
  -9   0  -7 3182.81 882.471   8
   0  -7   9 4091.23 811.845  11
  -7   0   9 4510.20 975.208  11
   0   7   9 3861.84 1444.35  11
  -7   0  -9 4270.24 956.216   8
   0  -9  -7 3517.94 927.957   8
   7   0  -9 1221.40 400.566   8
  -7  -9   0 2895.09 746.972   8
  -9   7   1 423.158 703.709   4
  -9   1   7-1652.18 763.739   4
   7   9  -1 2061.84 726.077   1
  -9   7  -1 2326.64 836.771   4
  -7   1   9 1728.19 718.968   4
   9   7  -1 1279.65 612.991   1
  -7   9   1 1337.70 766.863   4
  -7   9  -1 1245.32 790.955   4
   9   7   1 2025.92 642.359   1
   1   7  -9 3025.49 688.202   1
   9  -1   7 2234.42 767.501   1
   7   9  -1 3811.57 995.515  20
   9   7  -1 4428.29 1037.62  20
  -1   7  -9 3199.16 836.155  20
   7   1  -9 2701.10 967.390  20
   9   1  -7 811.758 854.492  20
   1   7  -9 1390.42 805.090  20
   9  -1  -7 69.4814 818.449  20
   1   9  -7 1819.58 794.703  20
   7   9   1 1768.14 930.783  20
   9   7   1 1479.40 894.639  20
  -1  -9   7 807.075 583.820  11
  -7  -1   9 1185.60 799.697  11
  -9   1   7 209.577 717.880  11
  -1  -7   9 897.960 703.963  11
  -9  -1   7 2936.07 879.225  11
  -7   1   9 2194.27 857.850  11
  -9  -1   7 1655.33 741.849   4
   7   1   9 519.525 834.265  20
  -1   9   7-1189.98 930.915  20
   1   7   9 1244.50 945.105  20
   9   1   7 2682.89 926.759  20
   1   9   7 2369.82 932.771  20
   9  -1   7-656.663 733.106  20
  -7  -9  -1-688.612 558.828  15
   9   1  -7-131.505 674.262  15
   1  -9  -7 3425.54 1018.90  15
  -1  -7  -9 2991.94 929.042  15
  -1  -9  -7 352.169 785.285  15
  -7  -9   1 1411.80 491.744  15
   9  -1  -7-26.7639 652.882  15
  -7  -1  -9 3524.00 955.653  15
   7  -1  -9 380.335 770.654  15
   1  -7  -9 2259.64 931.007  15
   9  -1  -7 574.042 719.428   8
   1  -7  -9 3586.85 911.363   8
  -1  -9   7 1563.67 666.102   8
  -9   7   1 810.831 670.061  11
   7   1  -9 1833.12 927.212  15
  -9   1  -7 3168.19 982.693  15
  -9  -7   1 1597.47 941.322  15
  -9  -1  -7 1664.87 841.883  15
  -9  -7  -1-532.129 723.857  15
  -7   1  -9 3660.18 973.377  15
  -1   7  -9 1911.49 858.300  15
  -1   9  -7 838.389 710.525  15
   9   1   7 3015.81 995.412  13
   9  -1   7 2371.78 939.978  13
  -1  -9   7 4846.17 1055.13  13
   7  -1   9 1823.65 923.858  13
   9  -7  -1-656.730 1028.80  13
   7  -9  -1-556.015 957.179  13
   9  -7   1 1928.11 1017.38  13
   1  -7   9 4632.26 1016.77  13
  -1  -7   9 3112.16 1008.17  13
   7  -9   1 1026.45 970.273  13
   1  -9   7 4816.89 1045.61  13
   1  -9  -7 205.501 482.944  13
  -9  -1  -7 100.431 761.592   8
  -9   1  -7 2153.17 850.438   8
  -7   1  -9 2486.75 868.665   8
  -9  -7  -1 347.217 840.472   8
   1  -7   9 3524.38 743.124  11
  -7  -9   1 673.317 687.507  13
  -1   9   7 2358.05 1175.66  11
  -1   7   9 3188.94 1241.54  11
  -7  -1  -9 5804.30 1047.19   8
  -7  -9  -1 180.672 692.027   8
  -1  -7  -9 1846.64 810.315   8
   1  -9  -7 1985.90 876.893   8
  -1  -9  -7-472.312 870.768   8
  -7   2   9 1043.93 650.605   4
  -9   7  -2 683.454 718.542   4
  -9   7   2 665.748 705.217   4
   9   7  -2 1330.13 625.949   1
  -7   9   2 1655.39 716.478   4
   9  -2   7 598.640 659.828   1
   2   7  -9 4484.41 701.015   1
   9   7   2 2733.01 699.766   1
   7   2  -9 3551.82 962.052  20
   9  -2  -7 258.108 836.188  20
   7   9  -2 6083.61 1087.37  20
  -2   9  -7 1269.28 628.350  20
   2   9  -7-152.905 750.850  20
   9   2  -7 770.109 851.278  20
   2   7  -9 3656.03 935.580  20
   9   7  -2 3804.67 980.426  20
   9   7   2-419.773 968.022  20
   7   9   2 543.497 913.386  20
   2  -9   7 1080.16 463.184  11
  -9  -2   7 317.730 758.467  11
  -7   9   2 1621.35 550.112  11
  -2  -7   9 1847.72 740.833  11
  -9   7   2 788.910 612.842  11
  -9   2   7 1961.35 787.200  11
  -7   2   9 1067.85 728.005  11
  -7  -2   9 1838.51 832.555  11
  -2  -9   7 1876.54 643.664  11
  -9  -2   7 2368.61 770.071   4
  -9   2   7 4215.80 880.325   4
  -9   2  -7 2591.20 698.299   4
  -2   9   7-1326.99 991.529  20
   7   2   9 2538.77 959.736  20
   2   7   9 2805.81 999.238  20
   9   2   7 180.876 877.663  20
   2   9   7-154.761 859.681  20
   2  -7  -9 4346.06 1101.48  15
   7  -2  -9 2604.80 788.633  15
  -7  -9   2 1917.16 477.407  15
  -2  -7  -9-173.143 809.078  15
   2  -9  -7-10.0367 982.182  15
  -2  -9  -7 1061.76 748.702  15
   9  -2  -7 932.936 664.389  15
  -7  -9  -2 1234.79 599.127  15
  -9  -2  -7 8628.87 1167.96  15
   2  -7  -9 4748.24 977.904   8
  -2  -9   7 1224.12 594.494   8
  -2  -7   9 1692.87 480.538   8
   9  -2  -7 2121.67 810.687   8
  -9   2  -7 3089.85 967.245  15
  -7   2  -9 3546.29 946.472  15
  -7  -2  -9 2737.60 900.663  15
  -9  -7  -2 349.759 660.013  15
   2   7  -9 896.638 678.541  15
   7   2   9 634.127 767.634  13
  -2   9  -7-151.015 775.789  15
   9   2   7 2662.93 985.495  13
  -2   7  -9 923.709 817.355  15
   9  -2   7 1504.30 880.937  13
   7  -9  -2 159.088 947.827  13
   7  -9   2-107.619 977.387  13
   9  -7   2 968.633 1009.15  13
   2  -9   7 3583.26 955.552  13
   7  -2   9 1610.64 940.853  13
   9  -7  -2 177.729 936.302  13
   2  -7   9 2668.35 917.140  13
  -2  -7   9 1847.42 856.657  13
  -2  -9   7 3075.79 929.577  13
  -9  -7   2 624.216 1025.15   8
  -7   2  -9 113.520 790.637   8
  -9   2  -7 760.734 712.179   8
  -9  -7  -2 445.273 809.330   8
  -7  -9   2 1198.48 728.420  13
  -2   7   9 2299.39 985.011  11
  -2   9   7 1682.75 888.861  11
   2  -7   9 3676.94 727.740  11
   2  -9  -7 1483.63 828.959   8
   7  -2  -9 492.804 677.837   8
  -7  -2  -9 4354.86 997.940   8
  -7  -9   2 867.270 685.194   8
  -7  -9  -2-75.5023 701.477   8
  -2  -9  -7-348.798 936.005   8
  -9  -2  -7 5688.72 1012.45   8
  -2  -7  -9 2393.32 811.859   8
  -9   3   7 197.580 692.883   4
  -9   7  -3-1353.96 810.860   4
  -9   7   3-605.393 744.525   4
  -7   9  -3-423.144 671.301   4
  -7   9   3-257.401 723.389   4
  -3   7   9 330.606 729.434   4
   3  -9   7 606.735 836.771   1
   3   7  -9 431.035 549.859   1
   7   9   3 814.099 659.154   1
  -3   9  -7 24.9266 555.598  20
   9   3  -7-1269.85 905.472  20
   7   3  -9 1134.54 911.696  20
   3   7  -9 868.227 840.243  20
   9  -7  -3 22.5821 340.194  20
   9   7  -3-812.049 872.802  20
   7   9  -3-213.016 784.769  20
   3  -9   7 317.216 306.522  11
  -3  -9   7-52.8000 619.124  11
  -7   9   3 171.418 515.550  11
  -7  -3   9 270.051 733.274  11
  -7   3   9-337.398 789.745  11
  -9   7   3-1060.83 644.033  11
  -9   3   7 367.530 687.179  11
   3  -7   9-561.255 585.532  11
  -7   3  -9 67.8453 555.068   4
  -9   3  -7-1071.82 681.754   4
  -9  -3   7-1289.36 750.801   4
  -3  -7   9-528.352 361.215   4
   7   3   9 428.364 918.573  20
   3   7   9 19.6385 874.198  20
   3  -7  -9-74.8042 871.909  15
   9  -3  -7-1426.80 819.657  15
  -3  -7  -9-889.452 788.131  15
  -3  -9  -7-547.853 755.383  15
   7  -9  -3-839.471 876.175   8
   9  -3  -7 794.101 798.649   8
  -3  -7   9-216.097 383.020   8
  -9  -3  -7 1772.55 844.751  15
  -7  -3  -9-1050.66 830.567  15
  -7   3  -9-18.7692 749.013  15
  -9  -7  -3-1371.05 735.488  15
  -3   7  -9 692.855 781.713  15
   3   7  -9-459.995 646.681  15
   7   3   9-1628.90 887.668  13
  -3   9  -7-446.539 740.955  15
   9  -3   7-1038.78 994.243  13
   9  -7   3-737.465 959.402  13
   9  -7  -3-1553.88 997.294  13
   7  -9  -3-404.594 954.265  13
   7  -9   3-1011.52 954.690  13
   7  -3   9 181.952 852.090  13
   3  -7   9-1820.66 894.932  13
   3  -9   7-543.973 831.859  13
  -9  -3  -7 915.372 878.823   8
  -9  -7  -3-983.312 842.863   8
  -9  -7   3 148.720 1120.74   8
  -7  -3  -9 203.287 789.639   8
  -7  -9   3-576.093 790.705  13
  -3  -9   7-1144.46 601.109   8
  -7  -9  -3-644.518 727.055   8
   7  -3  -9-1784.61 860.531   8
   3  -7  -9 89.7687 784.055   8
  -3  -9  -7-977.382 839.522   8
  -3  -7  -9-901.560 764.035   8
   3  -9  -7-947.581 902.918   8
  -7  -9   3 238.391 723.510   8
  -4   7   9 310.404 706.627   4
  -9   4   7-454.259 733.102   4
  -9   7   4-99.9196 728.465   4
  -7   9   4 38.8802 698.105   4
  -7   4   9-975.478 723.883   4
  -7   9  -4-89.7691 653.848   4
  -4   9   7-425.159 782.026   4
  -7  -4  -9-1036.47 625.614   1
   4  -9   7 361.479 790.028   1
  -4   9  -7 365.729 543.377  20
   4   9  -7-1151.15 867.233  20
   9   4  -7-108.321 836.132  20
   7   4  -9 391.377 910.722  20
   4   7  -9 1065.11 853.694  20
   7   9   4-285.802 962.346  20
   7   9  -4-63.7660 804.803  20
   9   7  -4-170.315 868.235  20
  -9   4   7 223.688 719.389  11
  -9  -4   7-740.075 792.277  11
  -7   4   9 171.250 714.761  11
  -7   9   4-142.998 595.150  11
  -7  -4   9-128.695 766.197  11
  -4  -7   9-467.246 772.101  11
  -9   4  -7 769.919 667.774   4
  -7  -4   9 43.6364 606.017   4
  -9  -4   7-864.548 756.751   4
  -7   4  -9 819.618 621.121   4
   4   9   7-1365.39 909.753  20
   7   4   9-154.122 882.538  20
   4   7   9-643.483 924.755  20
   9   4   7-983.149 968.294  20
   4  -9  -7-789.545 1060.05  15
   7  -4  -9 525.652 811.963  15
  -4  -7  -9 84.0495 760.155  15
  -7  -9   4 146.134 375.062  15
  -7  -9  -4 975.807 663.537  15
   4  -7  -9-163.729 896.670  15
  -4  -9  -7-1559.09 766.130  15
   9  -4  -7 1093.08 850.894   8
   7  -9  -4 281.663 825.787   8
  -7  -4  -9-1750.54 880.800  15
   7   4  -9 258.420 491.879  15
  -9  -4  -7 234.546 787.054  15
  -7   4  -9-1457.45 907.406  15
   7  -4  -9 571.961 670.218  13
   7   4   9-255.828 792.716  13
  -4   9  -7-13.0168 761.375  15
  -9   7  -4-1219.98 854.408  15
   9  -4  -7 649.302 763.824  13
   4   7  -9-560.427 611.021  15
  -4   7  -9 1024.93 825.623  15
   7  -9   4-147.578 946.877  13
   7  -4   9 580.856 917.491  13
   9  -7   4 384.122 943.579  13
   9  -7  -4-1036.70 978.413  13
   4  -9  -7 508.507 473.842  13
   4  -7   9-1835.00 952.928  13
  -9  -7  -4-468.322 806.373   8
  -9  -7   4 935.359 1091.57   8
  -9  -4  -7-312.315 829.703   8
  -7  -4  -9-585.336 839.348   8
  -7  -9   4-505.950 767.775  13
  -4   7   9-674.341 883.481  11
   4  -7   9-740.676 627.516  11
  -4   9   7-1280.34 812.442  11
   4  -9  -7 1438.86 877.464   8
  -4  -7  -9-576.751 742.833   8
   7  -4  -9 503.074 833.243   8
  -7  -9  -4-411.581 730.890   8
   4  -7  -9-1444.94 924.735   8
  -4  -9  -7-465.841 784.084   8
  -4  -9   7 123.297 561.771   8
  -7  -9   4 468.580 860.920   8
  -9   5   7-1607.16 876.440   4
  -7   9   5 177.770 681.968   4
  -9   7   5 207.194 709.790   4
  -5   9   7-1327.64 815.413   4
  -5   7   9 136.020 663.887   4
  -7   9  -5-340.314 665.361   4
  -7   5   9-1083.18 770.255   4
   5   7  -9-275.422 839.697  20
  -5   9  -7-125.800 511.234  20
   7   5  -9-627.205 933.286  20
   7   9  -5-1188.59 940.001  20
  -9   7   5-440.223 663.117  11
  -5   9   7-711.869 733.518  11
  -9   5   7-305.535 716.508  11
  -9  -5   7 53.5573 703.742  11
  -7   5   9 721.138 753.453  11
  -5  -7   9-1437.83 851.102  11
  -5   7   9-697.807 780.017  11
  -7  -5   9-416.188 816.005  11
  -7  -5   9-1029.46 681.528   4
  -9  -7   5 2009.41 1094.52   4
  -5  -7   9-56.0687 537.953   4
  -9   5  -7-120.994 726.074   4
  -9  -5   7-1524.13 824.826   4
   9   7   5-777.768 979.858  20
   5   7   9-854.371 972.432  20
   5   9   7-580.033 849.270  20
   9   5   7-461.447 973.058  20
   7   5   9-960.453 1001.21  20
   7   9   5-500.252 905.701  20
  -7  -9   5-50.7669 358.021  15
   9  -5  -7 15.5633 867.985  15
   5  -7  -9-628.627 1024.96  15
   5  -9  -7-1056.19 1069.66  15
   7  -5  -9 120.147 859.414  15
  -5  -7  -9-487.355 797.157  15
  -7  -9  -5-109.037 661.392  15
  -5  -9   7 11.6521 696.764  11
   5  -9  -7 365.824 808.867   8
   7  -9  -5 564.096 828.753   8
   9  -5  -7 390.168 856.322   8
  -9  -7   5-1103.74 835.423  11
   9  -7  -5-781.591 937.618   8
  -9  -7  -5-592.592 730.656  15
  -9  -5  -7-1173.25 839.792  15
  -9   5  -7 1043.06 805.992  15
  -9   7  -5-937.620 835.412  15
   9  -5  -7 14.2238 791.706  13
  -5   9  -7-1071.01 835.346  15
  -5   7  -9 975.697 816.118  15
   7  -5   9 364.498 965.001  13
   7  -5  -9-39.2021 716.557  13
   5  -7   9-2055.64 1090.56  13
   9  -7   5 513.206 968.694  13
   7  -9  -5 255.938 921.901  13
   9  -7  -5-0.89311 907.603  13
   7  -9   5-483.793 960.306  13
  -5  -7   9-898.230 933.282  13
   5  -9  -7-102.412 561.107  13
   5  -7   9-951.196 655.219  11
  -7  -9   5 9.84411 765.291  13
  -7  -5   9 997.612 774.849  13
  -7  -9  -5-12.9881 714.701   8
  -5  -9  -7-881.392 844.653   8
  -7  -9   5 2134.34 1128.23   8
  -9  -7  -5-175.818 808.913   8
  -9  -7   5 143.915 832.272   8
  -6   7  -9-822.743 685.833   1
  -6   7   9-571.911 777.880  11
  -6  -7   9 629.875 810.348  11
  -9   7   6-130.148 687.559  11
  -7   6   9 283.736 739.840  11
  -7  -6   9 585.484 799.711  11
  -9   6   7-357.434 724.377  11
  -7   9   6 461.265 677.591  11
  -6   9   7 18.3130 690.168  11
  -6  -9   7 894.379 744.354   4
  -9  -7   6 21.8715 868.679   4
  -9  -6   7-1690.61 912.116   4
  -9   6  -7-1499.80 862.502   4
  -7  -6   9-5.88789 626.439   4
  -6  -7   9-412.844 620.637   4
   9   6  -7-1902.42 1091.59  20
  -7   9  -6-78.4270 474.084  20
   6   7  -9-18.5702 886.814  20
   6   9  -7-1217.20 943.765  20
  -6   9  -7 200.131 509.718  20
   7   6  -9 373.268 911.417  20
   7   9  -6-828.262 952.538  20
   9   7   6-629.995 969.555  20
   6  -9  -7-353.311 1054.69  15
   6   9   7-1008.74 965.202  20
   7   9   6-556.134 990.032  20
   7   6   9-171.907 986.574  20
   6   7   9 175.401 966.003  20
   9  -6  -7-916.968 975.543  15
   9   6   7-1375.68 1058.79  20
  -6  -9  -7 115.154 724.321  15
   7  -6  -9-247.451 987.735  15
  -7  -9  -6-707.566 709.398  15
   6  -7  -9-857.651 1044.04  15
  -9  -7  -6-962.503 774.966  15
  -6  -7  -9-639.571 809.588  15
  -7  -6  -9-1193.47 904.002  15
  -9  -6  -7-1109.25 828.786  15
  -7  -9   6-494.004 807.537  11
   9  -6  -7-159.210 878.182   8
  -6  -9   7-118.544 757.159  11
  -9  -6   7-2.37784 804.527  11
  -9  -7   6-435.212 834.861  11
   7  -9  -6-84.4992 834.207   8
   6  -9  -7-668.529 896.447   8
   9  -7  -6 342.161 885.724   8
  -9   6  -7 357.910 762.307  15
  -9   7  -6-612.151 809.516  15
  -6   9  -7-1629.54 919.420  15
  -7   9  -6-1619.15 894.882  15
  -7   6  -9-538.319 882.375  15
  -6   7  -9 479.966 841.044  15
   6  -7  -9 1.31067 517.071  13
   9  -7   6 94.5934 950.537  13
   7  -6  -9-177.755 771.305  13
   6  -9   7-1012.79 1014.08  13
   9  -6  -7-294.371 888.170  13
   7  -9  -6-249.269 970.390  13
   7  -6   9-914.342 1050.49  13
   6  -7   9-526.997 1013.42  13
   9  -6   7 279.278 967.247  13
   6  -9  -7-238.068 709.493  13
   7  -9   6-1429.30 997.173  13
  -7  -9  -6 528.830 806.615   8
  -9  -6  -7-1640.87 973.658   8
  -7  -9   6 18.5137 1339.18   8
  -9  -7  -6-1537.28 918.902   8
  -6  -7  -9-1415.52 927.354   8
  -7   6   9-277.665 728.550   4
  -9   6   7-331.073 743.182   4
  -9   7  -6 54.5087 776.023   4
  -7   9   6-210.024 721.123   4
  -6   9   7-540.842 739.367   4
  -9   7   6 286.148 728.546   4
  -7   9  -6-282.719 610.681   4
  -6   7   9-314.657 726.607   4
  -7  -6   9 407.644 784.163  13
  -6  -7   9-975.853 875.590  13
  -6  -9   7-331.941 886.342  13
   6  -7   9 328.619 631.050  11
  -7  -9   6-491.134 828.949  13
  -6  -9   7 1225.15 1231.33   8
   6  -7  -9-433.756 952.846   8
  -6  -9  -7-109.666 745.709   8
   7  -6  -9-182.133 946.157   8
  -7   7  -9-1089.48 735.740   1
   9   7  -7-2089.04 1121.68  20
   7   7  -9-354.470 963.471  20
   7   9  -7-1643.12 1033.90  20
  -9   7   7-772.016 805.267  11
  -7   7   9-778.482 834.510  11
  -7  -7   9-185.202 824.414  11
  -7   9   7-344.499 731.774  11
  -7  -7   9-199.666 656.417   4
  -9  -7   7-1182.21 886.974   4
   9   7   7-1742.97 1144.38  20
   7  -9  -7-1449.83 1163.91  15
   7   9   7-1569.42 1117.36  20
   7   7   9-1288.71 1090.99  20
   9  -7  -7-376.297 987.115  15
   7  -7  -9-721.402 1136.92  15
  -7  -9  -7-661.760 757.257  15
  -9  -7   7-529.053 851.169  11
   9  -7  -7-149.937 916.715   8
   7  -9  -7-1110.46 958.602   8
  -7  -9   7-371.067 812.782  11
  -7  -7  -9-1198.86 838.657  15
  -7   9  -7-858.606 869.966  15
  -9   7  -7-641.344 842.722  15
  -7   7  -9 706.978 834.066  15
   9  -7   7 13.7501 986.973  13
   7  -9  -7-106.675 910.186  13
   7  -7   9-1300.75 1141.23  13
   7  -9   7-938.479 1056.50  13
   7  -7  -9-88.1443 756.087  13
  -7  -9  -7 19.6715 769.198   8
  -9  -7  -7-1376.28 939.813   8
  -7  -9   7-58.9490 993.580   8
  -7   9   7-489.125 761.717   4
  -7   7   9-720.063 769.090   4
  -9   7  -7-88.1977 814.781   4
  -7   7  -9-172.105 442.470   4
  -9   7   7-1096.07 799.178   4
  -7   9  -7-179.790 543.396   4
   7  -7   9-76.5169 657.698  11
  -7  -9   7-1114.80 887.168  13
  -7  -7   9-652.576 895.696  13
   7  -7  -9-242.423 985.559   8
   0   8  -9 18971.9 1090.52   1
   9   0  -8 25434.8 1881.05  20
   8   0  -9 25009.4 1790.32  20
   0   8  -9 17096.0 1466.49  20
   0   9  -8 13476.7 1394.05  20
   9   8   0 22613.8 1774.21  20
   8   9   0 23476.5 1765.49  20
   0   8   9 19369.1 1896.24  20
   0   9   8 17300.3 1793.76  20
   8   0   9 18593.1 1603.39  20
   9   0   8 15627.5 1473.31  20
   0  -8  -9 19307.6 1707.34  15
  -8  -9   0 14912.3 959.789  15
   0  -9  -8 21289.3 1711.59  15
   9   0  -8 19072.9 1321.57  15
  -9   0   8 18677.8 1478.68   4
  -9   8   0 17534.1 1445.82   4
  -8   0   9 14833.6 1334.30   4
  -8   9   0 19033.6 1491.53   4
   0  -8   9 19955.9 1236.75  11
   0   8   9 34945.4 2904.33  11
  -9   0   8 19125.1 1499.48  11
  -8   0   9 18453.0 1556.16  11
   8   0  -9 21260.7 1522.27  15
  -8   0  -9 25860.7 1767.30  15
  -9  -8   0 16827.3 1229.17  15
   0   8  -9 18586.4 1421.22  15
  -9   0  -8 16931.0 1571.15  15
   0   9  -8 18962.0 1382.00  15
   9   0  -8 17755.6 1132.69   8
   8   0  -9 11238.5 643.151   8
   0  -9  -8 21597.2 1660.68   8
   0  -8  -9 24514.5 1721.83   8
   9   0   8 23093.9 1763.83  13
   8   0   9 22750.8 1771.21  13
   8  -9   0 17321.8 1886.68  13
   9  -8   0 23418.7 2004.44  13
   0  -8   9 30416.1 1943.68  13
   0  -9   8 30269.5 1900.32  13
  -9   0  -8 22119.3 1599.26   8
  -8   0  -9 23504.9 1665.96   8
   0  -9   8 19716.5 1070.75  11
   8   0   9 18169.0 1320.90   1
   9   0   8 17183.3 1374.98   1
  -9  -8   0 19593.2 1761.90   8
  -8  -9   0 21581.2 1529.09   8
  -1   9  -8 664.920 615.157   1
  -1   8  -9 786.032 692.491   1
   8   1   9 1096.01 890.743   1
   8   9  -1 4332.38 1230.07  20
   8   9   1 2614.69 1169.26  20
   9  -1  -8 1445.86 1017.21  20
   9   8  -1 8683.63 1351.64  20
   8   1  -9 3040.64 1132.50  20
  -1   8  -9-543.892 828.731  20
  -1   9  -8 528.130 746.630  20
   9   1  -8 1574.46 1024.92  20
   9   8   1 2758.20 1263.02  20
   1   8  -9 1842.70 887.349  20
   1   9  -8-957.518 875.198  20
  -8   1   9-582.962 949.912  11
  -8  -1   9 1069.76 900.774  11
  -9   1   8 621.085 820.269  11
  -1  -8   9 960.849 710.068  11
  -9  -1   8-1093.83 925.068  11
   1  -8   9-1338.82 697.237  11
  -1  -9   8 109.861 606.586  11
  -9  -1   8 3527.66 940.500   4
  -9   1   8 5946.27 1026.84   4
   9   1   8-673.941 948.501  20
   1   8   9 2445.64 1113.00  20
  -1   9   8-626.487 988.907  20
   8   1   9 1251.83 936.721  20
   1   9   8 67.6254 964.690  20
  -8  -1  -9 12440.9 1414.32  15
  -9  -1  -8 7105.69 1202.04  15
   1  -8  -9 2568.05 1071.82  15
  -8  -9   1-355.833 545.309  15
  -8  -9  -1 798.055 604.160  15
  -1  -8  -9-781.919 974.824  15
   1  -9  -8-318.637 977.080  15
   8  -1  -9 122.521 844.265  15
  -1  -9  -8 824.013 898.334  15
   9  -1  -8 788.458 731.004  15
   9   1  -8 559.052 463.836   8
   9  -1  -8 949.010 842.425   8
   1  -8  -9 5133.47 1159.09   8
  -8   9   1 659.111 640.802  11
  -1  -9   8 1452.99 692.958   8
  -1  -8   9 1106.47 632.075   8
  -9   8   1 2666.49 802.533  11
  -1  -8  -9 3366.56 1008.18   8
   9   1  -8 1036.33 825.681  15
  -9  -8  -1-865.975 739.475  15
  -9  -8   1 81.7316 835.651  15
   8   1  -9 496.048 912.045  15
  -9   1  -8 2459.07 1043.91  15
  -8   1  -9 6100.48 1168.06  15
   9   1   8 1619.77 1026.02  13
  -1   8  -9-487.585 856.958  15
   1   8  -9-476.289 792.101  15
  -1   9  -8-282.266 830.568  15
   1   9  -8-353.007 769.699  15
   8  -9  -1 216.024 1048.31  13
   8  -9   1 254.607 1030.48  13
   9  -1   8 2198.19 1022.28  13
   8   1   9 799.177 995.960  13
   1  -8   9 10376.4 1367.00  13
   1  -9   8 12061.8 1452.67  13
  -1  -9   8 6097.21 1300.76  13
  -1  -8   9 8055.75 1337.34  13
   9  -8  -1 4277.76 1275.55  13
   8  -1   9-943.344 978.265  13
   9  -8   1 1464.27 1126.75  13
  -8   1   9 367.944 687.766   4
  -9   8   1 636.389 794.425   4
  -9   8  -1-354.643 847.390   4
   8  -1   9 2672.59 859.850   1
   9   1   8 3279.21 1011.50   1
  -8   9  -1 1821.80 885.392   4
  -8   9   1 82.8223 816.696   4
  -8  -1   9 1016.75 795.008   4
  -9  -8  -1 2238.77 1007.35   8
  -9  -1  -8-164.589 852.527   8
  -8   1  -9 2440.75 1000.86   8
  -9   1  -8 3486.39 1017.09   8
  -8  -9  -1 1206.56 811.039   8
  -8  -9   1 1550.05 859.573   8
  -1   8   9 5309.28 1531.48  11
   1  -9   8 3712.30 663.030  11
  -1   9   8 4235.11 1444.18  11
  -8  -1  -9 6230.83 1190.17   8
   1  -9  -8 1836.29 942.612   8
  -1  -9  -8 795.634 872.993   8
  -9   8  -2 2948.73 905.615   4
  -9   8   2 3053.10 898.534   4
  -8   9   2 1343.12 848.256   4
  -8   2   9 2498.98 818.972   4
  -2   9  -8 1034.11 659.277   1
  -2   8  -9 4092.41 748.448   1
   9   2  -8 5236.56 1153.30  20
   9  -2  -8-883.756 1035.27  20
   8   9  -2 8150.72 1294.49  20
  -2   8  -9 1788.75 755.485  20
   2   9  -8 1008.21 809.744  20
   8   2  -9 8622.97 1318.58  20
   9   8  -2 8667.62 1309.58  20
   2   8  -9 5655.24 1072.79  20
   8   9   2 296.623 1076.98  20
   9   8   2-429.414 1053.98  20
  -9   2   8 3473.42 954.910  11
  -9   8   2 1423.58 678.351  11
  -2  -9   8 4666.03 791.717  11
  -8  -2   9 4943.66 1017.53  11
  -2  -8   9 887.587 721.595  11
  -8   9   2 1729.89 630.750  11
  -8   2   9-981.982 1005.71  11
  -9  -2   8 202.973 910.769  11
  -2  -9   8 2115.30 396.766   4
  -9  -2   8 5153.04 950.666   4
  -8   9  -2 6411.09 1084.27   4
  -8  -2   9 5465.88 892.227   4
  -9   2   8 6708.74 1053.71   4
   8   2   9 4845.53 1166.59  20
   8  -2  -9 5539.15 960.927  15
   2  -8  -9 6444.44 1275.23  15
   9   2   8 1188.20 940.766  20
   2   9   8 241.220 969.081  20
   2   8   9 4101.46 1121.18  20
  -8  -2  -9 9678.84 1244.08  15
  -8  -9  -2 3295.98 701.687  15
  -2  -8  -9 1830.71 851.867  15
   2  -9  -8 542.426 1118.11  15
  -2  -9  -8 578.450 885.065  15
  -9  -2  -8 11671.2 1357.38  15
   9  -2  -8 3385.18 846.359  15
   9  -2  -8 4818.23 1021.90   8
  -2  -9   8 2749.86 659.970   8
  -9   2  -8 3701.60 1008.86  15
  -9  -8  -2 879.603 644.763  15
   8   2  -9 2236.61 811.711  15
  -8   2  -9 4118.65 1094.14  15
   8   2   9-356.481 993.335  13
  -2   8  -9 511.178 834.107  15
   9  -8  -2 5833.26 1314.22  13
   9   2   8 2514.63 974.151  13
   9  -8   2 6113.78 1332.74  13
  -2   9  -8 358.598 781.325  15
   8  -9   2 1031.93 1068.36  13
  -2  -8   9 7095.10 1172.94  13
   8  -9  -2 1958.47 1164.54  13
  -2  -9   8 5813.22 1143.16  13
   2  -8   9 7866.19 1206.08  13
   9  -2   8-1033.59 1061.99  13
   2  -9   8 8720.81 1269.14  13
  -8  -9   2 7274.81 1092.81  13
  -9   2  -8-679.383 907.822   8
  -9  -8   2 2068.98 1201.03   8
  -9  -8  -2 1497.80 929.236   8
  -8  -9  -2 2448.48 852.680   8
  -9   2  -8 5016.77 823.269   4
  -2   9   8 813.132 1005.89  11
   2  -8   9 3859.02 736.411  11
  -2   8   9 1513.63 1039.78  11
  -2  -9  -8 2530.10 918.954   8
   2  -9  -8 2088.73 909.533   8
   8  -2  -9 2117.06 833.351   8
  -8  -2  -9 10767.8 1344.47   8
  -2  -8  -9 6106.15 1077.71   8
  -9  -2  -8 7791.06 1134.82   8
   2  -8  -9 3982.96 1034.79   8
  -8   3   9-150.517 741.976   4
  -8   9  -3 2035.58 881.193   4
  -8   9   3 458.996 769.259   4
  -9   8   3-959.072 835.660   4
  -9   3   8 2159.54 821.615   4
  -9   8  -3 856.609 814.156   4
   3  -9   8 3092.76 968.075   1
  -3   8  -9 2558.08 706.379   1
  -3   9  -8-653.819 685.332   1
  -8  -3  -9 1544.16 698.820   1
   3  -8   9 388.189 799.657   1
   9   3  -8 1563.36 965.810  20
   3   9  -8-212.739 827.761  20
   3   8  -9 1531.24 874.550  20
   9  -8  -3 327.799 280.793  20
  -3   9  -8 353.933 638.866  20
   8   3  -9 4646.66 1169.28  20
   9   8  -3 2470.88 1039.35  20
   8   9  -3 2603.07 1009.68  20
  -9   3   8-230.526 779.591  11
  -3  -9   8 1554.08 718.426  11
  -9   8   3-772.141 656.755  11
  -9  -3   8-1528.42 906.158  11
  -8   3   9-2015.72 929.808  11
   3  -9   8 1187.60 487.773  11
  -8   9   3 613.577 610.149  11
  -8  -3   9-877.307 873.364  11
   3  -8   9 2836.51 665.472  11
  -9  -3   8 1595.00 772.805   4
  -8   3  -9 235.521 624.616   4
  -9   3  -8 156.667 660.301   4
  -8  -3   9 2633.89 843.973   4
  -3  -8   9-376.711 375.800   4
   3   8   9 461.547 921.050  20
   8   3   9 503.422 1008.27  20
   9   3   8-1114.95 1045.37  20
   3   9   8-1902.32 1061.54  20
   3  -9  -8-2430.11 1230.74  15
  -3  -9  -8-1137.11 854.884  15
  -8  -9   3 336.374 456.392  15
   3  -8  -9 1301.06 1055.36  15
  -3  -8  -9 2667.90 882.757  15
  -9  -3  -8 5999.53 1144.24  15
   9  -3  -8 972.268 799.489  15
   9  -3  -8 863.786 923.518   8
   8  -3  -9 239.338 910.628   8
  -9  -8  -3-260.870 636.402  15
  -8   3  -9 283.201 829.858  15
   8   3  -9 1145.23 552.598  15
  -8  -3  -9 1523.75 936.661  15
  -3   8  -9 48.2792 770.144  15
   3   8  -9-452.745 714.467  15
  -3   9  -8-53.5316 837.954  15
   9   3   8-1246.20 1079.54  13
  -9   3  -8-1512.51 935.532  15
   8  -3   9 1252.13 1023.21  13
   9  -8   3 957.465 1019.99  13
   8  -9  -3-155.351 1037.53  13
   9  -8  -3 749.359 1036.58  13
   8  -9   3-7.30381 1016.84  13
  -3  -9   8-1566.41 1029.26  13
   3  -9   8 1427.70 940.103  13
   3  -9  -8 188.337 462.740  13
   3  -8   9 169.675 876.549  13
  -3  -8   9-1565.92 1040.42  13
  -8  -9  -3 845.441 745.106   8
  -9  -8   3 646.643 1344.80   8
  -9  -8  -3-51.3425 785.721   8
  -8  -9   3 1485.17 1014.53   8
  -8  -9   3 1704.17 835.677  13
  -3  -8  -9 2167.40 876.864   8
  -8  -3  -9 4228.97 1132.21   8
   3  -9  -8-1704.24 1010.78   8
   3  -8  -9 897.971 917.761   8
  -3  -9   8-14.4005 553.289   8
  -3  -9  -8 2982.02 976.393   8
  -9  -3  -8 3363.22 1097.80   8
  -3  -8   9-118.944 512.854   8
  -4   8   9 7611.32 1121.17   4
  -8   4   9 1291.54 727.512   4
  -4   9   8 7799.27 1224.58   4
  -9   4   8 1997.57 802.688   4
  -9   8  -4 3552.39 973.886   4
  -9   8   4 2887.02 893.638   4
  -9  -4  -8 1614.80 666.969   1
  -4   8  -9 6887.34 872.140   1
   9   4  -8 1946.93 1068.77  20
   4   8  -9 3993.28 1047.89  20
   8   4  -9 5016.46 1280.08  20
   9   8  -4 6350.23 1225.05  20
   8   9  -4 3552.12 1131.20  20
   4   9  -8 169.785 904.285  20
  -4   9  -8 2500.81 719.254  20
   8   9   4 4577.14 1017.28  20
   9   8   4 5185.52 1080.21  20
  -9   4   8 1734.58 896.069  11
  -4  -8   9 368.538 764.332  11
  -4  -9   8 5414.01 922.245  11
   4  -9   8 2198.15 455.418  11
  -9  -4   8 1847.95 884.543  11
  -8   4   9 707.073 816.185  11
  -8  -4   9 3116.75 955.921  11
  -8  -4   9 3706.79 870.928   4
  -4  -9   8 1789.99 606.882   4
  -8   9   4 5698.84 1022.55   4
  -9  -4   8 3197.03 861.932   4
  -9   4  -8 5523.18 902.623   4
  -8   4  -9 4608.35 825.708   4
   4   9   8 679.396 909.001  20
  -4  -8  -9 6394.94 1130.70  15
   9   4   8 2840.75 1142.14  20
   8  -4  -9 5083.30 1087.85  15
   8   4   9 2635.50 1133.02  20
   4   8   9 1102.73 981.626  20
   4  -9  -8-1394.01 1274.67  15
   4  -8  -9 1513.30 1125.33  15
  -4  -9  -8 4171.28 956.755  15
  -8  -9  -4 2822.69 789.361  15
   9  -4  -8 5599.57 1157.33   8
   8  -4  -9 2068.22 1019.61   8
   8  -9  -4 6587.46 1281.91   8
  -9  -4  -8 4018.19 1044.78  15
  -8  -4  -9 1364.62 878.606  15
   9  -8   4 4840.75 1314.21  13
   8  -4  -9 3794.11 880.068  13
  -4   8  -9 2838.54 967.346  15
   8  -4   9 8363.45 1436.67  13
   8   4   9 1729.86 969.613  13
   9  -4  -8 6370.80 1057.56  13
  -9   4  -8-1303.22 1015.52  15
  -4   9  -8 2938.70 953.380  15
   8  -9  -4 3128.43 1265.09  13
   8  -9   4 2685.70 1186.27  13
   9  -4   8-497.286 1101.29  13
   9  -8  -4 4793.69 1296.24  13
  -4  -9   8-577.984 1096.99  13
   4  -9   8-1866.10 1073.92  13
  -8  -9   4 8894.52 1209.26  13
   4  -8   9-1146.80 1033.44  13
   4  -9  -8 1098.17 480.652  13
  -4  -8   9-440.540 1105.71  13
  -8  -9   4 6499.06 1441.88   8
  -9  -8   4 4681.71 1571.85   8
  -4   9   8 3507.97 902.223  11
  -8   9   4 4658.61 793.191  11
   4  -8   9 4600.38 722.321  11
  -4   8   9 4133.06 937.398  11
   4  -9  -8 2235.85 983.065   8
  -9  -8  -4 1811.12 1000.62   8
  -8  -4  -9 4576.63 1143.60   8
  -4  -8  -9 2940.58 950.312   8
  -9  -4  -8 5959.62 1182.29   8
  -8  -9  -4 3672.43 1010.81   8
  -4  -9  -8 5152.68 1067.95   8
  -9   5   8-811.359 801.782   4
  -8   9  -5 1022.27 822.750   4
  -9   8   5 469.158 784.697   4
  -5   8   9 1029.95 820.796   4
  -8   9   5 1038.77 777.996   4
  -5   9   8 2219.67 891.396   4
  -5   8  -9-273.706 662.239   1
   5   8  -9 72.7213 858.195  20
   5   9  -8-1519.64 1007.73  20
  -5   8  -9-568.934 667.104  20
   8   5  -9 549.477 997.072  20
  -5   9  -8 310.481 586.487  20
   9   8  -5-373.730 957.392  20
   8   9  -5-421.630 941.040  20
  -9   5   8-250.192 770.059  11
  -5  -9   8-195.350 760.211  11
  -8  -5   9-280.772 808.985  11
  -9  -5   8 135.992 839.874  11
   5  -9   8 263.883 320.327  11
  -9   8   5 1121.12 719.202  11
   5  -8   9-258.192 604.435  11
  -5   8   9 118.450 766.847  11
  -5  -8   9 308.328 778.020  11
  -8   5   9-109.327 899.632  11
  -5   9   8 59.8260 747.610  11
  -8  -5   9-68.6630 667.544   4
  -8   5  -9-876.540 788.013   4
  -5  -8   9 118.526 561.066   4
  -9   5  -8-207.319 776.620   4
  -5  -9   8 0.85750 612.302   4
   9   5   8-1038.66 1157.34  20
   8   9   5 1628.17 1076.34  20
   8   5   9-111.865 1017.77  20
   5   8   9-1216.38 1044.71  20
   5   9   8-1848.15 1074.11  20
   9   8   5 2938.08 1108.67  20
   5  -8  -9-795.204 1136.26  15
   9  -5  -8-1303.16 1000.47  15
  -8  -9  -5 655.307 695.142  15
   8  -5  -9 509.792 934.108  15
  -5  -9  -8 650.392 784.111  15
  -5  -8  -9-1288.55 871.410  15
   8  -9  -5-537.927 949.364   8
   9  -5  -8 564.788 959.546   8
   9  -8  -5 850.814 968.310   8
  -9  -8  -5-326.203 705.131  15
  -9  -5  -8-932.383 853.993  15
  -5   9  -8 481.059 788.995  15
  -5   8  -9 125.782 798.418  15
  -9   8  -5-306.382 855.046  15
   9  -5  -8 876.914 866.710  13
  -9   5  -8-879.238 897.646  15
   8  -5  -9-119.733 787.340  13
   8  -9  -5 183.947 1036.03  13
   8  -9   5-409.775 984.071  13
   9  -8  -5-674.478 1056.41  13
   8  -5   9-95.6295 1010.11  13
   9  -5   8 1354.52 1061.77  13
   9  -8   5 464.281 1025.55  13
  -5  -8   9 354.974 901.297  13
  -5  -9   8-1537.04 1087.68  13
  -8  -5  -9-639.626 912.877   8
  -9  -5  -8 637.958 950.742   8
  -9  -8   5 1590.19 1235.30   8
  -8  -9  -5 1871.22 869.599   8
  -8  -9   5-214.015 1525.97   8
  -9  -8  -5 449.644 833.763   8
  -8  -9   5 648.644 777.397  13
  -5  -8  -9-1921.80 944.640   8
  -5  -9  -8-354.630 813.189   8
  -5  -9   8-144.378 1026.59   8
   5  -9  -8 1572.61 952.293   8
  -9   8  -6 982.193 872.941   4
  -8   6  -9 1291.81 791.837   4
  -8   6   9 261.945 700.287   4
  -9   8   6 2162.51 908.381   4
  -6   8   9 1661.77 848.886   4
  -8   9  -6 1618.52 812.302   4
  -9   6   8 891.094 798.451   4
  -6   9   8 1317.55 803.413   4
  -8   9   6 1205.51 813.386   4
  -8  -6  -9-950.333 651.410   1
  -6   8  -9 330.868 695.666   1
  -6   8  -9 895.593 652.579  20
  -6   9  -8 822.105 582.356  20
   8   6  -9 434.091 1035.34  20
   6   9  -8 339.709 901.365  20
   6   8  -9 1320.38 985.856  20
   9   6  -8-450.927 1049.34  20
   8   9  -6 494.528 974.638  20
   9   8  -6 339.654 948.383  20
  -9   6   8 730.274 860.456  11
  -9   8   6 822.441 771.283  11
  -6   9   8 677.356 775.204  11
  -9  -6   8 1143.80 878.435  11
  -6   8   9 1559.29 853.912  11
  -8   6   9 659.301 809.323  11
  -8   9   6 1.90518 727.285  11
  -6  -8   9 2103.73 871.750  11
  -8  -6   9 1485.20 923.136  11
  -9  -8   6 2391.31 1084.83   4
  -6  -8   9 579.901 655.832   4
  -9  -6   8 965.551 807.013   4
  -6  -9   8 387.129 692.597   4
  -9   6  -8 394.682 827.782   4
  -8  -6   9 832.116 715.204   4
   9   8   6 1825.17 1075.98  20
   9   6   8-1152.24 1096.99  20
   6   8   9 888.929 1004.20  20
   6   9   8-1467.14 1082.96  20
   8   6   9 1157.06 1075.39  20
   8   9   6 1126.70 1025.26  20
  -6  -8  -9 583.401 812.919  15
   6  -8  -9 349.261 1109.44  15
   8  -6  -9 758.419 1046.06  15
  -8  -9  -6 1366.76 786.371  15
  -6  -9  -8 574.373 808.246  15
   6  -9  -8 543.857 1135.75  15
   9  -6  -8 503.389 998.118  15
  -9  -6  -8-1034.83 891.654  15
  -8  -6  -9-461.726 866.537  15
  -9  -8  -6 1027.68 785.329  15
  -6  -9   8 1484.72 831.670  11
  -9  -8   6 2522.37 928.487  11
  -8  -9   6 2556.27 968.451  11
   9  -6  -8 970.869 999.076   8
   8  -9  -6 1598.18 984.486   8
   9  -8  -6 2522.95 1055.64   8
   8  -6  -9 828.067 1053.09   8
  -8   6  -9 2183.02 913.067  15
  -6   8  -9 138.686 853.850  15
  -6   9  -8-63.7622 854.676  15
  -9   8  -6 376.226 826.968  15
  -8   9  -6 332.764 845.728  15
  -9   6  -8 1631.78 903.018  15
   6  -9   8-826.337 1092.13  13
   8  -9   6-184.714 1047.40  13
   8  -6  -9-581.609 922.246  13
   6  -8   9 155.014 1016.49  13
   9  -6   8 2479.32 1204.84  13
   9  -8  -6 596.575 1067.76  13
   8  -6   9 1584.47 1131.95  13
   9  -6  -8 1521.42 955.196  13
   9  -8   6 1178.30 1117.15  13
   6  -9  -8 367.447 631.840  13
   6  -8  -9 568.521 512.000  13
  -6  -9   8 1780.43 976.483  13
   6  -8   9 527.578 651.553  11
  -6  -8   9 1533.17 1005.27  13
  -8  -9   6 753.618 834.209  13
   6  -8  -9 1455.80 1054.26   8
  -6  -9  -8 786.008 847.808   8
   6  -9  -8 2097.59 1045.92   8
  -9  -6  -8 296.920 861.919   8
  -9  -8  -6-158.325 865.065   8
  -8  -6  -9 166.280 914.316   8
  -6  -8  -9-147.218 870.798   8
  -8  -9  -6 1921.33 926.633   8
  -8  -9   7 78.7681 866.908   4
  -8  -7   9 143.264 742.404   4
  -9  -8   7-2.43744 879.716   4
  -9  -7   8 1182.20 855.275   4
  -7   8  -9 217.843 618.170  20
  -7   9  -8-640.176 585.141  20
   7  -8  -9 1311.01 1292.60  15
  -8  -9  -7 1759.76 890.756  15
   8  -7  -9 1053.82 1182.86  15
  -7  -9  -8 931.088 860.020  15
   7  -9  -8 329.145 1170.42  15
   9  -7  -8-156.514 1098.09  15
  -8  -7  -9 864.486 864.364  15
  -7  -8  -9-0.84731 785.041  15
  -9  -8  -7 1932.50 873.757  15
  -9  -7  -8-853.608 868.792  15
  -9  -7   8 635.967 886.608  11
   8  -9  -7-349.513 988.330   8
   9  -7  -8 643.486 1035.92   8
   8  -7  -9 1479.50 1125.18   8
   9  -8  -7-389.489 1010.06   8
  -7  -9   8 615.771 870.866  11
  -9  -8   7-39.1684 855.224  11
   7  -9  -8 597.349 1020.11   8
  -8  -9   7-230.921 850.652  11
   7  -8  -9-660.504 1110.07   8
   7  -8  -9 411.400 730.576  13
   8  -7  -9 208.164 947.339  13
   8  -9  -7 245.478 1048.11  13
   9  -7  -8 382.184 1041.49  13
   7  -9  -8 384.628 820.400  13
   7  -8   9-355.683 1111.59  13
   8  -7   9-393.308 1148.89  13
  -7  -9   8-425.920 927.583  13
  -8  -7   9 755.237 870.322  13
  -7  -8   9 28.3040 931.574  13
   7  -8   9-1032.18 735.046  11
  -9   7  -8 539.227 878.518   4
  -8   9  -7 944.612 711.984   4
  -8   7  -9 172.655 707.376   4
  -9   8  -7 41.2107 891.189   4
  -9   8   7 1044.30 845.582  11
  -9   7   8 985.189 927.251  11
  -8  -7   9-0.86976 891.845  11
  -7   8   9 2266.41 942.601  11
  -7  -8   9 264.618 855.675  11
  -8   7   9 1860.64 899.949  11
  -8   9   7 27.1344 814.141  11
  -7   9   8 1951.04 890.732  11
  -8   7  -9 559.278 750.287   1
  -8   9   8 662.931 877.984  11
  -8  -8   9-40.2277 945.029  11
  -8   8   9 226.431 827.156  11
  -9   8   8-369.552 866.320  11
   9   8   8-591.739 1153.15  20
   8   8   9 2000.72 1273.38  20
  -8  -8   9-65.1492 785.827   4
  -8  -9   8-760.285 861.540   4
  -9  -8   8-1022.21 903.872   4
   8  -9  -8-304.894 1225.35  15
   9  -8  -8-975.949 1237.73  15
   8  -8  -9 742.517 1293.00  15
  -9  -8   8-779.030 1011.01  11
   9  -8  -8-1373.73 1138.35   8
   8  -8  -9-563.197 1149.81   8
   8  -9  -8 75.5941 1062.29   8
  -8  -9   8-1079.84 980.390  11
  -8  -9  -8 530.801 852.133  15
  -8  -8  -9 305.603 841.309  15
  -9  -8  -8 421.650 875.417  15
  -9   8  -8-448.547 873.813  15
  -8   8  -9-881.393 923.967  15
  -8   9  -8-1513.93 983.160  15
   8  -9  -8-168.057 1051.73  13
   8  -9   8-686.199 1182.35  13
   8  -8  -9-157.302 964.246  13
   9  -8   8 886.858 1192.50  13
   9  -8  -8 490.467 1148.31  13
  -8  -9  -8 3308.40 1114.18   8
  -8  -8  -9-612.755 978.830   8
  -9  -8  -8-642.348 986.436   8
   8  -8   9 702.749 772.835  11
  -9   8  -8 116.100 852.286   4
  -8   9  -8-350.336 602.858   4
  -8   9   8-178.628 828.982   4
  -9   8   8 184.585 847.734   4
  -8   8   9-181.292 772.724   4
   8   9  -8 1198.87 1121.23  20
   8   8  -9 2416.87 1242.70  20
  -8   8  -9 318.228 595.773  20
   9   8  -8 280.620 1072.33  20
   9   9   0 31516.5 2184.34  20
   9   0  -9 28896.7 2064.05  20
   0   9  -9 14766.8 1419.15  20
   0   9   9 21401.9 2054.37  20
   9   0   9 22480.3 1784.74  20
   0  -9  -9 26327.3 1982.28  15
  -9   9   0 22115.2 1694.09   4
  -9   0   9 19403.6 1523.45   4
  -9   0  -9 28910.1 1984.90  15
   9   0  -9 18223.5 1521.14  15
  -9  -9   0 14204.3 1033.76  15
   0  -9  -9 40380.1 2212.78   8
   9  -9   0 26372.0 2271.95  13
   9   0   9 26619.0 1984.36  13
   0  -9   9 42375.7 2364.14  13
  -9   0  -9 32443.3 1961.47   8
   9   9   0 32428.3 1420.35   1
   0  -9   9 23803.7 1297.15  11
  -9   0   9 25345.4 1785.99  11
   0   9   9 66731.2 4081.19  11
  -9  -9   0 37645.7 2166.73   8
   9   9   1 1252.79 804.957   1
   9   9   1 3946.78 1351.18  20
   9  -1  -9 2151.44 1191.17  20
   1   9  -9-520.092 970.917  20
   9   1  -9 6696.58 1436.29  20
   9   9  -1 10741.4 1605.95  20
  -1   9  -9 1337.29 911.082  20
  -9   1   9 265.275 957.736  11
  -9  -1   9 540.244 969.168  11
  -9  -1   9 2770.85 993.235   4
  -9   1   9 4565.85 1010.36   4
   9   1   9-1096.20 1137.08  20
  -1  -9  -9 5184.47 1274.60  15
   1   9   9 2300.33 1218.08  20
  -1   9   9 2940.54 1334.13  20
   1  -9  -9 2318.00 1179.99  15
  -9  -1  -9 13308.4 1466.29  15
   9  -1  -9-326.326 997.847  15
  -9  -9  -1-674.404 722.235  15
   1  -9  -9 11595.3 1518.95   8
  -1  -9   9 1983.78 768.025   8
  -9   1  -9 7589.06 1367.20  15
   1   9  -9-403.137 894.896  15
  -1   9  -9-722.554 959.841  15
   9  -9  -1 1424.74 1248.42  13
   9   1   9-468.491 1089.11  13
   1  -9   9 14667.3 1684.71  13
   9  -9   1 24.6590 1238.68  13
  -1  -9   9 16426.2 1789.58  13
  -9   1  -9 3895.90 1156.34   8
  -9  -1  -9 2900.77 1121.25   8
  -9  -9   1 814.333 1082.22   8
  -9   9   1 2402.84 973.439   4
   9   9  -1 8249.18 985.857   1
  -9   9  -1 78.3334 917.294   4
  -1   9   9 8478.20 1850.23  11
   1  -9   9 2471.12 776.184  11
  -1  -9  -9 1212.06 1102.44   8
  -9  -9  -1 4244.08 1108.08   8
   9  -2  -9 4479.79 1195.82  20
   2   9  -9 6236.64 1223.82  20
   9   2  -9 19074.0 1838.50  20
  -2   9  -9 6073.97 1013.13  20
   9   9  -2 24117.0 1847.18  20
   9   9   2 542.178 1332.01  20
   2  -9  -9 9405.92 1457.31  15
   9   2   9 6627.14 1329.66  20
   2   9   9 6453.13 1291.46  20
   9  -2  -9 13885.9 1268.04  15
  -9  -2   9 14248.1 1360.41   4
  -9   9  -2 14024.7 1442.58   4
  -9   2   9 11069.5 1250.05   4
  -9   9   2 9202.40 1247.07   4
   2  -9   9 7587.18 791.783  11
  -2   9   9 5402.95 1344.07  11
  -9   2   9 6903.53 1174.78  11
  -9  -9  -2 3068.38 736.496  15
  -2  -9  -9 4523.76 1101.94  15
  -9  -9   2 4739.48 931.514  15
  -9  -2  -9 20224.2 1717.14  15
  -9   2  -9 8669.79 1316.19  15
   9   2  -9 3164.22 714.915  15
  -2  -9  -9 17431.6 1573.59   8
   9  -2  -9 4584.83 1031.80   8
   2  -9  -9 13204.0 1499.94   8
  -2  -9   9 5345.96 756.475   8
   9   2   9 2790.04 1068.76  13
  -2   9  -9 2386.11 927.953  15
   9  -9   2 7606.51 1570.27  13
   2   9  -9 4461.04 958.213  15
   2  -9   9 17532.0 1611.57  13
   9  -9  -2 5795.27 1467.59  13
  -2  -9   9 14522.5 1578.81  13
   9  -2   9-1891.36 1234.82  13
  -9   2  -9-994.935 1118.87   8
   9   9   2 18906.7 1257.53   1
   9   9  -2 6689.60 913.214   1
  -2  -9   9 5116.10 906.237  11
  -9   9   2 7328.70 911.242  11
  -9  -2   9 9082.51 1234.52  11
  -9  -9  -2 4854.78 1153.66   8
  -9  -2  -9 15085.4 1471.05   8
   3   9  -9-457.666 942.430  20
   9   9  -3 8338.67 1489.21  20
  -3   9  -9-1191.06 790.041  20
   9   3  -9 951.990 1109.01  20
   9   3   9-2615.56 1270.23  20
   3  -9  -9-1633.70 1216.69  15
  -9  -3  -9 7761.70 1313.67  15
  -3  -9  -9 3280.55 967.449  15
  -9  -3   9 2555.36 902.828   4
  -9   3  -9-1367.01 796.855   4
  -3  -9   9-699.246 414.924   4
   9  -3  -9-1139.26 1126.93   8
  -3   9  -9-601.974 890.034  15
   9  -9   3 151.001 1124.74  13
   9  -9  -3-2133.47 1280.10  13
   3  -9   9 2244.08 1101.50  13
  -9   3   9-1691.75 858.152   4
  -9   9  -3 1294.51 937.645   4
   9   9   3 3239.05 863.667   1
  -9  -9  -3-1696.54 905.157   8
  -9  -9   3-1036.58 1404.34   8
  -3  -9  -9 2521.71 1038.54   8
  -9  -3  -9 8014.39 1346.08   8
  -9   9  -4 3926.91 1033.34   4
  -9   4   9-1022.67 883.308   4
  -9   9   4 975.249 852.319   4
   4  -9   9 2000.70 880.252   1
   9  -9  -4 601.772 505.082  20
   9   4  -9 1831.51 1106.67  20
   4   9  -9 279.135 903.126  20
   9   9  -4 5540.05 1241.17  20
   9   9   4 4965.54 978.093  20
  -9  -4   9-889.845 982.699  11
  -4  -9   9 3438.59 900.501  11
  -9   4   9-882.809 966.198  11
  -9   4  -9 3148.19 849.262   4
  -9  -4   9 2011.74 793.283   4
   9   4   9 48.2936 1095.58  20
   4   9   9-549.737 1048.69  20
   9  -4  -9 2401.33 962.763  15
   4  -9  -9-222.209 1146.63  15
  -4  -9  -9 2307.24 978.683  15
  -9  -9  -4 14.4064 720.055  15
  -9  -4  -9 3293.73 1066.17  15
   9  -9  -4 3113.19 1165.04   8
   9  -4  -9 779.992 1087.70   8
   9  -4  -9 3431.43 980.082  13
  -4   9  -9 1491.49 934.581  15
   9   4   9-100.002 1115.02  13
   9  -9   4 1959.84 1181.58  13
   9  -4   9 2512.17 1076.66  13
   9  -9  -4 1526.37 1208.42  13
   4  -9   9 292.287 964.108  13
  -9  -9   4 1579.85 1627.47   8
  -9  -9  -4 1582.03 900.089   8
  -4   9   9 2280.61 882.385  11
  -9  -4  -9 5876.48 1247.60   8
   4  -9  -9-2407.25 1226.36   8
  -4  -9   9 630.409 802.929   8
  -4  -9  -9 2343.37 947.795   8
   5  -9   9 252.371 541.805  11
  -9   9   5 49.0533 715.952  11
  -5  -9   9-154.803 781.660  11
  -5   9   9-580.327 858.106  11
  -9  -5   9-1317.78 968.174  11
  -9  -5  -9-1214.62 688.479   1
  -5   9  -9-329.948 656.778  20
   9  -5  -9-1750.57 1056.30  15
  -5  -9  -9-1100.90 905.055  15
   5  -9  -9-2273.42 1332.06  15
  -9  -5  -9-1243.98 902.137  15
  -9  -9  -5-1377.48 790.097  15
   9  -9  -5-550.850 1038.76   8
   9  -5  -9-1882.59 1174.34   8
   9  -5  -9-445.220 866.331  13
  -5   9  -9-1558.29 958.961  15
   9  -9  -5-1567.89 1239.35  13
   9  -5   9-42.6726 1061.96  13
  -5  -9   9-1514.46 1091.11  13
   5  -9   9-1395.10 1058.17  13
  -9   9   5-92.5518 797.497   4
  -5  -9   9-231.434 609.706   4
  -9  -5   9-1190.33 807.167   4
  -9   5  -9-666.773 831.342   4
  -9  -9  -5-7.74936 818.847   8
  -9  -9   5-1247.96 1678.25   8
  -9   6   9 145.298 896.899  11
  -6   9   9 485.269 846.435  11
  -9   9   6-211.527 766.460  11
  -9  -6   9 142.373 891.500  11
  -6  -9   9 523.574 858.117  11
   6  -9  -9-1256.06 1307.06  15
  -6  -9  -9-229.370 822.976  15
   9  -6  -9-703.584 1111.95  15
  -9  -6  -9-366.754 910.978  15
  -9  -9  -6 659.962 805.956  15
   9  -9  -6-196.898 1012.32   8
   9  -6  -9 436.169 1135.10   8
   6  -9  -9-363.238 1032.05   8
   9  -9  -6-4.20241 1163.67  13
   9  -6  -9-671.472 978.492  13
   9  -6   9-301.193 1153.12  13
  -9  -6  -9 13.7657 620.003   1
  -9   6  -9-1.23899 731.482   1
  -6  -9   9-537.973 1000.34  13
  -6   9  -9 388.261 647.774  20
  -9  -9   6-287.247 1032.42   4
  -9  -6   9-9.77319 768.128   4
  -9   6  -9-364.445 895.605   4
  -6  -9   9 588.108 693.788   4
  -7   9   9-697.295 844.650   4
  -9   9  -7-1362.61 917.589   4
  -9   7  -9-119.552 876.469   4
  -9   9   7 67.5375 842.452   4
  -9   7   9-790.651 820.441   4
  -9   7  -9-747.334 775.677   1
  -9  -7  -9-153.701 618.957   1
   9   7  -9 633.223 1100.35  20
   7   9  -9 609.693 1080.88  20
  -7   9  -9-38.4945 629.538  20
   9   9  -7-596.184 1076.56  20
   7   9   9 928.510 1134.81  20
   9   7   9 249.432 1214.04  20
   9   9   7-2061.64 1285.74  20
  -9  -9   7 88.3603 932.964   4
  -9  -7   9-380.459 822.340   4
  -9  -9   7 411.722 900.858  13
   9  -7  -9 97.1574 1193.39  15
  -9  -7  -9-1367.19 950.801  15
  -9  -9  -7 847.330 871.464  15
   9  -7  -9-401.298 1161.32   8
  -7  -9   9-525.419 950.771  11
   9  -9  -7-380.890 1048.76   8
  -9  -9   7-1393.93 995.194  11
  -7   9  -9-568.062 899.217  15
  -9   9  -7-1820.94 1039.67  15
  -9   7  -9 318.833 870.108  15
   9  -9  -7-1122.50 1246.35  13
   7  -9   9-1416.03 1195.21  13
   9  -7  -9 173.496 1060.86  13
   9  -9   7-210.555 1148.17  13
   7  -9  -9-246.277 705.212  13
  -7   9   9-20.0023 838.372  11
  -9   9   7-612.804 847.939  11
  -9   7   9-616.669 914.159  11
   7  -9  -9-888.418 1170.48   8
  -9  -9  -7 935.869 941.525   8
  -9  -7  -9-136.262 953.171   8
  -7  -9  -9 2369.19 1067.62   8
   9   8   9-2285.45 1367.46  20
  -8  -9   9 170.840 792.882   4
  -9  -8   9-244.533 869.282   4
  -9   8   9-2187.17 1063.79  11
  -8   9   9 165.011 895.599  11
  -9   9   8-941.335 956.828  11
  -9  -9  -8-698.942 930.612  15
   9  -8  -9-1223.70 1270.62   8
   9  -9  -8-2430.99 1267.38   8
   8  -9  -9-1748.22 1264.44   8
  -8  -9   9-745.631 1034.82  11
   9   8  -9-2315.17 1264.76  20
   8   9  -9-919.879 1123.92  20
   9   9  -8-1591.64 1169.84  20
  -9   8  -9-731.156 962.147  15
  -9   9  -8-1850.60 1091.05  15
   9  -9   8-1936.55 1323.91  13
   9  -8  -9-191.308 1145.63  13
   8  -9  -9-967.933 991.771  13
   9  -8   9-2198.66 1286.98  13
  -8  -9  -9 156.959 963.831   8
  -9  -9  -8-2361.37 1116.79   8
  -9  -8  -9-1232.86 1029.90   8
  -9   8   9-1403.93 890.405   4
  -9   9   8-808.351 906.686   4
  -9   9  -8-1176.41 826.393   4
  -8   9   9-642.271 877.859   4
   9  -8  -9-2737.49 1381.96  15
  -9  -9   8 716.266 947.852  13
  -8  -9   9-1084.88 1071.69  13
  -9  -9  -9 2653.55 1068.64  15
   9   9  -9 1464.15 1285.75  20
  -9   9  -9-517.649 982.099  15
   9  -9   9 229.924 1397.29  13
   9  -9  -9-1970.79 1278.12  13
  -9  -9  -9-841.360 1023.86   8
   9   9   9-298.271 1256.24  20
  -9   9   9-529.745 926.874   4
  -9  -9   9 418.132 1111.71  11
  -9  -9   9-519.417 1023.89  13
  -9  -9   9 574.860 947.922   4
   0  10   0 54118.3 2072.63  20
  10   0   0 78570.6 2161.67  20
 -10   0   0 43256.1 1467.58  15
   0 -10   0 61878.3 2193.74   8
 -10   0   0 52982.0 2062.24   4
   0   0  10 62724.9 2306.33  11
   0   0 -10 62941.4 1998.84   8
 -10  -1   0 25785.9 1081.09  15
 -10   0  -1 30738.1 1436.58  15
 -10   0   1 48679.4 1863.39  11
   1 -10   0 34094.1 1689.33   8
   0 -10  -1 37839.1 1773.51   8
  -1 -10   0 35377.6 1696.37   8
  -1   0 -10 52711.1 2178.61  15
   0  -1 -10 61986.3 2319.92  15
   0  -1 -10 31907.7 1489.65   8
   1   0 -10 37985.5 1518.00   8
  -1   0 -10 38162.3 1636.40   8
   0   1 -10 45627.7 1733.74   8
   0   1  10 32218.5 1163.39  13
   0 -10  -1 43188.5 1894.56  13
   0  -1  10 41521.1 1813.78  13
   0 -10   1 55371.2 2151.30  13
 -10  -1   0 38599.4 1876.15   4
 -10  -1   0 36269.5 1544.22   8
   0  -1  10 40176.5 1844.39  11
   1   0  10 29722.6 1694.12  11
   0   1  10 38333.5 1877.43  11
  -1   0  10 34073.0 1708.82  11
   0  10  -1 28666.3 1514.89  20
  10   1   0 50682.7 1821.85  20
   1  10   0 37410.8 1760.30  20
  10   0  -1 47298.9 1694.91  20
  10  -1   0 38203.4 1504.96  20
  10   0   1 46076.7 1786.06  20
 -10   0  -1 32781.9 1650.84   4
 -10   0   1 40248.5 1792.66   4
 -10   1   0 29872.4 1607.65   4
  -1  10   0 39291.5 1747.40  20
   0  10   1 39573.5 1821.59  20
 -10  -1   1 16202.8 1323.07   4
 -10   1  -1 12091.0 1096.03   4
 -10   1   1 24371.9 1405.43   4
  10  -1   1 11714.8 983.831  20
  10   1   1 18840.1 1275.15  20
  10   1  -1 22124.9 1228.66  20
  10  -1  -1 21131.8 1095.43  20
  -1  10  -1 12995.0 1103.96  20
   1  10  -1 12031.5 1107.74  20
  -1  -1 -10 24591.3 1626.45  15
  -1   1 -10 17780.9 1403.91  15
 -10   1  -1 12105.1 991.666  15
 -10  -1  -1 13518.5 1086.84  15
   1 -10   1 10839.4 1088.71   8
  -1 -10  -1 12902.1 1224.02   8
 -10   1   1 24213.6 1394.40  11
   1 -10  -1 16219.3 1268.37   8
  -1  -1 -10 15966.8 1166.69   8
  -1   1 -10 24181.1 1353.04   8
   1  -1 -10 17849.5 1153.11   8
   1   1 -10 19428.9 1135.41   8
   1 -10  -1 25986.7 1519.08  13
   1  -1  10 16633.3 1228.74  13
   1 -10   1 30464.3 1650.43  13
   1   1  10 16737.8 1183.49  13
  -1 -10   1 23975.4 1527.53  13
  -1  -1  10 12146.1 1136.08  13
  -1  10   1 29883.5 1526.73  20
   1  10   1 12642.4 1175.74  20
  -1  -1  10 17674.6 1268.19  11
   1   1  10 8946.97 1063.75  11
  -1   1  10 16792.5 1364.17  11
 -10  -1  -1 9185.12 1136.37   4
   0  10   2 23410.1 1459.75  20
  -2  10   0 17779.2 1169.29  20
  10   0   2 13589.7 1082.37  20
 -10   2   0 19241.7 1303.66   4
 -10   0   2 14152.4 1182.02   4
  10   2   0 19388.3 1221.94  20
  10   0  -2 12632.7 1054.00  20
  10  -2   0 9312.90 815.572  20
   0  10  -2 15037.3 1200.56  20
 -10   0   2 19018.1 1275.21  11
   0  -2 -10 22049.1 1535.03  15
  -2   0 -10 15505.6 1335.78  15
   2   0 -10 17640.4 1421.73  15
 -10   0  -2 13582.7 1217.93  15
   2 -10   0 12031.5 1175.90   8
   0 -10  -2 10657.4 1077.48   8
   2   0  10 14077.4 1233.10  13
   0 -10   2 18368.1 1411.10  13
   0 -10  -2 7211.71 911.622  13
   0  -2  10 14352.4 1201.01  13
   0   2  10 9265.32 1148.58  11
  -2   0  10 18639.2 1327.44  11
   2   0  10 11127.6 1173.00  11
 -10  -2   0 13879.3 1091.54   8
   0   2 -10 18275.3 1179.41   8
 -10  -2   0 14874.0 1440.91   4
 -10   0  -2 9822.46 1004.89   8
 -10   0  -2 7825.41 1012.49   4
   0  -2 -10 20297.7 1270.05   8
  -2   0 -10 10653.8 1038.18   8
  -2   0  10 15655.2 1012.78   4
  10  -1   2 28949.8 1432.71  20
  -1  10   2 28074.9 1584.72  20
  -2  10   1 26485.6 1454.29  20
 -10  -1   2 19691.4 1418.73   4
 -10   1  -2 19568.2 1311.97   4
  -2  -1  10 18329.2 983.243   4
 -10   2   1 25934.5 1521.43   4
 -10   2  -1 23860.0 1391.07   4
 -10   1   2 29381.4 1611.11   4
  10   1  -2 19552.6 1329.03  20
  10   2   1 27997.0 1544.60  20
  10   1   2 25360.6 1519.69  20
  10  -1  -2 21352.0 1233.23  20
  -1  10  -2 20517.2 1355.55  20
  10   2  -1 21576.3 1352.64  20
  -2  10  -1 22915.9 1359.91  20
  10  -2  -1 22409.8 1084.00  20
  10  -2   1 19741.2 1138.99  20
   1  10  -2 23569.5 1428.06  20
 -10   1   2 25976.6 1416.52  11
 -10  -1   2 26332.3 1455.22  11
   1   2 -10 24989.4 1579.42  15
  -2   1 -10 24581.7 1574.22  15
  -2  -1 -10 23518.2 1581.57  15
  -1   2 -10 27609.8 1642.69  15
   2   1 -10 22397.6 1556.08  15
  -1  -2 -10 29585.1 1729.86  15
   1  -2 -10 31353.4 1768.20  15
 -10  -1  -2 21484.1 1443.96  15
 -10   2  -1 16305.0 1201.25  15
 -10  -2  -1 20191.7 1308.29  15
 -10   1  -2 17860.6 1330.85  15
   2 -10   1 23433.2 1579.11   8
   2 -10  -1 19094.1 1385.94   8
  -1 -10  -2 28181.9 1653.19   8
  -2 -10  -1 30479.1 1637.05   8
   1 -10   2 21655.3 1494.51   8
   1 -10  -2 21034.2 1412.35   8
   1  -2 -10 24895.1 1312.35   8
   2   1 -10 27161.5 1230.52   8
  -2  -1 -10 20458.8 1363.42   8
  -2   1 -10 27402.2 1500.45   8
   2  -1 -10 25030.8 1223.00   8
  -1  -2 -10 22986.8 1445.70   8
   2  -1  10 19313.6 1420.28  13
   1 -10   2 24304.4 1561.80  13
   1  -2  10 20087.6 1455.01  13
  -1 -10   2 24695.4 1571.19  13
  -1 -10  -2 19011.1 1272.94  13
  -2 -10   1 25795.7 1555.64  13
   1 -10  -2 19625.7 1288.87  13
   2 -10   1 27540.1 1669.67  13
  -1  -2  10 24277.3 1544.35  13
   1   2  10 17203.0 860.640  13
  -2  -1  10 26478.3 1370.40  13
 -10  -2   1 21696.1 1596.70   4
  -1   2 -10 26848.8 1456.05   8
 -10  -1  -2 19310.5 1302.62   8
 -10  -2   1 23225.7 1303.01   8
  -2   1  10 25102.4 1330.39   4
  -2  10   1 15139.3 798.734  11
   1   2  10 19109.7 1545.01  11
  -1   2  10 24359.3 1575.07  11
  -2   1  10 24312.3 1515.66  11
  -1  -2  10 30353.8 1559.13  11
  -2  -1  10 28155.5 1532.87  11
  -2   2  10 4243.82 768.672   4
  10   2   2 4901.77 963.977  20
  10  -2  -2 4363.18 689.779  20
  -2  10   2 6570.08 1018.70  20
  10  -2   2 4847.47 708.037  20
  -2  10  -2 3101.01 787.190  20
 -10  -2   2 3807.44 984.284   4
 -10   2  -2 4270.46 839.842   4
 -10   2   2 8097.86 1048.29   4
 -10   2   2 8003.45 967.609  11
  -2  -2 -10 10523.7 1241.77  15
   2   2 -10 5991.78 1076.87  15
  -2   2 -10 11711.1 1254.46  15
 -10  -2   2 6990.63 956.525  11
  -2 -10  -2 10395.5 1201.14   8
  -2 -10   2 5925.13 922.143   8
   2 -10   2 8095.77 1187.44   8
   2 -10  -2 3567.91 894.749   8
 -10  -2  -2 4757.12 1027.23  15
 -10   2  -2 2461.45 748.761  15
   2   2  10 5279.06 950.688  13
  10  -2   2 9939.09 1236.90  13
   2 -10   2 5690.91 990.181  13
  -2 -10   2 5797.88 1033.35  13
   2 -10  -2 5941.35 883.539  13
  -2  -2  10 6208.56 1051.17  13
  -2 -10  -2 8278.70 1018.51  13
   2  -2  10 3663.96 893.173  13
  -2   2 -10 6101.39 905.627   8
 -10  -2  -2 7067.35 1016.31   8
 -10  -2   2 2344.30 629.380   8
  -2  10   2 3524.13 611.774  11
  -2  -2  10 9487.01 1089.84  11
  -2   2  10 7790.32 1101.30  11
  -2  -2 -10 4449.78 868.282   8
   2  -2 -10 4672.80 748.533   8
  -3   0  10 778.285 538.820   4
  10   0  -3 2356.60 729.435  20
   3  10   0-1498.34 854.038  20
   0  10  -3 1367.88 605.509  20
  10   0   3 3077.85 822.448  20
  -3   0  10 1162.55 696.806  11
 -10   0   3 2550.76 770.620   4
 -10   0  -3 247.628 668.143   4
 -10   3   0 1492.10 693.341   4
   0  10   3 1677.47 800.638  20
  -3  10   0 412.513 718.552  20
   0  -3 -10 2308.60 832.270  15
  -3   0 -10 286.962 776.203  15
   3   0 -10 2911.19 831.356  15
   3 -10   0 1491.57 796.274   8
 -10   0   3 2188.09 755.676  11
  10  -3   0 2423.37 834.533  13
 -10   0  -3 1128.26 888.862  15
   3   0  10 1955.67 693.987  13
   0 -10   3 874.369 696.913  13
  -3 -10   0 4722.50 898.564  13
   0 -10  -3-511.130 647.417  13
   3 -10   0 1782.25 841.776  13
  -3   0 -10-474.979 790.787   8
 -10   0  -3 456.302 687.689   8
   0   3  10-1805.43 1043.30  11
   0 -10  -3-1001.86 850.655   8
   0  -3 -10 2188.42 686.093   8
  -3   1  10 4128.94 699.858   4
  10  -1  -3 7686.19 896.759  20
   1  10  -3 5029.14 827.036  20
   3  10  -1 4520.32 905.628  20
  10   1  -3 4634.93 874.051  20
  -1  10  -3 4780.16 720.707  20
  10  -1   3 5678.50 822.229  20
  -1  10   3 6557.29 1018.38  20
   3  10   1 3654.99 885.763  20
  10   1   3 8786.28 1134.02  20
  -3  10  -1 2575.36 805.610  20
  -3  10   1 7283.00 963.022  20
 -10   1  -3 2543.78 724.296   4
 -10   3   1 5317.73 875.013   4
 -10  -1   3 303.614 777.232   4
  -3  -1  10 4091.08 644.623   4
 -10   3  -1 6370.06 921.093   4
 -10   1   3 6900.06 989.284   4
 -10  -1   3 5554.43 895.176  11
 -10   1   3 7161.66 902.999  11
   3  -1 -10 7835.46 1089.03  15
  -1  -3 -10 5787.15 999.136  15
  -3   1 -10 6807.59 1100.09  15
   1   3 -10 7058.86 1070.18  15
   1  -3 -10 6992.44 1071.50  15
  -3  -1 -10 5979.87 1039.01  15
  -1   3 -10 8255.96 1156.56  15
   3 -10  -1 4717.69 944.403   8
  -1 -10  -3 7589.23 1053.75   8
  -1 -10   3 3385.10 762.485   8
  -3 -10  -1 6732.03 992.462   8
   3 -10   1 7649.64 1161.91   8
   3   1 -10 685.703 847.758  15
 -10  -3  -1 5058.53 917.781  15
 -10  -1  -3 5637.49 1044.70  15
 -10   1  -3 3522.64 917.962  15
  10  -1   3 9071.09 1206.86  13
  10  -3  -1 6957.62 1065.23  13
  10  -3   1 6269.49 1012.15  13
   1 -10   3 6485.88 1086.36  13
   1 -10  -3 2697.62 754.567  13
   3 -10   1 7203.15 1092.61  13
   3  -1  10 4933.78 871.735  13
  -1  -3  10 4735.04 1096.48  13
   3   1  10 3841.58 732.021  13
  -3 -10   1 8454.84 1062.52  13
   1  -3  10 920.044 864.003  13
  -1 -10   3 4754.72 918.796  13
  -1 -10  -3 5759.02 819.096  13
 -10  -1  -3 5358.93 900.070   8
   3   1 -10 3543.32 607.189   8
 -10   1  -3 2921.87 770.710   8
 -10  -3   1 3839.05 801.660   8
  -3  10   1 1723.81 394.674  11
   1   3  10 5173.11 1224.10  11
  -3   1  10 5888.03 974.452  11
  -1   3  10 5202.19 1021.96  11
  -3  -1  10 5739.12 932.526  11
  -3  -1  10 3704.65 687.752  13
  -1  -3 -10 7592.58 943.149   8
   1 -10  -3 830.781 773.186   8
   1  -3 -10 4415.33 793.633   8
   3  -1 -10 6370.47 712.823   8
  -3   1 -10 6124.76 922.091   8
  10  -3  -2 21320.9 1062.28  20
  10  -2  -3 24072.0 1305.65  20
  10   3  -2 22912.6 1476.07  20
  -3  10  -2 21372.7 1336.92  20
  -2  10  -3 20980.7 1299.68  20
   3  10  -2 24917.5 1522.65  20
   2  10   3 27927.7 1669.15  20
  -2  10   3 31036.6 1775.05  20
  -3  10   2 28280.9 1568.57  20
   3  10   2 27287.5 1687.50  20
  10  -2   3 23539.3 1167.54  20
 -10   2   3 24363.5 1407.83  11
 -10  -2   3 24481.4 1449.16  11
 -10   2   3 25573.7 1580.87   4
  -3  -2  10 18036.0 966.003   4
  -3   2  10 19952.0 1224.62   4
 -10  -2   3 21967.6 1477.50   4
 -10   2  -3 20164.2 1293.08   4
 -10   3  -2 27713.7 1504.17   4
 -10   3   2 26524.9 1583.55   4
   2  -3 -10 28495.6 1744.57  15
  -2 -10  -3 23957.4 1435.84  15
  -3  -2 -10 26260.8 1678.71  15
  -2   3 -10 27740.6 1738.32  15
  -2  -3 -10 30818.5 1771.92  15
   3   2 -10 26801.6 1677.45  15
  -3   2 -10 28699.9 1698.35  15
   2   3 -10 32033.6 1823.47  15
  -3 -10  -2 33079.6 1762.72   8
   3 -10   2 31049.2 1918.03   8
   3 -10  -2 22391.4 1528.52   8
   2 -10   3 28718.5 1764.22   8
   2 -10  -3 20840.7 1453.74   8
  -2 -10   3 22971.8 1390.95   8
  -3 -10   2 23988.0 1422.41   8
  -2 -10  -3 30791.3 1771.46   8
 -10  -3  -2 24746.1 1807.89  15
 -10  -2  -3 23454.6 1743.65  15
   2   3  10 21236.3 1141.69  13
  10  -3   2 30836.7 1833.87  13
   3  -2  10 21809.6 1531.82  13
  10  -2   3 28926.6 1833.04  13
   2 -10   3 24164.5 1624.32  13
   3 -10  -2 23016.3 1525.00  13
   2 -10  -3 23852.8 1332.54  13
   3 -10   2 23824.1 1695.45  13
  -2 -10   3 26848.2 1692.92  13
   2  -3  10 20964.1 1521.53  13
  -3  -2  10 24874.8 1448.91  13
  -2  -3  10 33471.6 1941.78  13
  -3 -10   2 30082.3 1757.01  13
  -2 -10  -3 25778.2 1471.18  13
 -10  -3   2 27966.0 1866.21   4
  -2   3 -10 29031.9 1664.93   8
 -10  -3   2 21356.8 1245.54   8
  -3   2 -10 25684.8 1558.27   8
  -2   3  10 26403.5 1640.24  11
  -3   2  10 27962.9 1660.59  11
  -2  10   3 17321.6 1036.87  11
  -2  -3  10 29657.1 1613.87  11
  -3  -2  10 30982.2 1615.57  11
   2  -3 -10 23026.4 1355.76   8
   3  -2 -10 20911.2 1188.08   8
 -10  -2  -3 28194.8 1628.87   8
 -10  -3  -2 25800.8 1610.57   8
  10   3  -3 11631.7 1243.00  20
   3  10  -3 11856.9 1146.65  20
  10  -3  -3 13667.6 947.766  20
  -3  10  -3 9627.81 995.088  20
  10   3   3 18913.7 1543.08  20
  -3  10   3 13818.8 1177.92  20
   3  10   3 12589.5 1269.23  20
 -10  -3   3 9427.63 1044.75  11
 -10   3   3 12687.0 1104.35  11
 -10   3   3 13384.2 1274.42   4
 -10   3  -3 11409.4 1024.70   4
 -10  -3   3 10172.5 1228.55   4
  -3  -3  10 8489.18 671.909   4
  -3 -10  -3 12801.4 1113.64  15
   3  -3 -10 17035.0 1410.16  15
  -3  -3 -10 14721.7 1355.06  15
 -10  -3  -3 11135.6 1410.51  15
  -3   3 -10 13285.9 1287.27  15
   3   3 -10 14581.1 1358.54  15
  -3 -10  -3 18007.6 1437.47   8
   3  -3 -10 13011.9 1060.61   8
   3 -10  -3 8303.60 1087.69   8
  -3 -10   3 9342.70 976.959   8
 -10   3  -3 7212.71 1012.47  15
  10  -3   3 13929.5 1417.55  13
   3   3  10 7371.34 785.734  13
   3  -3  10 10215.3 1196.89  13
   3 -10  -3 10702.2 1050.49  13
   3 -10   3 13150.6 1406.03  13
  -3 -10   3 16431.2 1451.44  13
  -3  -3  10 14881.1 1348.31  13
  -3 -10  -3 13391.3 1104.88  13
  -3   3 -10 15457.4 1339.87   8
  -3  10   3 9305.58 816.347  11
  -3   3  10 12001.5 1248.84  11
  -3  -3  10 20631.9 1393.86  11
 -10  -3  -3 13721.8 1343.28   8
  -3  -3 -10 11076.0 1167.55   8
  10   0  -4 9820.47 1091.28  20
   0  10  -4 10580.7 1047.18  20
   4  10   0 7955.39 1075.22  20
  10   4   0 11150.6 1077.84  20
  10  -4   0 7844.77 611.181  20
  10   0   4 15520.0 1253.11  20
 -10   0   4 14611.0 1168.61  11
 -10   4   0 13248.1 1198.39   4
  -4   0  10 11356.0 925.470   4
 -10   0   4 12511.9 1150.56   4
   0 -10  -4 11383.6 1135.64  15
  -4 -10   0 8475.42 803.968  15
   4   0 -10 12904.6 1251.49  15
   0  -4 -10 14190.8 1368.92  15
  -4   0 -10 11470.2 1251.27  15
  -4 -10   0 16137.0 1247.74   8
   0 -10  -4 12289.8 1214.87   8
   4 -10   0 15550.7 1478.77   8
 -10  -4   0 10703.5 873.069  15
   4   0  10 9233.43 1078.19  13
   4 -10   0 14728.1 1446.78  13
  10  -4   0 12476.0 1295.18  13
   0 -10  -4 8070.23 864.783  13
   0 -10   4 11182.7 1159.55  13
   0  -4  10 8622.82 1123.88  13
  -4 -10   0 13645.3 1237.28  13
 -10   0  -4 9783.59 1042.56   8
   0   4  10 7977.05 1242.35  11
  -4   0  10 15879.3 1304.29  11
   4   0 -10 11041.0 810.352   8
  -4  10  -1 4510.47 784.091   4
  -4  10   1 6683.07 923.108   4
  10  -1  -4 5695.28 850.255  20
  -1  10  -4 4935.22 776.608  20
   4  10  -1 4944.43 957.598  20
  10  -4  -1 5385.19 626.171  20
  -1  10   4 9875.11 1186.36  20
  10  -1   4 9510.25 941.539  20
  10   4   1 5456.28 937.738  20
   4  10   1 2724.74 836.074  20
  10   1   4 8082.32 1081.07  20
  10   4  -1 3717.70 796.926  20
   1  10   4 8497.63 1107.56  20
 -10  -1   4 7957.79 981.673  11
 -10   1   4 9215.37 1001.83  11
 -10   1  -4 2642.68 735.727   4
 -10   4   1 8379.83 1057.39   4
  -4  -1  10 5267.86 726.671   4
  -4   1  10 5738.34 800.980   4
 -10  -1   4 7653.66 945.348   4
 -10   1   4 7422.69 1014.12   4
 -10   4  -1 6555.94 968.581   4
  -1 -10  -4 6446.09 913.613  15
   1  -4 -10 10208.3 1239.24  15
  10   1  -4 2116.55 411.582  15
  -4 -10  -1 5593.63 768.663  15
   4  -1 -10 8645.18 1122.59  15
  -4   1 -10 10500.5 1228.88  15
  -1  -4 -10 8425.19 1132.04  15
  -4 -10  -1 10619.4 1149.24   8
  -1 -10   4 4426.92 804.951   8
   4 -10  -1 7603.47 1139.52   8
  -1 -10  -4 8429.87 1100.85   8
   4   1 -10 2514.54 850.322  15
 -10  -1  -4 6696.80 1148.04  15
  -4  -1 -10 5706.30 1004.58  15
 -10  -4  -1 7712.80 1219.59  15
  -1   4 -10 7253.74 1070.45  15
   4  -1  10 5331.71 932.691  13
   4 -10   1 9980.74 1253.47  13
  10  -1   4 8414.09 1150.49  13
   4   1  10 5151.36 880.540  13
  10  -4  -1 8236.90 1138.57  13
  10  -4   1 5556.08 1037.79  13
   1 -10   4 6771.66 1036.63  13
   1 -10  -4 2362.14 634.944  13
  -4 -10   1 8498.00 1120.31  13
  -1 -10  -4 5971.57 803.283  13
   1  -4  10 2633.07 817.376  13
  -1 -10   4 3432.54 893.037  13
  -1  -4  10 3696.80 946.873  13
 -10   1  -4 3107.70 783.905   8
  -4  -1 -10 3333.11 831.860   8
 -10  -1  -4 5848.68 977.310   8
   1  -4  10 4328.84 743.155  11
  -1   4  10 3308.62 947.821  11
  -4 -10  -1 5539.95 858.203  13
  -4   1  10 7729.70 1042.46  11
  -4  -1  10 10889.8 1140.33  11
  -4  10   1 1857.41 394.851  11
   1  -4 -10 7824.09 965.934   8
 -10  -4  -1 6152.56 1009.61   8
   1 -10  -4 1623.94 732.659   8
 -10  -4   1 8737.01 1071.63   8
  -4  10   2 2466.08 732.058   4
   2  10  -4 4928.91 901.842  20
  10   2  -4 6991.02 1057.66  20
   4  10  -2 6524.48 964.227  20
  10   4   2 5042.96 995.338  20
  10  -2  -4 5324.78 814.738  20
  -2  10   4 6965.12 1083.85  20
  -2  10  -4 2947.46 687.615  20
   2  10   4 4920.30 966.013  20
  -4  10   2 4851.31 773.672  20
  10  -2   4 4998.43 715.031  20
   4  10   2 2403.72 852.944  20
  10   4  -2 2240.27 781.032  20
 -10   2   4 8167.82 931.354  11
  -4   2  10 3462.99 861.795  11
 -10  -2   4 5499.72 958.608  11
 -10   4   2 6185.24 1033.01   4
  -4  -2  10 3863.04 622.792   4
 -10   2  -4 2133.46 674.905   4
 -10   2   4 6665.93 1007.98   4
 -10  -2   4 456.064 797.525   4
 -10   4  -2 3907.91 848.779   4
  10  -4   2 1336.46 365.603  20
   2  -4 -10 9341.91 1195.28  15
  -2 -10  -4 7403.98 963.955  15
  -4   2 -10 10461.0 1240.08  15
  -2  -4 -10 6673.24 1086.17  15
  -2 -10  -4 7741.24 1107.50   8
  -4 -10   2 3748.74 800.278   8
   4 -10  -2 4467.55 999.117   8
  -2 -10   4 2680.63 714.950   8
  -4 -10  -2 8858.63 1117.02   8
   4  -2 -10 5484.46 745.649   8
   2 -10  -4 690.715 753.044   8
   2  -4 -10 6646.39 939.402   8
   2   4 -10 3040.95 949.868  15
   4   2 -10 3357.72 964.834  15
 -10  -4  -2 4584.64 1194.72  15
  -4  -2 -10 4078.77 984.327  15
  -2   4 -10 5764.02 1057.43  15
 -10  -2  -4 6113.88 1168.07  15
 -10   2  -4 2447.35 848.172  15
  10  -4   2 7345.82 1179.44  13
  10  -4  -2 4199.48 932.078  13
   4   2  10 4868.56 828.559  13
 -10   4  -2 180.237 829.086  15
  10  -2   4 8029.94 1205.54  13
   2 -10   4 4219.97 999.936  13
   2 -10  -4 3054.89 713.832  13
  -2  -4  10 4876.12 1138.38  13
   4 -10   2 7820.41 1199.33  13
   4  -2  10 4261.22 877.610  13
  -4 -10  -2 5409.55 862.756  13
  -4 -10   2 7679.56 1096.56  13
  -4  -2  10 4974.04 882.013  13
  -2 -10  -4 4414.57 773.654  13
  -2 -10   4 3468.10 939.717  13
 -10  -4  -2 4881.76 973.397   8
 -10  -4   2 4344.27 877.495   8
  -4  -2 -10 2750.60 840.696   8
   2  -4  10 3006.21 732.375  11
  -2  10   4 4340.26 783.913  11
  -2   4  10 4926.51 1038.39  11
  -2  -4  10 11692.5 1134.98  11
  -4  -2  10 11125.3 1157.57  11
  -2  -4 -10 6570.61 933.940   8
 -10  -2  -4 7910.92 1093.05   8
  -4  10   3 14662.5 1278.44   4
  -3   4  10 9402.44 1001.38   4
  10  -4  -3 14086.2 888.933  20
  10   3  -4 19089.5 1530.64  20
  10   4  -3 15222.0 1393.40  20
   3  10  -4 14614.3 1294.81  20
  -3  10  -4 10956.9 960.102  20
   4  10  -3 16874.6 1423.27  20
  10  -3  -4 15012.4 1090.21  20
  10   4   3 21947.5 1631.21  20
  10   3   4 19103.5 1578.41  20
  10  -3   4 10496.9 799.727  20
  -4  10   3 14664.1 1166.74  20
   3  10   4 13953.2 1347.57  20
  -3  10   4 17011.9 1440.08  20
   4  10   3 17606.5 1512.83  20
 -10   4   3 15286.1 1154.17  11
 -10  -3   4 13681.7 1229.85  11
 -10   3   4 16923.6 1211.84  11
 -10   3   4 15919.2 1377.43   4
 -10   4   3 17804.2 1401.34   4
  -4  -3  10 9549.08 766.856   4
  -4   3  10 11322.9 1048.07   4
 -10  -3   4 9162.05 1136.55   4
 -10   3  -4 10307.0 982.204   4
 -10   4  -3 11040.7 1096.43   4
   3   4  10 19849.4 1799.09  20
  -4 -10  -3 15032.4 1180.20  15
   3  -4 -10 19799.2 1542.65  15
   4   3  10 19243.2 1720.72  20
  -3 -10  -4 16002.6 1276.66  15
   4  -3 -10 18915.9 1487.74  15
   4   3 -10 15826.3 1380.74  15
 -10  -3  -4 14801.0 1539.33  15
  -4  -3 -10 13708.4 1322.18  15
 -10  -4  -3 15652.9 1573.07  15
  -3  -4 -10 12949.0 1274.61  15
 -10  -4   3 14141.6 1240.87  11
  -3 -10  -4 20047.5 1551.78   8
   4 -10  -3 12222.3 1259.17   8
  -3 -10   4 8837.24 919.724   8
   3  -4 -10 17801.3 1294.02   8
  -4 -10   3 10852.3 1021.55   8
   4  -3 -10 15921.9 1155.11   8
  -4 -10  -3 20885.4 1505.69   8
   3 -10  -4 7444.03 1061.34   8
 -10   3  -4 8514.01 1100.85  15
   3   4 -10 16264.2 1406.19  15
  -4   3 -10 17129.5 1471.57  15
 -10   4  -3 8131.87 1053.61  15
  -3   4 -10 19150.0 1552.61  15
   4   3  10 10600.7 977.005  13
   3   4  10 8415.89 769.825  13
  10  -4   3 18345.6 1621.98  13
  10  -3   4 17963.3 1609.47  13
  10  -4  -3 13344.9 1309.63  13
   3 -10  -4 13624.3 1069.06  13
   4 -10   3 16859.7 1551.15  13
   4 -10  -3 14963.3 1288.58  13
   3 -10   4 16842.2 1550.55  13
  -4  -3  10 13376.1 1205.39  13
  -3 -10  -4 16495.8 1169.07  13
  -3 -10   4 19274.0 1603.06  13
  -4 -10   3 23446.9 1670.74  13
 -10  -4   3 11756.0 1007.14   8
 -10  -4   3 15665.8 1591.41   4
  -4  -3  10 24443.0 1513.40  11
  -3   4  10 14457.8 1341.17  11
  -4  10   3 9357.24 752.931  11
  -4   3  10 11230.0 1177.22  11
  -3  10   4 13980.0 1048.53  11
  -3  -4  10 22787.7 1483.36  11
   3  -4  10 11674.0 1072.01  11
  -4  -3 -10 9746.05 1129.01   8
  -3  -4 -10 14974.8 1264.79   8
 -10  -4  -3 14568.9 1434.97   8
 -10  -3  -4 19991.4 1525.95   8
  -4 -10  -4 16470.5 1039.54   1
  -4  -4 -10 14428.2 974.317   1
   4  10  -4 15538.7 1399.25  20
  10  -4  -4 15046.5 1035.94  20
  10   4  -4 16337.3 1487.90  20
  -4  10  -4 12285.2 1047.61  20
  10   4   4 23406.2 1737.02  20
  -4  10   4 14335.2 1285.06  20
   4   4  10 19494.5 1783.49  20
   4  10   4 17521.7 1502.54  20
 -10   4   4 15020.2 1173.30  11
 -10  -4   4 14365.4 1266.44  11
 -10   4   4 15071.4 1344.10   4
  -4   4  10 11122.4 1066.97   4
 -10   4  -4 11745.7 1147.11   4
 -10  -4   4 12270.8 1346.21   4
  -4  -4  10 8659.86 714.343   4
   4  -4 -10 19409.2 1477.97  15
  -4 -10  -4 15630.3 1228.69  15
  -4  -4 -10 15756.9 1429.42  15
 -10  -4  -4 15894.6 1492.69  15
   4  -4 -10 17111.6 1309.91   8
  -4 -10  -4 18346.3 1470.85   8
  -4 -10   4 9637.70 956.068   8
   4 -10  -4 9153.71 1154.49   8
  -4   4 -10 18441.5 1540.08  15
 -10   4  -4 8188.43 1070.89  15
   4   4 -10 15553.7 1370.58  15
  10  -4   4 16902.8 1625.27  13
  10  -4  -4 14752.6 1331.12  13
   4  -4  10 13912.4 1332.81  13
   4 -10   4 18259.4 1586.88  13
   4 -10  -4 13344.4 1170.14  13
  -4 -10   4 20447.7 1621.79  13
  -4  10   4 15521.4 1360.46   4
  -4  10   4 10258.6 886.635  11
   4  -4  10 12137.9 1128.36  11
  -4   4  10 14920.5 1345.62  11
  -4  -4  10 21620.4 1506.28  11
 -10  -4  -4 16964.6 1489.42   8
  -4  -4 -10 9647.64 1154.99   8
   0   5  10 923.484 1142.67  11
  -5 -10   0 1148.21 729.628  13
  -5   0  10 7159.32 1074.52  11
   5  10   0-1390.84 855.003  20
  10   0   5 3956.65 897.292  20
  10   5   0 111.815 753.991  20
   0  10   5 4580.51 1029.93  20
 -10   0   5 5614.09 961.290  11
 -10   5   0 4294.99 983.492   4
 -10   0   5 1858.75 782.936   4
   0  -5 -10 4943.21 1104.98  15
   0 -10  -5 1154.43 804.599  15
  -5   0 -10 3582.84 1032.71  15
  -5 -10   0 381.828 537.224  15
  10   0  -5-155.391 515.307  15
  -5 -10   0 5373.77 932.035   8
   0   5 -10 3903.88 1048.90  15
   5   0 -10 1525.54 843.274  15
 -10   0  -5 987.719 901.106  15
 -10  -5   0 704.069 811.877  15
   5   0  10 2805.65 955.833  13
  10   0   5 1029.15 858.202  13
   5 -10   0 1837.57 969.804  13
  10  -5   0 1702.79 888.091  13
   0 -10   5 1636.29 850.634  13
  -5  10   0 1356.69 707.040   4
  -5   0  10 607.807 572.390   4
 -10   0  -5 209.300 690.575   8
  -5   0 -10 2632.89 882.924   8
   5   0 -10 1841.45 543.021   8
   0  -5 -10 2316.15 818.455   8
   0 -10  -5 735.335 772.270   8
  10   1  -5 8682.02 1087.10  20
   1  10  -5 9527.93 1122.41  20
   5  10  -1 9119.07 1206.48  20
  10   5   1 11420.0 1238.30  20
  -1  10  -5 8501.50 970.013  20
   5  10   1 5928.19 1027.39  20
  10  -1   5 9233.53 963.989  20
   1  10   5 12469.7 1301.22  20
  10  -5  -1 3317.26 434.031  20
  10   5  -1 4912.42 945.781  20
 -10   1   5 11263.2 1087.87  11
 -10  -1   5 13318.9 1188.97  11
 -10   5   1 8774.39 965.351  11
 -10   1   5 10657.7 1137.90   4
 -10   5  -1 11082.7 1204.54   4
 -10   5   1 11277.3 1194.23   4
  -5  10   1 8343.16 995.580   4
 -10  -1   5 7763.19 1017.01   4
  -5  -1  10 5632.16 748.165   4
  -5 -10   1 4196.83 659.473  15
   1  -5 -10 13259.2 1387.86  15
  -1  -5 -10 12403.1 1374.62  15
  -1 -10  -5 9950.62 1158.67  15
   1 -10  -5 6703.09 1069.59  15
  -5 -10  -1 6479.68 799.473  15
   5  -1 -10 8897.39 1140.41  15
  -5   1 -10 13979.8 1396.28  15
   5   1 -10 5899.10 1074.71  15
 -10  -5  -1 11739.5 1482.04  15
  -5  -1 -10 5749.80 1059.86  15
   5 -10  -1 14656.2 1509.77   8
  -1 -10   5 6719.71 940.580   8
  -5 -10  -1 12786.0 1182.89   8
   1 -10  -5 7946.93 1101.27   8
  -1 -10  -5 10546.4 1239.92   8
  -1   5 -10 13408.0 1346.36  15
 -10   1  -5 6363.16 1052.50  15
 -10  -1  -5 9632.46 1264.85  15
  10  -5   1 9294.37 1249.65  13
   5 -10   1 8320.97 1291.83  13
   5 -10  -1 8380.07 1247.19  13
   5  -1  10 8016.50 1161.02  13
  10  -5  -1 8126.23 1180.66  13
   5   1  10 8645.96 1110.30  13
  10  -1   5 11458.3 1357.25  13
   1 -10   5 10884.5 1295.59  13
  -1 -10   5 6594.63 1102.54  13
   1  -5  10 3848.86 922.839  13
  -1 -10  -5 5247.19 756.758  13
   1 -10  -5 2831.09 636.076  13
  -5 -10   1 8237.89 1040.35  13
  -5 -10  -1 9844.12 1062.70  13
 -10   1  -5 5278.81 925.498   8
 -10   1  -5 7356.01 988.998   4
  -5   1 -10 10026.4 1164.42   8
 -10  -1  -5 11733.6 1243.85   8
  -5  -1  10 16055.9 1354.78  11
  -5  10   1 5712.00 515.476  11
  -5   1  10 14545.7 1349.39  11
   1  -5  10 5135.40 811.458  11
  -1   5  10 7014.32 1220.72  11
 -10  -5  -1 7678.84 1182.15   8
 -10  -5   1 9877.28 1221.96   8
  -5  -1 -10 6376.63 1009.12   8
  -1  -5 -10 8523.18 1060.81   8
   2  10  -5 15790.7 1356.85  20
  10  -5  -2 8898.13 647.531  20
  -2  10  -5 10849.4 1004.20  20
  10   5   2 17178.9 1498.15  20
  10   2  -5 13108.2 1342.23  20
  10   5  -2 11661.3 1208.60  20
   5  10  -2 16569.3 1392.20  20
  10  -2  -5 14114.9 1271.40  20
   5  10   2 9056.77 1214.08  20
   2  10   5 16099.5 1455.94  20
  10   2   5 18706.2 1542.04  20
  10  -2   5 11697.6 973.393  20
 -10  -2   5 17698.7 1344.85  11
 -10   2   5 15498.8 1211.50  11
 -10  -2   5 11717.5 1134.12   4
 -10   5  -2 15190.0 1294.73   4
 -10   5   2 14914.2 1331.79   4
 -10   2   5 13702.2 1256.31   4
  -5   2  10 13178.0 1094.50   4
  -5  10   2 12704.4 1180.79   4
  -5  10  -2 12728.3 1086.20   4
  -5  -2  10 9427.82 893.314   4
 -10   2  -5 7348.30 926.281   4
  -2 -10  -5 15964.1 1311.74  15
   2  -5 -10 17390.2 1524.84  15
   2   5  10 19511.9 1726.30  20
   5   2  10 17952.9 1627.37  20
  -2  -5 -10 13885.4 1405.81  15
  -5   2 -10 17113.4 1473.28  15
 -10  -5  -2 13002.2 1478.17  15
   5   2 -10 10671.3 1262.30  15
  -5  -2 -10 7508.19 1169.81  15
  -2 -10  -5 18611.9 1528.65   8
   5 -10  -2 15260.9 1468.03   8
  -2 -10   5 8265.48 918.581   8
   2 -10  -5 8640.09 1087.30   8
   5  -2 -10 12291.7 947.146   8
  -5 -10  -2 17065.8 1335.30   8
   2   5 -10 18775.0 1516.45  15
  -2   5 -10 19429.8 1579.28  15
 -10   2  -5 8258.88 1109.61  15
  10  -2   5 17481.5 1586.67  13
  10  -5  -2 12976.4 1352.90  13
   5   2  10 12902.9 1161.37  13
   5 -10   2 12079.4 1450.94  13
  10  -5   2 18919.4 1631.33  13
   2 -10  -5 7429.33 807.117  13
   2  -5  10 8187.41 1102.25  13
  -2 -10   5 10807.8 1331.79  13
   2 -10   5 16791.7 1476.26  13
  -2  -5  10 13012.7 1460.40  13
  -5 -10   2 13314.2 1308.56  13
  -2 -10  -5 12802.6 1009.25  13
  -5 -10  -2 16844.3 1308.16  13
  -5   2 -10 16187.0 1357.21   8
 -10   2  -5 7468.12 1014.17   8
  -2  -5  10 21518.6 1405.23  11
   2  -5  10 9721.20 982.930  11
  -2  10   5 11914.6 1127.56  11
  -5  -2  10 20659.7 1472.47  11
  -2   5  10 9384.61 1251.68  11
  -5   2  10 15348.7 1352.44  11
  -2  -5 -10 11210.8 1126.27   8
  -5  -2 -10 8874.77 1129.88   8
 -10  -5  -2 15807.8 1446.53   8
 -10  -2  -5 18941.4 1472.81   8
 -10  -5   2 18454.7 1458.00   8
  10  -3   5 8106.85 888.467   1
  -3   5  10 8556.34 1046.39   4
  -3 -10  -5 10886.6 949.711   1
   5 -10   3 13364.4 1267.87   1
  -5  -3 -10 8110.28 848.778   1
  -3  10  -5 6313.28 836.821  20
  10   5  -3 7579.02 1119.48  20
  -5  10  -3 6253.37 832.152  20
   5  10  -3 11106.3 1202.83  20
  10   3  -5 9553.44 1279.95  20
   3   5 -10 12834.1 1362.43  20
   3  10  -5 9814.20 1211.01  20
  10  -3  -5 11045.7 1121.82  20
   5  10   3 6575.47 1126.86  20
   3  10   5 9107.00 1195.85  20
  10   3   5 11664.0 1350.92  20
   3   5  10 13331.5 1529.25  20
  10  -3   5 7892.71 836.992  20
   5   3  10 13801.2 1547.63  20
  -3  10   5 9315.81 1317.28  20
  10   5   3 11136.3 1360.71  20
 -10   3   5 10849.5 1091.23  11
 -10   5   3 10037.7 982.897  11
 -10  -3   5 10076.1 1117.26  11
 -10   5  -3 6429.12 968.857   4
  -3  -5  10 4307.20 458.496   4
 -10   5   3 11062.6 1201.11   4
  -5   3  10 7498.32 919.359   4
  -5  10  -3 7900.98 897.500   4
 -10   3   5 8478.71 1103.71   4
  -5  -3  10 5587.89 743.693   4
 -10  -3   5 5487.25 990.522   4
 -10   3  -5 4370.64 817.838   4
  -5  10   3 9697.40 1130.66   4
  -3 -10  -5 10036.3 1115.34  15
   3  -5 -10 11859.1 1364.20  15
  -5 -10  -3 9111.56 978.294  15
   5  -3 -10 12161.1 1309.61  15
   5   3 -10 8031.97 1141.67  15
 -10  -5  -3 9190.88 1261.35  15
  -3  -5 -10 6986.45 1089.16  15
   5  -3 -10 9735.88 997.516   8
   5 -10  -3 7288.77 1114.06   8
   3 -10  -5 5968.74 997.366   8
  -3 -10   5 5264.02 788.491   8
  -5 -10   3 8137.05 932.148   8
  -5 -10  -3 11205.7 1210.48   8
  -3 -10  -5 12098.8 1304.43   8
   3   5 -10 11931.5 1267.67  15
  -5  -3 -10 1640.28 868.237  15
  -3   5 -10 13810.9 1432.99  15
  -5   3 -10 10826.0 1279.48  15
  10  -5  -3 9205.32 1221.39  13
 -10   3  -5 5377.60 991.778  15
  10  -5   3 11833.0 1408.68  13
   3   5  10 4139.89 604.041  13
  10  -3   5 11623.7 1377.88  13
   5 -10   3 9155.64 1322.60  13
   5  -3  10 7391.41 1123.38  13
 -10   5  -3 3489.90 906.902  15
   5   3  10 7589.43 958.719  13
   3 -10  -5 8773.45 866.935  13
   3 -10   5 8666.44 1214.98  13
  -3 -10  -5 10017.2 951.434  13
  -5 -10   3 9248.51 1190.29  13
  -5  -3  10 9880.71 1122.96  13
  -5 -10  -3 11345.7 1086.11  13
   3  -5  10 4965.53 975.562  13
  -3  -5  10 10284.7 1348.94  13
  -3 -10   5 7807.32 1160.65  13
  -5   3 -10 5288.46 622.261   4
  -5  -3 -10 3599.44 893.659   8
 -10  -5   3 10963.1 1622.51   4
  -5   3 -10 11974.1 1260.24   8
  -5   3  10 8316.05 1094.19  11
   3  -5  10 10287.0 1003.78  11
  -3  10   5 9074.90 1000.51  11
  -3  -5  10 13347.9 1245.76  11
  -5  10   3 8541.99 728.405  11
  -3   5  10 3806.40 1009.32  11
  -5  -3  10 13592.9 1337.54  11
 -10  -5   3 9301.00 1108.43   8
 -10  -3  -5 13580.7 1343.12   8
  -3  -5 -10 6930.13 1011.85   8
 -10  -5  -3 8928.06 1302.57   8
  -5   4  10 2667.53 767.117   4
  -4  10   5 3947.20 913.095   4
  -5  10  -4 2531.84 679.236   4
  -4  -5  10 1344.86 464.231   4
  -5  -4  10 2016.36 581.355   4
  -4   5  10 1758.70 747.762   4
  -5  10   4 3839.19 908.156   4
 -10   4   5 3290.53 882.191   4
 -10   5   4 3973.69 900.179   4
  -4  -5 -10 3894.35 676.294   1
   4   5 -10 4720.52 713.280   1
  -5 -10  -4 3734.56 717.521   1
  -5  -4 -10 2478.88 653.498   1
   5 -10   4 5191.71 1040.09   1
  -4 -10  -5 3864.42 723.864   1
   4  10  -5 3669.27 929.470  20
  10  -5  -4 2487.02 605.681  20
   4   5 -10 4101.23 1040.48  20
   5   4 -10 3978.77 1047.86  20
  10  -4  -5 3447.01 813.433  20
  10   4  -5 4183.64 1032.59  20
   5  10  -4 3621.43 920.894  20
  -5  10  -4 1845.52 798.664  20
  10   5   4 6303.93 1181.23  20
  10   5  -4 1277.58 884.986  20
  -4  10  -5 1971.63 644.904  20
   5  10   4 4612.45 1070.70  20
  -5   4  10 3264.13 890.939  11
 -10   4   5 3840.88 805.359  11
 -10   5   4 4000.85 785.350  11
  -4  -5  10 3995.93 924.108  11
 -10  -5   4 2984.37 1106.33   4
 -10   4  -5 1891.35 744.825   4
 -10   5  -4 1681.75 770.563   4
 -10  -4   5 978.953 827.652   4
  -5   4 -10 1189.75 473.419   4
   4  -5 -10 4159.89 1008.80  15
  10   4   5 4714.19 1106.10  20
   5   4  10 3858.87 1140.79  20
  -4 -10  -5 3837.98 870.191  15
   4   5  10 3076.41 1096.71  20
  -5 -10  -4 3597.83 798.017  15
   4  10   5 3281.77 947.646  20
   5  -4 -10 5144.75 990.745  15
 -10  -4  -5 4596.87 1011.79  15
  -4 -10  -5 4325.51 940.550   8
 -10  -5   4 2959.09 886.868  11
 -10  -4   5 3192.56 893.439  11
   4 -10  -5 1092.37 795.340   8
   5 -10  -4 1701.15 867.515   8
  -5  -4 -10 1745.73 828.004  15
 -10  -5  -4 2725.31 954.109  15
  -5   4 -10 4855.03 1061.97  15
  -4   5 -10 5207.90 1078.48  15
   5   4 -10 2389.10 896.538  15
   4   5 -10 3931.06 921.820  15
  -4  -5 -10 3203.87 923.294  15
  10  -4  -5 2971.41 899.521  13
 -10   5  -4 401.066 776.577  15
 -10   4  -5 1723.63 846.166  15
  10  -5  -4 3454.91 972.716  13
  10  -4   5 3773.37 1088.31  13
   5  -4  10 2174.03 946.677  13
  10  -5   4 4099.20 1117.56  13
   4  -5  10 1741.42 889.089  13
   5 -10   4 4155.59 1068.60  13
   5 -10  -4 3988.24 958.802  13
   5   4  10 2354.87 732.306  13
  -5 -10   4 3730.20 1009.09  13
  -4 -10   5 2949.10 956.816  13
   4 -10  -5 2676.74 721.436  13
   4 -10   5 2490.32 961.014  13
  -4  -5  10 3379.05 1056.81  13
  -4  -5 -10 1861.71 814.563   8
  -5  -4 -10-694.549 909.152   8
 -10  -5  -4 4003.14 1022.01   8
 -10  -5   4 2196.72 739.168   8
  -5  -4  10 4436.77 948.333  11
  -4   5  10 1470.65 810.319  11
  -5  10   4 3029.09 673.182  11
  -5  -4  10 3411.39 964.051  13
   4  -5  10 2640.42 759.543  11
  -4  10   5 1774.99 671.041  11
   5  -4 -10 3592.01 885.529   8
  -4 -10   5 1493.79 641.426   8
  -5 -10  -4 3312.20 908.916   8
 -10  -4  -5 6379.27 1127.87   8
  -5 -10   4 2526.57 707.151   8
  -5  -5  10 964.817 543.704   4
  -5   5  10-4.89175 698.798   4
  -5  10   5 1673.90 807.096   4
 -10   5   5 1835.66 793.996   4
   5   5 -10 1859.49 606.588   1
   5   5 -10 2020.11 961.212  20
  10  -5  -5 2602.48 775.671  20
  10   5  -5 965.379 900.439  20
   5  10  -5 1709.63 870.980  20
 -10   5   5 2047.22 720.034  11
  -5  -5  10 3154.96 900.264  11
  -5  10   5 1935.84 666.584  11
  -5   5  10 602.298 767.182  11
 -10   5  -5-111.988 746.809   4
 -10  -5   5-150.061 945.119   4
  10   5   5 1955.39 959.276  20
   5   5  10 2058.94 1023.30  20
   5  10   5 664.799 826.145  20
   5  -5 -10 3089.63 952.152  15
  -5 -10  -5 1705.38 717.078  15
 -10  -5   5 648.234 755.064  11
   5 -10  -5-489.672 897.770   8
 -10  -5  -5 1881.30 901.514  15
  -5  -5 -10-137.680 798.909  15
   5   5 -10 1610.79 764.151  15
 -10   5  -5-1784.23 982.010  15
   5   5  10 1326.37 675.027  13
  -5   5 -10 2847.41 943.530  15
  10  -5  -5 1810.08 906.899  13
  10  -5   5 922.676 933.069  13
   5 -10   5 390.854 853.495  13
   5  -5  10-521.502 985.466  13
   5 -10  -5 1783.99 780.065  13
  -5 -10   5 901.367 864.622  13
 -10  -5  -5 2656.43 944.638   8
  -5  -5  10 538.100 886.273  13
   5  -5  10 897.180 704.202  11
  -5 -10   5-223.313 665.542   8
  -5 -10  -5 1460.04 799.130   8
   6  10   0 34830.5 1478.57   1
  10   6   0 33198.3 1283.87   1
   0   6 -10 40789.0 1498.14   1
   6  10   0 33776.3 1969.93  20
  10   6   0 39133.1 2043.51  20
  10   0  -6 32767.7 2104.08  20
   0  10   6 31803.7 2117.86  20
 -10   0   6 33030.1 1750.04  11
 -10   0   6 36073.7 1843.97   4
  -6  10   0 37629.6 1861.72   4
 -10   6   0 35073.5 1908.77   4
   0 -10  -6 38741.6 2061.14  15
  -6 -10   0 24122.5 1241.85  15
   0  -6 -10 40490.3 2250.68  15
  10   0  -6 30101.9 1247.53  15
   6   0 -10 34764.6 2011.97  15
 -10  -6   0 41083.7 2093.48  15
  -6   0 -10 38519.1 2061.58  15
  -6 -10   0 33625.7 1679.24   8
   0 -10  -6 38190.6 2057.96   8
 -10   0  -6 34307.7 2106.19  15
   0   6 -10 41835.8 2119.90  15
  10  -6   0 45154.2 2404.09  13
   6   0  10 33337.5 1974.48  13
   6 -10   0 34842.1 2292.34  13
  10   0   6 41552.6 2217.89  13
   0 -10   6 37956.8 2086.89  13
   0  -6  10 35689.8 2093.14  13
   0 -10  -6 23696.4 1216.37  13
  -6 -10   0 37823.6 1998.33  13
 -10   0  -6 33435.9 1866.82   8
   0   6  10 45505.2 2843.29  11
   0  -6  10 38416.3 1703.53  11
  -6   0  10 47628.6 2171.75  11
  -6   0 -10 39028.0 1996.55   8
   0  -6 -10 35156.1 1901.61   8
 -10  -6   0 38835.0 2264.21   8
  10   6   1 10226.0 923.989   1
  10  -1   6 8928.46 1117.46   1
  10   6  -1 7878.52 825.637   1
  -6   1  10 4689.76 779.791   4
  -1 -10  -6 4263.43 829.392   1
  -1   6 -10 9443.01 947.037   1
   1   6 -10 13061.0 990.141   1
   1  10  -6 6883.74 1033.10  20
   6  10   1 5634.56 1222.44  20
   1   6 -10 7393.31 1122.24  20
  10   1  -6 5001.72 1060.19  20
   6  10  -1 7092.14 1240.45  20
  10   6   1 5903.04 1139.73  20
[truncated: 863,566 more chars]
