# Supplementary material for: Enhanced‐Type Quantitative Luminescence Recognition for Per‐ and Polyfluoroalkyl Substances (PFAS) by a Metal–Organic Framework Single Crystal
Source: Angew Chem Int Ed Engl. 2025 Nov 24;65(3):e15775. doi: 10.1002/anie.202515775 (PMC12811649; doi:10.1002/anie.202515775)
Supplement: Supplementary file 2 — Supporting Information [file ANIE-65-e15775-s002.zip › with perfluorooctanoic acid.cif]

data_with perfluorooctanoic acid
_audit_creation_date               2025-09-29
_audit_creation_method
;
Olex2 1.5
(compiled 2025.07.13 svn.rb7424aed for OlexSys, GUI svn.r7314)
;
_shelx_SHELXL_version_number       '2018/3'
_audit_contact_author_address      ?
_audit_contact_author_email        ?
_audit_contact_author_name         ''
_audit_contact_author_phone        ?
_publ_contact_author_id_orcid      ?
_publ_section_references
;
Dolomanov, O.V., Bourhis, L.J., Gildea, R.J, Howard, J.A.K. & Puschmann, H.
 (2009), J. Appl. Cryst. 42, 339-341.

Sheldrick, G.M. (2015). Acta Cryst. C71, 3-8.
;
_chemical_name_common              ?
_chemical_name_systematic          ?
_chemical_formula_moiety           'C23 N O4 Zn'
_chemical_formula_sum              'C23 N O4 Zn'
_chemical_formula_weight           419.61
_chemical_melting_point            ?
_chemical_oxdiff_formula           'C11 H10 N O'
loop_
  _atom_type_symbol
  _atom_type_description
  _atom_type_scat_dispersion_real
  _atom_type_scat_dispersion_imag
  _atom_type_scat_source
 'C' 'C' 0.0181 0.0091 'International Tables Vol C Tables 4.2.6.8 and 6.1.1.4'
 'N' 'N' 0.0311 0.0180 'International Tables Vol C Tables 4.2.6.8 and 6.1.1.4'
 'O' 'O' 0.0492 0.0322 'International Tables Vol C Tables 4.2.6.8 and 6.1.1.4'
 'Zn' 'Zn' -1.5491 0.6778
 'International Tables Vol C Tables 4.2.6.8 and 6.1.1.4'

_shelx_space_group_comment
;
The symmetry employed for this shelxl refinement is uniquely defined
by the following loop, which should always be used as a source of
symmetry information in preference to the above space-group names.
They are only intended as comments.
;
_space_group_crystal_system        'cubic'
_space_group_IT_number             223
_space_group_name_H-M_alt          'P m -3 n'
_space_group_name_Hall             '-P 4n 2 3'
loop_
  _space_group_symop_operation_xyz
 'x, y, z'
 '-x, -y, z'
 '-x, y, -z'
 'x, -y, -z'
 'z, x, y'
 'z, -x, -y'
 '-z, -x, y'
 '-z, x, -y'
 'y, z, x'
 '-y, z, -x'
 'y, -z, -x'
 '-y, -z, x'
 'y+1/2, x+1/2, -z+1/2'
 '-y+1/2, -x+1/2, -z+1/2'
 'y+1/2, -x+1/2, z+1/2'
 '-y+1/2, x+1/2, z+1/2'
 'x+1/2, z+1/2, -y+1/2'
 '-x+1/2, z+1/2, y+1/2'
 '-x+1/2, -z+1/2, -y+1/2'
 'x+1/2, -z+1/2, y+1/2'
 'z+1/2, y+1/2, -x+1/2'
 'z+1/2, -y+1/2, x+1/2'
 '-z+1/2, y+1/2, x+1/2'
 '-z+1/2, -y+1/2, -x+1/2'
 '-x, -y, -z'
 'x, y, -z'
 'x, -y, z'
 '-x, y, z'
 '-z, -x, -y'
 '-z, x, y'
 'z, x, -y'
 'z, -x, y'
 '-y, -z, -x'
 'y, -z, x'
 '-y, z, x'
 'y, z, -x'
 '-y-1/2, -x-1/2, z-1/2'
 'y-1/2, x-1/2, z-1/2'
 '-y-1/2, x-1/2, -z-1/2'
 'y-1/2, -x-1/2, -z-1/2'
 '-x-1/2, -z-1/2, y-1/2'
 'x-1/2, -z-1/2, -y-1/2'
 'x-1/2, z-1/2, y-1/2'
 '-x-1/2, z-1/2, -y-1/2'
 '-z-1/2, -y-1/2, x-1/2'
 '-z-1/2, y-1/2, -x-1/2'
 'z-1/2, -y-1/2, -x-1/2'
 'z-1/2, y-1/2, x-1/2'

_cell_length_a                     27.7938(16)
_cell_length_b                     27.7938(16)
_cell_length_c                     27.697(9)
_cell_angle_alpha                  90
_cell_angle_beta                   90
_cell_angle_gamma                  90
_cell_volume                       21396(4)
_cell_formula_units_Z              12
_cell_measurement_reflns_used      1808
_cell_measurement_temperature      110.00(10)
_cell_measurement_theta_max        76.4090
_cell_measurement_theta_min        2.3800
_shelx_estimated_absorpt_T_max     0.947
_shelx_estimated_absorpt_T_min     0.947
_exptl_absorpt_coefficient_mu      0.547
_exptl_absorpt_correction_T_max    1.00000
_exptl_absorpt_correction_T_min    0.58837
_exptl_absorpt_correction_type     multi-scan
_exptl_absorpt_process_details
;
CrysAlisPro 1.171.42.49 (Rigaku Oxford Diffraction, 2022)
Empirical absorption correction using spherical harmonics,
implemented in SCALE3 ABSPACK scaling algorithm.
;
_exptl_absorpt_special_details     ?
_exptl_crystal_colour              'clear light colourless'
_exptl_crystal_colour_lustre       clear
_exptl_crystal_colour_modifier     light
_exptl_crystal_colour_primary      colourless
_exptl_crystal_density_diffrn      0.391
_exptl_crystal_density_meas        ?
_exptl_crystal_density_method      ?
_exptl_crystal_description         block
_exptl_crystal_F_000               2484
_exptl_crystal_size_max            0.1
_exptl_crystal_size_mid            0.1
_exptl_crystal_size_min            0.1
_exptl_transmission_factor_max     ?
_exptl_transmission_factor_min     ?
_diffrn_reflns_av_R_equivalents    0.2040
_diffrn_reflns_av_unetI/netI       0.0939
_diffrn_reflns_Laue_measured_fraction_full  0.952
_diffrn_reflns_Laue_measured_fraction_max  0.953
_diffrn_reflns_limit_h_max         11
_diffrn_reflns_limit_h_min         -13
_diffrn_reflns_limit_k_max         18
_diffrn_reflns_limit_k_min         0
_diffrn_reflns_limit_l_max         16
_diffrn_reflns_limit_l_min         -11
_diffrn_reflns_number              3717
_diffrn_reflns_point_group_measured_fraction_full  0.952
_diffrn_reflns_point_group_measured_fraction_max  0.953
_diffrn_reflns_theta_full          30.919
_diffrn_reflns_theta_max           30.919
_diffrn_reflns_theta_min           3.556
_diffrn_ambient_environment        N~2~
_diffrn_ambient_temperature        110.00(10)
_diffrn_detector                   'CCD plate'
_diffrn_detector_area_resol_mean   ?
_diffrn_measured_fraction_theta_full  0.952
_diffrn_measured_fraction_theta_max  0.953
_diffrn_measurement_details
;
List of Runs (angles in degrees, time in seconds):

  # Type    Start    End  Width  t~exp~   \w     \q     \k     \f   Frames
--------------------------------------------------------------------------
  1  \w   -113.43 -27.43   1.00   40.00    -- -118.11 114.09  36.24   86
  2  \w   -104.07 -12.07   1.00   20.00    --  -37.81 114.09  35.24   92
  3  \w    225.02 307.02   1.00   27.90    --  -88.11 -59.25-159.92   82
;
_diffrn_measurement_device         'abstract diffractometer'
_diffrn_measurement_device_type   
 'Saxi-CrysAlisPro-abstract goniometer imported SAXI images'
_diffrn_measurement_method         '\w scans'
_diffrn_orient_matrix_type        
 'CrysAlisPro convention (1999,Acta A55,543-557)'
_diffrn_orient_matrix_UB_11        -0.0052244000
_diffrn_orient_matrix_UB_12        -0.0017687000
_diffrn_orient_matrix_UB_13        0.0556074000
_diffrn_orient_matrix_UB_21        0.0504956000
_diffrn_orient_matrix_UB_22        0.0219778000
_diffrn_orient_matrix_UB_23        0.0052800000
_diffrn_orient_matrix_UB_31        -0.0221948000
_diffrn_orient_matrix_UB_32        0.0507140000
_diffrn_orient_matrix_UB_33        -0.0007357000
_diffrn_radiation_monochromator    graphite
_diffrn_radiation_probe            x-ray
_diffrn_radiation_type             'Cu K\a'
_diffrn_radiation_wavelength       1.54184
_diffrn_source                     'fine-focus sealed X-ray tube'
_diffrn_source_type                'Enhance (Cu) X-ray Source'
_reflns_Friedel_coverage           0.000
_reflns_Friedel_fraction_full      .
_reflns_Friedel_fraction_max       .
_reflns_number_gt                  393
_reflns_number_total               604
_reflns_special_details
;
 Reflections were merged by SHELXL according to the crystal
 class for the calculation of statistics and refinement.
 
 Structure factors included contributions from the .fab file.
 
 _reflns_Friedel_fraction is defined as the number of unique
 Friedel pairs measured divided by the number that would be
 possible theoretically, ignoring centric projections and
 systematic absences.
;
_reflns_threshold_expression       'I > 2\s(I)'
_computing_cell_refinement         'CrysAlisPro 1.171.42.49 (Rigaku OD, 2022)'
_computing_data_collection         'CrysAlisPro 1.171.42.49 (Rigaku OD, 2022)'
_computing_data_reduction          'CrysAlisPro 1.171.42.49 (Rigaku OD, 2022)'
_computing_molecular_graphics      'Olex2 1.5 (Dolomanov et al., 2009)'
_computing_publication_material    'Olex2 1.5 (Dolomanov et al., 2009)'
_computing_structure_refinement    'SHELXL 2018/3 (Sheldrick, 2015)'
_computing_structure_solution      ?
_refine_diff_density_max           0.370
_refine_diff_density_min           -0.482
_refine_diff_density_rms           0.066
_refine_ls_extinction_coef         .
_refine_ls_extinction_method       none
_refine_ls_goodness_of_fit_ref     1.229
_refine_ls_hydrogen_treatment      undef
_refine_ls_matrix_type             full
_refine_ls_number_parameters       77
_refine_ls_number_reflns           604
_refine_ls_number_restraints       82
_refine_ls_R_factor_all            0.1571
_refine_ls_R_factor_gt             0.1312
_refine_ls_restrained_S_all        1.249
_refine_ls_shift/su_max            0.000
_refine_ls_shift/su_mean           0.000
_refine_ls_structure_factor_coef   Fsqd
_refine_ls_weighting_details      
 'w=1/[\s^2^(Fo^2^)+(0.2000P)^2^] where P=(Fo^2^+2Fc^2^)/3'
_refine_ls_weighting_scheme        calc
_refine_ls_wR_factor_gt            0.3149
_refine_ls_wR_factor_ref           0.3467
_refine_special_details            ?
_olex2_refinement_description
;
1. Restrained distances
 C00A-C009_$2 \\sim C00A-C009 \\sim C00A_$2-C009_$1
 with sigma of 0.01
 C009_$2-C009_$1 \\sim C00A-C00A_$1
 with sigma of 0.01
 C4_$3-C4_$4 \\sim C3_$4-C3_$3
 with sigma of 0.01
 N1-C4_$6 \\sim C4_$6-C3_$6 \\sim C3_$6-C1
 with sigma of 0.01
 C4_$6-C3 \\sim N1-C1
 with sigma of 0.01
 C008_$8-C008 \\sim C00D_$8-C00D
 with sigma of 0.01
2. Uiso/Uaniso restraints and constraints
All non-hydrogen atoms have similar U: within 2A with sigma of 0.01 and sigma
for terminal atoms of 0.02 within 2A
;
_atom_sites_solution_hydrogens     .
_atom_sites_solution_primary       ?
_atom_sites_solution_secondary     ?
loop_
  _atom_site_label
  _atom_site_type_symbol
  _atom_site_fract_x
  _atom_site_fract_y
  _atom_site_fract_z
  _atom_site_U_iso_or_equiv
  _atom_site_adp_type
  _atom_site_occupancy
  _atom_site_site_symmetry_order
  _atom_site_calc_flag
  _atom_site_refinement_flags_posn
  _atom_site_refinement_flags_adp
  _atom_site_refinement_flags_occupancy
  _atom_site_disorder_assembly
  _atom_site_disorder_group
 C004 C 0.250000 0.8957(10) 0.6043(10) 0.172(7) Uani 1 2 d S TU P . .
 C005 C 0.250000 0.9345(10) 0.5655(10) 0.161(6) Uani 1 2 d S TU P . .
 C008 C 0.2918(6) 0.8855(10) 0.6334(10) 0.187(7) Uani 1 1 d D U . . .
 C009 C 0.250000 0.7808(5) 0.7192(5) 0.221(9) Uani 1 2 d DS TU P . .
 C00A C 0.2808(5) 0.7808(5) 0.750000 0.225(10) Uani 1 2 d DS TU P . .
 C00B C 0.250000 0.8266(10) 0.6734(10) 0.211(8) Uani 1 2 d S TU P . .
 C00D C 0.2933(6) 0.8485(10) 0.6609(11) 0.200(7) Uani 1 1 d D U . . .
 Zn1 Zn 0.30172(17) 1.000000 0.500000 0.138(3) Uani 1 4 d S TU P . .
 N1 N 0.3698(8) 1.000000 0.500000 0.134(6) Uani 1 4 d DS TU P . .
 O4 O 0.2938(5) 0.9556(5) 0.5497(6) 0.166(5) Uani 1 1 d . U . . .
 C1 C 0.4708(8) 1.000000 0.500000 0.138(9) Uani 1 4 d DS TU P . .
 C3 C 0.4450(7) 1.000000 0.5438(4) 0.139(8) Uani 1 2 d DS TU P . .
 C4 C 0.3945(7) 1.000000 0.5438(4) 0.138(7) Uani 1 2 d S TU P . .

loop_
  _atom_site_aniso_label
  _atom_site_aniso_U_11
  _atom_site_aniso_U_22
  _atom_site_aniso_U_33
  _atom_site_aniso_U_23
  _atom_site_aniso_U_13
  _atom_site_aniso_U_12
 C004 0.097(13) 0.210(9) 0.210(9) 0.040(11) -0.012(8) -0.012(8)
 C005 0.076(12) 0.203(8) 0.203(8) 0.024(10) -0.010(7) -0.010(7)
 C008 0.128(13) 0.218(11) 0.217(11) 0.058(11) -0.016(9) -0.013(10)
 C009 0.201(13) 0.231(10) 0.231(10) 0.059(11) -0.048(9) -0.048(9)
 C00A 0.219(11) 0.219(11) 0.236(14) 0.063(10) -0.063(10) -0.042(13)
 C00B 0.176(13) 0.229(10) 0.229(10) 0.061(11) -0.035(9) -0.035(9)
 C00D 0.153(13) 0.223(11) 0.226(11) 0.065(11) -0.026(10) -0.019(10)
 Zn1 0.050(5) 0.171(6) 0.194(7) 0.000 0.000 0.000
 N1 0.062(10) 0.160(10) 0.180(11) 0.000 0.000 0.000
 O4 0.081(9) 0.206(8) 0.212(9) -0.003(8) -0.021(7) 0.003(6)
 C1 0.084(18) 0.180(15) 0.150(18) 0.000 0.000 0.000
 C3 0.086(15) 0.179(13) 0.153(15) 0.000 -0.003(8) 0.000
 C4 0.081(13) 0.166(11) 0.166(13) 0.000 -0.003(8) 0.000

_geom_special_details
;
 All esds (except the esd in the dihedral angle between two l.s. planes)
 are estimated using the full covariance matrix.  The cell esds are taken
 into account individually in the estimation of esds in distances, angles
 and torsion angles; correlations between esds in cell parameters are only
 used when they are defined by crystal symmetry.  An approximate (isotropic)
 treatment of cell esds is used for estimating esds involving l.s. planes.
;
loop_
  _geom_bond_atom_site_label_1
  _geom_bond_atom_site_label_2
  _geom_bond_distance
  _geom_bond_site_symmetry_2
  _geom_bond_publ_flag
 C004 C005 1.52(4) . ?
 C004 C008 1.44(2) . ?
 C004 C008 1.44(2) 19_566 ?
 C005 O4 1.42(2) . ?
 C005 O4 1.42(2) 19_566 ?
 C008 C00D 1.28(3) . ?
 C009 C00A 1.21(2) . ?
 C009 C00A 1.21(2) 10_656 ?
 C009 C00B 1.80(4) . ?
 C00B C00D 1.39(3) . ?
 C00B C00D 1.39(3) 19_566 ?
 Zn1 Zn1 2.875(10) 41_675 ?
 Zn1 N1 1.89(2) . ?
 Zn1 O4 1.862(16) 26_556 ?
 Zn1 O4 1.862(16) 4_576 ?
 Zn1 O4 1.861(16) . ?
 Zn1 O4 1.862(16) 27_575 ?
 N1 C4 1.395(14) 27_575 ?
 N1 C4 1.395(14) 26_556 ?
 N1 C4 1.395(14) . ?
 N1 C4 1.395(14) 4_576 ?
 C1 C1 1.62(4) 25_676 ?
 C1 C3 1.409(14) 26_556 ?
 C1 C3 1.409(14) . ?
 C1 C3 1.409(14) 4_576 ?
 C3 C4 1.403(14) 27_575 ?
 C3 C4 1.403(14) . ?
 C4 C4 0.00(5) 27_575 ?

loop_
  _geom_angle_atom_site_label_1
  _geom_angle_atom_site_label_2
  _geom_angle_atom_site_label_3
  _geom_angle
  _geom_angle_site_symmetry_1
  _geom_angle_site_symmetry_3
  _geom_angle_publ_flag
 C008 C004 C005 122.3(18) 19_566 . ?
 C008 C004 C005 122.2(18) . . ?
 C008 C004 C008 115(4) . 19_566 ?
 O4 C005 C004 120.7(16) . . ?
 O4 C005 C004 120.7(16) 19_566 . ?
 O4 C005 O4 119(3) 19_566 . ?
 C00D C008 C004 121.1(18) . . ?
 C00A C009 C00A 120.0(5) . 10_656 ?
 C00A C009 C00B 119.9(3) . . ?
 C00A C009 C00B 120.1(3) 10_656 . ?
 C009 C00A C009 119.9(5) 7_665 . ?
 C00D C00B C009 119.0(18) 19_566 . ?
 C00D C00B C009 119.0(18) . . ?
 C00D C00B C00D 122(4) 19_566 . ?
 C008 C00D C00B 118.1(19) . . ?
 N1 Zn1 Zn1 180.0 . 41_675 ?
 O4 Zn1 Zn1 83.2(5) 4_576 41_675 ?
 O4 Zn1 Zn1 83.2(5) . 41_675 ?
 O4 Zn1 Zn1 83.2(5) 27_575 41_675 ?
 O4 Zn1 Zn1 83.2(5) 26_556 41_675 ?
 O4 Zn1 N1 96.8(5) . . ?
 O4 Zn1 N1 96.8(5) 27_575 . ?
 O4 Zn1 N1 96.8(5) 26_556 . ?
 O4 Zn1 N1 96.8(5) 4_576 . ?
 O4 Zn1 O4 83.0(9) 26_556 4_576 ?
 O4 Zn1 O4 95.4(9) 27_575 4_576 ?
 O4 Zn1 O4 166.4(9) . 4_576 ?
 O4 Zn1 O4 95.4(9) . 26_556 ?
 O4 Zn1 O4 166.4(9) 26_556 27_575 ?
 O4 Zn1 O4 83.0(9) . 27_575 ?
 C4 N1 Zn1 119.5(5) . . ?
 C4 N1 Zn1 119.5(5) 4_576 . ?
 C4 N1 Zn1 119.5(5) 26_556 . ?
 C4 N1 Zn1 119.5(5) 27_575 . ?
 C4 N1 C4 121.0(9) . 4_576 ?
 C4 N1 C4 121.0(9) . 26_556 ?
 C4 N1 C4 121.0(9) 27_575 26_556 ?
 C4 N1 C4 0.0(5) 26_556 4_576 ?
 C4 N1 C4 121.0(9) 27_575 4_576 ?
 C4 N1 C4 0.0(5) 27_575 . ?
 C005 O4 Zn1 127.1(18) . . ?
 C3 C1 C1 120.6(5) . 25_676 ?
 C3 C1 C1 120.6(5) 4_576 25_676 ?
 C3 C1 C1 120.6(5) 26_556 25_676 ?
 C3 C1 C3 118.7(9) 26_556 . ?
 C3 C1 C3 0.0(14) 26_556 4_576 ?
 C3 C1 C3 118.7(9) 4_576 . ?
 C4 C3 C1 120.7(6) 27_575 . ?
 C4 C3 C1 120.7(6) . . ?
 C4 C3 C4 0.0(10) 27_575 . ?
 N1 C4 C3 119.4(6) . . ?
 C4 C4 N1 0(10) 27_575 . ?
 C4 C4 C3 0(10) 27_575 . ?

loop_
  _geom_torsion_atom_site_label_1
  _geom_torsion_atom_site_label_2
  _geom_torsion_atom_site_label_3
  _geom_torsion_atom_site_label_4
  _geom_torsion
  _geom_torsion_site_symmetry_1
  _geom_torsion_site_symmetry_2
  _geom_torsion_site_symmetry_3
  _geom_torsion_site_symmetry_4
  _geom_torsion_publ_flag
 C004 C005 O4 Zn1 175.3(7) . . . . ?
 C004 C008 C00D C00B -19(4) . . . . ?
 C005 C004 C008 C00D -170(2) . . . . ?
 C008 C004 C005 O4 -167.2(15) . . . 19_566 ?
 C008 C004 C005 O4 12.8(15) 19_566 . . 19_566 ?
 C008 C004 C005 O4 12.8(15) . . . . ?
 C008 C004 C005 O4 -167.2(15) 19_566 . . . ?
 C008 C004 C008 C00D 10(2) 19_566 . . . ?
 C009 C00B C00D C008 -170(2) . . . . ?
 C00A C009 C00A C009 0.000(0) 10_656 . . 7_665 ?
 C00A C009 C00B C00D 26.5(14) 10_656 . . 19_566 ?
 C00A C009 C00B C00D -153.5(14) 10_656 . . . ?
 C00A C009 C00B C00D 26.5(14) . . . . ?
 C00A C009 C00B C00D -153.5(14) . . . 19_566 ?
 C00B C009 C00A C009 180.000(2) . . . 7_665 ?
 C00D C00B C00D C008 10(2) 19_566 . . . ?
 Zn1 Zn1 O4 C005 7.4(11) 41_675 . . . ?
 Zn1 N1 C4 C3 180.000(3) . . . . ?
 Zn1 N1 C4 C4 0.0(6) . . . 27_575 ?
 N1 Zn1 O4 C005 -172.6(11) . . . . ?
 O4 C005 O4 Zn1 -4.7(7) 19_566 . . . ?
 O4 Zn1 N1 C4 -138.1(5) 27_575 . . 4_576 ?
 O4 Zn1 N1 C4 -138.1(5) 26_556 . . . ?
 O4 Zn1 N1 C4 -41.9(5) . . . . ?
 O4 Zn1 N1 C4 138.1(5) 4_576 . . 27_575 ?
 O4 Zn1 N1 C4 41.9(5) 27_575 . . . ?
 O4 Zn1 N1 C4 41.9(5) 26_556 . . 4_576 ?
 O4 Zn1 N1 C4 138.1(5) 4_576 . . . ?
 O4 Zn1 N1 C4 -41.9(5) 4_576 . . 4_576 ?
 O4 Zn1 N1 C4 138.1(5) . . . 26_556 ?
 O4 Zn1 N1 C4 -41.9(5) . . . 27_575 ?
 O4 Zn1 N1 C4 41.9(5) 26_556 . . 26_556 ?
 O4 Zn1 N1 C4 -138.1(5) 26_556 . . 27_575 ?
 O4 Zn1 N1 C4 -138.1(5) 27_575 . . 26_556 ?
 O4 Zn1 N1 C4 138.1(5) . . . 4_576 ?
 O4 Zn1 N1 C4 41.9(5) 27_575 . . 27_575 ?
 O4 Zn1 N1 C4 -41.9(5) 4_576 . . 26_556 ?
 O4 Zn1 O4 C005 -75.1(13) 26_556 . . . ?
 O4 Zn1 O4 C005 7.4(11) 4_576 . . . ?
 O4 Zn1 O4 C005 91.3(12) 27_575 . . . ?
 C1 C1 C3 C4 180.000(1) 25_676 . . 27_575 ?
 C1 C1 C3 C4 180.000(1) 25_676 . . . ?
 C1 C3 C4 N1 0.000(1) . . . . ?
 C1 C3 C4 C4 0(100) . . . 27_575 ?
 C3 C1 C3 C4 0.000(1) 26_556 . . . ?
 C3 C1 C3 C4 0.000(1) 4_576 . . 27_575 ?
 C3 C1 C3 C4 0.000(1) 4_576 . . . ?
 C3 C1 C3 C4 0.000(1) 26_556 . . 27_575 ?
 C4 N1 C4 C3 0.000(1) 26_556 . . . ?
 C4 N1 C4 C3 0(100) 27_575 . . . ?
 C4 N1 C4 C3 0.000(1) 4_576 . . . ?
 C4 N1 C4 C4 0(100) 26_556 . . 27_575 ?
 C4 N1 C4 C4 0(100) 4_576 . . 27_575 ?
 C4 C3 C4 N1 0(100) 27_575 . . . ?

_smtbx_masks_special_details       ?
loop_
  _smtbx_masks_void_nr
  _smtbx_masks_void_average_x
  _smtbx_masks_void_average_y
  _smtbx_masks_void_average_z
  _smtbx_masks_void_volume
  _smtbx_masks_void_count_electrons
  _smtbx_masks_void_content
 1 -0.813 -0.840 -0.536 17186.8 3824.3 ?

_smtbx_masks_void_probe_radius     1.2
_smtbx_masks_void_truncation_radius  1.2
_shelx_res_file
;
TITL 610_a.res in Pm-3n
    601pfoa.res
    created by SHELXL-2018/3 at 15:42:39 on 29-Sep-2025
REM Old TITL 610_a.res in P-43n
REM SHELXT solution in Pm-3n: R1 0.365, Rweak 0.072, Alpha 0.171
REM <I/s> 0.528 for 145 systematic absences, Orientation as input
REM Formula found by SHELXT: C295 N72 O16 Co10 I2
CELL 1.54184 27.793806 27.793806 27.697479 90 90 90
ZERR 12 0.001565 0.001565 0.009025 0 0 0
LATT 1
SYMM -X,-Y,+Z
SYMM -X,+Y,-Z
SYMM +X,-Y,-Z
SYMM +Z,+X,+Y
SYMM +Z,-X,-Y
SYMM -Z,-X,+Y
SYMM -Z,+X,-Y
SYMM +Y,+Z,+X
SYMM -Y,+Z,-X
SYMM +Y,-Z,-X
SYMM -Y,-Z,+X
SYMM 0.5+Y,0.5+X,0.5-Z
SYMM 0.5-Y,0.5-X,0.5-Z
SYMM 0.5+Y,0.5-X,0.5+Z
SYMM 0.5-Y,0.5+X,0.5+Z
SYMM 0.5+X,0.5+Z,0.5-Y
SYMM 0.5-X,0.5+Z,0.5+Y
SYMM 0.5-X,0.5-Z,0.5-Y
SYMM 0.5+X,0.5-Z,0.5+Y
SYMM 0.5+Z,0.5+Y,0.5-X
SYMM 0.5+Z,0.5-Y,0.5+X
SYMM 0.5-Z,0.5+Y,0.5+X
SYMM 0.5-Z,0.5-Y,0.5-X
SFAC C N O Zn
UNIT 276 12 48 12
EQIV $1 1-Y,+Z,1-X
EQIV $2 1-Z,1-X,+Y
EQIV $3 1-X,2-Y,+Z
EQIV $4 1-X,+Y,1-Z
EQIV $5 +X,+Y,1-Z
EQIV $6 +X,2-Y,1-Z
EQIV $7 +X,2-Y,+Z
EQIV $8 0.5-X,1.5-Z,1.5-Y
SADI 0.01 C00A C009_$2 C00A C009 C00A_$2 C009_$1
SADI 0.01 C009_$2 C009_$1 C00A C00A_$1
SIMU 0.01 0.02 2
SADI 0.01 C4_$3 C4_$4 C3_$4 C3_$3
SADI 0.01 N1 C4_$6 C4_$6 C3_$6 C3_$6 C1
SADI 0.01 C4_$6 C3 N1 C1
SADI 0.01 C008_$8 C008 C00D_$8 C00D

L.S. 10 0 0
PLAN  29
SIZE 0.1 0.1 0.1
TEMP -163
CONF
FREE C3 C3_$6
FREE C3 C3_$5
FREE C4 C4_$6
FREE C4 C4_$5
FREE Zn1 C4_$5
FREE Zn1 C4_$6
FREE Zn1 C4
FREE Zn1 C4_$7
list 4
MORE -1
ABIN
fmap 2 53
acta
OMIT 0 0 2
OMIT 0 0 16
OMIT 0 1 1
OMIT 0 1 18
OMIT 0 2 2
OMIT 0 2 14
OMIT 0 2 15
OMIT 0 2 18
OMIT 0 3 3
OMIT 0 3 6
OMIT 0 3 8
OMIT 0 4 6
OMIT 0 4 7
OMIT 0 5 7
OMIT 0 5 8
OMIT 0 6 8
OMIT 0 7 9
OMIT 1 2 16
OMIT 1 3 6
OMIT 1 4 9
OMIT 1 5 9
OMIT 1 6 9
OMIT 1 9 14
OMIT 2 2 4
OMIT 2 3 5
OMIT 2 3 7
OMIT 2 5 7
OMIT 3 6 7
OMIT 4 6 8
REM <olex2.extras>
REM <HklSrc "%.\\601pfoa.hkl">
REM </olex2.extras>

WGHT    0.200000
FVAR       1.20661
C004  1    0.250000    0.895659    0.604341    10.50000    0.09710    0.20978 =
         0.20978    0.03969   -0.01215   -0.01215
C005  1    0.250000    0.934471    0.565529    10.50000    0.07633    0.20285 =
         0.20285    0.02371   -0.01040   -0.01040
C008  1    0.291760    0.885483    0.633376    11.00000    0.12785    0.21756 =
         0.21679    0.05805   -0.01620   -0.01288
C009  1    0.250000    0.780758    0.719242    10.50000    0.20081    0.23104 =
         0.23104    0.05930   -0.04825   -0.04825
C00A  1    0.280754    0.780754    0.750000    10.50000    0.21913    0.21913 =
         0.23618    0.06348   -0.06348   -0.04191
C00B  1    0.250000    0.826643    0.673357    10.50000    0.17621    0.22860 =
         0.22860    0.06139   -0.03487   -0.03487
C00D  1    0.293261    0.848541    0.660866    11.00000    0.15268    0.22329 =
         0.22552    0.06532   -0.02641   -0.01896
ZN1   4    0.301716    1.000000    0.500000    10.25000    0.05026    0.17099 =
         0.19402    0.00000    0.00000    0.00000
N1    2    0.369754    1.000000    0.500000    10.25000    0.06150    0.16047 =
         0.17972    0.00000    0.00000    0.00000
O4    3    0.293789    0.955620    0.549701    11.00000    0.08088    0.20643 =
         0.21164   -0.00258   -0.02131    0.00274
C1    1    0.470811    1.000000    0.500000    10.25000    0.08441    0.18019 =
         0.15010    0.00000    0.00000    0.00000
C3    1    0.444968    1.000000    0.543768    10.50000    0.08606    0.17911 =
         0.15300    0.00000   -0.00270    0.00000
C4    1    0.394486    1.000000    0.543833    10.50000    0.08063    0.16600 =
         0.16642    0.00000   -0.00288    0.00000
HKLF 4


REM  610_a.res in Pm-3n
REM wR2 = 0.3467, GooF = S = 1.229, Restrained GooF = 1.249 for all data
REM R1 = 0.1312 for 393 Fo > 4sig(Fo) and 0.1571 for all 604 data
REM 77 parameters refined using 82 restraints

END

WGHT      0.2000      0.0000

REM Highest difference peak  0.370,  deepest hole -0.482,  1-sigma level  0.066
Q1    1   0.5000  1.0000  0.5000  10.12500  0.05    0.37
Q2    1   0.3259  1.0000  0.5000  10.25000  0.05    0.25
Q3    1   0.3138  1.0000  0.5000  10.25000  0.05    0.21
Q4    1   0.4118  0.9083  0.5000  10.50000  0.05    0.19
Q5    1   0.3656  1.0957  0.5000  10.50000  0.05    0.18
Q6    1   0.3864  1.0938  0.5000  10.50000  0.05    0.18
Q7    1   0.5000  1.0820  0.7351  10.50000  0.05    0.17
Q8    1   0.3983  1.1071  0.5000  10.50000  0.05    0.17
Q9    1   0.3589  0.8256  0.5000  10.50000  0.05    0.16
Q10   1   0.5000  1.0754  0.6805  10.50000  0.05    0.16
Q11   1   0.5000  0.9311  0.7337  10.50000  0.05    0.16
Q12   1   0.3746  0.8253  0.5000  10.50000  0.05    0.16
Q13   1   0.5000  0.9220  0.7017  10.50000  0.05    0.15
Q14   1   0.5000  1.1317  0.6354  10.50000  0.05    0.15
Q15   1   0.5000  0.8908  0.6331  10.50000  0.05    0.15
Q16   1   0.3491  0.8938  0.5000  10.50000  0.05    0.15
Q17   1   0.4324  1.0000  0.7301  10.50000  0.05    0.15
Q18   1   0.5000  1.0778  0.6679  10.50000  0.05    0.14
Q19   1   0.5000  0.8745  0.6205  10.50000  0.05    0.14
Q20   1   0.3499  0.8202  0.5000  10.50000  0.05    0.14
Q21   1   0.3240  0.8791  0.5000  10.50000  0.05    0.14
Q22   1   0.5000  0.9207  0.6553  10.50000  0.05    0.14
Q23   1   0.3658  0.8214  0.5109  11.00000  0.05    0.14
Q24   1   0.5000  0.8851  0.6185  10.50000  0.05    0.13
Q25   1   0.5000  1.0579  0.6067  10.50000  0.05    0.13
Q26   1   0.3773  0.7925  0.7168  11.00000  0.05    0.13
Q27   1   0.3622  0.7897  0.7038  11.00000  0.05    0.13
Q28   1   0.4611  0.9369  0.5000  10.50000  0.05    0.13
Q29   1   0.4128  1.0000  0.7450  10.50000  0.05    0.12
;
_shelx_res_checksum                6615
_shelx_hkl_file
;
   0   0   7 99.3693 175.334   2
   0   0   8 136.907 185.311   2
   0   0   9 71.5514 181.163   2
   0   0  10 36761.9 960.684   2
  -1   0   5 34708.6 723.974   2
   0   1   6 156655. 2883.84   2
  -1   0   6 158526. 1691.09   2
   0   1   7 20313.0 1041.08   2
  -1   0   7 21114.6 573.148   2
   0   1   8 20512.7 1147.73   2
  -1   0   8 19959.0 583.074   2
   0   1   9 7044.96 640.365   2
   0   1  10 20781.5 1097.13   2
   1   0  10 20656.4 1024.89   2
   1   0  11 578.864 273.722   2
   0   1  11 1106.06 342.133   2
   1   0  12 11892.7 604.989   2
   0   1  12 10991.6 591.012   2
  -1   1  11 548.947 217.147   2
  -1   1  10 6775.85 534.219   2
  -1   1   9-167.591 239.710   2
  -1   1   8 34041.8 1235.42   2
  -1   1   7 190.060 202.620   2
  -1   1   6 35099.9 1190.66   2
  -1   1   5 3469.68 380.033   2
  -1   1   4 38176.3 1118.96   2
  -1   1   3 979.441 196.988   2
  -1   1   2 49028.3 1069.71   2
  -1   1   1 2326.28 214.434   2
  -1   1   0 15124.5 548.420   2
  -1   1  -1 2253.31 207.755   2
  -1   1  -2 50309.6 1001.61   2
   1   1  10 8586.85 825.678   2
   1   1  11 408.943 309.835   2
   1   1  12 11688.3 828.257   2
   1   1  13 59.8726 331.605   2
   0   2   0 27373.0 966.659   2
   0   2  -1 252508. 2680.00   2
   0   2   1 252702. 3300.74   2
   0   2  -2 4467.58 332.328   2
   0   2   2 3653.59 432.402   2
   0   2  -3 122085. 1434.83   2
  -2   0   3 121499. 1687.10   2
   0   2   3 119263. 2550.93   2
   0   2   4 17750.9 1048.59   2
  -2   0   4 17531.3 622.693   2
  -2   0   5 24594.4 710.993   2
   0   2   5 29296.2 1381.84   2
   0   2   6 61397.0 2081.25   2
  -2   0   6 59332.4 1137.60   2
  -2   0   7 14416.4 572.172   2
   0   2   7 14473.4 1024.39   2
   2   0  12 5630.61 661.752   2
   2   0  13 942.460 359.959   2
  -1   2  13 32.9509 277.431   2
  -1   2  12 3449.24 426.529   2
  -2   1  11 91.7609 175.288   2
  -2   1  10 13989.7 711.829   2
  -2   1   9 2109.88 361.120   2
  -2   1   8 1272.73 280.699   2
  -1   2   8 1760.32 434.000   2
  -2   1   7 7718.41 584.959   2
  -1   2   7 8740.73 740.265   2
  -1   2   6 8341.77 714.049   2
  -2   1   6 6477.95 517.024   2
  -1   2   5 3303.07 454.101   2
  -2   1   5 3163.10 353.095   2
  -2   1   4 15682.5 745.509   2
  -1   2   4 14295.5 862.939   2
  -1   2   3 11232.0 726.963   2
  -2   1   3 11384.7 609.052   2
  -1   2   2 4659.15 459.797   2
  -2   1   2 3107.74 324.444   2
  -2   1   1 52105.1 1270.48   2
  -1   2   1 52796.1 1432.36   2
  -2   1   0 261348. 2904.21   2
  -1   2   0 259904. 2916.10   2
  -2   1  -1 50709.3 1262.33   2
  -1   2  -1 53909.4 1246.55   2
  -1   2  -2 3309.11 312.835   2
  -1   2  -3 11495.7 554.799   2
   1   2  10 14100.7 1150.90   2
   1   2  11 154.838 326.466   2
   1   2  12 5286.91 631.801   2
   1   2  13 48.2808 384.021   2
  -2   2  13-291.702 306.244   2
  -2   2  12 18058.9 915.236   2
  -2   2  11 372.566 280.232   2
  -2   2  10 2883.64 438.633   2
  -2   2   9 777.213 267.119   2
  -2   2   8 2197.68 397.124   2
  -2   2   7 775.001 210.575   2
  -2   2   6 1131.99 328.794   2
  -2   2   5 839.673 209.800   2
  -2   2   4 1426.74 282.975   2
  -2   2   3 1694.65 292.933   2
  -2   2   2 379524. 4036.33   2
  -2   2   1 3897.03 412.773   2
  -2   2   0 3808.77 396.460   2
  -2   2  -1 3951.41 415.032   2
  -2   2  -2 382415. 3903.56   2
  -2   2  -3 1529.44 293.029   2
   2   2  12 15830.1 1312.10   2
   2   2  13-165.948 476.968   2
   2   2  14-114.475 461.692   2
   0   3   0 19.4974 140.456   2
   0   3   1 39002.2 1534.25   2
   0   3  -1 41599.3 1416.63   2
   0   3  -2 131092. 2297.12   2
   0   3   2 128954. 2970.54   2
   0   3   3 52924.2 1998.76   2
   0   3  -3 53344.6 1301.26   2
   0   3  -4 110797. 1714.32   2
   0   3   4 112679. 2963.40   2
   0   3  -5 149047. 1860.21   2
   0   3   7 4979.62 688.410   2
   0   3   8 1301.87 364.801   2
   0   3   9 617.591 346.186   2
   0   3  10 160.196 368.714   2
   0   3  11 1882.69 517.332   2
   0   3  12 15651.9 1253.16   2
   0   3  13 1157.35 513.647   2
   0   3  14 1863.95 559.066   2
  -1   3  13 390.628 353.308   2
  -1   3  12 9700.38 840.592   2
  -1   3  11 914.889 388.086   2
  -1   3  10 5601.75 747.280   2
  -3   1  10 2521.44 369.038   2
  -1   3   9 675.329 373.346   2
  -3   1   9 281.778 205.755   2
  -1   3   8 14502.5 1077.86   2
  -3   1   7 1988.95 330.009   2
  -3   1   6 7493.21 628.616   2
  -3   1   5 9398.04 709.005   2
   1   3  -5 11466.9 484.153   2
  -1   3   4 13948.0 925.811   2
   1   3  -4 11572.3 584.733   2
   1   3  -3 1631.57 294.404   2
  -1   3   3 1959.48 372.681   2
  -1   3   2 12528.3 845.449   2
  -3   1   2 11495.2 711.126   2
   1   3  -2 11478.3 784.464   2
  -1   3   1 914.168 266.758   2
  -3   1   1 769.374 219.524   2
  -1   3   0 44016.7 1531.91   2
  -3   1   0 39303.9 1359.38   2
  -1   3  -1 1113.22 238.331   2
  -1   3  -2 12780.1 747.077   2
  -1   3  -3 1543.18 263.008   2
  -1   3  -4 9305.72 583.612   2
  -1   3  -5 7166.70 491.096   2
   1   3   8 12705.2 1240.10   2
   1   3   9 565.465 431.542   2
   1   3  10 3779.78 677.531   2
   1   3  11 967.041 451.736   2
   1   3  12 8654.51 927.929   2
   1   3  13 278.234 396.468   2
   3   1  14 622.672 495.543   2
   1   3  14 1231.37 630.842   2
  -3   2  12 4041.28 471.882   2
  -2   3  12 5350.71 651.531   2
  -2   3  11 1534.14 410.108   2
  -3   2  11 848.789 291.559   2
  -2   3  10 14961.0 1032.54   2
  -2   3   9 555.324 289.788   2
  -2   3   8 18513.5 1214.55   2
  -3   2   6 22505.4 1123.71   2
  -3   2   5 13169.4 867.490   2
   2   3  -5 13085.1 644.525   2
  -3   2   4 107111. 2360.09   2
  -2   3   3 24390.1 1239.16   2
  -3   2   3 26914.3 1181.62   2
  -2   3   2 2017.77 350.246   2
  -3   2   2 1861.84 345.071   2
  -2   3   1 12507.9 815.574   2
  -3   2   1 11804.3 794.800   2
  -3   2   0 127783. 2564.25   2
  -2   3   0 127975. 2522.48   2
  -2   3  -1 12783.0 802.245   2
  -3   2  -1 12644.4 841.957   2
  -2   3  -2 2044.79 344.051   2
  -3   2  -2 1466.57 322.136   2
  -2   3  -3 28288.3 1178.74   2
  -2   3  -4 105795. 2163.50   2
   2   3  11 1398.47 563.662   2
   2   3  12 4766.17 768.829   2
   3   2  13 464.830 500.193   2
   2   3  13 331.000 475.395   2
   3   2  14 409.975 492.907   2
   2   3  14-63.2938 542.022   2
  -3   3  12 8996.65 833.276   2
  -3   3  11 30.1764 309.973   2
  -3   3  10 8846.77 834.063   2
  -3   3   9 998.642 354.167   2
  -3   3   8 5419.44 656.490   2
  -3   3   7 756.682 267.228   2
  -3   3   6 19494.5 1108.55   2
   3   3  13-57.8783 636.093   2
   3   3  14 735.671 601.429   2
   3   3  15 153.649 587.560   2
   0   4   0 429047. 5582.56   2
   0   4  -1 3960.54 538.880   2
   0   4  -2 20753.2 1109.12   2
   0   4  -3 127972. 2670.24   2
   0   4  -4 42426.1 1367.10   2
   0   4   4 43407.3 2036.72   2
   0   4   5 134506. 3536.04   2
   0   4  -5 132098. 2262.76   2
   0   4   6 59058.7 2393.93   2
   0   4  -6 51412.5 1330.09   2
   0   4   7 23649.2 1591.45   2
   0   4   8 2338.44 520.455   2
   0   4   9 4498.06 724.468   2
   0   4  10 9051.32 967.900   2
   0   4  11 2360.97 593.099   2
   0   4  12 1372.15 549.182   2
   0   4  13 2124.66 677.739   2
   0   4  14 1011.53 609.799   2
  -1   4  14 311.932 411.073   2
  -1   4  13 1575.21 584.126   2
  -1   4  12 8535.13 1016.80   2
  -1   4  11 1399.12 482.837   2
  -1   4  10 8383.63 974.109   2
  -1   4   9 1773.16 479.901   2
  -1   4   8 2390.16 493.258   2
  -4   1   8 2283.63 444.423   2
  -4   1   7 721.421 310.273   2
  -1   4   7 593.458 312.194   2
  -4   1   6 22030.9 1093.12   2
   1   4  -6 23280.8 812.224   2
   1   4  -5 22979.1 963.508   2
  -1   4   5 24605.4 1446.43   2
  -4   1   4 549.155 312.828   2
   1   4  -4 360.311 243.901   2
  -1   4   4 475.058 299.958   2
  -4   1   3 9683.94 720.790   2
   1   4  -3 12095.9 853.613   2
  -4   1   2 17716.3 1034.76   2
   1   4  -2 17524.0 1177.13   2
   1   4  -1 44356.5 1884.99   2
  -4   1   1 38630.5 1562.94   2
  -1   4   0 4022.20 547.428   2
  -1   4  -1 42218.1 1657.69   2
  -1   4  -2 18193.5 1009.23   2
  -1   4  -3 12078.9 782.238   2
  -1   4  -4 542.228 256.988   2
  -1   4  -5 21739.3 1025.08   2
  -1   4  -6 21563.9 943.510   2
   1   4   7 14.6935 520.238   2
   1   4   8 2977.12 668.653   2
   1   4   9 1457.26 526.030   2
   1   4  10 6587.50 942.668   2
   1   4  11 1384.48 565.523   2
   1   4  12 6192.87 848.107   2
   1   4  13 867.011 483.972   2
   1   4  14 676.284 585.996   2
  -2   4  14 60.0494 417.242   2
  -2   4  13 688.693 444.130   2
  -2   4  12 11141.9 1069.66   2
  -2   4  11 44.7310 326.399   2
  -2   4  10 2997.74 556.443   2
  -2   4   9 2642.62 575.864   2
  -2   4   8 14061.1 1161.74   2
  -2   4   7 7688.90 870.521   2
   2   4  -6 15377.9 728.362   2
  -2   4   6 15316.5 1152.62   2
  -2   4   5 24830.1 1437.06   2
   2   4  -5 23999.0 1107.89   2
  -2   4   4 58620.4 2174.70   2
   2   4  -4 64504.1 2088.55   2
  -2   4   3 106006. 2780.36   2
  -2   4   2 2262.01 451.206   2
  -2   4  -5 23387.6 1158.29   2
  -2   4  -6 13150.0 823.084   2
   2   4  10 1670.78 593.030   2
   2   4  11 487.511 480.346   2
   2   4  12 10347.4 1226.41   2
   2   4  13 741.318 513.857   2
   2   4  14-330.531 627.397   2
   2   4  15 299.584 603.701   2
  -3   4  14 429.404 465.966   2
  -3   4  13-735.241 457.651   2
  -4   3  12 7513.67 722.256   2
  -3   4  12 10417.7 1011.81   2
  -4   3  11-91.7681 416.379   2
  -3   4  11 946.420 396.018   2
  -3   4  10 9914.20 955.008   2
  -4   3  10 14602.6 1092.75   2
  -3   4   9 585.079 309.703   2
  -4   3   9 809.443 367.627   2
  -4   3   8 18431.6 1280.54   2
  -3   4   8 16592.5 1228.08   2
  -4   3   7 2977.95 572.767   2
  -3   4   7 2008.26 421.307   2
  -3   4   6 12771.3 974.511   2
  -4   3   6 15316.8 1085.93   2
  -4   3   5 7751.51 864.854   2
  -3   4   5 6168.88 699.666   2
  -4   3   4 35943.5 1628.50   2
  -3   4   4 51154.6 1903.67   2
  -4   3   3 108611. 2786.41   2
  -3   4   3 103732. 2901.81   2
  -4   3   2 103484. 2709.97   2
  -3   4   2 106063. 2801.86   2
  -3   4   1 13483.9 964.079   2
  -4   3   1 14356.1 1006.24   2
  -4   3   0 116112. 2842.16   2
  -3   4   0 118949. 2892.52   2
  -4   3  -1 11995.4 875.435   2
  -3   4  -1 15260.4 1038.57   2
  -3   4  -2 108278. 2608.01   2
  -4   3  -2 109336. 2689.70   2
  -4   3  -3 118233. 2838.84   2
  -3   4  -3 114929. 2779.64   2
  -3   4  -4 27988.4 1349.06   2
  -3   4  -5 4772.09 644.613   2
   3   4  12 7445.25 1123.19   2
  -4   4  12 7239.07 887.640   2
  -4   4  11 765.183 347.249   2
  -4   4  10 12751.5 1134.53   2
  -4   4   9 937.206 407.947   2
   4   4  -8 11481.6 558.073   2
  -4   4   8 18821.3 1359.75   2
  -4   4   7 2938.51 572.918   2
  -4   4   6 12654.1 1111.90   2
  -4   4   5 15249.5 1178.55   2
  -4   4   4 218264. 4407.88   2
  -4   4   3 44508.1 1927.98   2
  -4   4   2 58255.0 2204.03   2
  -4   4   1 1020.58 418.084   2
  -4   4   0 44035.7 1826.61   2
  -4   4  -1 948.975 338.381   2
  -4   4  -2 62598.9 2197.20   2
  -4   4  -3 40302.5 1772.53   2
  -4   4  -4 230495. 4163.13   2
  -4   4  -5 12451.1 1049.50   2
   4   4  14 2027.15 918.379   2
   4   4  15 23.2225 635.262   2
   0   5   0 98.6968 310.176   2
   0   5   1 40008.3 1979.73   2
   0   5   2 35730.4 1882.28   2
   0   5   3 151688. 3983.46   2
   0   5   4 132002. 3808.06   2
   0   5  -4 135801. 2861.32   2
   0   5  -5 58655.9 1897.90   2
   0   5   5 57267.4 2586.88   2
   0   5   6 56336.5 2557.42   2
   0   5  -6 50764.4 1603.60   2
   0   5   7 12876.7 1211.49   2
   0   5  -7 10125.9 626.078   2
   0   5   8 14559.0 1405.42   2
   0   5   9 2266.42 597.010   2
   0   5  10 710.359 414.517   2
   0   5  11 1021.30 478.283   2
   0   5  12 21755.6 1761.69   2
   0   5  13 2359.06 766.307   2
   0   5  14 2312.74 773.256   2
   0   5  15 553.339 567.172   2
  -1   5  14 1344.65 593.880   2
  -1   5  13 1477.46 641.427   2
  -1   5  12 8810.23 1124.45   2
  -1   5  11 2428.56 648.498   2
  -1   5  10 6453.10 966.333   2
  -1   5   9 2045.78 574.624   2
  -1   5   8 5444.30 780.908   2
  -1   5   7 4877.93 719.374   2
   1   5  -7 2869.99 339.413   2
   1   5  -6 13107.5 798.256   2
  -1   5   6 19234.9 1382.44   2
  -1   5   5 30044.1 1750.79   2
   1   5  -5 22304.6 1198.79   2
  -1   5   4 22933.1 1565.25   2
   1   5  -4 18372.7 1097.08   2
  -1   5   3 13805.4 1174.33   2
  -1   5   2 4459.20 680.840   2
  -1   5   1 4418.01 644.466   2
   1   5   0 43077.9 2143.86   2
  -1   5   0 45190.2 1957.43   2
   1   5   1 5647.79 812.380   2
  -1   5  -1 4397.50 639.766   2
   1   5   2 4149.81 735.499   2
   1   5   3 12328.4 1250.14   2
   1   5   4 25624.0 1797.14   2
   1   5   5 27145.8 1916.54   2
   1   5   6 26407.1 1888.42   2
  -1   5  -6 19658.4 1112.52   2
  -1   5  -7 3285.27 431.776   2
   1   5   7 5947.82 926.286   2
   1   5   8 4557.72 837.705   2
   1   5   9 1500.25 587.374   2
   1   5  10 5965.93 976.431   2
   1   5  11 1845.65 682.889   2
   1   5  12 5313.66 848.932   2
  -2   5  14 260.556 471.193   2
  -2   5  13 1337.23 567.841   2
  -2   5  12 3099.42 609.314   2
  -2   5  11 4707.75 816.419   2
  -2   5  10 11254.0 1210.13   2
  -5   2  10 12052.4 1025.43   2
  -2   5   9 2640.19 623.855   2
  -5   2   9 3080.82 491.647   2
  -2   5   8 3410.86 680.064   2
  -5   2   8 3733.78 573.848   2
   2   5  -7 16338.1 773.565   2
  -5   2   7 15947.4 1058.44   2
  -5   2   6 62226.2 2081.67   2
  -2   5   6 59359.4 2615.79   2
  -2   5   5 98397.8 3303.94   2
   2   5  -5 102172. 2787.05   2
   2   5  -4 27136.9 1528.52   2
  -2   5   4 24225.3 1630.97   2
  -5   2   3 12177.3 845.928   2
  -2   5   3 10665.6 1047.43   2
  -5   2   2 1692.83 435.129   2
  -2   5   2 1320.17 402.909   2
  -5   2   1 4267.74 618.324   2
  -2   5   1 4765.34 680.651   2
  -5   2   0 34472.2 1628.53   2
  -2   5   0 36294.1 1719.28   2
  -2   5  -1 4046.40 513.566   2
  -2   5  -2 1165.88 340.813   2
  -2   5  -3 15131.8 1042.51   2
  -2   5  -4 25332.3 1311.22   2
   2   5   9 2687.69 738.652   2
   2   5  10 8881.61 1265.82   2
   2   5  15-168.597 592.710   2
  -3   5  14 269.683 460.100   2
  -3   5  13 503.998 439.270   2
  -5   3  12 6884.81 800.883   2
  -3   5  12 5354.04 842.160   2
  -5   3  11 274.749 326.560   2
  -3   5  11 543.332 412.580   2
  -3   5  10 8685.41 1015.08   2
  -5   3  10 7553.82 802.475   2
  -3   5   9 2187.80 551.346   2
  -3   5   8 5367.06 808.552   2
  -5   3   8 4907.09 644.310   2
   3   5  -7 3519.69 413.056   2
  -3   5   7 5965.63 827.430   2
  -5   3   7 5078.28 670.799   2
  -3   5   6 23168.4 1537.11   2
  -5   3   6 19761.1 1339.37   2
   3   5  -6 19282.9 1189.74   2
  -3   5   5 14340.5 1166.84   2
  -5   3   5 10028.4 920.292   2
  -3   5   4 6036.35 816.121   2
  -5   3   4 6002.28 777.812   2
  -3   5   3 2134.16 331.883   2
  -5   3   3 3875.52 415.376   2
  -3   5   2 10109.2 921.169   2
  -3   5   1 15551.1 1243.01   2
  -5   3   1 11798.4 1005.18   2
  -5   3   0 158263. 3483.07   2
  -3   5   0 163913. 3600.50   2
  -3   5  -1 15620.8 1188.94   2
  -5   3  -1 11004.2 911.940   2
  -5   3  -2 9532.60 971.616   2
  -3   5  -2 14930.1 1130.24   2
  -3   5  -3 6337.49 783.706   2
  -3   5  -4 7021.72 803.558   2
  -3   5  -5 9566.67 873.544   2
  -3   5  -6 20294.6 1257.19   2
   3   5  12 4047.47 921.961   2
   3   5  13 687.167 611.727   2
   3   5  14 306.296 606.616   2
   3   5  15-65.0996 641.422   2
   5   3  15-4.58855 707.942   2
  -4   5  14-431.482 550.895   2
  -5   4  13 191.354 409.556   2
  -4   5  13-287.666 480.547   2
  -4   5  12 6285.93 932.577   2
  -5   4  12 5122.31 724.591   2
  -4   5  11 321.473 397.131   2
  -4   5  10 2353.26 591.743   2
  -5   4  10 3456.56 675.422   2
  -5   4   9 45.6342 390.083   2
  -4   5   9 446.695 378.459   2
   4   5  -8 3925.37 430.869   2
  -4   5   8 6294.88 883.323   2
  -5   4   7 2334.65 523.567   2
  -4   5   7 1805.46 506.123   2
   4   5  -7 1694.09 438.962   2
  -4   5   6 6907.25 883.822   2
  -5   4   6 7308.42 869.042   2
  -5   4   5 10416.7 1020.53   2
  -4   5   5 7990.97 958.109   2
  -4   5   4 12052.5 1089.79   2
  -5   4   4 18301.8 1253.76   2
  -5   4   3 7390.88 905.216   2
  -4   5   3 6439.23 843.272   2
  -5   4   2 22280.7 1466.37   2
  -4   5   2 26665.1 1582.78   2
  -5   4   1 26608.1 1637.54   2
  -4   5   1 27904.6 1618.59   2
  -5   4   0 159552. 3770.08   2
  -4   5   0 156925. 3749.29   2
  -4   5  -1 29677.2 1741.52   2
  -5   4  -1 25971.5 1525.30   2
  -4   5  -2 25593.8 1603.77   2
  -5   4  -2 24256.8 1448.32   2
  -4   5  -3 5579.38 770.168   2
  -5   4  -3 5906.47 838.613   2
  -4   5  -4 15147.8 1140.99   2
  -5   4  -4 9343.11 980.326   2
  -4   5  -5 11237.5 1046.09   2
  -4   5  -6 7222.75 869.624   2
   4   5  13-655.629 778.954   2
   4   5  14 93.8868 667.652   2
   5   4  15-359.688 837.764   2
   4   5  15 145.610 701.116   2
  -5   5  14 3.04715 469.368   2
  -5   5  12-624.341 536.509   2
  -5   5  10 3195.16 655.410   2
  -5   5   9 272.838 354.529   2
   5   5  -9 113.621 228.904   2
  -5   5   8 606.717 408.219   2
  -5   5   7 175.265 319.613   2
  -5   5   6 1299.56 445.035   2
  -5   5   5 1416.84 479.287   2
  -5   5   4 9419.19 1057.88   2
  -5   5   3 14138.9 1227.59   2
  -5   5   2 100941. 3279.86   2
  -5   5   1 27383.2 1645.64   2
  -5   5   0 71342.5 2725.27   2
  -5   5  -1 29787.4 1801.64   2
  -5   5  -2 117369. 3317.40   2
  -5   5  -3 13559.3 1156.66   2
  -5   5  -4 10907.6 1071.88   2
  -5   5  -5 1157.80 449.085   2
   5   5  14 469.362 785.708   2
   5   5  15-140.775 785.942   2
   5   5  16-92.6796 851.891   2
   0   6   0 147598. 4056.91   2
   0   6   1 216377. 5082.36   2
   0   6  -1 213357. 4730.44   2
   0   6  -2 83118.3 2822.09   2
   0   6   2 83892.4 3193.51   2
   0   6  -3 6429.66 788.915   2
   0   6   3 4849.16 782.230   2
   0   6   4 58294.8 2760.43   2
   0   6  -4 69935.0 2344.46   2
   0   6   5 54742.1 2677.69   2
   0   6   6 162366. 4823.96   2
   0   6   7 26441.6 2006.48   2
   0   6  -8 9001.37 651.413   2
   0   6   8 8833.19 1179.79   2
   0   6   9-573.924 605.603   2
   0   6  13 1595.41 726.212   2
   0   6  14 1749.09 745.665   2
   0   6  15-47.3327 589.215   2
  -1   6  10 4200.15 814.683   2
  -1   6   9 4098.13 831.735   2
  -1   6   8 14898.7 1453.86   2
   1   6  -8 11135.9 693.364   2
  -1   6   7 17437.6 1527.54   2
   1   6  -7 10432.7 753.611   2
  -1   6   6 22388.6 1723.44   2
  -1   6   5 20420.6 1574.75   2
  -1   6   4 29683.9 1843.76   2
   1   6  -4 28451.4 1555.66   2
   1   6  -3 10415.0 1036.77   2
  -1   6   3 8408.63 1011.64   2
   1   6  -2 8552.97 979.003   2
  -1   6   2 10272.0 1086.48   2
  -1   6   1 42010.1 2144.00   2
   1   6  -1 46333.8 2263.48   2
  -1   6   0 212261. 4821.50   2
   1   6   0 209408. 5064.44   2
   1   6   1 42329.1 2370.47   2
  -1   6  -1 44894.7 2173.38   2
   1   6   2 13253.1 1401.06   2
  -1   6  -2 9410.40 906.698   2
  -1   6  -3 11520.3 1032.92   2
   1   6   3 9149.46 1266.43   2
   1   6   4 24526.6 1932.07   2
  -1   6  -4 27293.4 1465.48   2
  -1   6  -5 20289.9 1193.65   2
   1   6   5 24547.0 1928.87   2
   1   6   6 23056.6 1860.03   2
  -1   6  -6 13039.0 887.293   2
   1   6   7 13788.3 1505.33   2
   1   6   8 18302.5 1728.81   2
   1   6   9 3981.41 859.163   2
   1   6  12 10571.8 1297.11   2
   1   6  13 1583.23 671.258   2
   1   6  14 516.062 645.222   2
   1   6  15 560.904 697.711   2
  -2   6  10 3986.72 748.358   2
  -2   6   9 6137.18 949.526   2
   2   6  -8 6716.73 521.225   2
  -2   6   8 9222.41 1140.04   2
   2   6  -7 22045.4 1221.26   2
  -2   6   7 21806.5 1794.57   2
  -6   2   6 14948.0 1149.23   2
  -2   6   6 7635.52 1040.10   2
  -2   6   5 60386.5 2828.84   2
  -6   2   5 68307.7 2409.93   2
   2   6  -4 18315.4 1391.61   2
  -2   6   4 19021.4 1516.39   2
  -6   2   3 26884.9 1596.53   2
   2   6  -3 27699.1 1837.37   2
  -2   6   3 28382.0 1902.82   2
  -6   2   2 4318.77 798.948   2
  -2   6   2 2495.19 724.665   2
   2   6  -2 2063.39 754.130   2
  -2   6   1 10271.8 1029.36   2
  -2   6   0 76552.3 2672.15   2
  -2   6  -1 10496.9 950.547   2
  -2   6  -2 1257.13 345.238   2
  -2   6  -3 21717.6 1367.44   2
  -2   6  -4 19125.0 1268.05   2
  -2   6  -5 69941.1 2333.16   2
  -2   6  -6 11038.1 960.140   2
  -2   6  -7 27444.9 1397.71   2
   2   6   7 25607.3 2106.11   2
   2   6   8 9103.69 1257.95   2
  -2   6  -8 9133.32 753.090   2
   2   6  11 8584.53 1350.19   2
   2   6  12 8720.66 1288.60   2
   2   6  13 1657.76 807.648   2
   2   6  14-192.347 606.382   2
   2   6  15 268.799 662.496   2
  -6   3  11 6190.39 875.427   2
  -6   3  10 1388.60 515.918   2
  -3   6   9 1524.65 498.864   2
  -6   3   9 1535.34 475.289   2
   3   6  -8 2823.21 409.379   2
  -3   6   8 3504.79 721.007   2
  -6   3   8 2513.75 533.588   2
  -6   3   7 1433.08 401.742   2
   3   6  -7 1204.98 317.986   2
  -3   6   6 2004.89 499.972   2
  -6   3   6 2088.57 494.588   2
   3   6  -5 22312.9 1594.30   2
  -6   3   5 22569.2 1493.75   2
  -3   6   5 23877.2 1699.28   2
  -3   6   4 14357.4 1274.44   2
  -6   3   4 14288.9 1133.28   2
  -6   3   3 24399.0 1478.47   2
  -3   6   3 19103.2 1457.16   2
  -6   3   2 24712.9 1475.74   2
  -3   6   2 24648.3 1552.70   2
  -3   6   1 7692.69 689.528   2
  -6   3   1 6387.80 748.867   2
  -6   3   0 3273.79 538.362   2
  -3   6   0 3988.60 428.870   2
  -3   6  -1 8418.83 822.216   2
  -6   3  -1 7554.03 853.974   2
  -3   6  -2 28370.1 1622.20   2
  -3   6  -3 25424.3 1551.93   2
  -3   6  -4 16457.4 1248.38   2
  -3   6  -5 23611.7 1459.49   2
  -3   6  -6 2679.98 542.485   2
  -3   6  -7 1875.26 430.131   2
   3   6  11-163.540 954.114   2
   3   6  12 2578.81 810.096   2
   3   6  13 696.858 693.491   2
   3   6  14 638.825 716.112   2
   3   6  15-149.565 713.335   2
   3   6  16 88.4742 709.315   2
  -6   4  13 776.321 540.727   2
  -6   4  12 2480.53 599.527   2
  -6   4  11 354.963 397.621   2
  -6   4  10 7341.52 887.645   2
   4   6  -9 539.461 225.215   2
   4   6  -8 666.277 306.194   2
  -4   6   8 1406.20 499.982   2
  -6   4   8 744.270 317.595   2
  -6   4   7 1276.46 375.558   2
  -4   6   7 1326.86 511.558   2
  -6   4   6 7327.54 910.894   2
   4   6  -6 5966.36 877.199   2
  -4   6   6 7483.81 1062.16   2
  -6   4   5 7319.24 889.936   2
  -4   6   5 8010.91 1030.99   2
  -4   6   4 15644.1 1313.46   2
  -6   4   4 12199.6 1186.52   2
  -6   4   3 15408.6 1249.20   2
  -4   6   3 13441.7 1141.74   2
  -4   6   2 17427.9 1264.04   2
  -4   6   1 30843.0 1759.94   2
  -6   4   1 28074.0 1743.02   2
  -4   6   0 70841.1 2734.93   2
  -6   4   0 58034.4 2404.98   2
  -4   6  -1 35849.6 1937.92   2
  -6   4  -1 30376.6 1764.01   2
  -6   4  -2 15106.7 1172.55   2
  -4   6  -2 21143.9 1526.62   2
  -4   6  -3 19149.5 1483.39   2
  -6   4  -3 13306.1 1143.00   2
  -4   6  -4 11349.3 1183.82   2
  -4   6  -5 7918.89 938.203   2
  -4   6  -6 10562.8 1036.73   2
  -4   6  -7 1873.45 502.153   2
   4   6  12 520.524 711.336   2
   4   6  13-555.903 817.256   2
   4   6  14-12.9789 693.552   2
   4   6  15-390.519 809.197   2
   6   4  16 756.789 939.314   2
   4   6  16 511.876 788.659   2
  -5   6  14 37.2243 516.551   2
  -5   6  13 0.29620 502.452   2
  -5   6  12 1383.32 585.550   2
  -5   6  11-7.09742 479.422   2
   5   6  -9 384.613 307.784   2
  -6   5   8 2248.85 588.083   2
  -6   5   7 2131.87 570.816   2
  -6   5   6 200.324 327.552   2
  -5   6   6 179.630 386.421   2
  -5   6   5 1497.38 485.575   2
  -6   5   5 1167.39 470.706   2
  -5   6   4 7785.55 997.537   2
  -6   5   4 8562.58 1070.00   2
  -5   6   3 20062.3 1566.20   2
  -6   5   3 25739.4 1773.16   2
  -5   6   2 63170.5 2723.27   2
  -6   5   2 63795.8 2786.66   2
  -5   6   1 30333.9 1902.25   2
  -6   5   1 23804.7 1801.66   2
  -5   6   0 69333.3 2756.88   2
  -6   5   0 64878.0 2651.49   2
  -6   5  -1 25454.8 1800.89   2
  -5   6  -1 27114.6 1885.00   2
  -5   6  -2 73675.8 2980.48   2
  -6   5  -2 70796.4 2753.95   2
  -5   6  -3 27185.3 1761.06   2
  -6   5  -3 21815.9 1534.79   2
  -6   5  -4 8727.40 1050.48   2
  -5   6  -4 8339.59 1014.71   2
  -5   6  -5 1240.41 449.723   2
  -5   6  -6 132.362 335.742   2
   5   6  13-121.820 758.578   2
   5   6  14 633.207 820.898   2
   5   6  15 4.04402 769.029   2
   6   5  15-119.754 852.319   2
   6   5  16 350.151 913.955   2
   5   6  16-407.918 926.646   2
  -6   6  14 740.160 592.305   2
  -6   6  13-779.069 637.383   2
  -6   6  11-213.900 578.039   2
  -6   6  10 12522.2 1328.69   2
  -6   6   9 460.426 408.623   2
  -6   6   8 2317.62 611.050   2
  -6   6   3 3523.54 739.686   2
  -6   6   2 10992.1 1271.48   2
  -6   6   1 27668.2 1942.58   2
  -6   6   0 215777. 5202.94   2
  -6   6  -1 25353.8 1825.30   2
  -6   6  -2 12728.3 1312.63   2
  -6   6  -3 2840.81 640.043   2
  -6   6  -4 10131.6 1174.87   2
  -6   6  -5 205.539 368.958   2
   0   7   0-458.721 615.119   2
   0   7  -1 30918.3 1949.16   2
   0   7   1 32390.4 2168.30   2
   0   7   2 23746.8 1956.93   2
   0   7  -2 20810.7 1582.77   2
   0   7  -3 7176.00 909.233   2
   0   7   3 5995.40 1005.67   2
   0   7   4 22811.4 1923.38   2
   0   7  -4 28215.2 1729.69   2
   0   7   5 13068.8 1438.28   2
   0   7  -5 15327.6 1156.02   2
   0   7   6 27168.4 2155.43   2
   0   7  -6 29420.8 1563.75   2
   0   7  -7 30430.2 1512.77   2
   0   7  -9 6052.48 541.468   2
   0   7  10 231.065 559.076   2
   0   7  11 6986.88 1124.15   2
   0   7  12 23736.5 2181.00   2
   0   7  13 467.102 638.022   2
   0   7  14 514.921 626.356   2
   0   7  15 292.304 659.669   2
  -1   7  15-95.8610 590.701   2
  -1   7  14 349.356 559.694   2
  -1   7  13 367.304 543.171   2
  -1   7  12 8738.22 1303.52   2
  -1   7  11 9413.81 1309.50   2
  -1   7  10 11735.5 1475.24   2
   1   7  -9 239.951 290.701   2
  -1   7   7 10742.5 1293.75   2
   1   7  -7 6637.78 670.972   2
   1   7  -6 13918.6 1143.29   2
  -1   7   6 16610.6 1606.31   2
  -1   7   5 5311.18 863.876   2
   1   7  -5 4903.58 778.137   2
   1   7  -4 401.160 389.085   2
  -1   7   4 277.531 442.425   2
  -1   7   3 2997.71 716.602   2
   1   7  -3 2916.86 609.038   2
  -1   7   2 10548.4 1185.36   2
   1   7  -2 11334.1 1245.54   2
  -1   7   1 145.141 511.026   2
   1   7  -1 352.641 449.468   2
  -1   7   0 32553.4 2073.47   2
   1   7   0 32026.6 2129.19   2
   1   7   1 228.971 503.898   2
  -1   7  -1 215.329 451.808   2
   1   7   2 10579.4 1305.27   2
  -1   7  -2 11571.1 1132.46   2
   1   7   3 4199.99 908.326   2
  -1   7  -3 5404.54 826.469   2
  -1   7  -4 342.639 364.715   2
   1   7   4 722.781 470.122   2
   1   7   5 5782.20 1042.58   2
  -1   7  -5 4592.88 650.436   2
  -1   7  -6 12516.1 1049.07   2
   1   7   6 14642.6 1603.85   2
  -1   7  -7 10396.2 904.387   2
  -1   7  -8 7310.56 771.497   2
   1   7   9 4253.85 967.769   2
   1   7  10 14249.1 1756.40   2
   1   7  11 8506.56 1230.33   2
   1   7  12 6070.33 1152.75   2
   1   7  13 194.606 556.629   2
   1   7  14 342.888 643.767   2
   1   7  15 972.759 813.506   2
  -2   7  15 465.319 603.424   2
  -2   7  14-230.056 566.420   2
  -2   7  13 912.433 553.478   2
  -2   7  12 138.568 486.029   2
  -2   7  11 7386.27 1128.05   2
  -2   7  10 15613.0 1583.38   2
   2   7  -9 2550.87 372.513   2
  -2   7   6 25024.1 2030.32   2
   2   7  -6 22968.8 1506.13   2
   2   7  -5 19935.1 1503.43   2
  -2   7   5 21812.8 1852.81   2
   2   7  -4 8090.17 1030.35   2
  -2   7   4 8064.77 1154.24   2
  -2   7   3 588.086 470.512   2
   2   7  -3 748.691 498.120   2
   2   7  -2 906.273 473.224   2
  -2   7   2 1192.89 522.100   2
   2   7  -1 11187.1 1360.28   2
  -2   7   1 10488.3 1179.53   2
  -2   7   0 21556.6 1640.38   2
   2   7   0 19892.3 1843.38   2
   2   7   1 10530.7 1358.55   2
  -2   7  -1 12479.9 1190.89   2
   2   7   2 853.977 583.964   2
  -2   7  -2 718.552 405.587   2
  -2   7  -3 336.932 455.828   2
   2   7   4 7586.62 1273.35   2
  -2   7  -4 7276.41 858.685   2
   2   7   5 17800.3 1898.55   2
  -2   7  -5 21892.8 1437.24   2
  -2   7  -6 27006.3 1574.44   2
  -2   7  -7 24400.0 1494.89   2
  -2   7  -8 3279.95 548.067   2
   2   7   8 2162.84 697.655   2
   2   7   9 3383.59 892.907   2
   2   7  10 16309.7 1832.26   2
   2   7  11 12490.9 1671.24   2
   2   7  12-216.602 731.234   2
   2   7  13 489.121 619.814   2
   2   7  14-135.395 614.024   2
   2   7  15 689.255 755.722   2
   2   7  16 231.086 827.687   2
  -3   7  15 350.094 606.014   2
  -3   7  14 259.952 585.703   2
  -3   7  13-21.6738 509.016   2
  -3   7  12 967.229 581.462   2
  -3   7  11 4302.58 910.652   2
  -3   7  10 6313.24 992.679   2
   3   7  -9 123.422 268.558   2
  -3   7   9-781.211 619.093   2
  -7   3   8 1339.74 517.310   2
  -7   3   7 1043.36 485.873   2
   3   7  -7 413.327 368.544   2
  -3   7   6 2672.11 529.304   2
  -7   3   6 2776.85 624.748   2
  -7   3   5 7391.76 893.251   2
   3   7  -5 5917.04 915.116   2
  -3   7   5 5640.85 865.503   2
  -3   7   4 3428.67 749.023   2
  -7   3   4 1589.11 487.494   2
   3   7  -4 2318.66 658.945   2
  -3   7   3 2019.86 628.702   2
   3   7  -3 926.078 490.903   2
  -7   3   3 703.967 338.333   2
  -3   7   2 1310.91 496.737   2
  -7   3   2 559.179 334.042   2
  -7   3   1 2186.66 485.726   2
  -3   7   1 2421.20 381.807   2
  -3   7   0 2721.59 616.143   2
  -3   7  -1 3355.70 509.797   2
  -3   7  -2 202.363 336.502   2
  -3   7  -3 1563.52 505.814   2
  -3   7  -4 2214.51 553.231   2
  -3   7  -5 7484.76 907.191   2
  -3   7  -6 3423.05 647.006   2
  -3   7  -7 367.033 292.736   2
  -3   7  -8 302.041 309.221   2
   3   7   9-1134.91 895.854   2
   3   7  10 191.160 932.957   2
   3   7  11 892.039 656.808   2
   3   7  12 962.046 697.397   2
   3   7  13 287.482 633.098   2
   3   7  14-465.012 744.862   2
   3   7  15-790.052 855.697   2
   3   7  16 322.429 790.377   2
  -4   7  14 1174.14 692.253   2
  -4   7  13 249.617 529.002   2
  -4   7  12 1631.46 651.182   2
  -7   4  12 3118.16 780.772   2
  -4   7  11 1069.53 535.905   2
  -7   4  11 3613.03 756.115   2
  -4   7  10 466.039 447.001   2
  -7   4  10 1969.58 583.067   2
  -4   7   9 2176.43 641.703   2
  -7   4   9 2152.11 555.007   2
   4   7  -9 2064.44 427.946   2
  -7   4   8 392.371 350.601   2
  -4   7   8 362.435 400.960   2
  -7   4   7 1255.31 442.067   2
   4   7  -7 958.336 467.365   2
   4   7  -6 1497.79 568.142   2
  -7   4   6 945.151 398.391   2
   4   7  -5 1133.08 580.882   2
  -7   4   5 1944.58 506.207   2
  -4   7   4 2656.65 622.952   2
  -7   4   4 3106.08 603.557   2
  -4   7   3 1094.66 531.870   2
  -7   4   3 1163.88 400.520   2
  -4   7   2 5848.62 740.791   2
  -7   4   2 9126.34 990.984   2
  -7   4   1 799.952 369.785   2
  -4   7   1 225.669 430.661   2
  -7   4   0 21018.1 1503.68   2
  -4   7   0 23519.3 1587.93   2
  -7   4  -1 25.7751 498.519   2
  -4   7  -1 1962.03 655.442   2
  -7   4  -2 10366.1 1075.13   2
  -4   7  -2 10398.3 1127.58   2
  -4   7  -3 2743.42 661.667   2
  -4   7  -4 4745.99 755.682   2
  -4   7  -5 2508.60 623.110   2
  -4   7  -6 1568.24 497.716   2
  -4   7  -7 1509.85 474.656   2
  -4   7  -8 1072.90 502.011   2
   4   7  11-299.306 954.827   2
   4   7  12 760.369 791.676   2
   4   7  13-407.492 704.805   2
   4   7  14 99.3302 759.353   2
   4   7  15-433.010 904.293   2
   4   7  16-254.696 897.658   2
  -5   7  14-240.506 618.853   2
  -5   7  13 1084.09 652.622   2
  -7   5  12 1456.63 563.788   2
  -5   7  12 2315.49 776.197   2
  -7   5  11 711.114 469.704   2
  -5   7  11 815.600 501.551   2
  -7   5  10 635.649 467.297   2
  -5   7  10 776.206 469.492   2
  -5   7   9-337.239 543.516   2
  -5   7   8 997.367 509.643   2
   5   7  -8 414.291 434.357   2
   5   7  -7 1222.75 599.192   2
  -5   7   7 1030.80 494.953   2
  -5   7   6 1691.36 571.233   2
  -7   5   2 15574.6 1408.50   2
  -7   5   1 5938.71 956.934   2
  -5   7   1 7433.61 1032.67   2
  -5   7   0 17306.8 1487.34   2
  -7   5   0 13848.5 1275.03   2
  -7   5  -1 4923.89 830.660   2
  -5   7  -1 9357.67 1229.44   2
  -5   7  -2 22588.7 1723.89   2
  -7   5  -2 16753.1 1416.34   2
  -7   5  -3 6062.84 931.129   2
  -5   7  -3 9889.50 1227.75   2
  -5   7  -4 2415.86 562.329   2
  -5   7  -5-26.0747 453.898   2
  -5   7  -6 1617.39 493.815   2
  -5   7  -7 1857.54 610.913   2
   5   7  13-485.397 842.136   2
   5   7  14-70.7207 802.544   2
  -7   6  14 967.286 692.074   2
  -6   7  14-1210.38 753.091   2
  -7   6  13 502.524 552.206   2
  -6   7  13-1221.41 714.738   2
  -6   7  12 8586.01 1246.67   2
  -7   6  12 5097.55 906.318   2
  -7   6  11-433.254 558.398   2
  -6   7  11-59.4211 458.641   2
  -7   6  10-63.5527 484.353   2
   7   6 -10 353.619 463.402   2
  -6   7  10 1043.13 533.024   2
  -6   7   9 591.555 435.314   2
  -7   6   9-391.551 507.024   2
   6   7  -9 318.785 481.239   2
  -7   6   8 8215.58 1116.40   2
   6   7  -8 7334.40 1126.86   2
  -6   7   8 8607.66 1149.02   2
  -6   7   7 1287.42 547.924   2
  -7   6   7 579.218 415.554   2
  -6   7   6 1273.24 548.802   2
  -7   6   6 1184.73 513.806   2
  -6   7   5 1952.05 607.722   2
  -7   6   5 2224.59 607.459   2
  -7   6   4 796.829 414.644   2
  -6   7   4 1656.38 558.972   2
  -6   7   3 3277.64 718.800   2
  -7   6   3 3166.78 725.569   2
  -6   7   2 29449.1 2053.11   2
   6   7  15 296.305 930.605   2
   7   6  16 213.613 1052.18   2
   6   7  16 30.3084 937.755   2
  -7   7  14 414.982 604.822   2
  -7   7  13-1008.45 721.116   2
  -7   7  11 622.209 548.713   2
  -7   7  10 2729.08 750.025   2
   7   7  -9-247.371 678.088   2
  -7   7   8 345.133 426.525   2
  -7   7   7 1154.39 530.065   2
  -7   7   6 1679.21 616.261   2
  -7   7   5 1902.30 641.172   2
  -7   7   4 1913.02 647.868   2
  -7   7   3 1324.40 539.906   2
  -7   7   2 27909.8 2096.54   2
  -7   7   1 17525.8 1688.39   2
  -7   7   0 48514.4 2662.70   2
  -7   7  -2 28960.3 2065.77   2
  -7   7  -3 583.982 379.902   2
  -7   7  -4 1754.45 555.000   2
  -7   7  -5 1617.30 600.160   2
   7   7  15-30.1740 947.088   2
   0   8   0 571.157 459.151   2
   0   8  -1 39412.4 2352.04   2
   0   8   1 41108.5 2561.43   2
   0   8   2 4736.85 809.826   2
   0   8  -2 5142.86 837.590   2
   0   8  -3 1912.24 564.140   2
   0   8   3 1282.51 567.726   2
   0   8  -4 3713.10 751.348   2
   0   8  -5 19790.0 1525.60   2
   0   8  -6 9794.76 989.706   2
   0   8  -7 38065.0 1877.19   2
   0   8   7 43084.2 2868.59   2
   0   8  -8-160.540 374.462   2
   0   8   8-116.753 567.235   2
   0   8   9 20931.3 1945.48   2
   0   8  10 36794.5 2714.41   2
   0   8  11 11567.6 1617.54   2
   0   8  12-569.999 674.457   2
   0   8  13 1996.71 916.693   2
   0   8  14 814.914 751.610   2
   0   8  15 1639.14 904.499   2
  -1   8  15 692.186 700.774   2
  -1   8  14 1993.89 815.009   2
  -1   8  13 661.886 637.968   2
  -1   8  12 2090.19 838.147   2
  -1   8  11 4045.21 1019.78   2
  -1   8  10 20576.2 2034.00   2
   1   8 -10 3579.45 497.612   2
  -1   8   9 6696.17 1119.46   2
  -1   8   8 2054.13 769.204   2
   1   8  -8 630.162 371.734   2
   1   8  -7 6816.85 743.526   2
  -1   8   7 13127.8 1569.53   2
   1   8  -6 18863.1 1424.73   2
   1   8  -5 7648.30 1023.52   2
   1   8  -4 3259.04 685.955   2
   1   8  -3 16625.9 1501.63   2
  -1   8   3 16597.0 1593.49   2
  -1   8   2 2536.34 789.439   2
   1   8  -2 2243.68 652.485   2
   1   8  -1 63199.6 3209.95   2
  -1   8   1 59039.4 3028.43   2
   1   8   0 42567.4 2681.62   2
  -1   8   0 42985.5 2588.90   2
   1   8   1 57912.8 3135.66   2
  -1   8  -1 61275.7 3009.80   2
   1   8   2 1962.89 801.236   2
  -1   8  -2 3177.18 811.293   2
   1   8   3 17344.1 1832.14   2
  -1   8  -3 21382.4 1665.57   2
  -1   8  -4 3175.13 603.741   2
  -1   8  -5 5027.36 776.579   2
   1   8   6 19491.1 1980.20   2
  -1   8  -6 17364.8 1341.44   2
   1   8   7 15171.5 1796.14   2
  -1   8  -7 7868.86 899.130   2
  -1   8  -8 1079.22 442.036   2
   1   8   8 1775.04 797.539   2
   1   8   9 11851.1 1625.17   2
  -1   8  -9 3134.36 545.948   2
   1   8  10 20511.6 2082.93   2
   1   8  11 2919.50 911.473   2
   1   8  12 1185.15 692.720   2
   1   8  13 318.110 631.389   2
   1   8  14 660.268 754.964   2
   1   8  15 1749.09 961.869   2
   1   8  16 1274.21 931.680   2
  -2   8  15-333.149 639.216   2
  -2   8  14 1036.99 722.460   2
  -2   8  13 55.1042 514.607   2
  -2   8  12 3343.85 883.451   2
  -2   8  11 1355.29 545.625   2
  -2   8  10 7036.11 1035.43   2
   2   8 -10 2834.80 333.634   2
  -2   8   9 2451.14 565.579   2
   2   8  -8 12000.0 1055.33   2
  -2   8   8 15798.2 1759.55   2
   2   8  -7 5216.76 816.857   2
  -2   8   7 2648.50 724.533   2
   2   8  -6 13614.6 1277.24   2
  -2   8   6 12179.3 1476.53   2
   2   8  -5 2547.29 555.609   2
   2   8  -4 14665.0 1526.40   2
   2   8  -3 23313.3 1939.78   2
  -2   8   3 21356.1 1963.96   2
  -2   8   2 5217.26 1073.80   2
   2   8  -2 3518.42 870.520   2
  -2   8   1 3341.97 847.456   2
   2   8  -1 2222.72 711.493   2
  -2   8   0 5566.30 896.002   2
   2   8   0 4899.05 956.135   2
   2   8   1 1882.57 756.542   2
  -2   8  -1 3180.03 788.895   2
  -2   8  -2 4291.60 794.544   2
   2   8   2 4643.42 1050.34   2
  -2   8  -3 22517.0 1635.90   2
  -2   8  -4 14882.3 1303.40   2
  -2   8  -5 4172.95 761.513   2
   2   8   5 3714.54 986.158   2
   2   8   6 12240.4 1648.48   2
  -2   8  -6 12907.6 1191.00   2
   2   8   7 3035.46 891.705   2
  -2   8  -7 3372.81 659.153   2
   2   8   8 17756.1 2006.85   2
  -2   8  -8 17127.8 1319.32   2
   2   8   9 7168.63 1303.42   2
  -2   8  -9 7306.52 815.602   2
   2   8  10 15738.5 1960.90   2
   2   8  11 3212.89 1016.94   2
   2   8  12 2016.15 901.514   2
   2   8  13-1231.23 893.869   2
   2   8  14 1113.91 792.895   2
   2   8  15-74.3633 784.071   2
   2   8  16 495.453 957.666   2
  -3   8  15 369.074 644.562   2
  -3   8  14-269.607 622.939   2
  -3   8  13-37.2125 528.295   2
  -3   8  12-635.015 654.073   2
  -3   8  11 3333.50 809.452   2
   3   8 -10 1366.21 358.173   2
  -3   8  10 4680.52 896.415   2
  -3   8   9-198.582 681.802   2
  -3   8   8 320.604 500.351   2
   3   8  -8 2308.19 605.516   2
  -3   8   7-489.237 695.738   2
   3   8  -7 457.570 419.320   2
  -3   8   6 2487.08 605.356   2
   3   8  -6 1751.12 438.092   2
   3   8  -5 7500.52 1125.22   2
  -3   8   5 6551.28 1060.96   2
  -8   3   5 10000.5 1151.98   2
  -8   3   4 23683.0 1699.09   2
   3   8  -4 20592.5 1861.30   2
   3   8  -3 7762.22 1300.89   2
   3   8  -2 24258.7 2215.72   2
   3   8  -1 19165.8 1995.34   2
  -3   8   1 19141.2 1598.87   2
  -3   8   0 1218.96 423.702   2
  -3   8  -1 16906.6 1476.74   2
  -3   8  -2 21899.2 1653.61   2
  -3   8  -3 8902.91 1083.95   2
  -3   8  -4 22859.6 1662.86   2
  -3   8  -5 9598.09 1196.07   2
  -3   8  -6 4254.51 763.485   2
   3   8   7-1201.15 1008.04   2
   3   8   8 14.8841 784.239   2
  -3   8  -8 697.919 369.502   2
  -3   8  -9 1123.87 461.067   2
   3   8   9 1512.52 705.156   2
   3   8  10 1215.92 888.937   2
   3   8  11 2843.53 955.484   2
   3   8  12-143.452 720.516   2
   3   8  13-539.145 841.072   2
   3   8  14-1395.40 1004.42   2
  -4   8  15 130.654 634.443   2
  -4   8  14-99.0407 547.069   2
  -4   8  13 843.868 622.217   2
  -4   8  12 240.392 502.261   2
  -4   8  11 2657.40 756.664   2
   4   8 -10 703.001 322.437   2
  -4   8  10 2102.27 732.141   2
  -4   8   9 7056.95 1146.03   2
  -4   8   8 381.817 461.023   2
   4   8  -8 313.438 445.318   2
  -4   8   7 601.551 438.860   2
   4   8  -7-37.1990 477.749   2
  -4   8   6 1513.85 549.775   2
   4   8  -6 1519.13 637.295   2
  -4   8   5 8008.85 1139.16   2
   4   8  -5 9230.83 1376.03   2
  -4   8   4 21499.1 1769.65   2
   4   8  -4 24732.9 2200.96   2
  -4   8  -2 16510.0 1502.09   2
  -4   8  -3 23709.7 1799.38   2
  -4   8  -4 25989.9 1823.52   2
  -4   8  -5 10920.8 1268.06   2
  -4   8  -6 1086.03 406.617   2
  -4   8  -7 441.380 384.977   2
  -4   8  -8 624.492 421.696   2
   4   8  10-590.755 1142.23   2
   4   8  11 2963.40 1082.70   2
   4   8  12-208.543 829.492   2
   4   8  13 124.652 708.372   2
   4   8  16-1159.32 1024.58   2
  -5   8  15-919.099 779.506   2
  -5   8  14 1019.33 703.187   2
  -5   8  13 468.208 615.476   2
  -5   8  12 795.585 635.860   2
  -8   5  12 1871.85 721.826   2
  -5   8  11 471.388 521.894   2
  -8   5  11 1943.28 673.153   2
  -8   5  10 5538.58 880.537   2
  -5   8  10 5198.52 1011.43   2
  -8   5   9 1344.95 559.305   2
   5   8  -9 273.529 454.680   2
  -5   8   9 804.857 511.348   2
  -5   8   8-599.762 571.256   2
  -8   5   8-378.693 468.590   2
   5   8  -7 680.740 538.170   2
  -5   8   7 1265.30 565.604   2
  -8   5   7 427.699 378.825   2
  -8   5   6 1473.17 511.766   2
   5   8  -6 1379.20 692.932   2
  -5   8   6 1914.37 644.386   2
  -8   5   5 252.533 389.367   2
  -5   8   5 691.128 461.327   2
  -8   5   4 8406.89 1063.74   2
  -5   8   4 8296.76 1178.89   2
  -8   5   3 7132.43 1008.60   2
  -5   8   3 7498.18 1081.97   2
  -8   5   2 4255.48 776.048   2
  -5   8   2 5713.30 962.399   2
  -8   5   1 4753.48 801.927   2
  -5   8   1 7654.01 1117.42   2
  -8   5   0 15423.3 1401.64   2
  -5   8   0 19863.0 1694.31   2
  -8   5  -1 5346.85 827.612   2
  -8   5  -2 3666.46 632.568   2
   5   8  11-63.2036 818.300   2
   5   8  12-882.514 998.288   2
   5   8  15-502.325 973.785   2
  -8   6  13 3515.90 933.152   2
  -6   8  13 2141.47 784.501   2
  -8   6  12 2396.95 764.497   2
  -6   8  12 4158.28 990.484   2
  -6   8  11 4044.43 953.983   2
  -8   6  11 1811.74 661.615   2
  -6   8  10 1486.72 671.091   2
  -8   6  10 145.353 452.846   2
  -8   6   9 2332.93 686.160   2
   6   8  -9 1178.57 585.286   2
  -6   8   9 1837.37 637.722   2
  -8   6   8 790.639 483.229   2
  -6   8   8 703.632 526.047   2
   6   8  -8 785.666 610.391   2
  -8   6   7 7775.01 1072.99   2
   6   8  -7 8145.22 1354.92   2
  -6   8   7 8743.60 1247.16   2
  -6   8   6 1643.64 618.204   2
  -8   6   6 1465.34 553.626   2
  -8   6   5 1316.92 528.633   2
  -6   8   5 2194.76 697.708   2
  -8   6   4 1162.38 509.285   2
  -6   8   4 1759.56 628.161   2
  -8   6   3 4011.51 805.077   2
  -6   8   3 4394.52 896.577   2
  -8   6   2 11583.2 1345.93   2
  -6   8   2 18158.4 1686.95   2
  -6   8   1 29015.1 2137.34   2
  -8   6   1 21502.6 1737.05   2
  -6   8   0 17544.9 1691.15   2
  -8   6   0 13786.4 1409.50   2
  -6   8  -1 24996.8 2056.97   2
  -8   6  -1 22887.0 1825.12   2
  -8   6  -2 13213.9 1351.92   2
  -6   8  -2 14077.1 1542.28   2
  -6   8  -3 4601.06 874.307   2
  -8   6  -3 4306.09 883.382   2
  -6   8  -4 1098.67 487.833   2
  -6   8  -5 1569.99 547.419   2
  -6   8  -6 2082.42 620.634   2
  -6   8  -7 10461.0 1238.98   2
   6   8  14-843.705 1051.10   2
   6   8  15 84.5225 865.852   2
  -7   8  14-971.458 782.842   2
  -8   7  14 1203.57 760.092   2
  -8   7  13 1420.02 689.084   2
  -8   7  12 636.563 563.965   2
  -7   8  12-819.050 715.191   2
  -7   8  11 852.976 579.100   2
  -8   7  11-657.156 686.832   2
  -7   8  10 9154.72 1323.05   2
  -8   7  10 5833.97 1042.86   2
  -7   8   9 2768.15 787.995   2
   7   8  -9 1209.36 669.213   2
  -7   8   8-377.341 535.712   2
   7   8  -8-1075.03 824.066   2
  -8   7   7-973.516 649.911   2
  -7   8   7 652.970 476.889   2
  -8   7   6 6833.16 1054.61   2
  -7   8   6 8928.05 1225.54   2
  -8   7   5-427.474 569.629   2
  -7   8   5 1611.59 604.933   2
  -8   7   4-251.138 541.019   2
  -7   8   4 1068.55 551.884   2
  -8   7   3-904.829 653.530   2
  -7   8   3 1391.77 602.750   2
  -7   8   2 4989.68 942.077   2
  -8   7   1 15312.7 1602.84   2
  -7   8   1 15048.0 1591.10   2
  -7   8   0 57199.8 3096.34   2
  -8   7   0 58054.6 3028.44   2
  -7   8  -1 13731.6 1528.18   2
  -8   7  -1 11366.4 1313.89   2
  -8   7  -2 3746.08 778.219   2
  -7   8  -3 391.293 429.230   2
  -8   7  -3 976.791 550.556   2
  -8   7  -4 1468.32 649.371   2
  -7   8  -4 230.071 386.334   2
  -7   8  -5 1228.54 532.389   2
  -7   8  -6 10707.0 1327.88   2
   7   8  14-676.765 1070.22   2
   7   8  15 0.72895 1044.47   2
  -8   8  13-438.693 637.371   2
  -8   8  12 5177.46 1080.17   2
   8   8  -9-358.557 809.112   2
  -8   8   8 5426.22 1059.77   2
  -8   8   6 990.732 551.477   2
  -8   8   5-614.564 610.019   2
  -8   8   4-615.787 652.371   2
  -8   8   3 513.935 486.156   2
  -8   8   2 17267.7 1712.93   2
  -8   8   1-523.402 658.481   2
  -8   8  -1 994.340 516.234   2
  -8   8  -2 20290.0 1835.53   2
  -8   8  -3 1824.89 662.651   2
  -8   8  -4 198.669 458.552   2
  -8   8  -5 697.222 589.543   2
   0   9   0-315.518 577.150   2
   0   9  -1 13457.8 1508.96   2
   0   9  -2 1696.64 666.404   2
   0   9   3 1169.65 504.782   2
   0   9  -3 1880.81 664.263   2
   0   9   4 5197.73 1009.36   2
   0   9  -4 7034.08 1035.65   2
   0   9  -5 4511.26 875.357   2
   0   9   5 2691.85 798.245   2
   0   9  -6-566.442 494.445   2
   0   9   6-669.817 718.613   2
   0   9   7 12061.3 1617.05   2
   0   9  -7 11504.7 1145.40   2
   0   9  -8 20220.4 1470.48   2
   0   9   8 22911.0 2178.79   2
   0   9   9 28068.8 2451.83   2
   0   9  -9 30460.7 1703.12   2
   0   9 -10 3896.58 574.973   2
   0   9  10 2077.55 756.642   2
   0   9  11 452.883 649.543   2
   0   9  12 3733.04 1128.53   2
   0   9  13 1811.59 966.265   2
   0   9  14 2108.43 930.880   2
  -1   9  15 1257.48 815.998   2
  -1   9  14 1954.82 872.887   2
  -1   9  13 2159.90 879.284   2
  -1   9  12 2198.48 883.431   2
  -1   9  11 1599.40 756.729   2
  -1   9  10 4370.73 1095.90   2
  -1   9   9 12173.2 1621.22   2
   1   9  -9 4929.79 759.558   2
  -1   9   8 8593.40 1368.75   2
   1   9  -8 2406.35 510.997   2
  -1   9   7 4708.06 1105.39   2
   1   9  -7 3252.25 678.167   2
  -1   9   6 4604.51 1026.08   2
   1   9  -6 4657.83 815.199   2
  -1   9   5 2455.22 766.516   2
   1   9  -5 3478.39 808.480   2
  -1   9   4 2030.55 684.378   2
   1   9  -4 2373.40 675.428   2
   1   9  -3 1052.72 504.120   2
  -1   9   3 1032.88 590.335   2
   1   9  -2 2487.06 683.312   2
   1   9  -1-733.494 719.726   2
  -1   9  -1-4.56312 479.573   2
  -1   9  -2 3803.65 816.905   2
  -1   9  -3 1529.08 658.174   2
   1   9   3 1267.75 704.946   2
   1   9   4 2509.94 826.911   2
  -1   9  -4 2336.42 638.441   2
  -1   9  -5 1333.27 457.276   2
   1   9   5 1912.28 777.551   2
   1   9   6 4998.98 1115.94   2
  -1   9  -6 4420.98 799.187   2
  -1   9  -7 2124.29 534.923   2
   1   9   7 5236.08 1174.49   2
  -1   9  -8 5162.71 804.635   2
   1   9   8 11287.4 1738.63   2
   1   9   9 9919.42 1560.21   2
  -1   9  -9 5392.35 836.636   2
   1   9  10 4191.26 1033.95   2
  -1   9 -10 1586.20 532.979   2
   1   9  11 1403.43 771.174   2
   1   9  12 601.364 663.540   2
   1   9  13 1225.38 841.108   2
   1   9  14 1111.92 949.463   2
  -2   9  15-245.603 666.720   2
  -2   9  14 83.0806 610.835   2
  -2   9  13 1906.27 804.617   2
  -2   9  12 784.751 671.693   2
  -2   9  11 1587.28 739.963   2
  -2   9  10 8600.07 1371.83   2
  -2   9   9 8892.43 1226.76   2
   2   9  -9 7856.93 836.397   2
   2   9  -8 1693.60 433.335   2
  -2   9   8 3733.01 804.546   2
   2   9  -7 5487.07 919.873   2
  -2   9   7 3039.66 813.569   2
   2   9  -6 8891.79 1150.03   2
  -2   9   6 8445.98 1366.58   2
  -2   9   5 3389.89 925.299   2
   2   9  -5 3111.73 732.112   2
  -2   9   4 3443.04 889.667   2
   2   9  -4 2083.85 616.460   2
   2   9  -3 230.944 564.405   2
  -2   9   3 1311.35 665.329   2
   2   9  -2 1056.58 602.468   2
  -2   9   2 2036.44 715.215   2
   2   9  -1 3789.57 959.860   2
   2   9   2 1294.27 678.175   2
   2   9   3 745.018 563.869   2
  -2   9  -3 170.112 426.341   2
   2   9   4 3255.95 961.005   2
  -2   9  -4 3110.73 673.650   2
   2   9   5 3007.07 929.285   2
  -2   9  -5 3915.95 769.057   2
  -2   9  -6 8403.26 1068.26   2
   2   9   6 8671.64 1504.68   2
  -2   9  -7 1980.66 479.336   2
   2   9   7 4150.74 1046.31   2
  -2   9  -8 8164.53 1019.13   2
   2   9   8 8244.86 1501.78   2
   2   9   9 14786.1 1922.22   2
  -2   9  -9 17247.0 1340.95   2
  -2   9 -10 9578.54 1061.03   2
   2   9  10 11231.6 1772.03   2
   2   9  11 1402.29 870.532   2
   2   9  12-1398.85 1007.33   2
   2   9  13 240.894 660.902   2
   2   9  16 1686.93 1182.19   2
  -3   9  15 425.305 724.242   2
  -3   9  14-890.159 719.280   2
  -3   9  13 252.353 566.150   2
  -3   9  12 820.358 671.581   2
  -3   9  11-255.658 551.278   2
  -3   9  10 2893.60 849.556   2
  -3   9   9 1960.60 650.863   2
   3   9  -8 4068.71 790.969   2
   3   9  -7 353.813 468.411   2
  -3   9   6 262.380 577.893   2
   3   9  -6-85.0281 567.589   2
   3   9  -5 1316.05 557.768   2
  -3   9   5 2920.49 782.133   2
  -3   9   4 1261.94 625.678   2
   3   9  -4 785.519 570.221   2
   3   9  -3 1184.88 633.506   2
  -3   9   3 2171.70 726.081   2
  -3   9   2 1469.65 665.878   2
   3   9  -2 81.4022 623.923   2
  -3   9   1 767.643 430.745   2
  -3   9   0 12.0639 585.356   2
   3   9   1-89.9359 748.174   2
   3   9   2-87.6743 765.045   2
   3   9   3 919.948 658.106   2
   3   9   4 385.998 672.288   2
   3   9   5 2384.29 813.477   2
   3   9   6 273.762 817.550   2
   3   9   7-750.900 940.645   2
  -3   9  -7 51.2945 497.821   2
  -3   9  -8 2037.94 596.808   2
   3   9   8 1300.70 801.969   2
  -3   9  -9 1424.37 484.181   2
   3   9   9 2004.12 733.497   2
   3   9  10 1813.15 890.954   2
   3   9  11 511.257 711.604   2
   3   9  12 1120.79 756.816   2
   3   9  15-298.802 832.395   2
  -4   9  14 707.960 685.482   2
  -4   9  13-1054.97 741.685   2
  -4   9  12 393.659 567.969   2
  -4   9  11-58.9256 536.593   2
  -4   9  10 575.072 516.860   2
  -4   9   9 3857.28 1033.06   2
   4   9  -9 2627.38 637.535   2
  -4   9   8 8259.29 1274.97   2
   4   9  -8 6280.78 957.005   2
  -4   9   7 2541.90 721.449   2
   4   9  -7 1954.23 625.804   2
  -4   9   6 1091.13 515.408   2
   4   9  -6 978.828 569.981   2
   4   9  -5 673.335 580.307   2
  -4   9   5 528.125 427.436   2
  -4   9   4 556.797 410.672   2
  -9   4   4 2294.44 711.204   2
   4   9  -4 1025.84 647.398   2
  -4   9   3 385.030 478.802   2
  -9   4   3 1139.75 538.811   2
  -4   9   2 3487.14 797.799   2
  -4   9   1 1437.92 493.813   2
  -4   9   0 5161.38 829.512   2
  -4   9  -1 2876.71 727.096   2
  -4   9  -2 3036.83 695.279   2
  -4   9  -3 961.400 456.203   2
  -4   9  -4 838.654 435.451   2
   4   9   8 2280.33 929.917   2
   4   9   9-1632.94 1255.82   2
   4   9  10 1611.39 1016.09   2
   4   9  11 312.603 745.733   2
   4   9  14-962.765 1036.98   2
   4   9  15-1644.81 1159.64   2
  -5   9  14 263.890 651.108   2
  -5   9  13 968.020 708.458   2
  -5   9  12 1150.07 686.301   2
  -5   9  11 85.1948 518.865   2
  -9   5  10 5126.06 978.992   2
  -5   9  10 1078.05 635.535   2
  -9   5   9 1304.98 637.230   2
   5   9  -9 872.915 570.144   2
  -5   9   9 1110.69 603.897   2
  -9   5   8 2697.46 754.270   2
  -5   9   8 768.483 546.069   2
   5   9  -7-851.808 729.080   2
  -5   9   7-42.4845 544.870   2
  -9   5   7 682.291 477.026   2
   5   9  -6 750.589 603.225   2
  -5   9   6 1097.76 521.243   2
  -9   5   6 1646.42 607.772   2
   5   9  -5-99.5729 708.938   2
  -5   9   5 134.561 449.991   2
  -9   5   5 1173.32 558.749   2
  -9   5   4 1366.40 607.398   2
  -5   9   4 343.110 400.608   2
  -9   5   3 3532.80 787.933   2
  -5   9   3 1966.89 595.890   2
  -5   9   2 2762.62 671.462   2
  -9   5   2 3114.34 708.109   2
  -9   5   1 424.352 520.156   2
  -5   9   1 1816.74 604.565   2
  -9   5   0 838.744 510.292   2
  -5   9   0 3527.72 766.232   2
  -5   9  -1 1492.80 557.068   2
  -5   9  -2 2968.91 703.486   2
  -5   9  -3 2438.91 634.467   2
  -5   9  -4 78.5295 476.795   2
  -5   9  -5-259.987 566.484   2
  -5   9  -6 92.7813 532.259   2
  -5   9  -7-398.233 514.268   2
  -5   9  -8 1008.05 518.033   2
   5   9  10 1629.87 1042.68   2
   5   9  11-1296.02 1118.38   2
   5   9  13-967.327 969.631   2
   5   9  14-50.7751 869.508   2
   5   9  15-928.809 1129.08   2
  -9   6  12 6330.83 1154.36   2
  -6   9  12 4002.45 1000.14   2
  -6   9  11 3135.73 934.706   2
  -9   6  11 2633.63 800.964   2
  -6   9  10 756.344 631.445   2
  -9   6  10 711.187 561.560   2
  -9   6   9 451.387 448.554   2
  -6   9   9 787.034 575.257   2
   6   9  -9 98.4633 582.222   2
  -9   6   8 2509.79 720.068   2
   6   9  -8 2429.21 814.218   2
  -6   9   8 2359.61 742.826   2
  -9   6   7 468.181 472.009   2
   6   9  -7 423.492 637.542   2
  -6   9   7 565.404 478.373   2
  -6   9   6 207.385 469.335   2
  -9   6   6-743.557 563.701   2
  -6   9   5 762.701 528.530   2
  -9   6   5 628.836 422.087   2
  -9   6   4 1573.87 588.463   2
  -6   9   4 1237.05 548.875   2
  -6   9   3 1522.88 555.175   2
  -9   6   3 1988.57 635.319   2
  -9   6   2 6936.18 1069.44   2
  -6   9   2 7635.71 1134.80   2
  -9   6   1 3578.42 756.556   2
  -6   9   1 3696.83 814.928   2
  -6   9   0 282.773 443.579   2
  -9   6   0-574.820 581.043   2
  -9   6  -1 2894.27 691.399   2
  -6   9  -1 5137.38 959.127   2
  -6   9  -2 8810.85 1261.35   2
  -9   6  -2 8099.09 1165.27   2
  -6   9  -3 2670.15 732.104   2
  -6   9  -4 600.241 431.544   2
  -6   9  -5 168.385 515.909   2
  -6   9  -6-185.142 528.528   2
  -6   9  -7 1411.95 619.959   2
  -6   9  -8 3299.17 818.245   2
   6   9  12 1505.70 1046.91   2
   6   9  13 13.0984 907.037   2
   6   9  14-334.341 993.919   2
  -9   7  13 2002.43 842.324   2
  -9   7  12 2806.66 867.578   2
  -9   7  11 852.743 605.405   2
  -7   9  11 549.963 602.310   2
  -7   9  10 4377.55 1037.16   2
  -9   7  10 3015.45 822.467   2
   7   9  -9 633.440 731.302   2
  -7   9   9-193.722 580.373   2
  -9   7   9 0.35721 486.483   2
   7   9  -8 257.900 747.534   2
  -7   9   8 2572.22 795.383   2
  -9   7   8 1021.75 562.722   2
  -7   9   7-574.268 635.504   2
  -9   7   6-68.1571 523.893   2
  -7   9   6 638.294 537.972   2
  -7   9   5 838.219 583.543   2
  -9   7   5-116.437 522.821   2
  -9   7   4 401.145 467.645   2
  -7   9   4 3938.41 934.061   2
  -7   9   3 551.867 504.380   2
  -9   7   3-165.349 551.142   2
  -7   9   2 4983.17 980.756   2
  -9   7   2 2591.16 649.729   2
  -9   7   1 2390.13 641.178   2
  -7   9   1 5032.94 1046.99   2
  -9   7   0 10837.2 1372.05   2
  -7   9   0 15630.0 1698.03   2
  -7   9  -1 5145.16 1059.01   2
  -9   7  -1 3703.07 875.072   2
  -7   9  -2 3278.09 807.684   2
  -9   7  -2 4267.32 880.876   2
  -9   7  -3 235.935 447.414   2
  -7   9  -4 1636.94 627.135   2
  -7   9  -5 669.042 491.271   2
  -7   9  -6 859.377 556.463   2
  -7   9  -7 85.9761 463.416   2
   7   9  13-461.359 1010.21   2
   7   9  14 106.088 1011.13   2
  -8   9  14-205.653 738.470   2
  -9   8  10 4252.21 1016.99   2
  -8   9   9-887.113 785.269   2
   8   9  -9-826.975 892.516   2
  -9   8   8-928.513 730.049   2
  -8   9   8 178.140 555.178   2
  -8   9   7 2719.22 825.237   2
  -9   8   7 1601.78 659.130   2
  -8   9   6 2962.45 838.432   2
  -8   9   5 2311.03 773.980   2
  -8   9   4 11412.4 1517.76   2
  -9   8   4 6578.22 1091.87   2
  -8   9   3 5246.90 1040.93   2
  -9   8   3 1972.31 602.178   2
  -8   9   2 10687.6 1509.79   2
  -9   8   2 7054.90 1109.90   2
  -8   9   1 6549.15 1159.58   2
  -9   8   1 5579.15 1039.24   2
  -8   9   0 28170.7 2268.50   2
  -9   8   0 29794.3 2271.33   2
  -9   8  -1 6212.57 1053.17   2
  -8   9  -2 8092.61 1238.25   2
  -9   8  -2 8654.21 1200.97   2
  -9   8  -3 2494.36 761.079   2
  -8   9  -3 2291.83 686.942   2
  -9   8  -4 9565.92 1332.71   2
  -8   9  -4 8931.36 1302.39   2
  -8   9  -5 2081.16 731.642   2
  -8   9  -6 3532.70 904.054   2
   8   9  14 65.5499 1043.34   2
  -9   9  13 1335.36 825.261   2
  -9   9  12-105.826 610.229   2
  -9   9   7-106.328 567.840   2
  -9   9   6 126.595 523.617   2
  -9   9   5-697.860 700.315   2
  -9   9   4 1839.64 621.396   2
  -9   9   3 1383.75 676.958   2
  -9   9   1 9385.24 1427.11   2
  -9   9   0 38228.0 2798.72   2
  -9   9  -1 5540.31 992.423   2
  -9   9  -2 19349.8 1933.70   2
  -9   9  -3 3992.78 893.613   2
  -9   9  -4 5118.67 1079.39   2
  -9   9  -5 1306.43 704.895   2
   0  10   0 93635.3 4116.14   2
   0  10   1 43981.9 2830.48   2
   0  10  -1 49830.0 3071.78   2
   0  10   2 22419.6 2007.82   2
   0  10   3-363.220 772.043   2
   0  10   4 12978.7 1578.03   2
   0  10   5 640.493 575.418   2
   0  10   6 33239.9 2755.86   2
   0  10  -6 33229.6 2129.29   2
   0  10  -7 529.012 439.660   2
   0  10   7 1032.45 760.496   2
   0  10   8 37987.3 2970.99   2
   0  10  -8 36520.3 2089.11   2
   0  10  -9 3850.74 689.455   2
   0  10   9 2971.31 948.805   2
   0  10 -10 78.1517 434.057   2
   0  10  10 1064.35 783.532   2
   0  10  11 413.303 692.053   2
   0  10  12 2635.91 1114.35   2
   0  10  15 1513.47 1009.67   2
  -1  10  15 1760.38 952.893   2
  -1  10  12 2673.34 1018.00   2
  -1  10  11 2636.53 993.837   2
  -1  10  10-322.395 715.457   2
   1  10  -9 1440.91 543.432   2
  -1  10   9 5020.45 1240.01   2
  -1  10   8 19485.5 2160.39   2
   1  10  -8 9198.46 1055.45   2
  -1  10   7 13285.0 1834.54   2
   1  10  -7 10932.7 1262.43   2
  -1  10   6 5190.05 1185.31   2
   1  10  -6 8417.99 1226.04   2
  -1  10   5 7277.65 1248.23   2
   1  10  -5 6675.95 1075.20   2
  -1  10   4 9983.31 1459.17   2
  -1  10   3 7623.72 1263.43   2
  -1  10   2 28183.4 2320.12   2
   1  10  -1 19411.1 1885.78   2
  -1  10   1 20427.1 1987.34   2
   1  10   0 44999.9 2940.24   2
  -1  10   0 51399.8 3115.82   2
   1  10   1 17719.1 1936.45   2
  -1  10  -1 21877.5 1977.08   2
   1  10   2 26810.9 2492.34   2
  -1  10  -2 25425.5 2049.87   2
   1  10   3 7517.13 1403.02   2
   1  10   4 12977.4 1791.03   2
   1  10   5 9685.01 1634.26   2
   1  10   6 7080.68 1489.71   2
   1  10   7 14977.9 2069.82   2
  -1  10  -7 12663.2 1354.05   2
   1  10   8 18217.5 2119.68   2
  -1  10  -8 12473.6 1303.04   2
   1  10   9 4286.68 1131.53   2
  -1  10  -9 1418.99 570.131   2
  -1  10 -10-483.867 465.057   2
   1  10  10-556.347 724.343   2
   1  10  11 895.373 732.090   2
   1  10  14 2308.07 1155.45   2
   1  10  15 2859.88 1189.16   2
  -2  10  15 855.375 809.456   2
  -2  10  12 2359.38 902.996   2
  -2  10  11 3076.25 998.790   2
  -2  10  10 1086.36 717.176   2
  -2  10   9 9538.04 1503.24   2
   2  10  -9 6612.23 918.540   2
  -2  10   8 7144.93 1155.54   2
   2  10  -8 4659.84 814.694   2
   2  10  -7 25361.4 1909.57   2
  -2  10   7 17039.3 1900.82   2
   2  10  -6 7503.32 1198.21   2
  -2  10   6 5056.24 1022.90   2
  -2  10   5 12700.8 1633.32   2
  -2  10   4 4443.61 993.348   2
  -2  10   3 30846.7 2513.84   2
  -2  10   2 8325.55 1313.52   2
   2  10  -2 6865.19 1303.87   2
   2  10  -1 33190.0 2699.06   2
  -2  10   1 28547.8 2251.70   2
   2  10   0 32154.1 2720.91   2
  -2  10   0 25756.9 2043.53   2
  -2  10  -1 31296.4 2327.76   2
   2  10   1 29162.3 2636.25   2
   2  10   2 8070.49 1464.33   2
  -2  10  -2 9200.88 1253.95   2
  -2  10  -3 27687.8 1980.06   2
   2  10   3 28445.3 2700.75   2
  -2  10  -4 4885.29 942.449   2
   2  10   4 4603.55 1173.72   2
   2  10   5 15691.7 2067.63   2
   2  10   6 8807.64 1619.53   2
   2  10   7 21693.6 2485.09   2
   2  10   8 14843.9 2062.15   2
   2  10   9 12377.5 1963.48   2
  -2  10  -9 11430.1 1196.34   2
  -2  10 -10 811.318 526.730   2
   2  10  10 462.138 689.788   2
   2  10  11 1666.41 906.710   2
   2  10  13 1656.11 943.917   2
   2  10  14 153.819 754.608   2
   2  10  15 943.322 1021.03   2
  -3  10  15-759.391 812.772   2
  -3  10  12 1834.73 814.271   2
  -3  10  11 173.799 571.313   2
   3  10 -10-386.937 459.090   2
  -3  10  10 2266.21 874.742   2
   3  10  -9 1069.96 549.519   2
  -3  10   9 3606.48 963.101   2
  -3  10   8-1177.88 1074.26   2
   3  10  -8 6774.79 1051.37   2
   3  10  -7 7054.88 1197.53   2
   3  10  -6-742.054 698.140   2
  -3  10   5 11295.2 1518.14   2
  -3  10   4 20306.0 2022.70   2
  -3  10   3 18379.2 1923.87   2
  -3  10   2 32101.7 2394.62   2
   3  10  -2 27812.5 2576.38   2
  -3  10   1 9156.25 1318.11   2
   3  10  -1 6978.91 1372.68   2
  -3  10   0 1944.03 738.147   2
   3  10   0 2363.79 927.943   2
  -3  10  -1 6695.04 1020.01   2
   3  10   1 9386.78 1725.10   2
  -3  10  -2 29569.0 2165.06   2
   3  10   2 31375.7 3071.59   2
   3  10   3 17536.2 2301.06   2
  -3  10  -3 15269.5 1536.86   2
   3  10   4 20515.8 2545.29   2
  -3  10  -4 19609.1 1786.92   2
   3  10   5 15100.3 2156.33   2
  -3  10  -5 13087.8 1452.23   2
  -3  10  -6 1007.86 555.203   2
   3  10   6 264.216 735.658   2
   3  10   7 4366.21 1188.24   2
  -3  10  -7 2319.06 676.036   2
   3  10   8 3300.68 1009.67   2
   3  10   9 2494.46 1090.49   2
   3  10  10 1154.07 932.491   2
   3  10  13-153.622 861.170   2
   3  10  14-963.182 1007.05   2
   3  10  15-617.019 948.317   2
  -4  10  15-495.888 780.128   2
  -4  10  14 642.156 730.669   2
  -4  10  11-687.093 765.525   2
   4  10 -10 1863.59 541.291   2
  -4  10  10 8754.72 1431.95   2
   4  10  -9 1811.61 701.943   2
  -4  10   9 563.272 627.232   2
  -4  10   8 3641.08 1003.73   2
   4  10  -8 3263.90 873.900   2
  -4  10   7 1254.57 645.635   2
   4  10  -7-36.4496 602.632   2
  -4  10   6 11204.6 1435.88   2
  -4  10   5 3702.85 884.262   2
  -4  10   4 17365.8 1750.62   2
   4  10  -3 18562.5 2176.31   2
  -4  10   3 16668.6 1687.88   2
  -4  10   2 4044.61 852.126   2
   4  10  -2 6157.66 1401.45   2
  -4  10   1 13187.9 1578.82   2
   4  10  -1 12271.4 1947.97   2
  -4  10   0 16487.3 1676.50   2
   4  10   0 17834.9 2377.23   2
  -4  10  -1 11853.0 1422.80   2
   4  10   1 13512.5 2158.91   2
  -4  10  -2 5022.06 1000.92   2
   4  10   2 6506.47 1594.93   2
   4  10   3 20695.5 2622.46   2
  -4  10  -3 19367.5 1805.55   2
  -4  10  -4 18751.6 1754.30   2
   4  10   4 21193.0 2594.89   2
   4  10   5 3757.61 1255.77   2
  -4  10  -5 4106.58 850.549   2
  -4  10  -6 10193.7 1270.38   2
   4  10   6 9028.24 1664.73   2
  -4  10  -7 265.328 433.735   2
   4  10   8 1094.10 855.392   2
  -4  10  -8 2805.10 707.463   2
   4  10   9 604.796 867.761   2
  -4  10  -9 1451.32 640.818   2
   4  10  10 10199.1 1960.14   2
   4  10  12 73.5518 806.800   2
   4  10  13-375.787 915.091   2
   4  10  14-1224.24 1071.16   2
   4  10  15-1448.64 1202.88   2
  -5  10  14-8.58859 676.315   2
  -5  10  11 1807.59 793.449   2
  -5  10  10-376.269 642.712   2
  -5  10   9 890.266 614.889   2
   5  10  -9 1513.00 739.599   2
   5  10  -8 3499.54 866.478   2
  -5  10   8 5844.15 1130.07   2
 -10   5   7 5939.92 1071.78   2
  -5  10   7 2041.74 728.353   2
 -10   5   6 2006.05 771.077   2
  -5  10   6-448.707 575.619   2
   5  10  -5 3582.80 1094.88   2
 -10   5   5 5143.11 961.289   2
  -5  10   5 3044.02 821.703   2
   5  10  -4 3903.34 1175.46   2
 -10   5   4 6302.74 1069.86   2
  -5  10   4 3666.67 926.670   2
   5  10  -3 13153.3 2027.51   2
  -5  10   3 11866.9 1509.25   2
   5  10  -2 15482.0 2233.85   2
  -5  10   2 15887.6 1705.33   2
  -5  10   1 9582.48 1359.61   2
  -5  10   0 3736.68 944.151   2
  -5  10  -1 10514.6 1382.22   2
  -5  10  -2 16766.3 1790.78   2
  -5  10  -3 15056.1 1668.01   2
  -5  10  -4 5677.14 1064.65   2
  -5  10  -5 3171.50 805.827   2
  -5  10  -7 2263.05 697.511   2
   5  10   8 2890.35 1096.97   2
  -5  10  -8 4512.85 846.147   2
  -5  10  -9 3555.76 863.682   2
   5  10   9 2003.76 1106.44   2
   5  10  11 1018.79 1035.16   2
   5  10  12 2008.94 1123.74   2
   5  10  13 933.247 1013.58   2
   5  10  14-533.286 1041.87   2
  -6  10  14 2462.31 961.645   2
  -6  10  13 1198.28 793.069   2
 -10   6  10 11771.4 1506.45   2
  -6  10  10 11107.7 1579.25   2
  -6  10   9 1244.08 687.930   2
   6  10  -9 670.984 682.311   2
 -10   6   9 806.177 629.085   2
 -10   6   8 1622.63 672.865   2
  -6  10   8 982.620 617.510   2
 -10   6   7 2860.18 807.426   2
  -6  10   7 1665.52 758.471   2
 -10   6   6 17606.4 1703.42   2
   6  10  -6 13877.7 1894.93   2
  -6  10   6 13851.8 1762.73   2
   6  10  -5 95.1557 740.108   2
 -10   6   5 796.181 565.367   2
  -6  10   5-179.809 556.069   2
 -10   6   4 12128.7 1436.63   2
  -6  10   4 11572.7 1598.06   2
  -6  10   3 1783.53 750.012   2
 -10   6   3 2063.78 728.464   2
 -10   6   2 11133.0 1432.73   2
  -6  10   2 8827.20 1352.60   2
 -10   6   1 5732.64 1046.58   2
  -6  10   1 10157.8 1492.85   2
  -6  10   0 43525.3 2816.67   2
 -10   6   0 43847.8 2722.61   2
  -6  10  -1 9865.58 1454.29   2
  -6  10  -2 9368.77 1367.71   2
  -6  10  -3 1756.22 753.986   2
  -6  10  -4 10537.3 1404.22   2
  -6  10  -6 16137.4 1680.29   2
  -6  10  -7 2001.34 722.864   2
  -6  10  -8 2228.39 740.967   2
   6  10  10 9819.02 2073.27   2
   6  10  11 151.627 903.692   2
   6  10  12-739.703 1086.46   2
   6  10  13-306.094 1009.41   2
   6  10  14 1214.86 1120.38   2
  -7  10  13-258.570 707.063   2
  -7  10  12 7922.73 1424.24   2
  -7  10  11 3554.76 1047.27   2
 -10   7  11 494.148 634.288   2
 -10   7  10 1425.44 753.280   2
 -10   7   9 5122.51 1065.06   2
  -7  10   8 8494.27 1447.95   2
 -10   7   8 8863.01 1269.17   2
  -7  10   7 4626.27 1052.48   2
   7  10  -7 3922.06 1222.14   2
 -10   7   7 3573.29 844.245   2
   7  10  -6 1463.04 983.565   2
 -10   7   6 1212.39 641.220   2
  -7  10   6 2005.50 775.872   2
  -7  10   5 3218.15 915.406   2
 -10   7   5 3237.72 847.933   2
  -7  10   4 2623.91 878.793   2
 -10   7   4 646.767 552.403   2
  -7  10   3 7469.48 1357.55   2
 -10   7   3 2797.35 741.550   2
 -10   7   2 21590.7 1992.83   2
  -7  10   2 27591.7 2363.84   2
 -10   7   1 13986.9 1584.62   2
  -7  10   1 18941.8 1951.39   2
  -7  10   0 5835.42 1254.13   2
 -10   7   0 796.354 522.987   2
  -7  10  -1 18214.0 1939.79   2
 -10   7  -1 11586.7 1382.08   2
  -7  10  -2 21933.2 2112.08   2
 -10   7  -2 21834.7 2021.21   2
  -7  10  -3 2296.41 668.479   2
  -7  10  -4-429.425 691.746   2
  -7  10  -5 1841.35 655.141   2
  -7  10  -6 1432.82 673.844   2
  -7  10  -7 6027.56 1100.60   2
   7  10  12 4777.19 1687.01   2
   7  10  13 156.198 1083.49   2
 -10   8  13 2258.34 971.414   2
 -10   8  12 2262.72 919.362   2
  -8  10  11 1444.44 887.263   2
  -8  10  10 5356.77 1237.69   2
   8  10  -8 0.50291 870.582   2
 -10   8   7 9229.69 1369.20   2
   8  10  -7 7531.15 1629.93   2
  -8  10   6 3083.36 955.592   2
 -10   8   6 1008.40 631.245   2
  -8  10   5 8720.04 1399.32   2
 -10   8   5 6524.86 1144.68   2
  -8  10   4 5892.19 1252.13   2
 -10   8   4 2345.66 777.439   2
 -10   8   3 3039.05 816.066   2
  -8  10   3 8996.52 1458.48   2
  -8  10   2 17502.6 1911.41   2
 -10   8   2 12499.2 1533.00   2
  -8  10   1 21142.1 2209.99   2
 -10   8   1 20925.2 2065.52   2
 -10   8   0 56626.9 3300.48   2
  -8  10   0 52604.7 3319.38   2
  -8  10  -1 19272.2 1980.25   2
 -10   8  -1 14632.6 1682.06   2
 -10   8  -2 15351.4 1753.09   2
  -8  10  -3 3659.25 901.359   2
 -10   8  -3 3665.93 885.925   2
  -8  10  -4 2636.95 809.338   2
  -8  10  -5 7546.61 1203.46   2
  -8  10  -6 2720.32 858.872   2
  -8  10  -7 13477.7 1655.82   2
   8  10  13 772.423 1150.35   2
  -9  10  12 2066.10 941.110   2
 -10   9  12 3926.18 1114.84   2
  -9  10  11 764.925 714.819   2
 -10   9  11 2496.72 921.953   2
 -10   9  10-187.667 665.606   2
  -9  10   9 789.394 644.673   2
   9  10  -9 975.678 975.111   2
 -10   9   9 1469.79 726.088   2
  -9  10   8 4533.38 1138.73   2
   9  10  -8 4135.30 1406.58   2
 -10   9   8 3456.15 945.084   2
  -9  10   7 2275.50 868.749   2
 -10   9   3 2401.29 796.662   2
  -9  10   2 8999.17 1355.50   2
 -10   9   2 11599.0 1553.83   2
 -10   9   1 1721.02 605.739   2
  -9  10   0 4831.61 965.905   2
 -10   9   0 6235.02 1135.93   2
  -9  10  -1 2510.64 772.631   2
 -10   9  -1 3982.40 919.169   2
 -10   9  -2 14268.2 1771.37   2
  -9  10  -2 13372.7 1722.04   2
  -9  10  -3 2532.63 831.584   2
 -10   9  -3 3128.33 932.625   2
 -10   9  -4 2730.90 966.530   2
  -9  10  -4 687.980 608.365   2
  -9  10  -5 3140.02 929.043   2
 -10  10  11 835.923 780.915   2
 -10  10  10 13080.5 1765.65   2
  10  10  -9-101.702 1086.58   2
 -10  10   9-149.840 700.845   2
 -10  10   8 3506.18 1031.69   2
 -10  10   7 548.477 690.350   2
 -10  10   6 10863.4 1684.99   2
 -10  10   5 630.658 660.643   2
 -10  10   4 13947.7 1854.57   2
 -10  10   3 1345.39 746.150   2
   0  11   0-267.407 689.929   2
   0  11   1 1418.22 740.259   2
   0  11  -1 1666.57 828.590   2
   0  11   2 2819.67 1027.01   2
   0  11  -2 3390.86 1094.98   2
   0  11   3 3360.50 1021.71   2
   0  11  -3 4571.16 1124.91   2
   0  11  -4 5604.42 1165.67   2
   0  11   4 3559.34 1086.80   2
   0  11  -5 3082.22 846.049   2
   0  11   5 1392.71 767.301   2
   0  11   6 6059.98 1301.43   2
   0  11  -6 5265.83 918.206   2
   0  11   7 8817.97 1466.54   2
   0  11   8 14801.2 2065.97   2
   0  11   9 646.554 707.947   2
   0  11  10 1024.76 827.253   2
   0  11 -10 757.044 486.320   2
   0  11  12 548.234 824.724   2
   0  11  13 1567.08 991.273   2
   0  11  14 3630.31 1274.93   2
  -1  11  14 3451.32 1159.59   2
  -1  11  13 1168.76 892.941   2
  -1  11  12 314.942 684.879   2
   1  11 -10 1328.06 618.312   2
  -1  11  10 2060.92 964.221   2
  -1  11   9 2150.72 1008.29   2
   1  11  -9 792.502 551.375   2
  -1  11   8 5851.53 1411.33   2
  -1  11   7 8293.41 1476.16   2
  -1  11   6 5804.64 1305.87   2
   1  11  -6 10098.2 1412.48   2
   1  11  -5 3157.29 901.404   2
  -1  11   5 2280.27 902.203   2
  -1  11   4 2119.31 892.079   2
   1  11  -4 2804.23 954.727   2
   1  11  -3 711.268 606.400   2
  -1  11   3 771.349 610.113   2
   1  11  -2 21.7016 590.685   2
  -1  11   2 333.895 610.655   2
   1  11  -1 429.089 557.051   2
  -1  11   1 968.359 703.990   2
   1  11   0 1289.44 753.564   2
  -1  11   0 2452.04 970.874   2
   1  11   1 953.806 658.910   2
  -1  11  -1 2111.55 828.032   2
  -1  11  -2 577.034 602.016   2
   1  11   2-331.058 752.767   2
  -1  11  -3 2521.54 845.796   2
   1  11   3 1043.54 685.401   2
  -1  11  -4 1149.38 636.768   2
   1  11   4 974.287 690.419   2
   1  11   5 2617.66 992.803   2
  -1  11  -5 2271.78 743.914   2
   1  11   6 5529.28 1342.94   2
  -1  11  -6 3942.71 893.576   2
   1  11   7 11385.7 1747.65   2
  -1  11  -7 9550.59 1304.84   2
   1  11   8 2926.19 1045.70   2
   1  11   9 588.918 657.796   2
  -1  11 -10-195.368 527.516   2
   1  11  12 106.401 759.784   2
   1  11  13 1264.08 965.658   2
   1  11  14 2394.05 1228.46   2
  -2  11  14 279.936 768.792   2
  -2  11  13 48.2972 658.006   2
  -2  11  12 1161.52 806.378   2
   2  11 -10 2411.15 692.738   2
  -2  11   9 2472.96 938.010   2
   2  11  -9 1041.74 583.863   2
  -2  11   8 3702.04 997.122   2
  -2  11   7 8445.32 1393.21   2
   2  11  -6 14587.8 1717.58   2
  -2  11   6 9568.87 1558.49   2
  -2  11   5 6608.84 1307.35   2
   2  11  -5 7975.88 1337.22   2
   2  11  -4 27.7457 628.124   2
  -2  11   4 766.102 671.745   2
   2  11  -3 1594.40 717.438   2
  -2  11   3 2419.64 889.495   2
   2  11  -2-529.699 746.076   2
  -2  11   2 301.588 506.975   2
  -2  11   1 650.613 624.541   2
   2  11  -1-458.875 745.489   2
  -2  11   0 3116.96 950.412   2
   2  11   0 2128.84 1010.92   2
   2  11   1-228.710 743.287   2
  -2  11  -1 462.548 524.728   2
  -2  11  -2-543.269 604.713   2
   2  11   2 311.614 661.351   2
  -2  11  -3 1948.88 683.560   2
   2  11   3 2329.69 959.883   2
   2  11   4 155.879 750.141   2
  -2  11  -4 1.83652 500.579   2
   2  11   5 8206.83 1654.94   2
  -2  11  -5 8603.29 1277.81   2
   2  11   6 12554.1 1991.90   2
  -2  11  -6 11178.4 1401.59   2
   2  11   7 16852.7 2297.98   2
  -2  11  -7 12421.7 1390.99   2
   2  11   8 1497.56 865.044   2
  -2  11  -8 746.512 528.530   2
   2  11   9 630.711 740.768   2
   2  11  11 1926.40 1000.63   2
   2  11  12 539.495 807.256   2
   2  11  13 568.676 850.362   2
   2  11  14 149.202 859.286   2
  -3  11  14-785.498 803.725   2
  -3  11  13-598.821 806.922   2
  -3  11  12 156.532 676.238   2
   3  11 -10 401.212 528.753   2
   3  11  -9-719.832 624.127   2
  -3  11   9 311.657 591.761   2
  -3  11   8 4454.54 1088.16   2
  -3  11   6 615.603 838.417   2
   3  11  -6 2468.65 840.945   2
  -3  11   4 860.402 599.541   2
   3  11  -4 328.926 758.370   2
  -3  11   3-886.433 786.821   2
   3  11  -3-1324.18 1074.27   2
  -3  11   2 3043.15 872.940   2
   3  11  -2 2297.47 942.878   2
  -3  11   1 1605.02 664.315   2
   3  11  -1 988.096 818.256   2
  -3  11   0 2130.20 686.516   2
   3  11   0 2679.67 1089.11   2
   3  11   1 1161.37 825.402   2
  -3  11  -1 937.048 511.084   2
   3  11   2 2352.55 987.452   2
  -3  11  -2 2043.82 694.157   2
   3  11   3-898.650 981.586   2
  -3  11  -3-736.094 633.383   2
   3  11   4 1764.03 925.913   2
  -3  11  -4 2240.43 710.313   2
  -3  11  -5-393.191 598.930   2
   3  11   5-819.393 939.727   2
  -3  11  -6 2635.40 719.415   2
   3  11   6 5017.48 1316.81   2
   3  11   7 3283.14 1250.20   2
   3  11   8 3279.61 1095.09   2
  -3  11  -8 1061.51 567.933   2
  -3  11 -10 2122.63 707.369   2
   3  11  11 516.393 857.410   2
   3  11  12 2611.07 1246.66   2
   3  11  13-925.674 954.601   2
   3  11  14-938.606 982.486   2
  -4  11  14-603.667 782.303   2
  -4  11  13-304.655 733.508   2
  -4  11  12 634.560 698.223   2
   4  11  -9 593.342 590.812   2
  -4  11   9-250.474 724.537   2
  -4  11   8 3140.89 936.720   2
  -4  11   7 1765.94 730.017   2
  -4  11   6 320.668 499.891   2
  -4  11   5 196.296 526.745   2
  -4  11   4-233.150 680.029   2
   4  11  -4 647.317 798.788   2
   4  11  -3 1329.56 825.090   2
  -4  11   3-171.945 704.102   2
   4  11  -2-363.758 815.996   2
  -4  11   2-1088.31 846.298   2
   4  11  -1 1452.39 940.030   2
  -4  11   1 1085.65 550.980   2
  -4  11   0 2485.45 729.955   2
   4  11   0 2762.95 1158.94   2
   4  11   1 442.127 788.379   2
  -4  11  -1 1089.92 552.748   2
   4  11   2 28.4997 850.057   2
  -4  11  -2-16.4717 593.200   2
  -4  11  -3 2004.21 701.718   2
   4  11   3 1641.94 1022.38   2
  -4  11  -4 1756.53 646.757   2
   4  11   4 872.750 814.538   2
   4  11   5 677.254 809.532   2
  -4  11  -5 13.5426 605.521   2
   4  11   6-1528.84 1254.91   2
  -4  11  -7 313.315 535.653   2
   4  11   7 894.019 831.477   2
  -4  11  -8 1812.17 718.498   2
  -4  11  -9 466.267 530.446   2
   4  11  10-866.701 1034.27   2
  -4  11 -10 1746.02 727.068   2
   4  11  11-432.834 961.456   2
   4  11  12 975.622 1032.76   2
   4  11  13-794.310 1060.46   2
   4  11  14-1167.81 1127.28   2
  -5  11  13 54.0042 676.414   2
  -5  11  12 1592.46 841.755   2
  -5  11  11-243.858 695.462   2
  -5  11   8-791.926 718.018   2
   5  11  -7-144.977 730.515   2
  -5  11   7 832.264 563.798   2
   5  11  -6-1182.75 978.284   2
  -5  11   6-128.378 609.990   2
   5  11  -5-591.369 803.927   2
  -5  11   5-666.653 662.423   2
   5  11  -4-27.4651 797.677   2
  -5  11   4-338.905 707.506   2
   5  11  -3-21.2112 917.451   2
  -5  11   3-345.537 666.250   2
   5  11  -2 4894.21 1421.66   2
  -5  11   2 6475.54 1150.42   2
  -5  11   1 1597.38 608.584   2
   5  11  -1 1359.39 890.760   2
   5  11   0 361.791 835.082   2
  -5  11   0 348.490 607.303   2
   5  11   1 1376.01 961.840   2
  -5  11  -1 2073.09 694.837   2
   5  11   2 5317.47 1514.76   2
  -5  11  -2 6820.54 1157.93   2
   5  11   3 105.459 962.147   2
  -5  11  -3-353.393 622.062   2
   5  11   4-797.643 1151.19   2
  -5  11  -4 332.984 461.003   2
   5  11   6-1614.88 1313.31   2
  -5  11  -7 564.258 510.192   2
  -5  11  -8 406.647 513.818   2
  -5  11  -9 1678.24 717.686   2
   5  11   9-441.259 989.498   2
   5  11  10 878.226 945.749   2
   5  11  11-130.929 963.587   2
   5  11  12-219.712 1013.00   2
   5  11  13-132.778 975.186   2
  -6  11  13 1525.15 922.525   2
  -6  11  12 5399.54 1296.70   2
  -6  11  11-61.1067 624.935   2
  -6  11  10 868.927 766.591   2
   6  11  -8 1978.37 891.230   2
   6  11  -7-1612.24 1045.97   2
   6  11  -6 220.486 746.573   2
 -11   6   6 1440.59 714.524   2
  -6  11   6-82.8332 627.033   2
 -11   6   5 1654.54 732.610   2
   6  11  -5 233.583 760.593   2
  -6  11   5 282.684 569.844   2
   6  11  -4-90.0081 985.937   2
 -11   6   4 2165.84 829.377   2
  -6  11   4 277.393 592.525   2
   6  11  -3 3318.61 1255.77   2
  -6  11   3 4191.56 973.749   2
   6  11  -2 8945.35 2081.64   2
  -6  11   2 6324.23 1103.89   2
  -6  11   1 4473.26 970.882   2
  -6  11   0 6228.40 1107.12   2
  -6  11  -1 4810.08 1054.03   2
  -6  11  -2 13104.1 1676.41   2
  -6  11  -3 9480.66 1413.36   2
  -6  11  -4 559.404 534.150   2
  -6  11  -6-393.547 651.775   2
  -6  11  -7-682.096 657.063   2
   6  11   8 3954.33 1541.10   2
  -6  11  -8 3855.98 970.544   2
   6  11   9 3945.88 1503.31   2
  -6  11  -9 5559.54 1136.43   2
   6  11  10 53.8755 920.679   2
   6  11  11-1249.27 1256.16   2
   6  11  12 2780.10 1386.21   2
   6  11  13 1088.71 1081.51   2
  -7  11  13 168.354 765.002   2
  -7  11  12 3182.64 1126.75   2
  -7  11  11 5500.89 1295.25   2
  -7  11  10 2819.52 1001.98   2
  -7  11   9 442.407 661.786   2
   7  11  -9-844.794 851.256   2
  -7  11   8 1672.89 829.039   2
   7  11  -8 1102.82 950.871   2
 -11   7   7 2078.29 790.176   2
   7  11  -7-119.629 925.050   2
   7  11  -6-802.537 999.786   2
 -11   7   6-264.786 591.366   2
   7  11  -5 697.144 879.338   2
  -7  11   5 1372.30 719.657   2
 -11   7   5 1039.06 625.355   2
 -11   7   4 2887.41 890.155   2
   7  11  -4 1656.50 1135.71   2
  -7  11   4 2326.67 860.287   2
  -7  11   3 2530.33 846.788   2
 -11   7   3 2337.61 850.734   2
  -7  11   2 14963.2 1867.59   2
 -11   7   2 15664.4 1754.76   2
  -7  11   1 11716.5 1647.07   2
 -11   7   1 4851.72 1007.67   2
  -7  11   0 19594.3 2091.47   2
  -7  11  -1 17538.2 2043.00   2
  -7  11  -2 22307.6 2287.40   2
  -7  11  -3 708.565 595.973   2
  -7  11  -5-538.698 725.529   2
  -7  11  -6-616.585 654.001   2
  -7  11  -7 1733.37 768.164   2
  -7  11  -8 2129.31 860.315   2
   7  11  10 2185.02 1357.42   2
   7  11  11 4359.86 1661.76   2
   7  11  12 1349.54 1374.39   2
   7  11  13-274.354 1109.00   2
  -8  11  12-1593.96 934.865   2
 -11   8  11 367.589 723.279   2
  -8  11  11-180.042 791.965   2
 -11   8  10 5107.18 1175.53   2
  -8  11  10 6340.79 1348.43   2
  -8  11   9 3475.91 1073.84   2
 -11   8   9 1696.63 750.114   2
   8  11  -9 657.500 905.025   2
  -8  11   8 736.477 697.029   2
   8  11  -7-1145.51 1153.97   2
  -8  11   7 2726.36 1010.28   2
  -8  11   6 3428.11 1034.95   2
   8  11  -6 2254.04 1242.43   2
 -11   8   2 3408.95 934.321   2
  -8  11   1 9723.82 1582.88   2
 -11   8   1 1851.53 742.679   2
 -11   8   0 18977.5 2131.52   2
  -8  11   0 22324.6 2363.52   2
  -8  11  -1 1851.26 814.604   2
 -11   8  -1 3334.90 1005.42   2
  -8  11  -2 2025.90 700.147   2
  -8  11  -3 2535.21 834.914   2
  -8  11  -4 2271.55 765.150   2
  -8  11  -5 306.266 550.591   2
  -8  11  -6 2717.64 918.637   2
   8  11  11 1710.15 1384.43   2
   8  11  12 1024.03 1306.34   2
 -11   9  11 1244.53 802.583   2
 -11   9  10 2031.26 895.046   2
  -9  11  10 745.648 732.989   2
  -9  11   9-1459.92 926.233   2
   9  11  -9 357.744 975.597   2
 -11   9   9-369.338 668.353   2
  -9  11   8 1564.11 878.434   2
   9  11  -8-505.216 1131.46   2
 -11   9   8 1341.70 706.200   2
   9  11  -7 720.101 1123.41   2
 -11   9   7 600.787 608.093   2
  -9  11   7 175.434 616.475   2
 -11   9   6 1558.64 731.860   2
  -9  11   6 3635.38 1116.04   2
 -11   9   5 32.7718 589.227   2
  -9  11   5-15.4369 604.041   2
  -9  11   4-406.905 609.723   2
 -11   9   4-75.7749 574.182   2
 -11   9   3-650.308 689.723   2
  -9  11   2 967.880 658.841   2
 -11   9   2 1624.06 745.362   2
  -9  11   1 543.853 589.188   2
  -9  11  -6 8369.95 1491.97   2
 -10  11  11-762.410 799.568   2
 -11  10  11 272.736 707.871   2
 -10  11  10-447.714 788.183   2
 -11  10  10 859.540 760.642   2
  10  11  -9 459.377 1049.50   2
 -11  10   9 2577.22 996.033   2
 -10  11   9 2334.76 974.807   2
  10  11  -8 3170.61 1438.98   2
 -10  11   8 2214.02 927.555   2
 -11  10   8 4634.26 1187.79   2
 -11  10   7 1347.73 761.086   2
 -11  10   6 823.163 718.448   2
 -11  10   5 2922.37 994.596   2
 -11  10   4 1318.62 762.165   2
 -11  10   3 3079.44 985.198   2
 -10  11   3 1756.25 816.829   2
 -10  11   2 3661.13 1063.21   2
 -11  10   2 5807.26 1285.03   2
 -10  11   1 590.160 691.957   2
 -11  10   1 2508.81 946.325   2
 -10  11   0 2653.84 871.982   2
 -11  10   0 4416.21 1140.38   2
 -11  10  -1 2207.76 924.829   2
 -10  11  -1 1520.37 774.257   2
 -11  10  -2 6345.00 1344.79   2
 -10  11  -2 5318.57 1226.25   2
 -11  10  -3 3904.94 1124.08   2
 -10  11  -3 2940.77 954.057   2
 -10  11  -4 2799.86 974.025   2
 -10  11  -5 6822.93 1389.84   2
 -11  11  10 154.062 736.439   2
 -11  11   9-87.1745 690.732   2
  11  11  -8 1562.25 1433.27   2
 -11  11   8 951.179 805.953   2
 -11  11   7 1565.05 847.698   2
 -11  11   6-857.932 781.706   2
 -11  11   5-441.889 689.644   2
 -11  11   4-193.874 683.869   2
 -11  11   3 388.268 619.857   2
 -11  11   2 3814.00 1108.71   2
 -11  11   1 1609.88 836.975   2
 -11  11   0 4209.57 1129.42   2
 -11  11  -1 2048.64 919.475   2
 -11  11  -2 4247.60 1186.90   2
 -11  11  -3 2821.53 1073.04   2
 -11  11  -4 3948.94 1227.87   2
   0  12   0 15331.9 1729.12   2
   0  12   1 38743.9 3032.54   2
   0  12  -1 38759.9 2965.17   2
   0  12   2 14304.2 1786.79   2
   0  12  -2 13868.8 1680.10   2
   0  12   3 23116.1 2467.50   2
   0  12  -3 24438.6 2220.81   2
   0  12  -4 1404.66 678.007   2
   0  12   4 1439.26 728.709   2
   0  12   5 30133.1 2954.62   2
   0  12  -5 36429.3 2590.51   2
   0  12   6 3516.82 1260.94   2
   0  12  -6 6174.65 1242.95   2
   0  12   7 35849.8 3437.44   2
   0  12  -7 29923.3 2284.69   2
   0  12  -8-322.132 601.076   2
   0  12  -9 5439.19 1057.39   2
   0  12  10 3547.10 1316.93   2
   0  12  11 122.173 785.203   2
   0  12  12 167.128 782.115   2
   0  12  13 4384.74 1373.39   2
   0  12  14 1023.30 928.872   2
  -1  12  14 1311.76 938.644   2
  -1  12  13 1036.28 1042.66   2
  -1  12  12 869.282 810.070   2
  -1  12  11 115.588 705.054   2
  -1  12  10 2500.25 1087.03   2
   1  12  -9 676.418 644.287   2
   1  12  -8 730.257 581.666   2
  -1  12   7 13347.3 2219.22   2
   1  12  -7 7848.30 1256.49   2
  -1  12   6 16207.5 2205.88   2
   1  12  -6 22275.4 2083.54   2
  -1  12   5 10423.8 1789.15   2
   1  12  -5 14948.3 1782.27   2
  -1  12   4 10269.5 1606.12   2
   1  12  -4 8119.43 1345.50   2
   1  12  -3 15076.7 1824.15   2
  -1  12   3 16533.8 2045.58   2
   1  12  -2 11056.0 1571.98   2
  -1  12   2 15062.5 1878.49   2
   1  12  -1 31391.3 2742.15   2
  -1  12   1 38238.3 3036.37   2
   1  12   0 31652.7 2750.75   2
  -1  12   0 37677.0 2904.47   2
   1  12   1 31046.0 2780.25   2
  -1  12  -1 33663.1 2631.73   2
   1  12   2 9567.49 1612.84   2
  -1  12  -2 13588.9 1608.32   2
  -1  12  -3 16768.7 1871.25   2
   1  12   3 13747.0 1969.13   2
  -1  12  -4 16813.9 1800.96   2
   1  12   4 10182.5 1797.63   2
   1  12   5 8868.34 1696.76   2
  -1  12  -5 14103.7 1748.76   2
   1  12   6 14473.2 2050.61   2
  -1  12  -6 15736.6 1708.13   2
   1  12   7 10950.9 1889.29   2
  -1  12  -7 8930.12 1385.64   2
  -1  12  -8 2129.80 793.048   2
   1  12   9 1499.22 936.109   2
  -1  12  -9 1876.77 763.464   2
  -1  12 -10 263.507 560.629   2
   1  12  10 1990.15 1063.10   2
   1  12  11-751.207 940.670   2
   1  12  12 432.594 876.373   2
   1  12  13 1259.66 1130.79   2
   1  12  14 1199.75 1062.06   2
  -2  12  13-1003.60 850.890   2
  -2  12  12 1996.02 924.926   2
  -2  12  11 1830.11 949.697   2
  -2  12  10 1099.44 796.005   2
   2  12  -8 1766.37 688.795   2
   2  12  -7 3912.29 1042.75   2
  -2  12   7 96.8431 688.128   2
   2  12  -6 19022.5 1961.49   2
  -2  12   6 8489.74 1409.78   2
   2  12  -5 2355.15 874.877   2
  -2  12   5 130.739 993.080   2
   2  12  -4 19597.7 2109.61   2
  -2  12   4 20037.5 2168.88   2
   2  12  -3 8242.64 1388.81   2
  -2  12   3 10540.5 1558.08   2
   2  12  -2 27738.0 2713.94   2
  -2  12   2 35862.8 2844.09   2
   2  12  -1 11430.5 1771.04   2
  -2  12   1 15406.6 1811.03   2
   2  12   0 14042.3 2068.07   2
  -2  12   0 18469.0 2006.22   2
   2  12   1 14253.9 2207.08   2
  -2  12  -1 18085.2 1922.56   2
   2  12   2 38859.0 3518.50   2
  -2  12  -2 41717.0 2842.52   2
   2  12   3 16602.5 2436.54   2
  -2  12  -3 17244.0 1778.67   2
   2  12   4 25842.8 3019.72   2
  -2  12  -4 27444.6 2318.92   2
   2  12   5 4516.51 1487.42   2
  -2  12  -5 4623.59 1063.38   2
   2  12   6 13838.4 2244.48   2
  -2  12  -6 14006.0 1669.72   2
  -2  12  -7 3.97344 582.962   2
  -2  12  -8 4077.47 972.814   2
   2  12   9-115.480 781.510   2
  -2  12  -9-1170.63 722.030   2
  -2  12 -10 865.385 596.220   2
   2  12  10 687.680 835.849   2
  -2  12 -11 955.665 652.770   2
   2  12  11 301.523 806.841   2
   2  12  12 1680.51 1045.55   2
   2  12  13-801.939 1061.31   2
  -3  12  13-857.433 876.448   2
  -3  12  11-174.861 689.312   2
  -3  12  10 2449.61 963.936   2
  -3  12   9 702.611 645.691   2
   3  12  -8 181.141 624.745   2
   3  12  -7 1661.79 824.908   2
   3  12  -6 7107.65 1368.72   2
  -3  12   6 2176.06 692.740   2
  -3  12   5 3819.50 875.229   2
   3  12  -5 4834.33 1108.98   2
   3  12  -4 14698.9 1843.44   2
  -3  12   4 16641.3 1986.07   2
   3  12  -3 14196.1 2000.83   2
  -3  12   3 15958.9 1897.74   2
   3  12  -2 16103.2 2261.67   2
  -3  12   2 14725.2 1809.97   2
   3  12  -1 24625.1 2783.71   2
  -3  12   1 23211.0 2200.55   2
   3  12   0 32922.7 3280.17   2
  -3  12   0 32989.0 2569.66   2
   3  12   1 22793.6 2762.58   2
  -3  12  -1 23295.1 2159.18   2
   3  12   2 16325.3 2410.04   2
  -3  12  -2 17004.7 1865.16   2
   3  12   3 20260.4 2705.38   2
  -3  12  -3 18682.9 1880.63   2
   3  12   4 21844.2 2798.69   2
  -3  12  -4 21292.2 2043.57   2
   3  12   5 13636.5 2241.33   2
  -3  12  -5 12579.3 1604.37   2
   3  12   6 10022.8 1984.17   2
  -3  12  -6 6616.98 1199.39   2
  -3  12  -7-338.313 646.182   2
   3  12   8-499.089 943.520   2
  -3  12  -9 657.717 556.698   2
   3  12   9 1356.07 1043.85   2
   3  12  10 2254.59 1141.34   2
  -3  12 -10 2781.75 781.269   2
   3  12  11 2005.17 1139.90   2
   3  12  12-1305.62 1107.58   2
   3  12  13-405.478 953.011   2
  -4  12  13-285.197 760.809   2
  -4  12  12-793.957 807.923   2
  -4  12  11 250.601 661.288   2
  -4  12  10-1076.81 864.466   2
  -4  12   9 741.608 715.951   2
   4  12  -8-65.1432 676.000   2
   4  12  -7 2012.46 898.466   2
  -4  12   6 1973.52 848.324   2
   4  12  -6 951.045 750.694   2
   4  12  -5 7003.36 1388.30   2
  -4  12   5 8429.24 1407.44   2
   4  12  -4 9615.79 1707.52   2
  -4  12   4 7044.00 1301.97   2
   4  12  -3 19956.5 2469.91   2
  -4  12   3 14595.8 1729.97   2
   4  12  -2 23496.7 2697.95   2
  -4  12   2 19607.1 2074.37   2
  -4  12   1 10160.1 1485.51   2
   4  12  -1 12841.5 2132.03   2
  -4  12   0 3379.23 912.724   2
   4  12   0 6771.20 1732.04   2
  -4  12  -1 9994.15 1406.13   2
   4  12   1 18273.0 2633.58   2
  -4  12  -2 25487.4 2277.61   2
   4  12   2 28115.9 3287.08   2
  -4  12  -3 24449.1 2250.99   2
   4  12   3 22561.2 3021.52   2
   4  12   4 13558.6 2412.89   2
  -4  12  -4 14399.2 1738.58   2
  -4  12  -5 11374.1 1579.76   2
   4  12   5 11118.9 2127.19   2
  -4  12  -6 2316.59 846.796   2
  -4  12  -7 340.633 572.799   2
  -4  12  -8-335.555 687.412   2
   4  12   8 581.222 829.602   2
   4  12   9 1636.53 1058.53   2
  -4  12  -9 1196.15 674.474   2
   4  12  10 268.718 903.250   2
  -4  12 -10 1237.37 727.870   2
   4  12  11 1362.80 1057.70   2
   4  12  12-561.258 1087.35   2
   4  12  13 107.827 942.498   2
  -5  12  13 1041.32 869.260   2
  -5  12  12 434.942 735.154   2
  -5  12  11 285.466 676.304   2
  -5  12  10 2282.70 939.083   2
  -5  12   9 302.316 623.936   2
   5  12  -9 700.013 740.463   2
  -5  12   8-359.879 702.157   2
   5  12  -8-341.891 823.855   2
   5  12  -7 697.891 778.085   2
   5  12  -6 124.219 755.734   2
   5  12  -5-165.260 941.448   2
   5  12  -4 9758.60 1803.80   2
  -5  12   4 8103.78 1387.13   2
  -5  12   3 6246.22 1210.74   2
   5  12  -3 9220.37 1819.80   2
  -5  12   2-1033.96 1015.08   2
   5  12  -2 5539.00 1605.59   2
  -5  12   1 11005.5 1567.11   2
   5  12  -1 17178.2 2745.79   2
  -5  12   0 40127.1 2969.94   2
   5  12   0 41708.8 4223.15   2
   5  12   1 18927.3 2961.22   2
  -5  12  -1 17250.3 2034.79   2
   5  12   2 10933.6 2264.00   2
  -5  12  -2 7849.30 1414.60   2
  -5  12  -3 14929.2 1839.75   2
   5  12   3 15114.1 2624.24   2
  -5  12  -4 12646.2 1690.80   2
   5  12   4 12188.5 2344.20   2
  -5  12  -5 1544.93 760.924   2
  -5  12  -6-449.285 695.274   2
   5  12   7 522.355 951.861   2
   5  12   8 906.551 1033.23   2
  -5  12  -8-78.9530 635.067   2
   5  12   9 372.540 902.402   2
  -5  12  -9 2246.17 828.592   2
   5  12  10 3436.69 1399.33   2
   5  12  11-806.327 1098.44   2
   5  12  12-694.100 1098.23   2
   5  12  13-204.548 1085.85   2
  -6  12  12 2690.12 1056.85   2
  -6  12  11 5512.24 1323.52   2
  -6  12  10 1356.54 828.045   2
  -6  12   9 3674.12 1067.76   2
   6  12  -9 2442.49 1048.59   2
   6  12  -8 1752.79 946.692   2
  -6  12   8 3683.22 1100.83   2
   6  12  -7 8399.53 1598.96   2
  -6  12   7 8227.03 1485.37   2
   6  12  -6-413.558 879.987   2
  -6  12   6 391.045 639.515   2
   6  12  -5 1921.87 1075.33   2
   6  12  -4 1878.05 1178.58   2
   6  12  -3 10087.4 2160.60   2
  -6  12   2 19823.5 2214.88   2
   6  12  -2 18160.9 2768.57   2
  -6  12   1 26356.8 2528.68   2
   6  12  -1 23014.8 3128.17   2
   6  12   0 12842.1 2655.62   2
  -6  12   0 12937.8 1884.66   2
  -6  12  -1 24545.6 2417.23   2
   6  12   1 28904.0 3506.66   2
  -6  12  -2 21684.4 2257.55   2
   6  12   2 24720.3 3238.25   2
  -6  12  -3 13716.8 1831.19   2
  -6  12  -4 6742.92 1279.95   2
  -6  12  -5-384.998 725.693   2
   6  12   5 2334.63 1265.02   2
   6  12   6 763.730 1088.53   2
  -6  12  -7 6843.37 1180.87   2
   6  12   7 9658.97 2218.25   2
   6  12   8 3820.69 1604.52   2
  -6  12  -8 3041.23 862.350   2
  -6  12  -9 8705.12 1406.00   2
   6  12   9 4627.35 1704.85   2
   6  12  10 879.113 1211.94   2
   6  12  11 3657.90 1589.83   2
   6  12  12 1560.46 1207.82   2
  -7  12  12 3033.96 1163.72   2
  -7  12  11 3357.16 1132.87   2
  -7  12  10 8733.71 1637.70   2
  -7  12   9 4206.99 1186.00   2
   7  12  -9 900.567 943.302   2
  -7  12   8 3157.71 1099.36   2
   7  12  -8 2361.21 1137.42   2
  -7  12   7 4362.75 1160.53   2
   7  12  -7 2149.47 1137.95   2
  -7  12   6 10985.2 1665.59   2
   7  12  -6 5723.81 1563.73   2
  -7  12   5 2923.44 1006.91   2
   7  12  -5 1717.85 1154.41   2
  -7  12   4 3754.90 1116.41   2
   7  12  -4 2888.38 1400.75   2
   7  12  -3 1695.49 1212.08   2
   7  12  -2 2704.99 1401.81   2
   7  12   8 3087.91 1535.96   2
   7  12   9 4022.89 1733.24   2
   7  12  10 6166.09 1966.26   2
   7  12  11 2125.50 1437.54   2
   7  12  12-329.706 1115.45   2
  -8  12  11 2251.60 1033.28   2
  -8  12  10 2751.35 1110.38   2
  -8  12   9 3898.94 1241.70   2
   8  12  -9 287.800 877.203   2
   8  12  -8 6286.53 1556.53   2
  -8  12   8 11329.6 1836.98   2
 -12   8   8 9078.73 1493.13   2
   8  12  -7 716.990 1007.18   2
 -12   8   7-516.133 741.651   2
 -12   8   6 1445.00 675.196   2
   8  12  -6 2525.40 1291.55   2
  -8  12   5 3608.38 1109.79   2
   8  12  -5 1828.42 1277.28   2
   8  12  -4 2698.73 1442.54   2
  -8  12   4 3679.38 1152.68   2
 -12   8   4 1417.65 753.326   2
 -12   8   3 156.145 583.777   2
  -8  12   3 1566.38 881.352   2
  -8  12   2 5964.55 1322.31   2
 -12   8   2 4138.70 1103.29   2
  -8  12   1 2693.17 939.546   2
  -8  12   0 326.599 625.178   2
  -8  12  -1 1162.81 730.923   2
  -8  12  -2 974.740 611.622   2
  -8  12  -5 1188.60 730.977   2
  -8  12  -6 3390.56 950.493   2
  -8  12  -7 3199.48 1023.59   2
   8  12  10 2438.93 1519.50   2
   8  12  11 1394.01 1367.65   2
  -9  12  10 942.322 857.592   2
 -12   9  10 4846.04 1255.45   2
  -9  12   9 1158.21 902.717   2
 -12   9   9-1061.79 885.696   2
 -12   9   8-21.8154 646.749   2
   9  12  -8-1152.35 1201.23   2
  -9  12   8 544.000 756.759   2
   9  12  -7 1948.90 1353.01   2
  -9  12   7 4783.74 1322.26   2
 -12   9   7 1656.07 756.444   2
 -12   9   6 3889.83 1058.96   2
   9  12  -6 4639.47 1652.38   2
  -9  12   6 7180.95 1501.55   2
   9  12  -5 3101.00 1529.77   2
  -9  12   5 3821.33 1154.66   2
 -12   9   5 15.6554 671.332   2
  -9  12   4 4348.96 1222.42   2
 -12   9   4 972.145 689.351   2
 -12   9   3 1912.06 881.135   2
  -9  12   3 1085.16 845.687   2
 -12   9   2-589.580 734.371   2
 -12   9   1-602.894 767.192   2
  -9  12   0 1502.35 672.919   2
 -12   9   0 4453.40 1135.52   2
  -9  12  -3 429.143 602.878   2
  -9  12  -4 1716.61 837.306   2
  -9  12  -5 3042.14 955.425   2
  -9  12  -6 7626.71 1441.47   2
  -9  12  -7 8805.13 1547.62   2
 -10  12   9 2117.48 1008.17   2
 -12  10   9 3411.60 1058.67   2
 -12  10   8-29.3591 699.218   2
  10  12  -8 1289.72 1320.96   2
 -12  10   7 4503.21 1182.98   2
 -12  10   6 1303.41 816.894   2
 -10  12   6 514.866 673.384   2
 -12  10   5 7154.69 1413.27   2
 -10  12   5 4292.95 1135.45   2
 -12  10   4 1604.90 871.938   2
 -12  10   3 5256.08 1234.54   2
 -10  12   2 460.492 710.732   2
 -12  10   2 2456.31 959.106   2
 -10  12   1 64.5937 746.039   2
 -12  10   1 2195.03 932.880   2
 -12  10   0 7045.11 1483.37   2
 -10  12   0 3891.76 1150.78   2
 -10  12  -1 884.589 695.539   2
 -12  10  -1 2238.80 942.602   2
 -10  12  -2 1797.38 813.012   2
 -10  12  -3 5048.31 1265.24   2
 -10  12  -4 3773.71 1154.72   2
 -10  12  -5 11400.1 1792.94   2
 -11  12   8 479.107 725.617   2
 -12  11   8 302.802 692.438   2
  11  12  -7 2399.14 1592.26   2
 -12  11   7 1446.81 860.900   2
 -11  12   7 1666.45 911.850   2
 -12  11   6 3262.06 1021.37   2
 -11  12   6 5242.10 1392.54   2
 -12  11   5 1002.09 774.904   2
 -11  12   5 1339.15 884.283   2
 -11  12   4 2759.72 1053.99   2
 -12  11   4 2671.82 983.079   2
 -11  12   3 1728.84 876.665   2
 -12  11   3 1537.72 861.453   2
 -12  11   2 583.016 719.568   2
 -11  12   2-112.340 685.201   2
 -12  11   1-12.3898 670.515   2
 -11  12   1-962.881 851.232   2
 -11  12   0 716.474 728.467   2
 -12  11   0 1616.00 842.250   2
 -11  12  -1 241.297 677.612   2
 -12  11  -1 1091.41 862.155   2
 -11  12  -2 352.255 693.144   2
 -12  11  -2 2696.03 1068.11   2
 -11  12  -3 3895.97 1162.14   2
 -11  12  -4 8707.74 1622.78   2
 -12  12   7 1214.79 908.709   2
 -12  12   6 2428.91 1053.02   2
 -12  12   5 1395.50 912.327   2
 -12  12   4 1969.73 965.437   2
 -12  12   3 605.927 757.485   2
 -12  12   2 3775.05 1131.45   2
 -12  12   1 1361.81 898.249   2
 -12  12   0 334.756 697.954   2
 -12  12  -1 1526.92 913.286   2
 -12  12  -2 5029.19 1327.65   2
 -12  12  -3 2713.96 1112.93   2
   0  13   0-770.294 932.610   2
   0  13  -1 3659.90 1325.39   2
   0  13   1 2661.06 1195.54   2
   0  13   2 3537.33 1458.20   2
   0  13  -2 4616.57 1317.60   2
   0  13  -3 2924.40 1077.28   2
   0  13   3 1571.92 1099.84   2
   0  13   4 3990.59 1445.76   2
   0  13  -4 7841.63 1558.89   2
   0  13  -5 4988.47 1190.77   2
   0  13  -6 2932.10 950.497   2
   0  13  -7 457.610 611.364   2
   0  13   7 1182.77 960.041   2
   0  13   8 1760.73 1061.52   2
   0  13  -8 2200.75 911.259   2
   0  13  -9 2306.45 885.951   2
   0  13   9 1472.66 1025.50   2
   0  13 -10-128.055 667.574   2
   0  13  10-26.4322 821.941   2
   0  13  11 437.870 924.587   2
   0  13  12 3972.29 1433.33   2
   0  13  13 831.062 972.235   2
  -1  13  13 775.935 902.928   2
  -1  13  12 1820.89 1125.70   2
  -1  13  11 1037.86 914.551   2
   1  13 -10 1222.45 735.077   2
  -1  13  10 1953.75 1053.34   2
   1  13  -9 920.600 731.243   2
  -1  13   9 1735.57 992.478   2
   1  13  -8-592.677 676.355   2
  -1  13   8 353.610 789.177   2
   1  13  -7-64.3701 667.129   2
  -1  13   7 1120.69 1002.35   2
   1  13  -6 4823.47 1144.69   2
   1  13  -5 5725.24 1303.55   2
   1  13  -4 5423.58 1335.60   2
  -1  13   4 3141.64 1268.27   2
   1  13  -3 1854.02 1040.92   2
  -1  13   3 1428.03 1015.11   2
   1  13  -2 451.566 731.114   2
  -1  13   2 783.729 853.266   2
   1  13  -1-25.7791 736.511   2
  -1  13   1 533.863 753.417   2
   1  13   0 2292.75 1105.34   2
  -1  13   0 2852.04 1070.99   2
  -1  13  -1 146.317 633.042   2
   1  13   1-108.847 724.220   2
  -1  13  -2 817.355 766.264   2
   1  13   2 445.951 748.320   2
  -1  13  -3 1343.42 807.863   2
   1  13   3 804.149 791.273   2
  -1  13  -4 2501.64 978.923   2
   1  13   4 1890.03 1026.89   2
  -1  13  -5 1164.13 768.921   2
  -1  13  -6 2729.63 924.390   2
   1  13   7-41.2236 750.001   2
  -1  13  -7 426.501 685.331   2
  -1  13  -8 1027.67 737.919   2
   1  13   8 505.145 806.375   2
  -1  13  -9 1652.89 819.564   2
   1  13   9 1241.27 975.435   2
   1  13  10 1092.51 1010.19   2
   1  13  11 652.089 911.229   2
   1  13  12 1780.14 1226.58   2
   1  13  13 765.656 1042.85   2
  -2  13  13-1000.16 879.953   2
  -2  13  12 20.8106 719.055   2
  -2  13  11 1287.99 903.657   2
  -2  13  10 2026.26 1046.81   2
  -2  13   9 1441.88 919.106   2
   2  13  -9 1250.16 767.063   2
  -2  13   8-731.837 790.292   2
  -2  13   7 1134.32 847.295   2
   2  13  -7 1797.00 833.052   2
   2  13  -6 5457.57 1289.11   2
   2  13  -5 5905.56 1354.94   2
   2  13  -4 2518.00 1083.64   2
  -2  13   3 459.512 639.276   2
   2  13  -3 1106.99 842.810   2
  -2  13   2-234.955 657.965   2
   2  13  -2-628.192 879.679   2
  -2  13   1 502.973 677.023   2
   2  13  -1-399.957 827.823   2
  -2  13   0 4755.16 1254.57   2
   2  13   0 2262.28 1139.33   2
  -2  13  -1-475.867 778.653   2
   2  13   1-373.947 920.346   2
  -2  13  -2-1295.68 849.678   2
   2  13   2-876.325 1049.60   2
  -2  13  -3-81.8738 584.729   2
   2  13   3-98.7258 840.666   2
  -2  13  -4 1401.23 789.911   2
  -2  13  -5 2521.03 901.016   2
   2  13   6 1536.84 1004.79   2
  -2  13  -6 4286.19 1109.12   2
  -2  13  -7 1331.58 753.487   2
   2  13   7 346.263 778.298   2
   2  13   8-294.124 833.863   2
  -2  13  -8 1199.97 771.663   2
   2  13   9 1551.50 1029.98   2
  -2  13  -9-318.124 636.253   2
  -2  13 -10-84.7809 629.478   2
   2  13  10 1068.53 1013.84   2
   2  13  11 265.649 812.921   2
   2  13  12-1638.48 1206.22   2
   2  13  13 527.661 935.220   2
  -3  13  12-1277.24 971.627   2
  -3  13  11-1565.66 950.322   2
  -3  13  10-1566.03 940.045   2
  -3  13   9-5.52395 679.189   2
   3  13  -9-1129.02 841.206   2
   3  13  -8-424.133 752.724   2
  -3  13   8-872.602 832.851   2
  -3  13   7-314.247 696.641   2
   3  13  -7 89.8341 686.771   2
  -3  13   6-258.308 726.693   2
   3  13  -6 1190.67 902.177   2
   3  13  -5 932.610 848.444   2
   3  13  -3-1535.53 1071.80   2
  -3  13   2 59.2865 739.511   2
   3  13  -2 242.744 729.035   2
   3  13  -1 912.549 935.930   2
   3  13   0 304.001 789.703   2
  -3  13  -1-601.197 803.230   2
   3  13   1-231.490 952.432   2
   3  13   2-306.658 874.435   2
  -3  13  -2 445.706 581.083   2
   3  13   3-1472.32 1170.80   2
  -3  13  -3-156.167 647.535   2
  -3  13  -5 2273.39 894.069   2
  -3  13  -6-404.496 677.251   2
   3  13   6-864.874 1089.22   2
  -3  13  -7-89.6000 597.849   2
   3  13   8-198.809 949.756   2
   3  13   9 340.020 875.870   2
   3  13  10-756.219 1070.84   2
  -3  13 -10 131.481 626.143   2
   3  13  11-982.080 1059.28   2
   3  13  12-1447.28 1149.22   2
  -4  13  12-127.669 756.087   2
  -4  13  11-744.993 832.027   2
  -4  13   8-1204.54 941.163   2
   4  13  -8 283.129 734.009   2
   4  13  -7-866.396 898.804   2
   4  13  -6-353.740 834.139   2
  -4  13   5-618.201 819.442   2
   4  13  -5-763.845 893.690   2
   4  13  -4-1011.82 1016.36   2
   4  13  -3-1630.52 1112.42   2
   4  13  -2 388.457 847.140   2
   4  13  -1 920.258 984.579   2
  -4  13   1 1391.93 718.817   2
   4  13   0 1910.84 1208.49   2
  -4  13   0 1693.34 707.479   2
   4  13   1 1487.76 1039.84   2
  -4  13  -1 2163.34 815.685   2
   4  13   2 1181.42 1023.78   2
  -4  13  -2 982.086 703.551   2
  -4  13  -3 63.5562 597.752   2
  -4  13  -4 944.408 704.690   2
   4  13   5-328.800 1006.36   2
  -4  13  -5 672.341 636.470   2
   4  13   6-1415.05 1194.40   2
   4  13   7-1636.86 1232.23   2
   4  13   8-580.307 1084.83   2
  -4  13 -10 842.861 737.376   2
   4  13  11-1522.09 1332.40   2
   4  13  12-1482.03 1286.41   2
  -5  13  12 903.118 914.359   2
  -5  13  11-768.404 821.554   2
  -5  13  10-169.207 761.600   2
   5  13  -9-1637.48 1010.46   2
  -5  13   9-541.734 754.778   2
  -5  13   8-1144.46 851.677   2
   5  13  -8-450.029 902.557   2
  -5  13   7-1175.36 812.756   2
   5  13  -7-156.329 849.856   2
   5  13  -6 246.614 740.409   2
  -5  13   6-1072.37 812.989   2
  -5  13   5-673.813 729.608   2
   5  13  -4-1223.80 1148.74   2
  -5  13   4 45.7372 634.285   2
   5  13  -3 1213.57 996.146   2
   5  13  -2 2380.99 1219.77   2
   5  13  -1 1029.30 1005.78   2
   5  13   0 2520.53 1400.61   2
  -5  13  -2 4332.72 1123.48   2
  -5  13  -3 3046.52 998.303   2
   5  13   4 36.5459 963.468   2
  -5  13  -4 418.132 623.176   2
   5  13   5-1432.70 1254.54   2
   5  13   6-687.253 1072.43   2
   5  13   7-735.259 1080.06   2
   5  13   8-1061.64 1168.74   2
  -5  13  -9 533.349 630.044   2
   5  13   9-1074.04 1189.71   2
   5  13  10-1105.53 1234.16   2
  -5  13 -10 2830.48 953.722   2
   5  13  11-1800.66 1298.81   2
   5  13  12-1806.47 1403.65   2
  -6  13  11 1084.21 902.218   2
  -6  13  10 459.451 741.163   2
  -6  13   9 855.837 805.121   2
   6  13  -9 34.0762 834.408   2
   6  13  -8 899.886 957.678   2
  -6  13   8 1487.15 899.331   2
   6  13  -7 184.290 807.660   2
  -6  13   7 304.174 697.431   2
   6  13  -6-180.158 854.404   2
  -6  13   6 178.760 644.889   2
   6  13  -5-1088.88 1095.91   2
  -6  13   5 167.607 623.946   2
   6  13  -4-1292.73 1123.02   2
  -6  13   4-673.629 751.250   2
   6  13  -3 597.453 946.034   2
  -6  13   3 527.850 623.224   2
   6  13  -2 3219.47 1470.38   2
  -6  13   2 4989.83 1229.09   2
   6  13  -1 3192.64 1482.79   2
  -6  13   1 4411.15 1173.11   2
   6  13   2 3742.62 1597.80   2
   6  13   3 440.781 1019.08   2
   6  13   5-1497.20 1344.61   2
   6  13   6 120.855 999.655   2
   6  13   7 619.446 1037.71   2
   6  13   8 1279.76 1242.75   2
   6  13   9 316.000 1065.58   2
   6  13  10-530.901 1072.00   2
   6  13  11 368.921 1036.92   2
  -7  13  11 1387.72 946.256   2
  -7  13  10 1887.91 1022.12   2
  -7  13   9 1703.36 940.607   2
   7  13  -9 77.8421 923.892   2
  -7  13   8 2044.40 984.278   2
   7  13  -8 282.420 908.578   2
  -7  13   7 1072.74 835.188   2
   7  13  -7-224.504 945.816   2
  -7  13   6 965.481 777.206   2
   7  13  -6-1447.38 1185.74   2
  -7  13   5 587.420 728.414   2
   7  13  -5-577.985 1075.69   2
  -7  13   4-6.93275 603.685   2
   7  13  -4-714.327 1110.53   2
  -7  13   3-633.849 750.999   2
  -7  13   2 298.926 607.062   2
  -7  13   1 525.306 669.194   2
   7  13   0-1426.40 1299.00   2
  -7  13   0 502.621 672.361   2
   7  13   1-1473.38 1324.33   2
  -7  13  -1-272.208 719.976   2
   7  13   2 190.927 1026.72   2
  -7  13  -2 514.285 680.390   2
   7  13   3-1484.03 1366.69   2
   7  13   4-1691.55 1405.76   2
   7  13   5-629.850 1147.15   2
   7  13   6 710.910 1106.41   2
  -7  13  -7 435.691 674.578   2
   7  13   7 99.3644 1047.34   2
  -7  13  -8 2786.00 1003.51   2
   7  13   8 1797.77 1393.72   2
   7  13   9 1032.55 1248.53   2
  -7  13  -9 3242.81 1082.40   2
   7  13  10 1026.87 1251.97   2
   7  13  11-668.286 1210.65   2
  -8  13  10 3723.63 1249.63   2
  -8  13   9 1557.30 960.482   2
   8  13  -8 846.609 1086.61   2
  -8  13   8 2312.96 1068.68   2
   8  13  -7-465.396 1116.46   2
  -8  13   7 2990.16 1081.54   2
  -8  13   6 3955.91 1192.19   2
  -8  13   5 1036.48 789.587   2
  -8  13   4 2039.74 950.851   2
  -8  13   3 2041.89 1000.54   2
   8  13  -2-74.7895 1020.43   2
  -8  13   2 1282.19 872.485   2
   8  13  -1 155.604 1056.52   2
  -8  13   1 1300.46 838.733   2
  -8  13   0 2263.36 877.806   2
  -8  13  -6 2406.81 931.986   2
  -8  13  -7 2798.41 1038.14   2
   8  13   7 2116.27 1528.18   2
   8  13   8 1396.80 1387.04   2
  -8  13  -8 2756.50 1033.85   2
   8  13   9 588.902 1252.26   2
   8  13  10 810.349 1351.72   2
  -9  13   9 900.979 899.470   2
  -9  13   8 885.993 829.407   2
  -9  13   7 2104.41 959.335   2
  -9  13   6 2788.95 1054.28   2
   9  13  -5-415.646 1194.52   2
  -9  13   5 1651.55 841.721   2
   9  13  -4 210.427 1072.67   2
  -9  13   4-802.110 869.366   2
   9  13  -3 1999.60 1495.23   2
  -9  13   3 1131.36 852.795   2
  -9  13   2 472.194 780.154   2
  -9  13  -2-1377.14 1003.51   2
  -9  13  -3-1616.05 1030.53   2
  -9  13  -4-762.172 833.419   2
  -9  13  -5 958.054 776.682   2
  -9  13  -6 2480.59 1101.67   2
  -9  13  -7 2694.89 1138.06   2
   9  13   9 3685.44 1831.26   2
 -13  10   8 1794.60 946.052   2
 -10  13   8 144.511 699.969   2
 -10  13   7-1205.27 927.711   2
  10  13  -7 237.943 1231.16   2
 -13  10   7 929.144 816.598   2
  10  13  -6 288.003 1269.28   2
 -10  13   5-915.847 843.397   2
  10  13  -5 1788.66 1540.84   2
 -13  10   5 150.350 654.019   2
  10  13  -4 1403.96 1432.80   2
 -13  10   4-91.7528 657.140   2
 -13  10   3 320.237 653.429   2
 -13  10   2 3184.11 1081.97   2
 -10  13   1 987.778 860.860   2
 -10  13   0 211.890 686.351   2
 -10  13  -1 577.022 778.985   2
 -10  13  -2 405.429 720.943   2
 -10  13  -3 1133.30 844.249   2
 -10  13  -4 1238.61 836.960   2
 -10  13  -5 4196.44 1231.21   2
 -10  13  -6 4709.60 1302.66   2
  11  13  -7 0.87339 1369.21   2
 -13  11   7-634.070 855.328   2
  11  13  -6 730.740 1410.65   2
 -13  11   6 316.272 727.654   2
 -11  13   6-164.243 781.014   2
  11  13  -5 1439.24 1557.50   2
 -13  11   5 110.327 685.039   2
 -11  13   5 81.8627 755.707   2
 -13  11   4 690.211 795.078   2
 -11  13   4-20.3143 765.856   2
 -11  13   3-654.055 884.278   2
 -13  11   3 1207.66 889.686   2
 -13  11   2 2375.36 999.942   2
 -11  13   2 163.684 664.326   2
 -13  11   1 2008.25 978.626   2
 -11  13   1 157.921 749.895   2
 -11  13   0 476.554 722.074   2
 -11  13  -1-512.311 819.744   2
 -11  13  -2 508.713 728.549   2
 -11  13  -3 1515.97 925.712   2
 -11  13  -4 2411.18 1087.37   2
 -11  13  -5 3335.70 1194.58   2
 -13  12   4 1146.73 848.778   2
 -12  13   3 472.630 792.081   2
 -13  12   3 1533.13 922.912   2
 -13  12   2 1221.44 923.174   2
 -12  13   2 31.2819 699.880   2
 -12  13   1 1158.40 868.041   2
 -13  12   1 2830.09 1189.56   2
 -12  13   0 3395.15 1210.87   2
 -13  12   0 5776.63 1482.15   2
 -12  13  -1 693.649 873.891   2
 -12  13  -2 360.541 797.576   2
 -12  13  -3 1348.03 960.533   2
   0  14   0 17905.6 2619.52   2
   0  14  -1 1078.72 939.277   2
   0  14  -2 1630.74 953.904   2
   0  14   3 4935.80 1613.53   2
   0  14  -3 7819.64 1707.67   2
   0  14  -4 4748.37 1342.05   2
   0  14   4 2820.48 1313.74   2
   0  14   5 4100.34 1469.97   2
   0  14  -5 5675.51 1367.72   2
   0  14   6 3467.00 1451.20   2
   0  14  -6 3523.94 1145.57   2
   0  14  -7 307.769 645.297   2
   0  14   7 200.372 905.374   2
   0  14   8-215.378 927.532   2
   0  14  -8-157.507 666.906   2
   0  14  -9 2166.18 955.150   2
   0  14   9 1797.70 1261.94   2
   0  14 -10 2096.16 962.769   2
   0  14  10 1603.06 1168.29   2
   0  14  11 4756.65 1592.65   2
   0  14  12 1157.60 1063.08   2
  -1  14  12 974.224 1112.70   2
  -1  14  11 3246.54 1300.61   2
  -1  14  10 2266.26 1144.40   2
   1  14  -9 1170.97 861.851   2
  -1  14   9 1740.42 1096.40   2
   1  14  -8 69.0714 667.152   2
  -1  14   8 1005.95 967.937   2
   1  14  -7-145.843 757.867   2
  -1  14   7 875.233 944.319   2
   1  14  -6 1287.72 847.709   2
  -1  14   6 1769.24 1180.52   2
   1  14  -5 4369.56 1315.42   2
  -1  14   5 2550.69 1264.34   2
  -1  14   4 1660.69 1094.54   2
   1  14  -4 2299.88 1054.70   2
   1  14  -3 4971.05 1395.28   2
  -1  14   3 2625.72 1213.65   2
   1  14  -2 3957.86 1318.59   2
   1  14  -1 1648.76 1094.68   2
  -1  14  -1 1296.19 885.335   2
  -1  14  -2 3067.84 1093.91   2
  -1  14  -3 3115.20 1165.03   2
   1  14   3 2615.94 1180.15   2
  -1  14  -4 1371.45 847.010   2
   1  14   4 1329.70 989.924   2
  -1  14  -5 2647.39 1041.21   2
   1  14   5 1822.68 1112.22   2
   1  14   6 648.699 893.184   2
  -1  14  -6 412.657 692.937   2
   1  14   7 126.618 802.742   2
  -1  14  -7 112.156 650.177   2
  -1  14  -8 1661.38 890.549   2
   1  14   8 1047.16 1096.74   2
  -1  14  -9 2326.54 935.169   2
   1  14   9 2420.42 1315.69   2
   1  14  10 1987.43 1219.61   2
  -1  14 -10 782.615 749.070   2
   1  14  11 2309.04 1391.02   2
   1  14  12 1161.36 1133.07   2
  -2  14  11 1238.63 968.345   2
  -2  14  10 897.974 893.313   2
  -2  14   9-6.62620 796.201   2
   2  14  -9-227.496 730.357   2
  -2  14   8 1583.28 1005.64   2
   2  14  -8 701.650 778.424   2
  -2  14   7 378.889 796.554   2
   2  14  -7 74.5799 677.497   2
   2  14  -6 985.213 915.707   2
  -2  14   6 329.969 739.876   2
  -2  14   5 1408.32 959.241   2
   2  14  -5 3132.07 1154.44   2
  -2  14   4 373.054 685.343   2
   2  14  -4 1079.80 950.719   2
  -2  14   3 2777.54 1047.83   2
   2  14  -3 493.430 863.311   2
   2  14  -2 736.912 967.874   2
   2  14  -1 2776.58 1145.21   2
  -2  14  -2-85.1703 600.530   2
  -2  14  -3 450.532 710.672   2
   2  14   3-838.292 1066.26   2
   2  14   4-1056.27 1097.18   2
  -2  14  -4 746.485 757.112   2
   2  14   5-185.884 928.415   2
  -2  14  -5 1556.18 887.038   2
   2  14   6-1311.23 1105.15   2
  -2  14  -6-451.202 738.590   2
  -2  14  -7 982.108 781.248   2
   2  14   7 152.453 781.488   2
  -2  14  -8 3970.44 1144.46   2
   2  14   8 1748.79 1136.98   2
   2  14   9 504.272 915.261   2
  -2  14  -9-1171.39 814.533   2
  -2  14 -10-801.905 787.761   2
   2  14  10-62.9700 874.282   2
   2  14  11 49.1919 945.981   2
  -3  14  11-906.510 967.507   2
  -3  14  10 273.464 713.925   2
  -3  14   9-1574.78 975.854   2
   3  14  -9-905.710 873.795   2
   3  14  -8-921.069 856.360   2
  -3  14   8-618.128 775.612   2
   3  14  -7 549.493 817.755   2
  -3  14   7-26.0168 663.601   2
  -3  14   6 391.793 716.191   2
   3  14  -6 1656.09 983.025   2
  -3  14   5 1070.54 807.306   2
   3  14  -5 2199.68 1130.14   2
  -3  14   4 2671.80 1073.73   2
   3  14  -4 836.331 943.762   2
  -3  14   3 554.841 650.561   2
   3  14  -3 915.284 847.508   2
  -3  14   2-668.764 853.055   2
   3  14  -2-642.887 967.606   2
   3  14   2-1283.27 1225.89   2
   3  14   3-1105.34 1204.01   2
   3  14   4 182.915 942.861   2
   3  14   5-1513.18 1281.89   2
  -3  14  -6 861.969 724.332   2
   3  14   6-1371.22 1217.38   2
   3  14   7 1500.96 1084.24   2
  -3  14  -7 2636.56 990.994   2
   3  14   8-449.104 1018.87   2
   3  14   9-1715.64 1301.13   2
   3  14  10-679.355 1012.88   2
  -3  14 -10 141.806 675.285   2
   3  14  11-1116.64 1116.04   2
  -4  14  11-1365.49 973.408   2
  -4  14  10 39.3001 713.742   2
   4  14  -9-700.536 823.437   2
  -4  14   9-1003.06 931.879   2
   4  14  -8-1126.52 952.345   2
  -4  14   7 104.920 734.581   2
   4  14  -7 1737.55 1035.95   2
  -4  14   6-805.878 893.365   2
   4  14  -6 58.7460 834.239   2
  -4  14   5 217.696 694.861   2
   4  14  -5 307.586 878.852   2
   4  14  -4 2733.82 1173.92   2
  -4  14   4 5385.91 1423.50   2
  -4  14   3 1846.33 983.495   2
   4  14  -3 682.621 867.942   2
  -4  14   2-501.220 842.851   2
  -4  14   1 183.272 716.449   2
  -4  14   0 1512.17 812.926   2
   4  14   1-119.889 1007.16   2
   4  14   2-150.430 1044.96   2
   4  14   3 3189.32 1338.09   2
   4  14   4 7306.65 1848.93   2
   4  14   5 330.644 905.033   2
   4  14   6-945.517 1124.97   2
   4  14   7 644.708 974.495   2
   4  14   8-2240.56 1442.16   2
   4  14   9-1188.46 1243.64   2
   4  14  10-664.181 1120.33   2
  -5  14  11 262.028 787.698   2
  -5  14  10-524.475 833.174   2
   5  14  -9-261.408 843.513   2
  -5  14   9-661.195 837.978   2
  -5  14   8-794.717 827.954   2
   5  14  -8-74.7703 827.412   2
  -5  14   7-503.695 759.143   2
   5  14  -7 782.990 1020.27   2
  -5  14   6 1397.32 873.332   2
   5  14  -6 2034.46 1148.53   2
   5  14  -5 672.580 901.737   2
  -5  14   5 259.682 655.310   2
  -5  14   4 126.364 625.264   2
  -5  14   3 557.953 669.724   2
  -5  14   2 1491.69 892.073   2
  -5  14   1 2543.97 1023.41   2
   5  14   0 6031.27 1681.93   2
  -5  14   0 5670.01 1354.45   2
   5  14   1 3106.31 1324.83   2
  -5  14  -1 2361.28 964.382   2
  -5  14  -2 2058.03 915.105   2
   5  14   2 2397.52 1251.00   2
  -5  14  -3 937.786 762.847   2
   5  14   3 1209.86 1095.66   2
   5  14   4 461.399 967.259   2
  -5  14  -4-1319.50 876.503   2
   5  14   5 1281.57 1144.65   2
  -5  14  -5 736.750 691.248   2
   5  14   6 2041.40 1307.90   2
  -5  14  -6 927.758 837.350   2
   5  14   7-209.148 1014.81   2
   5  14   8-1459.51 1288.61   2
   5  14   9-1025.25 1239.63   2
  -5  14  -9 302.068 707.579   2
   5  14  10-2260.99 1438.57   2
   5  14  11-1638.59 1476.66   2
  -6  14  10 2287.46 1081.12   2
  -6  14   9 60.5134 700.162   2
   6  14  -9 208.977 888.283   2
   6  14  -8 44.6544 986.767   2
  -6  14   8 195.175 764.203   2
   6  14  -7 573.761 980.098   2
  -6  14   7 573.453 783.388   2
  -6  14   6 1399.68 924.558   2
  -6  14   5 1891.33 1005.44   2
  -6  14   4 58.1550 668.412   2
  -6  14   3 403.663 681.312   2
  -6  14   2-306.068 716.287   2
   6  14  -2-758.272 1085.66   2
  -6  14   1 787.711 687.383   2
   6  14  -1-17.9782 989.909   2
  -6  14   0 2427.56 1009.56   2
   6  14   0 2004.70 1261.08   2
   6  14   1-94.4171 1024.37   2
  -6  14  -1-229.173 736.591   2
   6  14   2-1391.80 1283.10   2
   6  14   3-770.962 1187.76   2
  -6  14  -3-998.204 812.587   2
   6  14   4-1017.58 1248.61   2
   6  14   5 1737.60 1358.09   2
  -6  14  -5-1402.63 897.634   2
  -6  14  -6-1214.52 839.028   2
   6  14   6 1335.93 1280.95   2
   6  14   7-310.057 999.831   2
  -6  14  -7-1570.11 962.797   2
   6  14   8-235.846 1091.29   2
  -6  14  -8 157.203 671.370   2
   6  14   9-406.829 1105.20   2
  -6  14  -9 1084.37 859.687   2
   6  14  10 318.706 1073.14   2
  -6  14 -10 4505.88 1229.97   2
  -7  14   9 1179.60 914.242   2
  -7  14   8 885.753 857.807   2
   7  14  -8 432.734 1098.33   2
  -7  14   7 1589.43 940.806   2
  -7  14   6 1238.20 869.553   2
  -7  14   5 1218.76 873.182   2
  -7  14   4 1993.00 985.423   2
   7  14  -4 521.396 1113.96   2
  -7  14   3 1244.87 879.714   2
   7  14  -3 359.678 1010.65   2
   7  14  -2-784.130 1164.50   2
  -7  14   2 315.383 658.630   2
   7  14  -1-1582.14 1342.32   2
  -7  14   1-280.080 811.816   2
  -7  14   0-1552.02 977.700   2
   7  14   1-1369.37 1381.64   2
   7  14   2-1278.07 1379.61   2
  -7  14  -2-1578.63 963.205   2
   7  14   3-107.876 1188.16   2
  -7  14  -3-1409.75 982.608   2
   7  14   4 1976.22 1416.51   2
   7  14   5 615.838 1205.58   2
   7  14   6-365.805 1167.73   2
  -7  14  -6-1524.63 925.461   2
   7  14   7 525.686 1194.25   2
  -7  14  -7 377.561 698.758   2
   7  14   8 147.096 1078.14   2
  -7  14  -8 1329.54 897.218   2
   7  14   9-276.662 1150.09   2
  -7  14  -9 2186.46 1031.82   2
  -8  14   9 2497.26 1163.80   2
  -8  14   8 1458.96 924.261   2
  -8  14   7 1212.50 876.758   2
   8  14  -6-1431.37 1325.75   2
  -8  14   6 959.935 840.024   2
   8  14  -5-810.999 1197.39   2
  -8  14   5 1488.40 901.439   2
   8  14  -4-385.790 1110.21   2
  -8  14   4 1472.05 917.701   2
   8  14  -3 510.392 1163.88   2
  -8  14   3 2397.40 1062.32   2
  -8  14   2 5536.68 1423.72   2
   8  14  -2 2189.52 1513.47   2
   8  14  -1 752.100 1266.60   2
  -8  14   1 2279.35 1021.78   2
   8  14   0-96.4887 1093.78   2
  -8  14   0 47.7651 712.790   2
   8  14   1 848.335 1274.77   2
  -8  14  -1-1038.22 970.113   2
   8  14   2 2190.35 1485.96   2
   8  14   3-467.131 1139.61   2
   8  14   4-486.785 1188.90   2
   8  14   5-221.692 1143.43   2
  -8  14  -5-1464.72 908.436   2
  -8  14  -6 284.815 719.219   2
   8  14   6-205.141 1141.91   2
   8  14   7-326.677 1168.19   2
  -8  14  -7 842.211 848.320   2
   8  14   8-658.106 1318.14   2
  -8  14  -8 2119.30 1052.05   2
   9  14  -8 1358.10 1329.53   2
   9  14  -7-234.439 1263.91   2
  -9  14   7 1622.39 968.084   2
   9  14  -6-1023.98 1275.08   2
  -9  14   6 1554.97 927.186   2
   9  14  -5-750.988 1238.90   2
  -9  14   5 625.995 739.093   2
   9  14  -4-131.785 1195.04   2
  -9  14   4 809.949 814.140   2
   9  14  -3-1.00512 1247.37   2
  -9  14   3-1408.57 995.333   2
   9  14  -2-120.715 1164.75   2
  -9  14   2-349.400 717.722   2
  -9  14   1 234.799 769.243   2
   9  14  -1 1316.20 1445.68   2
  -9  14   0 121.626 743.406   2
   9  14   0 3175.49 1728.44   2
   9  14   1 2336.51 1639.00   2
  -9  14  -1-1599.24 983.106   2
   9  14   2 399.353 1244.62   2
   9  14   3-356.703 1229.95   2
  -9  14  -3-1609.15 989.024   2
   9  14   4-628.131 1280.05   2
  -9  14  -4-734.392 829.081   2
   9  14   5-78.3080 1211.79   2
  -9  14  -5 353.856 742.989   2
   9  14   6-243.746 1225.82   2
  -9  14  -6 1063.24 873.152   2
  -9  14  -7 1076.45 912.738   2
   9  14   7 1172.54 1443.68   2
  10  14  -6 1079.42 1342.64   2
 -10  14   5-1766.91 1028.07   2
  10  14  -5 0.94262 1299.08   2
 -10  14   4-606.340 844.447   2
  10  14  -4 849.382 1457.49   2
  10  14  -3 1458.44 1523.74   2
 -10  14   3-1086.21 913.078   2
  10  14  -2 1172.48 1470.44   2
 -10  14   0-319.639 806.572   2
 -10  14  -1 868.762 856.624   2
 -10  14  -2 331.144 714.483   2
 -10  14  -3 1514.91 924.069   2
 -10  14  -4 850.565 846.690   2
 -10  14  -5 1512.58 979.642   2
 -10  14  -6 5804.16 1504.44   2
  11  14  -5-102.205 1395.75   2
  11  14  -4 64.8637 1322.19   2
  11  14  -3 621.320 1396.74   2
 -11  14   2 113.915 784.982   2
 -11  14   1 112.741 761.544   2
 -11  14   0 3852.30 1272.97   2
 -11  14  -1 2420.19 1099.75   2
 -11  14  -2 455.241 832.601   2
 -11  14  -3 32.2316 745.405   2
 -11  14  -4 744.482 847.826   2
   0  15   0-698.984 885.132   2
   0  15   1 7585.63 1731.79   2
   0  15  -1 7045.37 1612.23   2
   0  15   2 12107.0 2211.86   2
   0  15  -2 10878.0 1888.07   2
   0  15   3 4188.79 1482.62   2
   0  15   4 2368.60 1267.64   2
   0  15   5 2296.87 1296.47   2
   0  15   6 637.429 993.848   2
   0  15   7 719.198 1031.69   2
   0  15   8 2517.60 1471.69   2
   0  15  -9 1603.31 975.212   2
   0  15   9 1536.33 1148.41   2
   0  15  10 1551.54 1235.25   2
  -1  15  10 1981.74 1152.87   2
   1  15  -9 1513.51 975.175   2
  -1  15   9 1112.39 987.564   2
  -1  15   8 1905.28 1137.65   2
   1  15  -8 133.731 779.104   2
  -1  15   7 993.378 1022.20   2
  -1  15   6 1028.35 992.142   2
  -1  15   5 2898.23 1227.61   2
  -1  15   4 3388.71 1299.80   2
  -1  15   3 3844.66 1319.46   2
  -1  15   2 3636.51 1302.34   2
   1  15  -2 4524.53 1456.97   2
  -1  15   1 3534.22 1224.74   2
   1  15  -1 2273.69 1230.06   2
  -1  15   0 6296.99 1590.54   2
   1  15   0 4932.96 1517.13   2
  -1  15  -1 3300.80 1238.61   2
   1  15   1 2579.90 1250.88   2
  -1  15  -2 3852.95 1232.17   2
   1  15   2 3408.72 1427.03   2
  -1  15  -3 2411.71 1064.19   2
   1  15   3 1572.08 1129.19   2
   1  15   4 2327.02 1254.26   2
   1  15   5 1058.41 1053.40   2
   1  15   6 925.107 1009.01   2
   1  15   7 758.637 1004.27   2
   1  15   8 1628.21 1251.95   2
   1  15   9 1021.00 1155.98   2
   1  15  10 1848.88 1386.69   2
  -2  15  10 1819.26 1094.70   2
  -2  15   9 177.089 824.476   2
   2  15  -9-335.133 796.302   2
  -2  15   8-7.17160 808.320   2
   2  15  -8-1780.27 1029.23   2
  -2  15   7 1603.28 1055.90   2
  -2  15   6 1106.94 979.722   2
  -2  15   5 1204.40 1011.87   2
  -2  15   4 2779.96 1234.59   2
  -2  15   3 2414.75 1155.16   2
  -2  15   2-315.993 793.692   2
   2  15  -2-597.869 960.936   2
  -2  15   1 3166.36 1158.15   2
   2  15  -1 592.968 938.024   2
   2  15   0 7171.64 1772.58   2
  -2  15   0 9582.39 1766.24   2
  -2  15  -1 2690.92 1102.17   2
   2  15   1 476.853 879.875   2
  -2  15  -2 145.657 736.229   2
   2  15   2-1939.56 1194.11   2
  -2  15  -3 2435.45 1138.38   2
   2  15   3 107.080 902.176   2
  -2  15  -4 2463.38 1075.15   2
   2  15   4-0.75735 920.845   2
   2  15   5-916.389 1072.02   2
  -2  15  -5 22.2832 697.114   2
   2  15   6 602.966 958.859   2
   2  15   7 901.233 978.271   2
   2  15   8-829.331 1043.69   2
   2  15   9-407.830 926.790   2
   2  15  10 1491.46 1283.41   2
  -3  15  10-547.394 889.826   2
  -3  15   9 658.503 821.129   2
   3  15  -9-330.055 861.368   2
   3  15  -8-1030.58 927.676   2
  -3  15   8-613.024 864.474   2
  -3  15   7-918.758 909.773   2
  -3  15   6-632.460 824.982   2
  -3  15   5-192.699 724.537   2
  -3  15   4 778.800 879.522   2
  -3  15   3 2201.20 1093.01   2
   3  15  -3 584.516 958.381   2
  -3  15   2 2827.65 1086.54   2
   3  15  -2 1296.18 1067.34   2
  -3  15   1 2360.84 1052.30   2
   3  15  -1 748.182 885.948   2
   3  15   0-998.530 1145.46   2
  -3  15   0 4656.54 1405.28   2
  -3  15  -1 3116.59 1169.64   2
   3  15   1-1494.28 1236.60   2
   3  15   2-652.571 1104.85   2
  -3  15  -2 2848.72 1096.26   2
   3  15   3-1768.73 1315.62   2
  -3  15  -3 1771.05 998.594   2
  -3  15  -4-160.431 721.692   2
  -3  15  -5-687.431 780.691   2
  -3  15  -6 207.374 703.169   2
   3  15   6-538.430 1029.37   2
   3  15   7-903.412 1068.26   2
  -3  15  -7 0.52519 699.682   2
   3  15   8-1058.55 1141.37   2
  -3  15  -8-1150.60 919.086   2
   3  15   9-567.735 1045.53   2
   3  15  10-1270.04 1167.73   2
  -4  15  10-1246.66 983.785   2
   4  15  -9-1957.93 1123.31   2
  -4  15   9-750.520 909.492   2
  -4  15   8-847.691 912.748   2
  -4  15   7-1031.75 911.404   2
  -4  15   6-1349.30 1021.49   2
  -4  15   5-1416.59 1028.44   2
  -4  15   4-661.997 852.450   2
   4  15  -4-702.878 1042.99   2
  -4  15   3 763.554 827.614   2
   4  15  -3-1603.71 1161.82   2
  -4  15   2 3121.15 1158.53   2
   4  15  -2-679.074 1042.35   2
   4  15  -1-631.931 1215.77   2
  -4  15   1 2904.32 1128.54   2
  -4  15   0 1520.97 911.496   2
  -4  15  -1 4017.65 1275.20   2
   4  15   2-2096.22 1474.16   2
  -4  15  -2 2422.35 1076.83   2
  -4  15  -3 125.983 679.581   2
  -4  15  -4-1154.82 923.731   2
  -4  15  -5-762.937 861.457   2
   4  15   6-1777.71 1341.74   2
  -4  15  -6 731.298 814.633   2
   4  15   7-1738.11 1293.86   2
  -4  15  -7-928.071 879.726   2
  -4  15  -8-1523.18 925.717   2
   4  15   8-1775.72 1363.82   2
   4  15   9-2371.75 1472.90   2
  -4  15 -10-312.251 777.021   2
  -5  15   9-850.521 918.925   2
  -5  15   8-655.582 887.763   2
  -5  15   7-459.670 810.941   2
  -5  15   6-209.304 729.804   2
   5  15  -5-82.5602 950.388   2
  -5  15   5-335.681 774.410   2
   5  15  -4-969.904 1020.80   2
  -5  15   4-617.256 838.811   2
  -5  15   3-1309.27 977.168   2
  -5  15   2-991.339 947.324   2
  -5  15   1-88.3159 826.223   2
  -5  15   0 264.548 745.940   2
  -5  15  -1 107.041 716.236   2
   5  15   1-2080.16 1436.22   2
  -5  15  -2-1365.42 985.829   2
   5  15   2-2216.50 1497.45   2
   5  15   3-2368.05 1466.52   2
   5  15   4-1602.78 1371.74   2
   5  15   5-998.896 1208.65   2
  -5  15  -5-361.004 802.559   2
   5  15   6-1573.51 1323.25   2
  -5  15  -6-1298.76 922.180   2
   5  15   7-2231.26 1475.27   2
  -5  15  -9-777.670 843.752   2
  -6  15   9-214.169 789.296   2
  -6  15   8 201.628 771.948   2
   6  15  -7 481.234 1080.35   2
  -6  15   7 524.037 846.362   2
   6  15  -6-225.291 1067.76   2
  -6  15   6-381.162 845.445   2
   6  15  -5-231.029 991.737   2
  -6  15   5 212.836 793.009   2
   6  15  -4-987.887 1171.19   2
  -6  15   4-6.64617 719.964   2
  -6  15   3-26.3423 739.979   2
  -6  15   2-57.4811 784.342   2
  -6  15   1-777.986 910.127   2
   6  15   0-1888.65 1360.30   2
   6  15   1-1138.80 1314.53   2
   6  15   2-1869.65 1419.30   2
  -6  15  -2-1403.52 994.236   2
   6  15   3-336.431 1074.54   2
   6  15   4 133.899 1037.97   2
   6  15   5 523.074 1080.33   2
   6  15   6-632.510 1185.30   2
  -6  15  -7-1319.13 950.438   2
   6  15   7 267.580 1079.46   2
   6  15   8-81.2693 1102.29   2
  -6  15  -8 1139.55 856.035   2
  -6  15  -9 814.832 911.942   2
  -7  15   8-87.8530 771.258   2
   7  15  -8-1381.58 1260.79   2
  -7  15   7-3.25703 713.924   2
   7  15  -7-413.795 1112.85   2
  -7  15   6-196.462 770.818   2
   7  15  -6-1718.80 1233.39   2
  -7  15   5-666.158 832.611   2
   7  15  -5 1493.41 1314.21   2
  -7  15   4 336.221 728.955   2
   7  15  -4-1496.02 1388.62   2
  -7  15   3-185.605 741.057   2
   7  15  -3-1476.44 1323.51   2
   7  15  -2-444.927 1159.51   2
  -7  15   2 367.960 744.555   2
   7  15  -1-1476.34 1328.07   2
  -7  15   1-959.152 967.449   2
   7  15   0-1331.42 1312.11   2
  -7  15   0-535.020 882.896   2
   7  15   1-1575.01 1336.43   2
  -7  15  -1-1507.12 1021.40   2
   7  15   2-418.937 1206.20   2
  -7  15  -2-1609.91 1020.97   2
   7  15   3-20.4747 1085.70   2
   7  15   4-336.903 1195.64   2
   7  15   5-1499.62 1404.72   2
   7  15   6-814.570 1261.92   2
  -7  15  -6-772.459 902.256   2
   7  15   7-962.968 1306.49   2
  -7  15  -7-1074.90 909.741   2
  -7  15  -8 321.887 827.769   2
   8  15  -7-871.195 1218.89   2
   8  15  -6-1330.00 1336.46   2
  -8  15   6-100.119 705.979   2
   8  15  -5-1788.57 1466.73   2
  -8  15   5-398.142 764.510   2
   8  15  -4-1166.00 1315.87   2
  -8  15   4 517.302 761.286   2
   8  15  -3-809.191 1273.35   2
  -8  15   3 751.658 850.938   2
   8  15  -2-637.418 1224.56   2
  -8  15   2 620.290 849.098   2
   8  15  -1-171.189 1189.60   2
  -8  15   1 1730.13 1020.38   2
   8  15   0 332.936 1223.13   2
  -8  15   0 2020.91 1035.63   2
   8  15   1 224.270 1202.44   2
  -8  15  -1-1495.61 1054.84   2
   8  15   2-578.267 1369.49   2
   8  15   3-735.191 1393.82   2
   8  15   4-1686.77 1541.89   2
   8  15   5-1511.26 1563.05   2
  -8  15  -5-1482.90 1041.55   2
   8  15   6-1053.59 1400.90   2
  -8  15  -6-698.109 873.031   2
  -8  15  -7-601.151 815.978   2
   9  15  -6-1061.73 1474.37   2
   9  15  -5-1309.19 1434.07   2
   9  15  -4-605.378 1299.55   2
  -9  15   4 128.774 768.138   2
   9  15  -3-657.601 1274.91   2
  -9  15   3 476.821 890.932   2
   9  15  -2-507.651 1296.41   2
   9  15  -1-391.573 1319.05   2
   9  15   0 144.205 1310.36   2
  -9  15  -1-1732.13 1043.21   2
   9  15   1-222.819 1236.95   2
   9  15   2-391.308 1336.64   2
  -9  15  -2-1524.90 1068.74   2
   9  15   3-17.1867 1220.40   2
  -9  15  -3-1171.21 944.204   2
   9  15   4-1670.96 1537.46   2
  -9  15  -4-1380.92 951.146   2
  -9  15  -5-660.360 880.734   2
  -9  15  -6 441.091 841.579   2
  10  15  -4 136.867 1321.70   2
  10  15  -3-226.462 1378.99   2
  10  15  -2 1023.17 1631.70   2
  10  15  -1 79.6255 1366.32   2
  10  15   0 1.15715 1330.85   2
 -10  15   0-820.271 1103.22   2
  10  15   1 1302.23 1587.84   2
 -10  15  -1 1185.75 980.974   2
  10  15   2 1887.57 1736.14   2
 -10  15  -2 402.687 808.352   2
 -10  15  -3-198.948 779.992   2
   0  16   0 20914.4 2760.46   2
   0  16  -1 5559.00 1556.33   2
   0  16   1 2933.47 1334.32   2
   0  16  -2 3791.50 1440.42   2
   0  16   2 2117.72 1291.27   2
   0  16  -3 5238.78 1492.04   2
   0  16   3 3127.84 1444.30   2
   0  16   4 7226.57 1870.19   2
   0  16  -4 6803.95 1639.46   2
   0  16  -5-19.8204 857.276   2
   0  16   5 1352.37 1125.34   2
   0  16  -6 2150.28 1054.22   2
   0  16   6 3981.48 1527.03   2
   0  16  -7 677.112 939.188   2
   0  16   7 1879.50 1272.99   2
   0  16  -8 1068.25 997.790   2
   0  16   8 2331.15 1361.05   2
   0  16  -9 1560.56 1084.27   2
  -1  16   8 2683.42 1304.60   2
   1  16  -8 1258.99 1027.71   2
  -1  16   7 3153.05 1296.27   2
   1  16  -7 492.587 833.259   2
  -1  16   6 1680.88 1145.31   2
   1  16  -6-342.470 879.332   2
  -1  16   5 2287.77 1216.52   2
   1  16  -5 1211.00 946.209   2
  -1  16   4 4126.36 1447.11   2
   1  16  -4 6185.50 1635.65   2
   1  16  -3 7715.91 1726.22   2
  -1  16   3 5643.75 1592.98   2
   1  16  -2 10225.3 1986.29   2
  -1  16   2 8169.57 1858.28   2
   1  16  -1 8541.00 1935.61   2
  -1  16   1 5533.43 1630.82   2
   1  16   0 8239.87 2058.99   2
  -1  16   0 6630.01 1692.83   2
  -1  16  -1 6556.64 1681.21   2
   1  16   1 3198.53 1501.84   2
   1  16   2 7459.45 1946.86   2
  -1  16  -2 9997.30 1908.95   2
  -1  16  -3 6995.04 1578.60   2
   1  16   3 4560.77 1604.12   2
  -1  16  -4 3115.62 1272.96   2
   1  16   4 3306.22 1502.82   2
  -1  16  -5 615.549 844.573   2
   1  16   5 1799.11 1275.21   2
   1  16   6 1668.90 1234.10   2
  -1  16  -6 583.573 881.814   2
  -1  16  -7 1200.46 972.224   2
   1  16   7 2144.32 1339.01   2
  -1  16  -8 2316.06 1151.28   2
   1  16   8 2787.30 1541.80   2
  -1  16  -9 3267.30 1223.07   2
   2  16  -9 783.243 1050.73   2
  -2  16   8 1104.87 1026.00   2
   2  16  -8-609.102 916.546   2
  -2  16   7 2313.12 1231.52   2
   2  16  -7-256.851 911.907   2
  -2  16   6 1620.48 1074.88   2
   2  16  -6 728.402 864.654   2
   2  16  -5 3634.66 1380.56   2
  -2  16   5 2982.60 1251.46   2
  -2  16   4 2667.73 1250.22   2
   2  16  -4 2651.38 1287.02   2
   2  16  -3 7332.43 1842.56   2
  -2  16   3 6552.95 1706.15   2
   2  16  -2 8479.84 2043.67   2
  -2  16   2 8197.63 1821.77   2
   2  16  -1 7641.76 1936.03   2
  -2  16   1 9655.11 1917.77   2
  -2  16   0 4347.98 1441.12   2
   2  16   0 2637.14 1371.16   2
  -2  16  -1 10637.0 1907.60   2
   2  16   1 3891.70 1500.16   2
  -2  16  -2 10154.8 2039.77   2
   2  16   2 2645.32 1414.97   2
   2  16   3 1538.14 1261.54   2
  -2  16  -3 5995.96 1546.02   2
   2  16   4-889.881 1150.09   2
  -2  16  -4 493.846 803.284   2
   2  16   5 968.472 1171.74   2
  -2  16  -5 1088.43 933.990   2
  -2  16  -6 615.536 821.118   2
   2  16   6 657.031 1112.63   2
  -2  16  -7 1917.32 1047.18   2
   2  16   7 1032.63 1202.40   2
  -2  16  -8 1994.19 1138.17   2
   2  16   8 1007.68 1226.45   2
  -2  16  -9 949.865 1041.77   2
   3  16  -8-577.554 1054.06   2
  -3  16   8 1432.92 1014.67   2
   3  16  -7 1983.94 1140.34   2
  -3  16   7 1632.80 1018.36   2
   3  16  -6 2205.55 1255.80   2
  -3  16   6 1223.87 934.512   2
  -3  16   5 477.855 796.404   2
   3  16  -5 2334.96 1205.64   2
  -3  16   4 1266.58 922.281   2
   3  16  -4 2290.47 1320.08   2
  -3  16   3 3776.10 1289.87   2
   3  16  -3 3751.88 1508.71   2
  -3  16   2 6984.47 1655.46   2
   3  16  -2 2878.34 1404.07   2
  -3  16   1 6942.62 1790.39   2
   3  16  -1 1084.13 1178.69   2
  -3  16   0 3700.85 1384.16   2
   3  16   0-448.644 1086.10   2
   3  16   1-1256.55 1280.65   2
  -3  16  -1 7209.37 1660.53   2
   3  16   2-2332.17 1444.99   2
  -3  16  -2 5859.52 1544.33   2
  -3  16  -3 2036.54 1072.38   2
  -3  16  -4-503.260 883.147   2
  -3  16  -5 647.644 818.756   2
   3  16   5-484.672 994.174   2
  -3  16  -6 2090.72 1096.23   2
   3  16   6 512.604 1013.49   2
  -3  16  -7 3308.99 1228.21   2
   3  16   7 1459.05 1218.36   2
   3  16   8 1358.65 1186.78   2
  -3  16  -8 1183.18 1019.49   2
   4  16  -8-218.645 951.620   2
   4  16  -7 1730.99 1237.21   2
  -4  16   7 7.09995 792.419   2
  -4  16   6 3045.48 1254.05   2
   4  16  -6 4079.82 1429.59   2
  -4  16   5 698.027 859.093   2
   4  16  -5 2143.13 1341.38   2
  -4  16   4 2452.37 1111.09   2
   4  16  -4 2421.99 1324.00   2
  -4  16   3 109.940 785.253   2
   4  16  -3 46.3538 1015.12   2
  -4  16   2 216.232 734.502   2
   4  16  -2-2046.34 1315.37   2
  -4  16   1 1872.66 1078.73   2
   4  16   0-1301.00 1353.41   2
  -4  16   0 4815.72 1443.98   2
  -4  16  -1 1340.60 1003.67   2
  -4  16  -2-171.203 844.132   2
  -4  16  -3-917.340 937.150   2
  -4  16  -4 769.897 825.170   2
   4  16   4-1927.87 1388.97   2
  -4  16  -5 1161.68 916.782   2
   4  16   5-333.976 1064.19   2
  -4  16  -6 4626.93 1346.85   2
   4  16   6 2823.68 1468.85   2
   4  16   7-23.6867 1022.56   2
  -4  16  -7-166.138 844.973   2
  -4  16  -8-1481.42 980.077   2
  -5  16   7 279.850 811.490   2
   5  16  -7 1755.84 1225.12   2
  -5  16   6 1338.34 1039.54   2
   5  16  -6 2149.34 1432.09   2
   5  16  -5 3404.46 1503.40   2
  -5  16   5 3077.32 1246.22   2
   5  16  -4 1526.95 1225.00   2
  -5  16   4 1080.49 954.238   2
   5  16  -3-877.454 1144.48   2
  -5  16   3 567.116 829.947   2
   5  16  -2-2070.74 1336.42   2
  -5  16   2 214.467 818.711   2
  -5  16   1-314.369 933.738   2
  -5  16  -1-1224.78 1018.86   2
  -5  16  -2-933.741 1035.35   2
  -5  16  -3-891.817 993.196   2
   5  16   4-2584.60 1608.01   2
  -5  16  -4-357.804 898.576   2
   5  16   5 1410.38 1301.73   2
  -5  16  -5 2408.34 1111.35   2
   5  16   6 187.556 1126.12   2
  -5  16  -6 414.596 890.973   2
  -5  16  -7-1147.78 956.317   2
   6  16  -7 1478.36 1351.70   2
  -6  16   6 3975.56 1380.23   2
   6  16  -6 3171.25 1603.35   2
  -6  16   5 1947.54 1118.75   2
   6  16  -5 2046.46 1357.85   2
  -6  16   4 4122.30 1361.14   2
   6  16  -4 2933.57 1436.85   2
  -6  16   3 1411.96 1000.39   2
   6  16  -3-111.626 1099.39   2
  -6  16   2 857.611 876.456   2
   6  16  -2-1862.11 1419.33   2
  -6  16   1 198.622 778.856   2
  -6  16   0 984.044 816.048   2
  -6  16  -1-1098.93 1003.16   2
   6  16   2-2097.91 1487.60   2
  -6  16  -2-1448.46 1062.58   2
   6  16   3-1.01264 1105.90   2
  -6  16  -3-561.879 893.410   2
   6  16   4 2597.17 1599.14   2
  -6  16  -4 1495.34 1003.36   2
   6  16   5 1097.72 1343.47   2
  -6  16  -5-830.207 954.748   2
  -6  16  -6 1224.86 928.198   2
  -6  16  -7-210.975 863.827   2
   7  16  -6 1004.02 1286.08   2
   7  16  -5 1117.50 1233.58   2
  -7  16   4 1984.27 1115.27   2
   7  16  -4 1491.35 1377.80   2
  -7  16   3 2831.89 1253.48   2
   7  16  -3 1163.60 1370.73   2
   7  16  -2-325.854 1262.12   2
  -7  16   2 2517.91 1196.68   2
   7  16  -1-260.333 1200.23   2
  -7  16   1 1481.57 1013.65   2
   7  16   0-422.904 1206.61   2
  -7  16   0 169.841 737.946   2
   7  16   1 966.059 1369.99   2
  -7  16  -1 59.9874 801.440   2
   7  16   2 2173.56 1546.50   2
  -7  16  -2-1155.19 1036.71   2
   7  16   3 2782.89 1646.10   2
  -7  16  -3 0.71121 892.956   2
  -7  16  -4-923.922 1027.53   2
   7  16   4 2171.43 1530.18   2
  -7  16  -6-709.094 956.235   2
   8  16  -4 19.5604 1232.08   2
   8  16  -3 1009.73 1408.11   2
   8  16  -2-218.129 1280.76   2
  -8  16   2 2547.97 1226.84   2
   8  16  -1 1079.82 1473.48   2
  -8  16   1 3133.96 1260.30   2
   8  16   0 753.881 1338.03   2
  -8  16   0 651.711 888.339   2
   8  16   1 1667.45 1481.05   2
  -8  16  -1 781.694 882.720   2
   8  16   2 680.337 1337.65   2
  -8  16  -3 156.085 771.867   2
  -8  16  -4-876.859 992.307   2
   9  16  -2 2266.76 1655.31   2
   9  16  -1 927.054 1480.72   2
   9  16   0 1421.17 1602.55   2
   0  17   0 4043.53 1575.46   2
   0  17   1 10603.6 2135.00   2
   0  17  -1 10185.8 2174.26   2
   0  17   2 15801.5 2591.37   2
   0  17  -2 14747.9 2393.07   2
   0  17   3 8811.59 2043.09   2
   0  17  -3 7372.80 1784.32   2
   0  17  -4 1336.02 1103.12   2
   0  17   4 3246.20 1449.80   2
   0  17  -5 1007.62 1056.31   2
   0  17   5 2188.74 1293.93   2
   0  17  -6 377.855 905.570   2
   0  17   6 1412.41 1194.66   2
   0  17  -7 342.857 963.121   2
   1  17  -7 405.734 943.596   2
  -1  17   6 1930.63 1277.35   2
   1  17  -6 484.477 978.181   2
  -1  17   5 1219.18 1137.75   2
   1  17  -5-63.4204 823.085   2
  -1  17   4 3700.46 1508.19   2
   1  17  -4 3347.39 1341.50   2
  -1  17   3 7082.27 1928.82   2
   1  17  -3 8440.00 2018.79   2
   1  17  -2 10639.4 2118.08   2
  -1  17   2 12136.1 2344.50   2
   1  17  -1 9802.55 2132.27   2
  -1  17   1 10984.6 2165.74   2
   1  17   0 10216.0 2218.93   2
  -1  17   0 8991.95 2001.35   2
   1  17   1 10665.5 2281.12   2
  -1  17  -1 10703.2 2093.02   2
   1  17   2 11987.8 2425.37   2
  -1  17  -2 8073.66 1771.84   2
   1  17   3 7108.03 2020.43   2
  -1  17  -3 4163.75 1564.39   2
  -1  17  -4 1175.01 1052.59   2
   1  17   4 3949.70 1635.20   2
  -1  17  -5 508.510 970.593   2
   1  17   5 1575.71 1366.73   2
   1  17   6 1174.05 1249.74   2
  -1  17  -6 136.018 938.941   2
  -1  17  -7 1598.03 1127.61   2
   2  17  -7-974.353 1125.54   2
   2  17  -6 97.7784 927.153   2
   2  17  -5 719.647 1028.25   2
  -2  17   5-125.026 885.714   2
   2  17  -4 1694.71 1402.72   2
  -2  17   4 1640.46 1123.48   2
  -2  17   3 3311.18 1358.71   2
   2  17  -3 3839.22 1542.77   2
   2  17  -2 4926.28 1736.61   2
  -2  17   2 3494.46 1401.33   2
   2  17  -1 9226.95 2216.49   2
  -2  17   1 7288.66 1835.60   2
   2  17   0 10907.6 2446.63   2
  -2  17   0 12320.6 2317.77   2
  -2  17  -1 8684.92 2042.69   2
   2  17   1 5465.50 1878.41   2
  -2  17  -2 2324.65 1250.49   2
   2  17   2 4294.88 1740.73   2
  -2  17  -3 1437.44 1079.66   2
   2  17   3 2708.26 1454.77   2
   2  17   4 1126.32 1217.88   2
  -2  17  -4 497.318 971.893   2
   2  17   5-411.071 1122.45   2
  -2  17  -5-775.781 997.901   2
  -2  17  -6 1086.08 1010.96   2
  -2  17  -7 154.949 936.882   2
   3  17  -6 253.476 1007.38   2
   3  17  -5 318.932 971.264   2
  -3  17   5-836.330 1042.78   2
  -3  17   4-455.543 948.088   2
   3  17  -4 1499.64 1217.73   2
  -3  17   3 0.80989 927.463   2
   3  17  -3 1539.80 1310.91   2
  -3  17   2 1426.51 1130.10   2
   3  17  -2 3125.33 1586.86   2
  -3  17   1 4051.90 1453.24   2
   3  17  -1 4299.22 1679.39   2
   3  17   0 1713.22 1386.44   2
  -3  17   0 6461.87 1724.73   2
   3  17   1 0.96263 1174.44   2
  -3  17  -1 4397.94 1491.14   2
   3  17   2 700.346 1199.34   2
  -3  17  -2 1776.67 1106.18   2
   3  17   3-977.950 1234.50   2
  -3  17  -3-857.162 1001.15   2
  -3  17  -4-442.776 903.282   2
   3  17   4-1326.58 1313.20   2
  -3  17  -5-432.227 934.790   2
   3  17   5-1211.93 1304.22   2
  -3  17  -6-50.9992 878.522   2
   4  17  -6-217.751 1019.26   2
   4  17  -5 368.206 1135.57   2
  -4  17   4-1281.22 1060.16   2
   4  17  -4-291.777 1162.26   2
  -4  17   3-168.584 871.609   2
   4  17  -3 326.819 1126.23   2
  -4  17   2-227.876 872.555   2
   4  17  -2-74.6698 1085.96   2
   4  17  -1-956.547 1292.63   2
  -4  17   1 79.4312 890.933   2
  -4  17   0-632.118 983.513   2
  -4  17  -1-335.322 924.642   2
  -4  17  -2-1043.62 1047.30   2
  -4  17  -3-1008.44 1095.00   2
  -4  17  -5-978.626 998.674   2
  -4  17  -6-491.257 957.551   2
   5  17  -5 284.914 1230.72   2
   5  17  -4-443.187 1179.90   2
   5  17  -3-1748.86 1419.62   2
  -5  17   3-634.837 1018.12   2
   5  17  -2-2361.44 1439.76   2
  -5  17   2-1742.51 1218.89   2
  -5  17   1-1385.30 1184.22   2
  -5  17   0-1739.76 1177.20   2
  -5  17  -1-1874.59 1226.84   2
   6  17  -4-844.153 1326.06   2
   6  17  -3-1677.56 1442.25   2
   6  17  -2-1978.28 1445.74   2
  -6  17   1-858.221 1047.76   2
  -6  17   0-1534.63 1112.91   2
   6  17   0-2403.19 1674.38   2
  -6  17  -1-2025.00 1242.20   2
   0  18   0 28280.4 3530.06   2
   0  18   1 31009.7 3783.14   2
   0  18  -1 27962.1 3384.33   2
   0  18   2 14681.0 2692.11   2
   0  18  -2 11465.0 2246.23   2
   0  18  -3 6153.24 1674.46   2
   0  18  -4 1627.98 1335.81   2
   1  18  -4 3028.81 1401.85   2
   1  18  -3 7129.83 1893.74   2
   1  18  -2 16791.9 2791.62   2
   1  18  -1 27799.1 3597.04   2
  -1  18   1 24837.1 3209.68   2
   1  18   0 29855.7 3640.57   2
  -1  18   0 24114.5 3196.26   2
   1  18   1 29164.5 3608.47   2
  -1  18  -1 22001.5 2898.26   2
  -1  18  -2 10760.4 2365.03   2
  -1  18  -3 4334.63 1581.00   2
  -1  18  -4 2567.54 1340.65   2
   2  18  -3 8534.47 2201.73   2
   2  18  -2 16680.6 2773.28   2
   2  18  -1 14982.9 2716.14   2
  -2  18   1 11795.6 2360.75   2
   2  18   0 13138.3 2627.97   2
  -2  18   0 11394.4 2386.00   2
   2  18   1 18202.8 3134.18   2
  -2  18  -1 12066.7 2338.89   2
  -2  18  -2 11465.1 2185.60   2
  -2  18  -3 4797.73 1615.60   2
   3  18  -3 6715.49 2022.18   2
   3  18  -2 8033.33 2179.03   2
   3  18  -1 7657.21 2214.65   2
   3  18   0 7979.72 2267.89   2
  -3  18  -1 3678.95 1506.60   2
  -3  18  -2 3407.56 1508.52   2
  -3  18  -3 2759.32 1411.43   2
   4  18  -1 2193.71 1561.20   2
   0   0   0    0.00    0.00   0

TITL 601pfoa in P-42(1)c
REM P-42(1)c (#114 in standard setting)
CELL 1.54184  27.793806  27.793806  27.697479  90.0000  90.0000  90.0000
ZERR   91.00   0.001565   0.001565   0.009025   0.0000   0.0000   0.0000
LATT -1
SYMM -x,-y, z
SYMM  y,-x,-z
SYMM -y, x,-z
SYMM -x+1/2, y+1/2,-z+1/2
SYMM  x+1/2,-y+1/2,-z+1/2
SYMM -y+1/2,-x+1/2, z+1/2
SYMM  y+1/2, x+1/2, z+1/2
SFAC C H N O
UNIT 1001.00 910.00 91.00 91.00
REM  CrysAlisPro recorded range (K): Min=110.0; max=110.0; aver:110.0
TEMP -163
TREF
HKLF 4
END
;
_shelx_hkl_checksum                64476
_shelx_fab_file
;
0 1 1 280.1707 2.4612
0 2 0 -66.3166 -0.1771
0 2 1 101.5109 2.7141
0 2 2 -221.4165 1.0775
0 3 1 -21.8460 0.2975
0 3 2 61.4824 -1.4031
0 3 3 123.6930 0.7699
0 4 0 51.5075 -0.2085
0 4 1 -119.3330 -1.2787
0 4 2 -64.5844 -0.5059
0 4 3 91.5520 -0.5066
0 4 4 -44.7649 -1.0575
0 5 1 -21.1818 0.0699
0 5 2 13.9865 -0.6005
0 5 3 -132.8910 -0.2702
0 5 4 64.2121 0.5744
0 5 5 -18.3317 -0.1941
0 6 0 157.8709 0.6673
0 6 1 -160.0924 -1.3177
0 6 2 58.6030 -0.0072
0 6 3 38.4213 -1.2644
0 6 4 57.0433 -0.8760
0 6 5 -53.7327 -0.9778
0 6 6 6.5728 -0.9502
0 7 1 3.5390 -0.4661
0 7 2 -29.5856 -0.3781
0 7 3 -23.3168 0.0876
0 7 4 32.3031 0.4757
0 7 5 -2.4763 -0.0512
0 7 6 39.4634 0.8354
0 7 7 -2.7930 -0.2554
0 8 0 -126.0925 0.2056
0 8 1 -13.7198 0.6119
0 8 2 5.2300 2.6880
0 8 3 125.1672 1.0440
0 8 4 -29.3135 1.0617
0 8 5 47.8478 1.5176
0 8 6 3.8658 0.9833
0 8 7 51.6287 1.1223
0 8 8 2.3370 2.6476
0 9 1 3.1183 -0.2507
0 9 2 4.1761 -0.8011
0 9 3 28.6821 -0.0415
0 9 4 -31.8017 0.4570
0 9 5 18.3839 0.1208
0 9 6 -13.8359 0.6048
0 9 7 -23.1639 -0.1058
0 9 8 -11.1545 -1.0990
0 9 9 9.9858 0.1509
0 10 0 32.0759 -0.0216
0 10 1 6.0604 -0.9232
0 10 2 -32.5216 -1.1421
0 10 3 21.8783 -1.7043
0 10 4 1.0011 -1.8417
0 10 5 13.6685 -2.1573
0 10 6 -8.9985 -2.2256
0 10 7 -29.4034 -1.2829
0 10 8 -11.9148 -0.4805
0 10 9 -2.0035 -1.1321
0 10 10 -27.2475 -2.1136
0 11 1 15.2332 -0.0091
0 11 2 17.0912 -0.6703
0 11 3 -10.3633 -0.1053
0 11 4 -11.1709 0.2486
0 11 5 -6.5797 0.0924
0 11 6 7.9071 0.4707
0 11 7 -26.7058 -0.0738
0 11 8 52.0465 -0.9138
0 11 9 17.1536 0.0077
0 11 10 -16.3533 0.9029
0 11 11 -13.8280 0.1007
0 12 0 10.4628 0.0638
0 12 1 18.6708 0.2596
0 12 2 -10.8261 1.7954
0 12 3 -26.3246 1.0125
0 12 4 -3.2111 0.8587
0 12 5 6.2284 1.3932
0 12 6 -61.1151 0.6464
0 12 7 -1.6142 1.2115
0 12 8 28.8815 1.9819
0 12 9 -3.8109 0.8022
0 12 10 5.4403 -0.2412
0 12 11 3.1998 0.6531
0 12 12 9.8774 0.9134
0 13 1 9.1204 -0.0060
0 13 2 -1.0712 -0.2694
0 13 3 -3.5595 0.0455
0 13 4 3.1387 0.0749
0 13 5 -14.9087 0.0733
0 13 6 1.0307 0.4934
0 13 7 -0.9819 -0.0111
0 13 8 7.2231 -0.7802
0 13 9 -16.1160 -0.2218
0 13 10 -7.6711 0.6885
0 13 11 -3.7846 -0.0129
0 13 12 1.0468 -0.7712
0 13 13 -11.0127 0.2070
0 14 0 -8.7712 0.0316
0 14 1 30.9689 -0.4309
0 14 2 29.2328 0.1612
0 14 3 -9.6759 -0.3235
0 14 4 -20.2344 -0.3259
0 14 5 -14.2102 -0.2472
0 14 6 -10.7898 -0.6764
0 14 7 -3.0334 -0.1438
0 14 8 0.1834 0.3708
0 14 9 -1.0130 0.0983
0 14 10 4.8948 -0.6000
0 14 11 -3.5389 0.1343
0 14 12 -13.9148 0.2179
0 15 1 -5.5374 0.1881
0 15 2 7.3833 -0.4448
0 15 3 7.2475 -0.1316
0 15 4 3.4018 0.2190
0 15 5 -8.0540 0.0740
0 15 6 -8.4395 0.2177
0 15 7 13.3871 0.1460
0 15 8 3.6681 -0.6802
0 15 9 -10.2723 0.1622
0 15 10 25.0203 0.5498
0 16 0 -34.8705 -0.1890
0 16 1 42.8379 -0.4139
0 16 2 -40.8614 -0.3990
0 16 3 -21.5100 -0.4277
0 16 4 -1.9344 -0.8619
0 16 5 -16.8753 -0.7742
0 16 6 4.5726 -1.0963
0 16 7 -9.5253 -0.5288
0 16 8 3.9798 -0.3231
0 16 9 18.1420 -0.2870
0 17 1 -20.4917 0.2319
0 17 2 12.0801 -0.4319
0 17 3 -30.0592 0.2730
0 17 4 14.4832 -0.1134
0 17 5 12.9821 0.2275
0 17 6 -10.6564 -0.0619
0 17 7 -0.6941 0.3121
0 18 0 121.7520 -0.2791
0 18 1 11.9338 0.8206
0 18 2 -14.0349 0.9972
0 18 3 22.0532 1.1593
0 18 4 25.4438 0.5749
1 2 1 -39.9863 -1.9197
1 3 2 -73.2694 -0.4078
1 4 1 -49.6783 0.4039
1 4 2 -75.5892 1.7088
1 4 3 56.5788 0.3786
1 5 2 -50.3609 -0.4973
1 5 3 56.5405 -0.3780
1 5 4 94.4751 0.6822
1 6 1 107.4053 0.4004
1 6 2 -10.3753 1.4149
1 6 3 -32.6500 0.3764
1 6 4 -25.2323 0.5223
1 6 5 -39.1971 0.1060
1 7 2 -74.8185 -1.0883
1 7 3 38.9162 -0.0297
1 7 4 -3.4199 0.0565
1 7 5 30.7164 0.0544
1 7 6 -13.5032 0.2833
1 8 1 51.9195 -0.5972
1 8 2 -7.5979 0.6593
1 8 3 16.8465 -0.6348
1 8 4 7.3825 -1.4934
1 8 5 -21.6812 -0.3560
1 8 6 -12.4004 -1.2530
1 8 7 19.7526 -0.8865
1 9 2 -17.0399 -1.2994
1 9 3 -24.7587 0.2413
1 9 4 23.8973 0.2815
1 9 5 1.4839 0.2753
1 9 6 5.5225 0.1018
1 9 7 7.4452 0.2101
1 9 8 39.1570 -0.9853
1 10 1 -41.4353 1.1113
1 10 2 -4.3824 1.6269
1 10 3 3.9031 1.1908
1 10 4 32.5145 0.4237
1 10 5 1.8019 0.9538
1 10 6 12.0301 0.7340
1 10 7 -10.2292 1.2761
1 10 8 -25.8266 1.2903
1 10 9 -28.5337 1.2732
1 11 2 29.3035 -0.8922
1 11 3 -1.8414 0.1454
1 11 4 -12.5785 0.3014
1 11 5 2.6767 0.0913
1 11 6 -22.8326 0.0005
1 11 7 55.8506 -0.0226
1 11 8 -26.9224 -0.5513
1 11 9 -23.7175 0.1191
1 11 10 -19.1372 0.2191
1 12 1 -52.8220 -0.4832
1 12 2 12.0853 0.5729
1 12 3 -5.0517 -0.4717
1 12 4 36.3865 -0.9000
1 12 5 5.6643 -0.3300
1 12 6 33.3371 -0.8545
1 12 7 -4.2456 -0.5731
1 12 8 -4.1272 -0.3183
1 12 9 -3.3179 -0.3348
1 12 10 19.3338 -1.0890
1 12 11 -0.2606 -0.2125
1 13 2 -1.4030 -0.8532
1 13 3 -3.3179 -0.1353
1 13 4 -10.4545 -0.2008
1 13 5 4.5332 -0.3124
1 13 6 -14.2009 -0.0034
1 13 7 -19.2133 -0.1726
1 13 8 -10.1224 -0.1213
1 13 9 -30.6435 0.1637
1 13 10 3.6216 0.1660
1 13 11 -16.0863 0.1346
1 13 12 17.0793 -0.3015
1 14 1 7.8639 -0.1222
1 14 2 -0.4774 0.8276
1 14 3 19.1387 0.2263
1 14 4 -1.7275 0.0284
1 14 5 -25.7483 0.1837
1 14 6 3.1920 -0.2032
1 14 7 5.9664 -0.1113
1 14 8 -7.5630 0.2409
1 14 9 6.4372 -0.1088
1 14 10 -8.7352 -0.3039
1 14 11 15.2753 0.0191
1 14 12 -14.0900 0.0063
1 15 2 25.3383 -0.5276
1 15 3 16.4684 -0.2616
1 15 4 -19.1846 0.1968
1 15 5 -2.3367 -0.0466
1 15 6 1.6714 0.2938
1 15 7 -7.5039 0.1169
1 15 8 13.7185 -0.2593
1 15 9 14.2992 -0.1998
1 15 10 -8.6487 0.4584
1 16 1 -22.4985 0.0192
1 16 2 10.2353 0.8692
1 16 3 -21.5008 0.6175
1 16 4 -26.5235 0.5717
1 16 5 -10.8215 0.7233
1 16 6 -0.3723 0.7991
1 16 7 -9.9629 0.6632
1 16 8 -2.9231 1.0488
1 16 9 -17.0583 0.5877
1 17 2 49.1312 0.0012
1 17 3 43.4750 -0.0741
1 17 4 -16.0581 0.1901
1 17 5 -1.6641 -0.1208
1 17 6 3.2860 0.1302
1 17 7 11.8807 0.0496
1 18 1 33.3604 -0.6586
1 18 2 48.0658 -0.2910
1 18 3 10.8503 -1.0489
1 18 4 -13.5371 -0.8645
2 2 2 31.5039 2.8643
2 3 3 -77.5198 -0.7605
2 4 2 3.0384 1.5336
2 4 3 66.1317 -0.7549
2 4 4 12.1238 -0.1180
2 5 3 36.1758 -1.0872
2 5 4 -45.3725 0.3358
2 5 5 144.7099 -0.5413
2 6 2 15.1481 1.3289
2 6 3 -113.0026 -0.6170
2 6 4 76.1810 0.1948
2 6 5 38.5619 -0.4951
2 6 6 -76.8481 -0.3491
2 7 3 -22.9009 -0.3510
2 7 4 28.0403 0.8387
2 7 5 28.8134 -0.4208
2 7 6 8.6685 1.0480
2 7 7 -13.2722 -0.8380
2 8 2 -2.1785 2.1672
2 8 3 -50.8657 -0.3858
2 8 4 29.7560 0.1323
2 8 5 29.7523 -0.2035
2 8 6 -1.2513 0.6409
2 8 7 16.4656 0.3466
2 8 8 35.5060 2.8543
2 9 3 7.3437 -0.2709
2 9 4 -17.3730 0.8567
2 9 5 6.2475 -0.5334
2 9 6 -4.9684 -0.0047
2 9 7 -9.8144 -0.5596
2 9 8 19.9128 -0.0643
2 9 9 -13.9592 -0.7706
2 10 2 -7.5845 0.8753
2 10 3 15.2512 -0.1739
2 10 4 -11.6203 -0.7242
2 10 5 -2.4912 -0.3934
2 10 6 -6.2035 0.0381
2 10 7 24.0726 -0.7751
2 10 8 1.7977 -0.0720
2 10 9 -21.0159 -1.3709
2 10 10 -26.4223 -1.1746
2 11 3 4.4842 -0.4044
2 11 4 -3.0443 0.2016
2 11 5 19.8196 -0.1933
2 11 6 -13.4925 0.1763
2 11 7 16.8534 -0.0043
2 11 8 -5.1374 0.4338
2 11 9 -5.5054 -0.1673
2 11 10 5.7232 0.5801
2 11 11 3.9816 -0.5133
2 12 2 -5.2630 1.7834
2 12 3 18.8725 -0.0245
2 12 4 6.2847 -0.0272
2 12 5 8.6961 0.3479
2 12 6 -2.5628 0.2621
2 12 7 -9.0626 -0.1003
2 12 8 8.0694 -0.2182
2 12 9 -5.5207 0.1019
2 12 10 8.6614 0.5082
2 12 11 10.9054 0.3953
2 12 12 4.1397 1.3245
2 13 3 -28.5308 0.0771
2 13 4 -3.0388 0.5189
2 13 5 -12.0814 0.0329
2 13 6 -7.3260 0.2661
2 13 7 -2.2950 0.0984
2 13 8 -2.2862 0.3625
2 13 9 -5.7722 0.1970
2 13 10 6.1475 -0.2141
2 13 11 -4.3109 -0.1822
2 13 12 1.6662 -0.1550
2 13 13 -22.1727 -0.5150
2 14 2 23.6269 0.7157
2 14 3 -26.3226 0.1278
2 14 4 8.8188 -0.0003
2 14 5 -1.6486 0.0596
2 14 6 -6.0910 0.2289
2 14 7 -4.7424 0.2254
2 14 8 -7.6046 0.1701
2 14 9 -1.7356 0.0733
2 14 10 -1.3668 -0.0855
2 14 11 2.0220 0.2151
2 15 3 -0.5213 -0.1896
2 15 4 10.3756 0.1971
2 15 5 -13.2328 -0.4182
2 15 6 5.4125 -0.0198
2 15 7 2.3521 -0.1078
2 15 8 2.7243 -0.1194
2 15 9 -5.9549 -0.0354
2 15 10 0.6664 0.1763
2 16 2 -34.7108 0.3741
2 16 3 -4.6918 -0.4297
2 16 4 -16.5634 -0.5953
2 16 5 3.8009 -0.4564
2 16 6 -0.5311 -0.6826
2 16 7 3.7973 -1.0876
2 16 8 12.2554 -0.3120
2 16 9 -3.8612 -0.5952
2 17 3 12.5540 -0.5073
2 17 4 6.0581 -0.0890
2 17 5 0.3695 -0.2654
2 17 6 5.9071 0.2537
2 17 7 -1.9126 0.0184
2 18 2 6.4362 1.0774
2 18 3 -5.3092 0.6455
3 4 3 -135.1040 -0.3236
3 5 4 35.5324 0.6321
3 6 3 -87.3637 0.6623
3 6 4 -59.5492 0.1344
3 6 5 -60.7648 -0.2008
3 7 4 14.5296 0.3799
3 7 5 -23.9303 -0.3502
3 7 6 11.5140 0.9912
3 8 3 -5.5886 -0.6570
3 8 4 37.5422 0.1166
3 8 5 20.5861 -0.0766
3 8 6 -39.2188 -0.1424
3 8 7 -13.3711 -0.3498
3 9 4 10.6216 0.9111
3 9 5 1.8372 0.0744
3 9 6 -19.4426 -0.0382
3 9 7 0.8738 0.2296
3 9 8 10.9080 -0.4401
3 10 3 15.9886 0.6805
3 10 4 15.0675 -0.7407
3 10 5 24.2535 0.0230
3 10 6 -17.9268 0.0099
3 10 7 -22.6901 0.1612
3 10 8 -14.1466 0.1375
3 10 9 -4.6459 0.8041
3 11 4 -24.1882 0.5544
3 11 5 -12.3591 -0.1667
3 11 6 -13.3133 -0.5018
3 11 7 38.8779 0.0413
3 11 8 11.3635 -0.0140
3 11 9 8.0956 0.2828
3 11 10 0.5646 0.0478
3 12 3 -10.0414 -0.3283
3 12 4 -7.1202 0.0133
3 12 5 5.8815 0.2002
3 12 6 -1.1901 0.2925
3 12 7 16.1980 0.5046
3 12 8 2.7949 -0.5760
3 12 9 -0.0792 0.1763
3 12 10 -9.7011 -0.2244
3 12 11 5.5156 -0.3197
3 13 4 -6.5281 -0.0977
3 13 5 -29.7966 -0.3959
3 13 6 2.0902 -0.2946
3 13 7 -1.0149 0.0017
3 13 8 0.4535 0.0961
3 13 9 0.7874 0.2196
3 13 10 12.6504 -0.4126
3 13 11 4.4615 0.2508
3 13 12 -9.2767 -0.3232
3 14 3 21.4060 0.3605
3 14 4 -19.8087 -0.2512
3 14 5 1.7008 0.1062
3 14 6 4.4252 -0.1686
3 14 7 5.7853 -0.2812
3 14 8 -9.8646 -0.7665
3 14 9 -3.9510 -0.1380
3 14 10 -20.1526 -0.2285
3 14 11 -0.5306 0.2315
3 15 4 0.0979 0.1583
3 15 5 -0.7269 -0.1230
3 15 6 -3.3607 -0.0322
3 15 7 -8.3903 0.3738
3 15 8 -3.2696 0.2002
3 15 9 5.3764 0.3140
3 15 10 10.1275 -0.0923
3 16 3 -8.2946 0.4198
3 16 4 -2.6459 0.4226
3 16 5 12.0671 0.8156
3 16 6 1.8734 0.3347
3 16 7 -4.6165 0.4916
3 16 8 6.7613 0.7162
3 17 4 8.7308 0.2708
3 17 5 -1.6180 0.0280
3 17 6 -0.5858 0.1779
3 18 3 -4.5006 -0.6128
4 4 4 70.1468 -0.5346
4 5 5 28.8816 0.0278
4 6 4 -74.4373 -1.4635
4 6 5 -36.6058 0.2270
4 6 6 -68.9026 -1.2618
4 7 5 37.1506 0.2075
4 7 6 -21.3460 0.6650
4 7 7 1.3788 -0.0389
4 8 4 -34.9692 -0.4198
4 8 5 -18.0700 -0.2331
4 8 6 -1.9161 -0.6852
4 8 7 44.9564 -0.1153
4 8 8 -11.3901 1.8721
4 9 5 9.0086 0.1924
4 9 6 23.0689 -0.2603
4 9 7 -12.2294 -0.0037
4 9 8 -7.4379 -0.4117
4 9 9 23.1897 0.2096
4 10 4 4.4890 -1.4600
4 10 5 11.2197 0.9393
4 10 6 16.1259 0.4894
4 10 7 -8.7155 0.2537
4 10 8 -2.1318 -0.1920
4 10 9 -21.2632 -1.0507
4 10 10 -28.0773 -2.0184
4 11 5 -11.9952 0.1747
4 11 6 -10.1326 -0.2226
4 11 7 -7.4702 0.1114
4 11 8 -5.5498 0.4660
4 11 9 1.5342 0.1094
4 11 10 -4.1708 0.6284
4 11 11 -7.2393 0.0748
4 12 4 21.1324 0.2152
4 12 5 16.6387 -0.4520
4 12 6 12.8299 -0.3533
4 12 7 -2.1970 -0.0613
4 12 8 15.3410 -0.5771
4 12 9 6.5142 -0.3789
4 12 10 16.1942 0.1677
4 12 11 -0.2272 -0.0111
4 12 12 27.5620 1.2764
4 13 5 10.1466 0.1945
4 13 6 -6.8014 -0.0528
4 13 7 -8.4456 0.0774
4 13 8 -0.1455 0.5504
4 13 9 4.8708 0.0228
4 13 10 -11.6552 0.0379
4 13 11 1.3330 -0.1350
4 13 12 -14.3477 -0.1133
4 14 4 0.5120 -0.6584
4 14 5 8.5433 0.6555
4 14 6 13.1840 0.1265
4 14 7 -0.3540 0.1253
4 14 8 2.2007 -0.1869
4 14 9 -3.2401 0.1830
4 14 10 -13.3345 0.5360
4 14 11 1.1902 -0.1706
4 15 5 4.6820 0.0582
4 15 6 5.8646 -0.1656
4 15 7 -3.0863 0.2527
4 15 8 -6.3254 -0.0739
4 15 9 1.5471 -0.0401
4 15 10 10.3354 -0.1743
4 16 4 -7.8309 -0.4959
4 16 5 -13.4450 -0.0481
4 16 6 5.2535 -0.8293
4 16 7 -3.3740 -0.3321
4 16 8 -7.5437 -0.5840
4 17 5 -4.3355 -0.2984
4 17 6 3.7636 -0.1405
5 6 5 -17.7680 0.4439
5 7 6 16.9358 0.9759
5 8 5 10.8937 -0.5675
5 8 6 0.1817 -0.0377
5 8 7 5.8860 0.0263
5 9 6 6.1847 0.0663
5 9 7 -16.5366 0.2492
5 9 8 4.7036 -1.0474
5 10 5 17.2760 0.4628
5 10 6 -0.1095 -0.7370
5 10 7 -4.7469 -0.0710
5 10 8 6.8324 0.1688
5 10 9 -7.5714 0.7258
5 11 6 15.1136 -0.3517
5 11 7 -15.9077 -0.1645
5 11 8 -1.6058 -0.1985
5 11 9 1.5465 0.2931
5 11 10 -8.9985 0.3716
5 12 5 -2.7005 -0.5310
5 12 6 -27.8429 0.4435
5 12 7 8.8010 0.6598
5 12 8 6.1073 -0.3076
5 12 9 0.4844 0.0649
5 12 10 3.1410 -0.3654
5 12 11 -6.6597 -0.3809
5 13 6 5.8358 -0.0705
5 13 7 2.5402 0.0095
5 13 8 -9.7769 0.2381
5 13 9 0.5578 0.1450
5 13 10 1.4878 0.0315
5 13 11 8.1215 -0.1518
5 13 12 -8.2332 -0.3657
5 14 5 9.9532 -0.0132
5 14 6 -0.5774 -0.3403
5 14 7 -0.9168 -0.1494
5 14 8 7.2400 -0.3933
5 14 9 0.6367 -0.1903
5 14 10 -5.0648 0.2713
5 14 11 4.1810 -0.1846
5 15 6 -1.3479 0.3960
5 15 7 -2.1439 0.0479
5 15 8 -8.5476 0.1324
5 15 9 -0.5763 0.0997
5 16 5 6.3585 0.3456
5 16 6 3.8228 0.3504
5 16 7 6.4553 0.0303
6 6 6 41.9230 -0.9169
6 7 7 -1.3636 0.3880
6 8 6 -22.4179 -0.3900
6 8 7 -15.1886 0.0496
6 8 8 32.2850 1.9625
6 9 7 11.4947 0.5778
6 9 8 9.7488 -1.2809
6 9 9 -14.0745 0.3311
6 10 6 -3.5801 -1.2600
6 10 7 7.7163 0.9825
6 10 8 -3.8363 0.1924
6 10 9 3.9677 0.0608
6 10 10 -0.2235 -2.3481
6 11 7 7.4841 0.4167
6 11 8 4.5146 -0.4911
6 11 9 -22.4710 0.4454
6 11 10 -5.2144 0.3995
6 11 11 14.0755 0.3991
6 12 6 6.9572 -0.2662
6 12 7 -6.2452 0.4180
6 12 8 -17.1790 -0.6573
6 12 9 -8.9886 0.2774
6 12 10 5.2061 -0.4538
6 12 11 -5.7400 0.5873
6 12 12 -9.0978 0.7878
6 13 7 0.8622 0.2424
6 13 8 1.9067 -0.2180
6 13 9 -11.9218 0.1550
6 13 10 -18.3782 -0.1779
6 13 11 -2.2015 0.3790
6 14 6 -7.7216 -0.8845
6 14 7 9.0810 0.5544
6 14 8 -4.8849 -0.0429
6 14 9 -9.4659 -0.0951
6 14 10 -4.3686 -0.3531
6 15 7 11.5257 0.0858
6 15 8 -12.4796 -0.1533
6 15 9 4.8457 0.0771
6 16 6 3.5421 -0.8060
6 16 7 -3.7313 -0.6444
7 8 7 10.4857 -0.4620
7 9 8 -10.7683 -2.0798
7 10 7 9.3743 0.7303
7 10 8 -18.4404 0.5271
7 10 9 -0.3363 0.4920
7 11 8 3.3368 -0.3222
7 11 9 -12.4362 -0.2443
7 11 10 -10.6745 0.8297
7 12 7 16.9274 -0.3968
7 12 8 3.0135 0.4571
7 12 9 10.9703 -0.1758
7 12 10 7.0751 -0.7243
7 12 11 11.5028 -0.3417
7 13 8 18.9967 0.1676
7 13 9 -25.3840 0.1132
7 13 10 11.9692 0.4996
7 13 11 -3.8525 0.2506
7 14 7 -15.4139 0.1113
7 14 8 4.1290 0.2496
7 14 9 -7.2574 -0.0181
7 15 8 -11.7771 -0.4248
8 8 8 5.2004 1.6084
8 9 9 -8.5595 -0.3149
8 10 8 1.0325 1.1678
8 10 9 -16.1054 -0.1030
8 10 10 -0.7010 -1.5568
8 11 9 4.3965 -0.8898
8 11 10 2.7317 1.2536
8 11 11 11.8496 -0.3780
8 12 8 5.0182 1.9275
8 12 9 2.3694 -0.5334
8 12 10 -5.9977 0.1766
8 12 11 -12.1308 -0.0907
8 13 9 9.5100 -0.8967
8 13 10 2.5385 0.8315
8 14 8 -16.4792 1.1581
8 14 9 -5.6444 -0.6636
9 10 9 7.5024 0.3623
9 11 10 0.0524 1.4998
9 12 9 -26.0821 -0.3671
9 12 10 -15.0618 -0.7521
10 10 10 -5.9389 -1.5970
10 11 11 26.6775 0.3952
0 0 0 0.0 0.0
;
_shelx_fab_checksum                69811
_olex2_submission_special_instructions  'No special instructions were received'
_oxdiff_exptl_absorpt_empirical_details
;
Empirical correction (ABSPACK) includes:
- Absorption correction using spherical harmonics
- Frame scaling
;
_oxdiff_exptl_absorpt_empirical_full_max  1.594
_oxdiff_exptl_absorpt_empirical_full_min  0.686
