# Supplementary material for: Enhanced‐Type Quantitative Luminescence Recognition for Per‐ and Polyfluoroalkyl Substances (PFAS) by a Metal–Organic Framework Single Crystal
Source: Angew Chem Int Ed Engl. 2025 Nov 24;65(3):e15775. doi: 10.1002/anie.202515775 (PMC12811649; doi:10.1002/anie.202515775)
Supplement: Supplementary file 2 — Supporting Information [file ANIE-65-e15775-s002.zip › with perfluorosuberic acid.cif]

data_with perfluorosuberic acid
_audit_creation_date               2025-09-29
_audit_creation_method
;
Olex2 1.5
(compiled 2025.07.13 svn.rb7424aed for OlexSys, GUI svn.r7314)
;
_shelx_SHELXL_version_number       '2018/3'
_audit_contact_author_address      ?
_audit_contact_author_email        ?
_audit_contact_author_name         ''
_audit_contact_author_phone        ?
_publ_contact_author_id_orcid      ?
_publ_section_references
;
Dolomanov, O.V., Bourhis, L.J., Gildea, R.J, Howard, J.A.K. & Puschmann, H.
 (2009), J. Appl. Cryst. 42, 339-341.

Sheldrick, G.M. (2015). Acta Cryst. C71, 3-8.
;
_chemical_name_common              ?
_chemical_name_systematic          ?
_chemical_formula_moiety           'C23 N O4 Zn, 0.083[]'
_chemical_formula_sum              'C23 N O4 Zn'
_chemical_formula_weight           419.61
_chemical_melting_point            ?
_chemical_oxdiff_formula           'C11 H10 N O'
loop_
  _atom_type_symbol
  _atom_type_description
  _atom_type_scat_dispersion_real
  _atom_type_scat_dispersion_imag
  _atom_type_scat_source
 'C' 'C' 0.0181 0.0091 'International Tables Vol C Tables 4.2.6.8 and 6.1.1.4'
 'N' 'N' 0.0311 0.0180 'International Tables Vol C Tables 4.2.6.8 and 6.1.1.4'
 'O' 'O' 0.0492 0.0322 'International Tables Vol C Tables 4.2.6.8 and 6.1.1.4'
 'Zn' 'Zn' -1.5491 0.6778
 'International Tables Vol C Tables 4.2.6.8 and 6.1.1.4'

_shelx_space_group_comment
;
The symmetry employed for this shelxl refinement is uniquely defined
by the following loop, which should always be used as a source of
symmetry information in preference to the above space-group names.
They are only intended as comments.
;
_space_group_crystal_system        'cubic'
_space_group_IT_number             223
_space_group_name_H-M_alt          'P m -3 n'
_space_group_name_Hall             '-P 4n 2 3'
loop_
  _space_group_symop_operation_xyz
 'x, y, z'
 '-x, -y, z'
 '-x, y, -z'
 'x, -y, -z'
 'z, x, y'
 'z, -x, -y'
 '-z, -x, y'
 '-z, x, -y'
 'y, z, x'
 '-y, z, -x'
 'y, -z, -x'
 '-y, -z, x'
 'y+1/2, x+1/2, -z+1/2'
 '-y+1/2, -x+1/2, -z+1/2'
 'y+1/2, -x+1/2, z+1/2'
 '-y+1/2, x+1/2, z+1/2'
 'x+1/2, z+1/2, -y+1/2'
 '-x+1/2, z+1/2, y+1/2'
 '-x+1/2, -z+1/2, -y+1/2'
 'x+1/2, -z+1/2, y+1/2'
 'z+1/2, y+1/2, -x+1/2'
 'z+1/2, -y+1/2, x+1/2'
 '-z+1/2, y+1/2, x+1/2'
 '-z+1/2, -y+1/2, -x+1/2'
 '-x, -y, -z'
 'x, y, -z'
 'x, -y, z'
 '-x, y, z'
 '-z, -x, -y'
 '-z, x, y'
 'z, x, -y'
 'z, -x, y'
 '-y, -z, -x'
 'y, -z, x'
 '-y, z, x'
 'y, z, -x'
 '-y-1/2, -x-1/2, z-1/2'
 'y-1/2, x-1/2, z-1/2'
 '-y-1/2, x-1/2, -z-1/2'
 'y-1/2, -x-1/2, -z-1/2'
 '-x-1/2, -z-1/2, y-1/2'
 'x-1/2, -z-1/2, -y-1/2'
 'x-1/2, z-1/2, y-1/2'
 '-x-1/2, z-1/2, -y-1/2'
 '-z-1/2, -y-1/2, x-1/2'
 '-z-1/2, y-1/2, -x-1/2'
 'z-1/2, -y-1/2, -x-1/2'
 'z-1/2, y-1/2, x-1/2'

_cell_length_a                     27.150(4)
_cell_length_b                     27.150(4)
_cell_length_c                     27.899(4)
_cell_angle_alpha                  90
_cell_angle_beta                   90
_cell_angle_gamma                  90
_cell_volume                       20564(8)
_cell_formula_units_Z              12
_cell_measurement_reflns_used      2015
_cell_measurement_temperature      110.00(10)
_cell_measurement_theta_max        33.5720
_cell_measurement_theta_min        2.3120
_shelx_estimated_absorpt_T_max     0.945
_shelx_estimated_absorpt_T_min     0.945
_exptl_absorpt_coefficient_mu      0.569
_exptl_absorpt_correction_T_max    1.00000
_exptl_absorpt_correction_T_min    0.09070
_exptl_absorpt_correction_type     multi-scan
_exptl_absorpt_process_details
;
CrysAlisPro 1.171.42.49 (Rigaku Oxford Diffraction, 2022)
Empirical absorption correction using spherical harmonics,
implemented in SCALE3 ABSPACK scaling algorithm.
;
_exptl_absorpt_special_details     ?
_exptl_crystal_colour              'clear light colourless'
_exptl_crystal_colour_lustre       clear
_exptl_crystal_colour_modifier     light
_exptl_crystal_colour_primary      colourless
_exptl_crystal_density_diffrn      0.407
_exptl_crystal_density_meas        ?
_exptl_crystal_density_method      ?
_exptl_crystal_description         block
_exptl_crystal_F_000               2484
_exptl_crystal_size_max            0.1
_exptl_crystal_size_mid            0.1
_exptl_crystal_size_min            0.1
_exptl_transmission_factor_max     ?
_exptl_transmission_factor_min     ?
_diffrn_reflns_av_R_equivalents    0.2940
_diffrn_reflns_av_unetI/netI       0.0846
_diffrn_reflns_Laue_measured_fraction_full  0.997
_diffrn_reflns_Laue_measured_fraction_max  0.997
_diffrn_reflns_limit_h_max         17
_diffrn_reflns_limit_h_min         -18
_diffrn_reflns_limit_k_max         18
_diffrn_reflns_limit_k_min         -18
_diffrn_reflns_limit_l_max         18
_diffrn_reflns_limit_l_min         -18
_diffrn_reflns_number              9635
_diffrn_reflns_point_group_measured_fraction_full  0.997
_diffrn_reflns_point_group_measured_fraction_max  0.997
_diffrn_reflns_theta_full          30.919
_diffrn_reflns_theta_max           30.919
_diffrn_reflns_theta_min           2.271
_diffrn_ambient_environment        N~2~
_diffrn_ambient_temperature        110.00(10)
_diffrn_detector                   'CCD plate'
_diffrn_detector_area_resol_mean   ?
_diffrn_measured_fraction_theta_full  0.997
_diffrn_measured_fraction_theta_max  0.997
_diffrn_measurement_details
;
List of Runs (angles in degrees, time in seconds):

  # Type    Start    End  Width  t~exp~   \w     \q     \k     \f   Frames
--------------------------------------------------------------------------
  1  \w   -113.43 -27.43   2.00   20.00    -- -118.11 114.09 -80.76   43
  2  \w    227.32 357.32   2.00   20.00    --  -37.81 -59.25 -19.92   65
  3  \w   -119.24 -27.24   2.00   20.00    -- -118.11  89.85-176.66   46
  4  \w   -113.43 -27.43   2.00   20.00    -- -118.11 114.09-134.76   43
  5  \w    225.02 307.02   2.00   20.00    --  -88.11 -59.25 110.08   41
  6  \w   -113.43 -27.43   2.00   20.00    -- -118.11 114.09 171.24   43
  7  \w    -90.69   5.31   2.00   20.00    --  -37.81  89.85   7.34   48
;
_diffrn_measurement_device         'abstract diffractometer'
_diffrn_measurement_device_type   
 'Saxi-CrysAlisPro-abstract goniometer imported SAXI images'
_diffrn_measurement_method         '\w scans'
_diffrn_orient_matrix_type        
 'CrysAlisPro convention (1999,Acta A55,543-557)'
_diffrn_orient_matrix_UB_11        0.0550150000
_diffrn_orient_matrix_UB_12        0.0018835000
_diffrn_orient_matrix_UB_13        0.0135701000
_diffrn_orient_matrix_UB_21        0.0123759000
_diffrn_orient_matrix_UB_22        0.0185906000
_diffrn_orient_matrix_UB_23        -0.0506565000
_diffrn_orient_matrix_UB_31        -0.0065645000
_diffrn_orient_matrix_UB_32        0.0536188000
_diffrn_orient_matrix_UB_33        0.0171443000
_diffrn_radiation_monochromator    graphite
_diffrn_radiation_probe            x-ray
_diffrn_radiation_type             'Cu K\a'
_diffrn_radiation_wavelength       1.54184
_diffrn_source                     'fine-focus sealed X-ray tube'
_diffrn_source_type                'Enhance (Cu) X-ray Source'
_reflns_Friedel_coverage           0.000
_reflns_Friedel_fraction_full      .
_reflns_Friedel_fraction_max       .
_reflns_number_gt                  416
_reflns_number_total               622
_reflns_special_details
;
 Reflections were merged by SHELXL according to the crystal
 class for the calculation of statistics and refinement.
 
 Structure factors included contributions from the .fab file.
 
 _reflns_Friedel_fraction is defined as the number of unique
 Friedel pairs measured divided by the number that would be
 possible theoretically, ignoring centric projections and
 systematic absences.
;
_reflns_threshold_expression       'I > 2\s(I)'
_computing_cell_refinement         'CrysAlisPro 1.171.42.49 (Rigaku OD, 2022)'
_computing_data_collection         'CrysAlisPro 1.171.42.49 (Rigaku OD, 2022)'
_computing_data_reduction          'CrysAlisPro 1.171.42.49 (Rigaku OD, 2022)'
_computing_molecular_graphics      'Olex2 1.5 (Dolomanov et al., 2009)'
_computing_publication_material    'Olex2 1.5 (Dolomanov et al., 2009)'
_computing_structure_refinement    'SHELXL 2018/3 (Sheldrick, 2015)'
_computing_structure_solution      ?
_refine_diff_density_max           0.415
_refine_diff_density_min           -0.353
_refine_diff_density_rms           0.058
_refine_ls_extinction_coef         .
_refine_ls_extinction_method       none
_refine_ls_goodness_of_fit_ref     1.728
_refine_ls_hydrogen_treatment      undef
_refine_ls_matrix_type             full
_refine_ls_number_parameters       77
_refine_ls_number_reflns           622
_refine_ls_number_restraints       82
_refine_ls_R_factor_all            0.1885
_refine_ls_R_factor_gt             0.1537
_refine_ls_restrained_S_all        1.752
_refine_ls_shift/su_max            0.000
_refine_ls_shift/su_mean           0.000
_refine_ls_structure_factor_coef   Fsqd
_refine_ls_weighting_details      
 'w=1/[\s^2^(Fo^2^)+(0.2000P)^2^] where P=(Fo^2^+2Fc^2^)/3'
_refine_ls_weighting_scheme        calc
_refine_ls_wR_factor_gt            0.4013
_refine_ls_wR_factor_ref           0.4606
_refine_special_details            ?
_olex2_refinement_description
;
1. Restrained distances
 C00A-C009_$2 \\sim C00A-C009 \\sim C00A_$2-C009_$1
 with sigma of 0.01
 C009_$2-C009_$1 \\sim C00A-C00A_$1
 with sigma of 0.01
 C4_$3-C4_$4 \\sim C3_$4-C3_$3
 with sigma of 0.01
 N1-C4_$6 \\sim C4-C3 \\sim C3_$6-C1
 with sigma of 0.01
 C4_$6-C3 \\sim N1-C1
 with sigma of 0.01
 C008_$8-C008 \\sim C00D_$8-C00D
 with sigma of 0.01
2. Uiso/Uaniso restraints and constraints
All non-hydrogen atoms have similar U: within 2A with sigma of 0.01 and sigma
for terminal atoms of 0.02 within 2A
;
_atom_sites_solution_hydrogens     .
_atom_sites_solution_primary       ?
_atom_sites_solution_secondary     ?
loop_
  _atom_site_label
  _atom_site_type_symbol
  _atom_site_fract_x
  _atom_site_fract_y
  _atom_site_fract_z
  _atom_site_U_iso_or_equiv
  _atom_site_adp_type
  _atom_site_occupancy
  _atom_site_site_symmetry_order
  _atom_site_calc_flag
  _atom_site_refinement_flags_posn
  _atom_site_refinement_flags_adp
  _atom_site_refinement_flags_occupancy
  _atom_site_disorder_assembly
  _atom_site_disorder_group
 C004 C 0.250000 0.8930(12) 0.6070(12) 0.227(8) Uani 1 2 d S TU P . .
 C005 C 0.250000 0.9289(13) 0.5711(13) 0.220(8) Uani 1 2 d S TU P . .
 C008 C 0.2996(7) 0.8890(11) 0.6275(10) 0.235(8) Uani 1 1 d D U . . .
 C009 C 0.250000 0.7851(6) 0.7149(6) 0.255(10) Uani 1 2 d DS TU P . .
 C00A C 0.2851(6) 0.7851(6) 0.750000 0.256(11) Uani 1 2 d DS TU P . .
 C00B C 0.250000 0.8257(10) 0.6743(10) 0.252(9) Uani 1 2 d S TU P . .
 C00D C 0.3008(7) 0.8474(11) 0.6598(11) 0.244(9) Uani 1 1 d D U . . .
 Zn1 Zn 0.3021(2) 1.000000 0.500000 0.188(5) Uani 1 4 d S TU P . .
 N1 N 0.3718(10) 1.000000 0.500000 0.196(7) Uani 1 4 d DS TU P . .
 O4 O 0.2905(7) 0.9538(6) 0.5522(7) 0.215(6) Uani 1 1 d . U . . .
 C1 C 0.4781(10) 1.000000 0.500000 0.205(11) Uani 1 4 d DS TU P . .
 C3 C 0.4517(9) 1.000000 0.5448(5) 0.210(9) Uani 1 2 d DS TU P . .
 C4 C 0.3985(9) 1.000000 0.5448(5) 0.209(8) Uani 1 2 d DS TU P . .

loop_
  _atom_site_aniso_label
  _atom_site_aniso_U_11
  _atom_site_aniso_U_22
  _atom_site_aniso_U_33
  _atom_site_aniso_U_23
  _atom_site_aniso_U_13
  _atom_site_aniso_U_12
 C004 0.188(14) 0.247(10) 0.247(10) 0.089(11) -0.016(9) -0.016(9)
 C005 0.180(13) 0.241(9) 0.241(9) 0.062(11) -0.008(8) -0.008(8)
 C008 0.197(14) 0.253(12) 0.255(12) 0.106(11) -0.018(10) -0.023(11)
 C009 0.241(13) 0.262(11) 0.262(11) 0.098(12) -0.065(10) -0.065(10)
 C00A 0.251(12) 0.251(12) 0.265(15) 0.086(11) -0.086(11) -0.065(14)
 C00B 0.227(14) 0.264(11) 0.264(11) 0.106(12) -0.050(10) -0.050(10)
 C00D 0.210(14) 0.261(12) 0.262(12) 0.108(12) -0.029(11) -0.042(11)
 Zn1 0.155(8) 0.193(7) 0.215(8) 0.000 0.000 0.000
 N1 0.150(12) 0.215(11) 0.222(12) 0.000 0.000 0.000
 O4 0.181(11) 0.228(9) 0.235(9) 0.034(8) 0.000(7) 0.000(7)
 C1 0.13(2) 0.257(17) 0.23(2) 0.000 0.000 0.000
 C3 0.136(17) 0.258(15) 0.236(17) 0.000 -0.005(8) 0.000
 C4 0.146(15) 0.245(13) 0.236(15) 0.000 0.002(8) 0.000

_geom_special_details
;
 All esds (except the esd in the dihedral angle between two l.s. planes)
 are estimated using the full covariance matrix.  The cell esds are taken
 into account individually in the estimation of esds in distances, angles
 and torsion angles; correlations between esds in cell parameters are only
 used when they are defined by crystal symmetry.  An approximate (isotropic)
 treatment of cell esds is used for estimating esds involving l.s. planes.
;
loop_
  _geom_bond_atom_site_label_1
  _geom_bond_atom_site_label_2
  _geom_bond_distance
  _geom_bond_site_symmetry_2
  _geom_bond_publ_flag
 C004 C005 1.40(4) . ?
 C004 C008 1.47(2) . ?
 C004 C008 1.46(2) 19_566 ?
 C005 O4 1.40(3) 19_566 ?
 C005 O4 1.40(3) . ?
 C008 C00D 1.45(3) . ?
 C009 C00A 1.35(2) 10_656 ?
 C009 C00A 1.37(2) . ?
 C009 C00B 1.58(4) . ?
 C00B C00D 1.55(3) 19_566 ?
 C00B C00D 1.55(3) . ?
 Zn1 Zn1 2.830(14) 41_675 ?
 Zn1 N1 1.89(3) . ?
 Zn1 O4 1.948(19) 4_576 ?
 Zn1 O4 1.948(19) 26_556 ?
 Zn1 O4 1.948(19) . ?
 Zn1 O4 1.948(19) 27_575 ?
 N1 C4 1.444(16) 27_575 ?
 N1 C4 1.444(16) 26_556 ?
 N1 C4 1.444(16) . ?
 N1 C4 1.444(16) 4_576 ?
 C1 C1 1.19(5) 25_676 ?
 C1 C3 1.442(16) . ?
 C1 C3 1.442(16) 4_576 ?
 C1 C3 1.442(16) 26_556 ?
 C3 C4 1.444(16) 27_575 ?
 C3 C4 1.444(16) . ?
 C4 C4 0.00(3) 27_575 ?

loop_
  _geom_angle_atom_site_label_1
  _geom_angle_atom_site_label_2
  _geom_angle_atom_site_label_3
  _geom_angle
  _geom_angle_site_symmetry_1
  _geom_angle_site_symmetry_3
  _geom_angle_publ_flag
 C005 C004 C008 109(2) . 19_566 ?
 C005 C004 C008 109(2) . . ?
 C008 C004 C008 142(4) 19_566 . ?
 C004 C005 O4 128(2) . 19_566 ?
 O4 C005 C004 128(2) . . ?
 O4 C005 O4 105(4) . 19_566 ?
 C00D C008 C004 109(2) . . ?
 C00A C009 C00A 119.6(5) 10_656 . ?
 C00A C009 C00B 119.5(2) 10_656 . ?
 C00A C009 C00B 120.9(2) . . ?
 C009 C00A C009 120.9(4) . 7_665 ?
 C00D C00B C009 117.0(17) 19_566 . ?
 C00D C00B C009 116.8(17) . . ?
 C00D C00B C00D 126(3) . 19_566 ?
 C008 C00D C00B 116.0(17) . . ?
 N1 Zn1 Zn1 180.0 . 41_675 ?
 N1 Zn1 O4 99.3(6) . 4_576 ?
 N1 Zn1 O4 99.3(6) . 26_556 ?
 N1 Zn1 O4 99.3(6) . 27_575 ?
 N1 Zn1 O4 99.3(6) . . ?
 O4 Zn1 Zn1 80.7(6) 27_575 41_675 ?
 O4 Zn1 Zn1 80.7(6) . 41_675 ?
 O4 Zn1 Zn1 80.7(6) 4_576 41_675 ?
 O4 Zn1 Zn1 80.7(6) 26_556 41_675 ?
 O4 Zn1 O4 161.4(12) 4_576 . ?
 O4 Zn1 O4 80.2(10) 27_575 . ?
 O4 Zn1 O4 161.4(12) 26_556 27_575 ?
 O4 Zn1 O4 80.2(10) 26_556 4_576 ?
 O4 Zn1 O4 96.8(11) 27_575 4_576 ?
 O4 Zn1 O4 96.8(11) 26_556 . ?
 C4 N1 Zn1 120.1(4) . . ?
 C4 N1 Zn1 120.1(4) 27_575 . ?
 C4 N1 Zn1 120.1(4) 4_576 . ?
 C4 N1 Zn1 120.1(4) 26_556 . ?
 C4 N1 C4 119.8(9) . 4_576 ?
 C4 N1 C4 119.8(9) . 26_556 ?
 C4 N1 C4 119.8(9) 27_575 26_556 ?
 C4 N1 C4 0.0(5) 26_556 4_576 ?
 C4 N1 C4 119.8(9) 27_575 4_576 ?
 C4 N1 C4 0.0(5) 27_575 . ?
 C005 O4 Zn1 136(2) . . ?
 C1 C1 C3 119.9(4) 25_676 4_576 ?
 C1 C1 C3 119.9(4) 25_676 26_556 ?
 C1 C1 C3 119.9(4) 25_676 . ?
 C3 C1 C3 120.3(9) 26_556 . ?
 C3 C1 C3 120.3(9) 4_576 . ?
 C3 C1 C3 0.0(16) 26_556 4_576 ?
 C1 C3 C4 119.8(6) . 27_575 ?
 C1 C3 C4 119.8(6) . . ?
 C4 C3 C4 0.0(11) 27_575 . ?
 C3 C4 N1 120.1(6) . . ?
 C4 C4 N1 0(10) 27_575 . ?
 C4 C4 C3 0(10) 27_575 . ?

loop_
  _geom_torsion_atom_site_label_1
  _geom_torsion_atom_site_label_2
  _geom_torsion_atom_site_label_3
  _geom_torsion_atom_site_label_4
  _geom_torsion
  _geom_torsion_site_symmetry_1
  _geom_torsion_site_symmetry_2
  _geom_torsion_site_symmetry_3
  _geom_torsion_site_symmetry_4
  _geom_torsion_publ_flag
 C004 C005 O4 Zn1 173.7(10) . . . . ?
 C004 C008 C00D C00B -14(4) . . . . ?
 C005 C004 C008 C00D -172(2) . . . . ?
 C008 C004 C005 O4 -172.6(17) . . . 19_566 ?
 C008 C004 C005 O4 -172.6(17) 19_566 . . . ?
 C008 C004 C005 O4 7.4(17) . . . . ?
 C008 C004 C005 O4 7.4(17) 19_566 . . 19_566 ?
 C008 C004 C008 C00D 8(2) 19_566 . . . ?
 C009 C00B C00D C008 -172(2) . . . . ?
 C00A C009 C00A C009 0.000(1) 10_656 . . 7_665 ?
 C00A C009 C00B C00D 29.8(14) . . . . ?
 C00A C009 C00B C00D -150.2(14) . . . 19_566 ?
 C00A C009 C00B C00D 29.8(14) 10_656 . . 19_566 ?
 C00A C009 C00B C00D -150.2(14) 10_656 . . . ?
 C00B C009 C00A C009 180.000(2) . . . 7_665 ?
 C00D C00B C00D C008 8(2) 19_566 . . . ?
 Zn1 N1 C4 C3 180.000(3) . . . . ?
 Zn1 N1 C4 C4 0.0(8) . . . 27_575 ?
 O4 C005 O4 Zn1 -6.3(10) 19_566 . . . ?
 O4 Zn1 N1 C4 -139.2(5) 27_575 . . 4_576 ?
 O4 Zn1 N1 C4 -139.2(5) 26_556 . . 27_575 ?
 O4 Zn1 N1 C4 139.2(5) . . . 26_556 ?
 O4 Zn1 N1 C4 40.8(5) 27_575 . . 27_575 ?
 O4 Zn1 N1 C4 139.2(5) . . . 4_576 ?
 O4 Zn1 N1 C4 -40.8(5) 4_576 . . 26_556 ?
 O4 Zn1 N1 C4 139.2(5) 4_576 . . 27_575 ?
 O4 Zn1 N1 C4 40.8(5) 26_556 . . 4_576 ?
 O4 Zn1 N1 C4 40.8(5) 27_575 . . . ?
 O4 Zn1 N1 C4 -40.8(5) 4_576 . . 4_576 ?
 O4 Zn1 N1 C4 139.2(5) 4_576 . . . ?
 O4 Zn1 N1 C4 -40.8(5) . . . 27_575 ?
 O4 Zn1 N1 C4 -40.8(5) . . . . ?
 O4 Zn1 N1 C4 -139.2(5) 26_556 . . . ?
 O4 Zn1 N1 C4 40.8(5) 26_556 . . 26_556 ?
 O4 Zn1 N1 C4 -139.2(5) 27_575 . . 26_556 ?
 C1 C1 C3 C4 180.000(2) 25_676 . . . ?
 C1 C1 C3 C4 180.000(2) 25_676 . . 27_575 ?
 C1 C3 C4 N1 0.000(1) . . . . ?
 C1 C3 C4 C4 0(100) . . . 27_575 ?
 C3 C1 C3 C4 0.000(2) 26_556 . . . ?
 C3 C1 C3 C4 0.000(2) 4_576 . . 27_575 ?
 C3 C1 C3 C4 0.000(2) 4_576 . . . ?
 C3 C1 C3 C4 0.000(2) 26_556 . . 27_575 ?
 C4 N1 C4 C3 0.000(3) 4_576 . . . ?
 C4 N1 C4 C3 0.000(3) 26_556 . . . ?
 C4 N1 C4 C3 0(100) 27_575 . . . ?
 C4 N1 C4 C4 0(100) 4_576 . . 27_575 ?
 C4 N1 C4 C4 0(100) 26_556 . . 27_575 ?
 C4 C3 C4 N1 0(100) 27_575 . . . ?

_shelx_res_file
;
TITL 610_a.res in Pm-3n
    601pfbs1.res
    created by SHELXL-2018/3 at 15:41:25 on 29-Sep-2025
REM Old TITL 610_a.res in P-43n
REM SHELXT solution in Pm-3n: R1 0.365, Rweak 0.072, Alpha 0.171
REM <I/s> 0.528 for 145 systematic absences, Orientation as input
REM Formula found by SHELXT: C295 N72 O16 Co10 I2
CELL 1.54184 27.14976 27.14976 27.898557 90 90 90
ZERR 12 0.003525 0.003525 0.004177 0 0 0
LATT 1
SYMM -X,-Y,+Z
SYMM -X,+Y,-Z
SYMM +X,-Y,-Z
SYMM +Z,+X,+Y
SYMM +Z,-X,-Y
SYMM -Z,-X,+Y
SYMM -Z,+X,-Y
SYMM +Y,+Z,+X
SYMM -Y,+Z,-X
SYMM +Y,-Z,-X
SYMM -Y,-Z,+X
SYMM 0.5+Y,0.5+X,0.5-Z
SYMM 0.5-Y,0.5-X,0.5-Z
SYMM 0.5+Y,0.5-X,0.5+Z
SYMM 0.5-Y,0.5+X,0.5+Z
SYMM 0.5+X,0.5+Z,0.5-Y
SYMM 0.5-X,0.5+Z,0.5+Y
SYMM 0.5-X,0.5-Z,0.5-Y
SYMM 0.5+X,0.5-Z,0.5+Y
SYMM 0.5+Z,0.5+Y,0.5-X
SYMM 0.5+Z,0.5-Y,0.5+X
SYMM 0.5-Z,0.5+Y,0.5+X
SYMM 0.5-Z,0.5-Y,0.5-X
SFAC C N O Zn
UNIT 276 12 48 12
EQIV $1 1-Y,+Z,1-X
EQIV $2 1-Z,1-X,+Y
EQIV $3 1-X,2-Y,+Z
EQIV $4 1-X,+Y,1-Z
EQIV $5 +X,+Y,1-Z
EQIV $6 +X,2-Y,1-Z
EQIV $7 +X,2-Y,+Z
EQIV $8 0.5-X,1.5-Z,1.5-Y
SADI 0.01 C00A C009_$2 C00A C009 C00A_$2 C009_$1
SADI 0.01 C009_$2 C009_$1 C00A C00A_$1
SIMU 0.01 0.02 2
SADI 0.01 C4_$3 C4_$4 C3_$4 C3_$3
SADI 0.01 N1 C4_$6 C4 C3 C3_$6 C1
SADI 0.01 C4_$6 C3 N1 C1
SADI 0.01 C008_$8 C008 C00D_$8 C00D

L.S. 20 0 0
PLAN  32
SIZE 0.1 0.1 0.1
TEMP -163
CONF
FREE Zn1 C4_$5
FREE Zn1 C4_$6
FREE Zn1 C4
FREE Zn1 C4_$7
FREE C3 C3_$6
FREE C3 C3_$5
FREE C4 C4_$6
FREE C4 C4_$5
list 4
MORE -1
ABIN
fmap 2 53
acta
SHEL 999 1.5
REM <olex2.extras>
REM <HklSrc "%.\\601pfbs1_sq.hkl">
REM </olex2.extras>

WGHT    0.200000
FVAR       1.45948
C004  1    0.250000    0.892989    0.607011    10.50000    0.18820    0.24690 =
         0.24690    0.08932   -0.01587   -0.01587
C005  1    0.250000    0.928869    0.571131    10.50000    0.17977    0.24082 =
         0.24082    0.06214   -0.00772   -0.00772
C008  1    0.299572    0.889000    0.627481    11.00000    0.19690    0.25312 =
         0.25506    0.10640   -0.01798   -0.02317
C009  1    0.250000    0.785121    0.714879    10.50000    0.24055    0.26153 =
         0.26153    0.09794   -0.06477   -0.06477
C00A  1    0.285127    0.785127    0.750000    10.50000    0.25129    0.25129 =
         0.26493    0.08572   -0.08572   -0.06542
C00B  1    0.250000    0.825721    0.674279    10.50000    0.22676    0.26440 =
         0.26440    0.10598   -0.04952   -0.04952
C00D  1    0.300753    0.847354    0.659825    11.00000    0.20970    0.26125 =
         0.26199    0.10750   -0.02884   -0.04205
ZN1   4    0.302115    1.000000    0.500000    10.25000    0.15550    0.19298 =
         0.21545    0.00000    0.00000    0.00000
N1    2    0.371838    1.000000    0.500000    10.25000    0.14970    0.21525 =
         0.22177    0.00000    0.00000    0.00000
O4    3    0.290545    0.953766    0.552210    11.00000    0.18134    0.22815 =
         0.23527    0.03412    0.00046    0.00022
C1    1    0.478111    1.000000    0.500000    10.25000    0.12964    0.25656 =
         0.22897    0.00000    0.00000    0.00000
C3    1    0.451673    1.000000    0.544810    10.50000    0.13599    0.25823 =
         0.23579    0.00000   -0.00502    0.00000
C4    1    0.398504    1.000000    0.544781    10.50000    0.14551    0.24489 =
         0.23563    0.00000    0.00209    0.00000
HKLF 4


REM  610_a.res in Pm-3n
REM wR2 = 0.4606, GooF = S = 1.728, Restrained GooF = 1.752 for all data
REM R1 = 0.1537 for 416 Fo > 4sig(Fo) and 0.1885 for all 622 data
REM 77 parameters refined using 82 restraints

END

WGHT      0.2000      0.0000

REM Highest difference peak  0.415,  deepest hole -0.353,  1-sigma level  0.058
Q1    1   0.4633  1.0000  0.5000  10.25000  0.05    0.38
Q2    1   0.5000  1.0000  0.5000  10.12500  0.05    0.32
Q3    1   0.3846  1.0000  0.5000  10.25000  0.05    0.29
Q4    1   0.4583  0.9848  0.5000  10.50000  0.05    0.27
Q5    1   0.2512  0.9321  0.6199  11.00000  0.05    0.22
Q6    1   0.4316  0.9561  0.5333  11.00000  0.05    0.21
Q7    1   0.2477  0.8971  0.5644  11.00000  0.05    0.20
Q8    1   0.3095  0.9048  0.6603  11.00000  0.05    0.19
Q9    1   0.4303  1.0511  0.5441  11.00000  0.05    0.17
Q10   1   0.3031  0.9062  0.6521  11.00000  0.05    0.17
Q11   1   0.3015  0.8979  0.6585  11.00000  0.05    0.17
Q12   1   0.3126  0.9113  0.6444  11.00000  0.05    0.16
Q13   1   0.4221  0.9459  0.5564  11.00000  0.05    0.14
Q14   1   0.2942  0.9447  0.5000  10.50000  0.05    0.13
Q15   1   0.3322  0.9200  0.6436  11.00000  0.05    0.12
Q16   1   0.2261  1.0000  0.6813  10.50000  0.05    0.11
Q17   1   0.4145  1.0000  0.6036  10.50000  0.05    0.11
Q18   1   0.4079  1.0000  0.6171  10.50000  0.05    0.10
Q19   1   0.2836  0.7588  0.6915  11.00000  0.05    0.10
Q20   1   0.3205  0.8621  0.6969  11.00000  0.05    0.10
Q21   1   0.3072  0.8246  0.6579  11.00000  0.05    0.10
Q22   1   0.2971  0.7607  0.6967  11.00000  0.05    0.10
Q23   1   0.3231  0.8379  0.5000  10.50000  0.05    0.10
Q24   1   0.2432  1.0000  0.6834  10.50000  0.05    0.09
Q25   1   0.5000  0.7121  0.5000  10.25000  0.05    0.09
Q26   1   0.3264  0.8468  0.5000  10.50000  0.05    0.09
Q27   1   0.3338  0.8726  0.6928  11.00000  0.05    0.09
Q28   1   0.5000  0.5919  0.5000  10.25000  0.05    0.09
Q29   1   0.5000  0.7419  0.5000  10.25000  0.05    0.08
Q30   1   0.2253  0.9897  0.6990  11.00000  0.05    0.08
Q31   1   0.5000  1.1648  0.5428  10.50000  0.05    0.08
Q32   1   0.3232  0.7912  0.6443  11.00000  0.05    0.08
;
_shelx_res_checksum                69540
_shelx_hkl_file
;
   0   0   2 35106.2 1343.16   7
   0   0  -2 33963.3 1318.72   2
   0   0  -3 32.6283 96.5748   2
   0   0   3 54.3016 121.038   7
   0   0  -4 583763. 7990.88   2
   0   0  -5 58.8910 191.639   2
   0   0   5 30.6383 187.209   7
   0   0  -6 64159.0 3558.91   2
   0   0   7-256.993 473.736   7
   0   0  -7-407.613 552.296   2
   0   0   8 2648.23 410.767   7
   0   0  -8 2253.16 461.557   2
   0   0   9-129.213 493.283   7
   0   0  -9-991.837 789.986   2
   0   0  10 168636. 7028.63   7
   0   0 -10 161399. 7260.94   2
   0   0 -12 42338.8 4361.99   2
   0   0 -13-76.5125 506.509   2
   0   0 -14 30059.8 4113.88   2
   0   0 -15 1498.01 1232.60   2
   0   0  16 7982.55 1330.31   5
   0   0 -16 18291.3 3484.84   2
   0   0 -17-807.208 995.227   2
   0   0 -18 8949.59 2804.48   2
   0   0  18 25677.0 2756.27   5
   0   1  -1 22058.1 1079.03   2
   0   1   1 22813.5 1051.24   7
  -1   0  -2 294165. 4549.50   2
   0  -1  -2 290790. 3985.68   2
   0   1  -2 289323. 4572.15   2
   1   0  -2 280836. 3510.28   2
   1   0   2 294393. 3535.83   7
   0   1   2 293607. 4593.68   7
  -1   0   3 43692.9 2059.79   7
   1   0  -3 39888.7 1719.27   2
   0   1  -3 42431.8 2042.19   2
   1   0   3 43573.5 1776.11   7
   0   1   3 42205.9 2049.61   7
  -1   0  -3 40847.1 2005.44   2
   0  -1  -3 43047.6 1879.89   2
   0   1   4 522.238 337.445   7
  -1   0   4 125.877 277.392   7
   0  -1  -4 476.085 306.133   2
   1   0   4 509.940 298.403   7
  -1   0  -4 438.343 296.634   2
   1   0  -4 331.189 160.039   2
   0   1  -4 133.820 211.557   2
   1   0   5 38911.9 2279.64   7
   0  -1  -5 37156.9 2281.46   2
   1   0  -5 39103.2 2258.14   2
  -1   0   6 210225. 6195.11   7
   0   1   6 208264. 5982.33   7
   0   1  -6 209056. 6134.34   2
  -1   0  -6 226961. 6454.95   2
  -1   0   7 24118.1 2504.57   7
   1   0   7 25743.9 2205.79   7
   0   1   7 22289.2 2403.22   7
  -1   0  -7 24340.9 2372.61   2
   0  -1  -7 25572.4 2311.23   2
   0   1  -7 23159.3 2328.07   2
   1   0  -7 23027.0 2190.54   2
  -1   0  -8 61560.7 3958.33   2
   0  -1  -8 63609.5 3948.05   2
   1   0   8 63116.2 3702.60   7
   0   1   8 54797.4 3545.84   7
   1   0  -8 60917.4 3888.96   2
   0   1  -8 57412.7 3813.04   2
   0   1   9 6135.31 1410.60   7
   1   0   9 6523.41 1377.03   7
  -1   0  -9 5787.72 1476.69   2
   0   1  -9 5239.49 1305.97   2
   1   0  -9 6033.98 1358.85   2
   0  -1  -9 6324.28 1439.19   2
   1   0  10 81533.4 4715.17   7
   0   1  10 71123.2 4610.49   7
   0   1 -10 78081.5 5164.75   2
   1   0 -10 87555.1 5454.42   2
   0  -1 -10 84806.9 5306.36   2
  -1   0 -10 78952.4 5144.08   2
   1   0  11 1032.09 623.805   7
  -1   0 -11 1079.38 706.158   2
   1   0 -11 1107.97 737.999   2
   0  -1 -11 630.917 423.914   2
  -1   0 -12 74821.2 5573.89   2
   0  -1 -12 76259.8 5731.62   2
   0   1  12 77443.4 5375.96   7
   0   1 -12 83084.3 6043.61   2
  -1   0 -13 1883.93 1011.13   2
   0  -1 -13 522.187 538.599   2
   1   0 -13 2952.53 1370.06   2
   0   1 -13 2484.39 1261.94   2
   0  -1 -14 1306.73 1332.85   2
  -1   0 -14 2913.56 1639.24   2
   0   1 -14 2933.38 1732.99   2
   1   0 -14 1507.75 917.831   2
  -1   0 -15 5151.48 1891.46   2
   0  -1 -15 5407.78 1932.26   2
   0   1 -15 4161.11 1824.39   2
   1   0 -15 2226.33 1282.64   2
   0  -1 -16 2334.27 1452.59   2
   1   0 -16 394.565 691.871   2
   0  -1  16 3137.97 975.362   5
   1   0  16 4706.92 1079.02   5
   0   1  16 3322.82 1011.79   5
  -1   0 -17 2497.82 1518.17   2
   0   1 -17 1445.37 1216.17   2
   0  -1  17 4330.22 1203.34   5
  -1   0  17 4752.13 1291.61   5
   0  -1 -18 14953.1 3399.13   2
  -1   0 -18 19711.8 3723.13   2
   0   1 -18 15922.1 3355.42   2
   1   0 -18 13093.0 3303.52   2
   0   1  18 31959.1 3227.85   5
   0  -1  18 22098.7 2480.78   5
  -1   0  18 24626.5 2757.46   5
  -1  -1 -18 4952.58 2226.12   2
   1   1 -18 310.573 949.405   2
  -1  -1 -17 2693.92 1599.16   2
   1   1 -17-152.140 1045.10   2
   1  -1  17 3410.65 1002.30   5
   1   1 -16 10.8747 719.447   2
  -1   1  16 4903.43 1441.67   5
  -1  -1 -16 5058.55 2140.45   2
  -1  -1 -15 2274.24 1377.92   2
   1   1 -15 656.446 782.108   2
  -1  -1 -14 2707.54 1442.30   2
   1   1 -14 1195.12 1127.07   2
  -1  -1 -13-747.765 826.989   2
   1   1 -13 101.039 620.160   2
  -1  -1 -12 67368.3 5443.23   2
   1   1 -12 67951.4 5535.61   2
  -1   1  10 46645.9 3667.36   7
   1   1 -10 56270.2 4544.90   2
  -1   1   9-717.908 645.711   7
   1  -1   9-475.541 546.938   7
  -1  -1  -9-197.833 459.372   2
   1   1  -9 540.585 732.912   2
  -1  -1  -8 49561.5 3505.27   2
   1   1  -8 50649.3 3681.57   2
  -1   1   8 47301.8 3326.89   7
   1  -1   8 51230.8 3189.74   7
   1   1  -7 507.494 569.306   2
  -1  -1  -7-206.786 411.210   2
  -1   1   7-864.349 766.965   7
   1   1  -6 44252.0 2811.15   2
  -1   1   6 40109.6 2599.90   7
   1  -1   6 39907.5 2284.73   7
  -1  -1  -6 44334.7 2689.85   2
   1  -1   5 171.883 195.406   7
   1   1  -5 335.941 323.261   2
   1   1  -4 55887.9 2641.95   2
   1  -1   4 51860.9 1952.17   7
  -1   1   4 59008.4 2792.76   7
  -1  -1  -4 55710.0 2640.60   2
   1  -1   3 88.2764 99.3749   7
  -1   1   3-5.24496 94.9349   7
  -1  -1  -3 154.133 193.012   2
   1   1  -3 162.856 187.267   2
  -1  -1  -2 64837.2 2274.10   2
  -1   1   2 67763.3 2361.13   7
  -1   1   1 70.7564 87.0707   7
  -1  -1  -1 126.248 117.321   2
  -1   1  -1 138.788 90.7559   2
   1   1   1 111.983 101.612   7
  -1   1  -2 65844.2 2294.12   2
   1   1   2 66242.4 2100.89   7
   1  -1  -3 30.2057 84.0797   2
  -1   1  -3 86.0193 150.966   2
   1   1   3 174.532 138.348   7
   1   1   4 53432.3 2570.58   7
  -1   1  -4 55784.5 2712.50   2
   1  -1  -4 52751.1 2134.58   2
   1  -1  -5 1.32197 187.793   2
  -1   1  -5 11.8152 280.427   2
   1  -1  -6 42714.9 2474.15   2
   1   1   6 37815.6 2668.29   7
  -1   1  -6 39474.5 2694.44   2
   1   1   7 20.1278 419.129   7
  -1   1  -8 48493.8 3676.95   2
   1  -1  -8 48844.2 3410.08   2
   1   1   8 46201.2 3221.55   7
  -1   1  -9-568.509 744.968   2
   1  -1  -9-442.602 628.734   2
   1   1   9-113.349 420.732   7
   1  -1 -10 50962.3 3875.88   2
   1   1  10 40573.0 3282.29   7
   1   1  11 1.22656 330.706   7
   1  -1 -11-614.825 849.086   2
  -1   1 -11-499.307 828.124   2
  -1   1 -12 67587.4 5369.53   2
   1   1  12 66508.9 4851.26   7
   1  -1 -13-57.3692 770.169   2
  -1   1 -13-719.623 872.499   2
   1   1  13-236.217 497.909   7
  -1   1 -14 2342.77 1283.43   2
   1  -1 -14 1772.85 1135.08   2
   1  -1 -15-543.562 566.291   2
  -1   1 -15 3089.74 1654.98   2
   1  -1 -16 1901.38 1284.34   2
  -1  -1  16 2292.37 864.353   5
   1  -1 -17 169.129 776.175   2
  -1   1 -17 484.099 1095.15   2
  -1   1 -18 12373.2 3200.40   2
   1  -1 -18 9382.87 2633.89   2
  -1  -1  18 18424.2 2306.70   5
  -2   0   0 37042.0 1443.58   2
   0   2   0 38061.9 1364.46   7
   0   2   1 302844. 4603.16   7
  -2   0  -1 301558. 4686.04   2
  -2   0   1 291339. 3615.11   2
  -2   0  -2 3343.11 560.206   2
   0  -2  -2 3335.64 478.114   2
   0   2  -2 3179.16 572.857   2
   0   2   2 3005.18 517.067   7
   2   0   2 3551.40 448.511   7
   2   0   3 145885. 3196.33   7
  -2   0  -3 141323. 4084.99   2
   0  -2  -3 145596. 3560.30   2
   0   2   3 142078. 4252.68   7
   0   2  -3 144193. 4259.28   2
   0  -2  -4 25324.5 1738.64   2
   2   0  -4 22820.0 1547.58   2
   2   0   4 25063.9 1521.60   7
   2   0   5 25299.6 1934.09   7
   0   2  -5 27172.9 2313.67   2
   2   0  -5 25332.9 1906.91   2
   0   2   5 26468.8 2235.60   7
  -2   0  -5 28123.7 2232.40   2
   0  -2  -5 26154.0 2068.43   2
   2   0   6 56865.8 3070.10   7
  -2   0  -6 62892.4 3531.62   2
   0   2  -6 59151.9 3501.24   2
   2   0  -6 58335.9 3176.57   2
   0   2   6 55902.7 3464.25   7
   0   2   7 21560.1 2302.65   7
  -2   0  -7 21823.7 2392.49   2
   0  -2  -7 25056.8 2274.34   2
   0   2  -7 22153.3 2368.65   2
  -2   0  -8 744.392 561.584   2
   0  -2  -8 430.611 402.788   2
   0   2   8 278.751 414.117   7
   2   0  -8 1065.24 735.271   2
   0   2  -8 1481.15 742.259   2
   2   0   9 3933.83 979.637   7
   0   2   9 3623.66 1039.49   7
   2   0  -9 4959.68 1285.69   2
   0   2  -9 4849.29 1320.46   2
  -2   0  -9 4521.04 1286.09   2
   0  -2  -9 4550.24 1173.92   2
   2   0  10 32111.8 2818.86   7
   0  -2 -10 31828.6 3113.03   2
   0   2 -11 2703.07 1251.44   2
   2   0 -11 1935.53 990.284   2
   0  -2 -11 2097.23 1052.04   2
  -2   0 -11 2306.61 1096.34   2
   2   0  11 2409.92 1016.41   7
   0   2  11 2885.48 1122.68   7
   2   0  12 40820.6 3831.63   7
   0   2  12 40214.3 3797.05   7
   0   2 -12 46361.2 4709.35   2
  -2   0 -12 40069.1 4239.33   2
   0  -2 -13 2132.20 994.111   2
  -2   0 -13 3929.58 1460.16   2
   0   2 -13 3988.42 1620.79   2
   2   0 -13 2968.81 1292.30   2
   0   2  13 4053.78 1374.05   7
   0  -2 -14 184.043 822.549   2
  -2   0 -14 1478.55 1045.94   2
   2   0 -14 154.779 663.359   2
   0   2 -14 956.722 953.026   2
   0   2  14 2379.71 1334.00   7
  -2   0 -15 11051.0 2654.00   2
   0  -2 -15 11295.3 2548.60   2
   0   2 -15 8922.27 2413.64   2
   2   0 -15 6463.38 1949.86   2
   2   0 -16-951.388 1106.30   2
   0  -2 -16 2221.30 1331.79   2
   0   2 -17 4368.43 1591.35   2
   2   0 -17 3595.24 1390.29   2
   0  -2  17 5958.54 1209.13   5
  -2   0  17 6421.34 1480.95   5
  -2   0 -17 8941.90 2644.30   2
   0  -2  18 10286.9 1753.31   5
   2   0  18 15134.3 2050.56   5
   0   2 -18-2574.82 1745.82   2
  -2   0 -18 5308.19 2299.48   2
   0  -2 -18 2200.18 1338.97   2
   1  -2  18 6699.68 1553.43   5
   2  -1  18 8976.38 1646.11   5
   1   2 -17-2047.79 1606.48   2
  -2  -1 -17 5024.17 2124.36   2
  -1  -2 -17 3553.66 1941.99   2
  -1  -2 -16 10687.1 2594.68   2
   2   1 -16 1440.93 646.080   2
   1   2 -15-1778.79 1383.08   2
  -1  -2 -15 1369.63 1162.58   2
  -2  -1 -15 1571.51 1307.41   2
   1   2 -14 2148.47 1034.08   2
   2   1 -14 2255.58 924.198   2
  -2  -1 -14 4660.19 1754.21   2
  -1  -2 -14 2805.81 1151.63   2
   2   1 -13-401.813 779.749   2
   1   2 -13-547.373 883.509   2
  -1  -2 -13-442.633 774.810   2
  -2  -1 -13 545.071 662.646   2
  -1  -2 -12 38087.0 4110.53   2
  -2  -1 -12 35587.8 4008.81   2
   1   2 -12 39931.4 4399.13   2
  -1   2  12 39720.5 3811.27   7
  -1   2  11 99.5601 470.086   7
  -2  -1 -11 234.927 386.083   2
   2   1 -11-346.297 692.016   2
   1   2 -11-123.416 693.471   2
   1   2 -10 45230.5 4120.59   2
   2   1 -10 45428.7 4038.92   2
   2  -1  10 47924.0 3481.54   7
  -1  -2 -10 41831.5 3628.12   2
   2  -1   9 2811.99 760.866   7
  -1   2   9 1930.49 795.399   7
   1   2  -9 3138.22 1038.22   2
   2   1  -9 2538.35 821.793   2
  -2  -1  -9 2073.03 797.655   2
  -1  -2  -9 2316.41 764.309   2
  -1  -2  -8 8438.64 1428.95   2
  -2   1   8 8331.89 1359.29   7
   2   1  -8 8720.57 1419.59   2
   1   2  -8 9151.14 1603.17   2
  -2  -1  -8 9521.31 1526.29   2
  -1   2   8 7019.49 1295.49   7
  -1  -2  -7 9954.55 1371.78   2
  -2  -1  -7 9546.49 1374.00   2
  -2   1   7 8661.45 1423.64   7
  -1   2   7 8130.97 1318.97   7
   2   1  -7 8956.49 1307.83   2
   1   2  -7 9282.93 1461.63   2
   2  -1   7 9338.46 1172.49   7
   2  -1   6 5929.28 847.359   7
  -1   2   6 5478.31 1041.73   7
  -2  -1  -6 5299.65 1016.91   2
   1   2  -6 5055.64 1028.96   2
  -1  -2  -6 6194.70 1044.26   2
  -2   1   6 5930.61 1086.51   7
  -1   2   5 3431.19 778.797   7
   1   2  -5 3549.43 750.814   2
   2   1  -5 3722.86 651.484   2
   2  -1   5 3178.47 475.675   7
  -2   1   5 3649.25 783.733   7
  -2  -1  -5 3386.38 654.094   2
   2  -1   4 23750.9 1241.92   7
   1   2  -4 25540.1 1893.07   2
  -1  -2  -4 25647.0 1804.95   2
  -2  -1  -3 9971.57 1087.48   2
  -1   2   3 10789.4 1174.95   7
   1   2  -3 10382.8 1131.28   2
  -2   1   3 11358.0 1238.98   7
  -1  -2  -3 10916.3 1081.76   2
   2  -1   3 11056.7 679.879   7
  -1   2   2 860.887 371.101   7
  -1  -2  -2 896.893 356.586   2
  -2  -1  -2 687.389 324.399   2
  -1   2   1 68075.7 2275.49   7
  -1  -2  -1 65166.5 2372.12   2
  -2  -1  -1 67755.4 2379.17   2
  -1   2   0 357407. 4628.87   2
   1   2   0 347046. 4889.72   7
  -1   2   0 350159. 4366.96   7
  -2  -1   0 347003. 5276.67   2
   1   2   1 68253.0 2269.69   7
  -1   2  -1 68202.8 2245.88   2
  -2   1  -1 66123.7 2086.90   2
  -2   1  -2 815.511 333.580   2
   1   2   2 798.726 324.155   7
   2   1   2 686.271 300.695   7
  -1   2  -2 836.328 317.143   2
   1  -2  -2 598.548 175.817   2
  -2   1  -3 10445.9 1075.76   2
   2   1   3 9784.14 971.240   7
   1  -2  -3 11916.7 828.962   2
   1   2   3 10774.4 1124.26   7
  -1   2  -3 10782.2 1154.51   2
   2   1   4 24800.7 1680.40   7
   1  -2  -4 23891.0 1397.95   2
   2  -1  -4 23417.2 1294.26   2
   1   2   5 2721.92 704.842   7
   1  -2  -5 3396.87 525.728   2
   2  -1  -5 3603.21 563.948   2
  -1   2  -5 3521.17 800.276   2
  -2   1  -5 3633.38 846.386   2
  -1   2  -6 4199.88 817.895   2
   2  -1  -6 5741.07 888.878   2
   1   2   6 4333.07 970.902   7
   2   1   6 4343.32 875.689   7
  -2   1  -6 5011.64 1089.47   2
   1  -2  -6 5881.25 866.074   2
  -1   2  -7 7212.32 1198.00   2
  -2   1  -7 8193.88 1401.36   2
   1   2   7 6657.32 1275.22   7
   2   1   7 8989.25 1271.23   7
   1   2   8 7496.15 1333.26   7
  -2   1  -8 7913.30 1369.61   2
   2  -1  -8 9585.98 1430.13   2
  -1   2  -8 6839.07 1172.23   2
   1  -2  -8 8662.76 1318.17   2
   2   1   8 7179.26 1315.30   7
   2   1   9 2381.93 676.151   7
   1   2   9 1868.99 592.706   7
   1  -2  -9 2978.83 939.684   2
  -2   1  -9 2565.30 933.331   2
  -1   2  -9 1998.66 695.066   2
   2  -1  -9 3505.28 1024.84   2
   2  -1 -10 49352.6 3993.56   2
   1   2  10 38348.0 3251.96   7
   2   1  10 39543.7 3273.46   7
  -2   1 -10 40949.8 3814.51   2
   1  -2 -10 45823.5 3758.07   2
   2   1  11-70.1748 544.386   7
   1  -2 -11-242.939 702.933   2
  -2   1 -11-115.280 657.771   2
  -1   2 -11-338.867 805.614   2
   2  -1 -11 237.211 429.526   2
   1  -2 -12 38180.7 3953.84   2
  -2   1 -12 32091.0 3617.01   2
  -1   2 -12 43270.7 4407.46   2
   2  -1 -12 30119.9 3408.62   2
   1   2  12 37658.4 3628.86   7
  -2   1 -13-1361.57 1169.83   2
  -1   2 -13-854.804 771.373   2
   2   1  13-97.6155 628.057   7
   1   2  13 243.742 582.789   7
  -1   2 -14 2171.76 1201.06   2
   2  -1 -14 947.005 714.012   2
  -2   1 -14 3406.05 1484.92   2
   1  -2 -14 1967.33 769.241   2
   2   1  14 3190.27 1308.32   7
   1   2  14 4904.26 1595.24   7
   1   2  15 2923.58 1633.88   7
   2  -1 -15 380.449 687.777   2
  -1   2 -15 1481.31 1201.08   2
   1  -2 -15 157.859 521.847   2
   1  -2 -16 4711.59 1765.07   2
   2  -1 -16 4367.29 1515.43   2
  -1   2 -16 6976.34 2408.24   2
  -2   1 -16 10065.1 2763.62   2
   2  -1 -17 2530.53 1329.24   2
  -1   2 -17 968.780 1145.44   2
   1  -2 -17 472.055 696.127   2
  -2   1 -17 2368.14 1781.51   2
  -1  -2  17 4423.44 1198.95   5
  -2  -1  17 3409.07 1130.32   5
  -2   1 -18 5194.24 2402.51   2
  -1   2 -18 1704.49 1696.58   2
  -2  -1  18 11687.8 1939.27   5
  -1  -2  18 9844.55 1736.63   5
   2   1  18 12804.7 2023.69   5
  -2  -2 -18 10936.9 2936.63   2
  -2  -2 -17 3792.67 1880.52   2
  -2  -2 -15-178.736 676.452   2
   2   2 -14-964.185 1357.56   2
  -2  -2 -14 2411.61 1345.81   2
   2   2 -13-929.047 1149.92   2
  -2  -2 -13-23.3203 519.192   2
   2   2 -12 65605.4 5717.14   2
  -2  -2 -12 70887.9 5418.72   2
  -2   2  11-440.716 803.052   7
  -2  -2 -11 80.1085 353.914   2
  -2   2  10 15431.3 2156.40   7
   2   2 -10 16581.1 2531.69   2
   2   2  -9-8.13414 480.330   2
  -2   2   9-82.5001 500.329   7
  -2  -2  -9-56.8770 509.169   2
  -2   2   8 9018.63 1417.35   7
   2   2  -8 9745.68 1551.05   2
  -2  -2  -8 9325.46 1541.68   2
  -2  -2  -7 109.271 249.659   2
  -2   2   7-378.848 495.917   7
   2   2  -7-860.489 516.829   2
   2   2  -6 12831.8 1645.81   2
  -2  -2  -6 12537.9 1573.82   2
  -2   2   6 9845.83 1440.13   7
  -2  -2  -5-393.344 407.617   2
  -2   2   4 4618.60 915.076   7
  -2  -2  -3 220.351 227.836   2
  -2   2   2 516820. 7575.50   7
  -2  -2  -2 509149. 7838.30   2
  -2  -2  -1 490.001 255.746   2
  -2   2   1 364.292 260.741   7
  -2   2   0 4358.33 493.461   2
  -2   2   0 4397.68 506.258   7
   2   2   1 437.050 283.480   7
  -2   2  -1 331.920 169.020   2
   2   2   2 517311. 7286.75   7
  -2   2  -2 513901. 7380.38   2
  -2   2  -3 227.557 221.465   2
   2   2   3 334.926 288.107   7
   2  -2  -4 3957.21 451.129   2
  -2   2  -4 4490.93 904.665   2
   2  -2  -5-47.7166 168.195   2
   2   2   5-864.970 455.227   7
  -2   2  -6 9151.46 1466.57   2
   2  -2  -6 11331.5 1154.81   2
   2   2   6 11080.0 1645.10   7
  -2   2  -7-582.196 625.429   2
   2  -2  -7-333.241 363.974   2
   2   2   7 46.8084 442.738   7
   2   2   8 7383.48 1372.39   7
  -2   2  -8 7587.14 1223.28   2
   2   2   9-300.249 614.794   7
   2  -2  -9-268.610 564.321   2
   2  -2 -10 16483.7 2149.48   2
  -2   2 -10 11856.5 1961.37   2
   2   2  10 14568.2 2288.52   7
  -2   2 -11-1326.51 1081.75   2
   2  -2 -11-359.308 603.620   2
  -2   2 -12 62024.7 5126.66   2
   2  -2 -12 53776.7 4479.93   2
   2   2  12 67992.1 4837.41   7
   2   2  13-338.453 662.931   7
   2  -2 -14 658.862 595.869   2
  -2   2 -14 774.182 873.849   2
   2  -2 -15-657.481 698.281   2
   2   2  15-721.141 590.307   7
  -2  -2  15-651.495 581.111   5
   2  -2 -16 4075.68 1566.33   2
  -2   2 -16 10957.9 3061.22   2
   2  -2 -17 405.935 742.301   2
  -2   2 -17 1121.65 1305.48   2
   2   2  17 1703.54 947.056   5
   2   2  18 13789.2 2198.27   5
   2  -2 -18 9192.81 2398.36   2
  -2   2 -18 13238.5 3237.05   2
   0   3   0 400.643 171.932   7
  -3   0   0 375.341 171.970   2
   0   3   1 61822.2 2457.07   7
   0   3  -1 64710.4 2051.63   7
  -3   0   1 63055.2 2114.24   2
  -3   0  -1 64324.8 2490.17   2
   0   3   2 172722. 4464.07   7
  -3   0  -2 172452. 4380.52   2
   0  -3  -2 175084. 4134.44   2
   0  -3  -3 67865.3 2678.86   2
   3   0   3 65576.8 2350.70   7
   3   0   4 132356. 3518.90   7
   0   3  -4 135945. 4671.94   2
   0  -3  -4 133252. 4061.06   2
  -3   0  -4 138138. 4510.07   2
   0   3   4 136581. 4767.67   7
   3   0   5 160439. 4462.62   7
   0   3   5 153169. 5347.79   7
  -3   0  -5 160805. 5192.08   2
   0  -3  -5 163178. 4770.89   2
   0   3  -5 153861. 5345.46   2
   0   3  -6 1549.89 384.243   2
   0   3   6 871.840 529.268   7
  -3   0  -6 1437.13 414.391   2
   0   3  -7 4968.15 1066.90   2
   0   3   7 3811.23 691.704   7
   0  -3  -7 5820.53 971.363   2
  -3   0  -7 4412.16 889.809   2
   0   3  -8 5272.03 1147.84   2
   3   0  -8 6948.29 1129.86   2
   3   0   8 4858.96 908.380   7
  -3   0  -8 4613.03 976.727   2
   0  -3  -8 6299.05 1037.78   2
   0   3   8 4218.74 851.515   7
   3   0   9-223.756 554.381   7
   0   3   9 291.012 355.409   7
   0  -3  -9-522.555 746.504   2
   0   3  -9 86.9157 506.147   2
   3   0  -9-255.085 595.281   2
   3   0  10 2215.81 621.418   7
   3   0 -10 1925.89 396.317   2
   0  -3 -10 2081.76 373.845   2
  -3   0 -10 617.851 836.471   2
  -3   0 -11 6451.76 1708.13   2
   0  -3 -11 5953.03 1581.65   2
   3   0  11 5969.95 1339.55   7
   0   3  11 5249.44 1387.22   7
   3   0 -11 6042.72 1604.02   2
   0   3 -11 5275.10 1573.28   2
   3   0  12 60108.5 4479.54   7
   0   3  12 55990.1 4540.31   7
   0   3 -12 56342.5 5162.73   2
   3   0 -12 45433.1 4245.58   2
  -3   0 -12 46399.4 4419.86   2
   0   3  13 3381.37 1273.21   7
  -3   0 -13 3333.58 1390.93   2
   0  -3 -13 2332.66 851.186   2
   0   3 -13 3157.41 1458.84   2
   0   3 -14 7001.26 2015.53   2
   0   3  14 6902.23 1889.22   7
   0  -3 -14 5940.82 1745.75   2
  -3   0 -14 8028.56 2196.54   2
   3   0 -14 4727.56 1510.57   2
   0   3  15 7730.86 2198.60   7
   0  -3 -15 5891.87 2006.63   2
  -3   0  15 1117.85 620.895   5
   0  -3 -16 2827.15 1565.14   2
  -3   0 -16 4140.83 2163.14   2
   0  -3 -17-355.889 882.015   2
  -3   0 -17 6984.98 2496.81   2
  -3   0 -18 2497.98 1557.63   2
   0  -3 -18 1258.91 849.607   2
   0  -3  18 2284.86 991.884   5
   3   0  18 4518.09 1238.85   5
  -3  -1 -18 4352.01 1964.72   2
  -1  -3 -18-229.040 1185.90   2
  -3  -1 -17 4411.72 2193.10   2
  -1  -3 -16 3353.09 1873.65   2
  -3  -1 -16 5755.21 2096.62   2
  -1  -3 -15 2187.25 1226.02   2
  -3  -1 -14 1894.67 1288.19   2
  -1  -3 -14 400.889 476.515   2
   1   3 -14-169.971 967.597   2
  -1   3  14 68.4244 718.268   7
   1   3 -13-105.609 810.915   2
  -1   3  13-1452.06 1053.60   7
  -3  -1 -13 730.042 806.974   2
  -1  -3 -13 559.696 553.632   2
  -1   3  12 39738.7 3885.32   7
   1   3 -12 40840.0 4659.42   2
  -3  -1 -12 39092.5 4100.40   2
  -1  -3 -12 42262.1 4303.16   2
  -1   3  11 261.456 354.975   7
   3  -1  11 984.238 601.431   7
   3   1 -11 636.690 533.700   2
   1   3 -11 523.448 533.191   2
  -3  -1 -11 1254.42 762.103   2
  -1   3  10 9061.75 1563.54   7
   3  -1  10 13497.3 1750.69   7
   3   1 -10 11440.1 1990.18   2
  -3  -1 -10 12413.0 2204.68   2
  -1  -3 -10 12130.2 2026.32   2
   3  -1   9 817.734 487.723   7
  -3  -1  -9 64.2187 568.568   2
  -1  -3  -9 33.1019 551.874   2
   1   3  -9 485.493 493.806   2
   3   1  -9 532.221 443.581   2
   1   3  -8 17148.9 2279.30   2
  -3  -1  -8 17361.6 2163.82   2
  -1  -3  -8 19362.6 2228.76   2
  -1   3   8 15852.0 1996.41   7
  -1   3   7 3536.50 1027.51   7
   1   3  -7 3075.83 902.683   2
  -1  -3  -7 3414.76 902.805   2
  -3  -1  -7 3072.26 812.306   2
   3  -1   7 2088.75 381.731   7
   1   3  -6 7010.14 1303.58   2
  -1   3   6 5718.64 1061.34   7
   3  -1   6 6304.51 931.892   7
  -3  -1  -6 6130.54 1190.89   2
  -1  -3  -6 6569.11 1065.39   2
  -1   3   5 13241.6 1830.33   7
   1   3  -5 14368.3 1764.25   2
  -3  -1  -5 13822.3 1619.78   2
   3  -1   5 12359.2 1170.97   7
  -1   3   4 2404.61 505.698   7
   1   3  -4 3218.82 747.266   2
  -1  -3  -4 3316.71 746.670   2
  -3  -1  -4 3533.06 752.673   2
   3  -1   4 2514.23 438.447   7
  -1  -3  -3 369.042 280.922   2
   3  -1   3 411.342 179.444   7
  -1   3   2 15019.3 1382.28   7
  -3  -1  -2 14597.5 1324.65   2
  -1  -3  -2 15551.1 1377.48   2
  -1   3   1 849.706 314.905   7
  -3   1   1 876.514 230.794   2
  -3  -1  -1 557.710 247.701   2
  -3   1   0 49172.7 1880.76   2
   1   3   0 47572.5 2131.14   7
  -3  -1   0 50356.3 2319.52   2
  -1   3   0 48771.9 1939.94   7
  -3  -1   1 820.880 302.304   2
  -3   1  -1 745.517 287.368   2
  -1   3  -1 886.335 333.979   2
  -1   3  -1 755.292 222.770   7
   1   3   1 630.555 236.013   7
  -3   1  -2 14784.1 1233.21   2
  -1   3  -2 14735.2 1329.00   2
   1   3   2 14932.4 1339.79   7
   3   1   2 15223.8 1305.78   7
   1  -3  -3 467.137 253.107   2
   3   1   3 228.039 207.482   7
  -3   1  -4 2558.27 613.481   2
  -1   3  -4 2851.20 672.340   2
   3   1   4 3413.80 732.119   7
   1  -3  -4 2677.30 566.673   2
   1   3   4 3391.70 717.062   7
  -3   1  -5 13583.6 1569.28   2
   1   3   5 14536.0 1719.18   7
   1  -3  -5 13865.5 1379.73   2
  -1   3  -5 13774.6 1701.33   2
  -1   3  -6 5629.19 1095.50   2
   3  -1  -6 5984.67 895.151   2
   1  -3  -6 6970.34 1044.32   2
  -3   1  -6 5529.69 1168.55   2
   1   3   6 7091.49 1449.57   7
   3   1   6 5910.44 1034.87   7
   1   3   7 2637.19 826.473   7
  -1   3  -7 2445.30 432.307   2
   3   1   7 3015.42 901.318   7
  -3   1  -7 3810.72 1091.88   2
   3  -1  -7 3452.65 798.879   2
  -3   1  -8 15972.2 2083.73   2
   1  -3  -8 22022.0 2264.92   2
  -1   3  -8 17254.5 2228.67   2
   3   1   8 17402.6 2137.16   7
   1   3   8 14407.1 2047.50   7
   1   3   9-191.451 704.316   7
   3   1   9-202.325 647.814   7
   3  -1  -9 691.298 473.677   2
   1  -3  -9 789.446 614.339   2
   3   1  10 12392.2 2002.83   7
   1  -3 -10 12159.0 1832.59   2
   3  -1 -10 10069.4 1552.01   2
  -1   3 -10 13132.9 2301.61   2
  -3   1 -10 9309.96 1717.85   2
   3   1  11 1099.77 484.814   7
   1   3  11 866.832 593.070   7
   1  -3 -11 867.088 510.325   2
  -3   1 -11 434.235 781.748   2
  -1   3 -11 647.954 700.062   2
   3  -1 -11 577.443 581.553   2
   1   3  12 39638.9 3861.81   7
   3  -1 -12 25485.3 3048.33   2
  -1   3 -12 39777.2 4396.58   2
  -3   1 -12 34904.8 3937.85   2
   1  -3 -12 33789.6 3735.48   2
   3  -1 -13 1009.65 989.124   2
  -1   3 -13 12.1502 680.965   2
  -3   1 -13-601.161 971.578   2
   1   3  13 680.495 714.929   7
   3   1  13 418.288 484.724   7
  -1   3 -14-141.965 544.371   2
   3  -1 -14-79.8675 617.932   2
   1  -3 -14-1055.97 1072.55   2
  -3   1 -14-536.888 892.877   2
   3   1  14 1044.75 781.933   7
   1   3  14 1965.35 1220.13   7
   3  -1 -15-487.671 818.860   2
   1  -3 -15 1053.55 748.711   2
   3   1  15 2716.06 1471.16   7
  -3  -1  15-905.967 719.884   5
   1   3  15 1694.85 1215.32   7
   1  -3 -16-389.893 793.806   2
  -1   3 -16 409.448 849.897   2
   1  -3 -17 720.113 933.784   2
  -1   3 -17-164.607 833.914   2
  -1  -3  17 2254.87 903.987   5
  -3  -1  17 1166.06 773.046   5
  -3   1 -18 4276.03 2019.00   2
  -1  -3  18 6017.93 1491.26   5
  -2  -3 -18 5901.67 2357.22   2
  -2   3  18 6804.65 2116.14   5
  -3  -2 -18 8396.86 2804.58   2
  -3  -2 -17 2503.85 1480.65   2
  -2  -3 -17 1990.91 1638.42   2
  -3  -2 -16 7712.57 2510.42   2
  -3  -2 -15 2001.22 1020.52   2
  -2  -3 -15 2774.51 1414.93   2
  -2  -3 -14 1075.11 932.415   2
  -3  -2 -14 1386.83 996.245   2
   2   3 -13-428.980 952.113   2
  -2  -3 -13 841.512 883.386   2
  -3  -2 -13 391.776 453.024   2
  -2   3  12 29023.7 3375.59   7
   2   3 -12 31364.9 4109.38   2
  -3  -2 -12 32209.2 3838.22   2
  -2  -3 -12 35371.8 3954.52   2
  -2  -3 -11 522.682 326.134   2
  -3  -2 -11 410.526 323.128   2
  -2   3  11 1230.95 719.051   7
   2   3 -11 533.407 464.819   2
  -3  -2 -10 36232.0 3608.38   2
  -2   3  10 36478.6 3404.22   7
   2   3  -9 726.446 349.281   2
  -2  -3  -9 1081.08 566.909   2
  -3  -2  -9 1170.38 557.990   2
  -2  -3  -8 31637.8 2986.56   2
  -2   3   8 26688.5 2775.82   7
   3  -2   8 32832.6 2276.66   7
  -3  -2  -8 28996.3 2827.86   2
   2   3  -8 30447.1 3281.97   2
  -3   2   8 26671.7 2896.82   7
  -3  -2  -7 879.393 548.739   2
  -3   2   7 411.626 457.289   7
  -2  -3  -7 882.200 456.111   2
  -2   3   7 136.727 354.550   7
   3  -2   7 798.459 361.427   7
  -2   3   6 14477.0 1847.05   7
  -3   2   6 16306.2 2029.62   7
  -3  -2  -6 18368.3 2003.45   2
  -2  -3  -6 17535.0 1832.49   2
   3  -2   5 1773.73 453.264   7
  -2   3   5 1536.98 992.349   7
  -3   2   5 2269.94 946.258   7
  -2  -3  -5 2753.69 1050.51   2
  -3  -2  -5 947.755 484.958   2
   3  -2   4 130018. 2282.57   7
  -2  -3  -4 128136. 4468.09   2
  -3  -2  -4 125733. 4552.77   2
  -3   2   4 129972. 4873.42   7
  -2   3   4 126183. 4670.29   7
  -2  -3  -2 784.227 363.164   2
  -2   3   2 835.202 361.287   7
  -2   3   1 9481.34 1052.45   7
  -3   2   1 10641.7 725.634   2
  -2  -3  -1 10219.1 1203.14   2
  -3  -2  -1 10004.2 1222.23   2
  -2   3   0 179299. 4090.78   2
  -2   3   0 176121. 3831.61   7
  -3   2   0 172735. 3527.37   2
  -3  -2   0 179110. 4902.51   2
  -2   3  -1 10148.8 1069.42   2
   2   3   1 10944.9 1226.93   7
  -3   2  -1 10444.0 1011.91   2
  -2   3  -1 10926.8 807.218   7
   3   2   2 898.709 403.877   7
  -2   3  -2 783.156 344.339   2
  -3   2  -2 790.235 342.402   2
   2  -3  -3 29623.7 1189.32   2
  -3   2  -4 131251. 4714.37   2
   2  -3  -4 126571. 2829.74   2
  -2   3  -4 129597. 4591.77   2
   2   3   4 131439. 4783.60   7
  -3   2  -5 2697.12 1010.43   2
   2   3   5 487.888 409.491   7
   3   2   5 1839.47 847.988   7
   2  -3  -5 1683.48 464.775   2
  -2   3  -5 1545.52 738.651   2
   2   3   6 19578.1 2250.93   7
   3   2   6 16824.3 1857.03   7
  -2   3  -6 18738.1 1971.63   2
  -3   2  -6 21113.4 2159.15   2
   2  -3  -6 21267.3 1680.04   2
   3  -2  -6 18443.5 1388.23   2
  -2   3  -7 242.163 370.839   2
  -3   2  -7 551.711 460.995   2
   2   3   7 750.089 574.659   7
   3   2   7 1331.17 782.620   7
   3  -2  -7 345.475 272.878   2
   2  -3  -7 741.707 482.271   2
  -2   3  -8 26010.2 2705.35   2
  -3   2  -8 27296.9 2858.06   2
   3  -2  -8 35473.2 2742.72   2
   2   3   8 27525.8 3078.16   7
   3   2   8 29996.8 3073.77   7
   3   2   9 574.863 424.493   7
   2   3   9 806.151 461.864   7
   2  -3  -9 653.072 379.063   2
  -3   2  -9 947.908 574.670   2
   3   2  10 33125.3 3576.81   7
   2  -3 -10 39124.8 3373.40   2
  -2   3 -10 34101.4 3578.93   2
  -3   2 -10 31362.8 3332.17   2
   3  -2 -10 39259.1 3386.28   2
   2   3  11 1019.21 605.720   7
   2  -3 -11 705.489 362.958   2
  -2   3 -11 210.212 628.786   2
  -3   2 -11 402.065 441.291   2
   3  -2 -11 439.426 543.525   2
   3  -2 -12 17110.4 2312.44   2
  -2   3 -12 29991.0 3698.66   2
   3   2  12 34952.3 3699.86   7
   2   3  12 35088.4 3792.64   7
   2  -3 -12 22317.0 2801.79   2
  -3   2 -12 24940.3 3279.75   2
   3  -2 -13 288.302 593.093   2
  -2   3 -13-785.210 1219.73   2
   2  -3 -13 568.954 446.280   2
   3   2  13 773.209 646.805   7
   2   3  13 295.467 443.127   7
  -2   3 -14 1270.74 954.988   2
  -3   2 -14-1098.32 1262.43   2
   2   3  14 2278.25 1203.29   7
   3   2  14 1433.48 876.291   7
  -3   2 -15 2599.16 1489.60   2
  -2   3 -15 2765.92 1466.55   2
   2  -3 -15 798.127 620.332   2
   3  -2 -15 950.120 757.469   2
   2   3  15 1988.76 1134.58   7
   3   2  15 3238.63 1493.83   7
  -3  -2  15-965.997 683.198   5
   2  -3 -16 1883.92 1060.25   2
  -2   3 -16 7067.74 2308.42   2
  -3   2 -16 7066.78 2310.34   2
   3   2  16 9040.67 2730.69   7
  -2  -3  16 3169.72 994.673   5
  -3  -2  17 353.690 580.968   5
  -2  -3  17 1481.52 860.203   5
  -2   3 -17 1258.51 1108.68   2
   2  -3 -17 695.604 805.943   2
  -3   2 -17 1502.62 1518.23   2
  -3  -2  18 7607.60 1596.57   5
  -2  -3  18 6615.65 1438.43   5
   3   2  18 7689.75 1703.77   5
  -3   2 -18 4881.05 2237.34   2
  -2   3 -18 2381.02 1640.74   2
  -3  -3 -18 9585.10 3123.78   2
  -3   3  17-781.698 980.900   5
  -3  -3 -17 409.870 725.836   2
  -3  -3 -16 2962.13 1611.47   2
  -3  -3 -15 39.9526 646.218   2
  -3  -3 -14 1685.14 882.942   2
  -3  -3 -13-476.877 807.847   2
  -3  -3 -12 30035.8 3621.93   2
  -3  -3 -11-466.539 785.235   2
  -3  -3 -10 27649.7 3023.09   2
  -3   3  10 27255.8 3073.19   7
  -3  -3  -9 157.915 368.466   2
  -3   3   9-413.584 655.904   7
  -3  -3  -8 21208.8 2302.94   2
  -3  -3  -7-175.324 700.943   2
  -3   3   7-935.686 751.836   7
  -3   3   6 30900.0 2618.84   7
  -3  -3  -6 30256.9 2408.28   2
  -3   3   5-847.195 776.639   7
  -3  -3  -5 239.281 276.922   2
  -3  -3  -4 116284. 4488.72   2
  -3   3   4 113054. 4589.01   7
  -3   3   3 203.326 206.582   7
  -3  -3  -3 245.548 260.050   2
  -3  -3  -2 46922.3 2761.45   2
  -3   3   1 107.303 135.793   2
  -3   3   1 145.559 189.132   7
  -3   3   0 79601.7 2806.96   7
  -3   3   0 80918.6 2771.46   2
  -3   3  -1 230.948 181.167   2
  -3   3  -3 344.266 210.642   2
   3   3   3 374.816 205.260   7
   3   3   4 120423. 4451.69   7
  -3   3  -4 114677. 4580.88   2
   3   3   5 614.403 462.826   7
  -3   3  -5-508.855 629.315   2
   3   3   6 30197.5 2446.69   7
   3  -3  -6 36480.7 1741.37   2
  -3   3  -6 32979.9 2652.79   2
   3   3   7-12.8441 815.867   7
   3  -3  -7-291.074 456.022   2
  -3   3  -7-967.825 810.017   2
   3   3   8 19022.9 2473.79   7
   3  -3  -8 22042.0 1914.53   2
  -3   3  -9-312.467 647.593   2
   3   3   9-110.579 392.071   7
   3  -3 -10 27306.0 2550.75   2
  -3   3 -10 22814.9 2728.70   2
   3   3  11-1654.21 1141.04   7
   3  -3 -11 124.180 494.158   2
  -3   3 -11-1177.08 1142.65   2
  -3   3 -12 21960.4 3040.78   2
   3  -3 -12 17501.0 2135.20   2
   3  -3 -13-760.375 763.176   2
   3   3  13-304.700 681.361   7
   3  -3 -14 975.801 449.692   2
   3   3  14 1259.23 707.956   7
  -3   3 -15 2332.80 1398.89   2
  -3  -3  15 187.698 601.576   5
   3   3  15 1134.28 1032.25   7
  -3  -3  16 1439.86 810.377   5
   3  -3 -16 838.227 812.473   2
   3   3  17 232.927 726.620   7
  -3   3 -17 206.251 851.796   2
  -3  -3  18 5138.01 1339.30   5
  -3   3 -18 5345.44 2182.21   2
  -4   0   0 595759. 8214.37   2
   0   4   0 594369. 7861.31   7
  -4   0  -1 1413.78 446.266   2
  -4   0   1 2326.09 535.014   2
   0   4   1 1753.95 406.529   7
   0   4  -1 1718.13 419.560   7
  -4   0   2 28284.3 1701.52   2
   0   4  -2 28591.5 1600.23   7
   0   4   3 132557. 4606.39   7
   4   0   3 131093. 3674.83   7
   0  -4  -3 133012. 4259.57   2
  -4   0  -3 134477. 4422.96   2
   0   4  -4 58058.2 3504.75   2
   4   0   4 53685.7 2512.25   7
   0  -4  -4 55410.0 2822.36   2
   0   4   4 60291.9 3398.11   7
  -4   0  -4 58316.2 3174.44   2
  -4   0  -5 128820. 4906.15   2
   4   0   5 130510. 4209.89   7
   0   4  -5 126354. 5285.67   2
   0   4   5 121617. 5295.49   7
  -4   0  -6 32609.0 2644.07   2
   0   4  -6 34871.2 2970.07   2
   0   4   6 35046.3 2827.18   7
   0   4  -7 12007.7 2076.12   2
   0   4   7 10301.5 1590.60   7
  -4   0  -7 10147.5 1732.43   2
   0   4  -8 914.384 498.839   2
   0   4   8-12.6864 931.439   7
   4   0   8 1083.21 518.451   7
   0  -4  -8 1500.28 690.085   2
  -4   0  -8 253.181 776.465   2
   0  -4  -9 4449.97 1111.10   2
   4   0   9 3484.38 907.245   7
  -4   0  -9 5016.42 1369.45   2
   0   4 -10 21019.4 2893.07   2
   0  -4 -10 24503.9 2870.07   2
  -4   0 -10 19031.3 2545.41   2
   0   4  10 19623.8 2396.40   7
   4   0  10 24816.9 2673.83   7
   0  -4 -11 3072.77 1194.59   2
  -4   0 -11 3530.14 1327.97   2
   0   4  11 3882.75 1357.85   7
   4   0  11 3300.68 1150.02   7
   0   4 -11 2598.82 1233.88   2
   0   4  12 12320.8 2328.22   7
  -4   0 -12 11582.0 2359.01   2
   0   4 -12 12146.8 2619.95   2
   4   0  12 14791.3 2327.83   7
   0   4 -13 6631.72 2052.11   2
   0   4  13 6143.13 1728.93   7
   0  -4 -13 4087.25 1386.42   2
  -4   0 -13 6568.66 1902.60   2
   0   4  14 4029.69 1463.11   7
   4   0  14 3859.01 1444.77   7
   0  -4 -14 1634.73 1126.04   2
  -4   0 -14 3616.49 1596.38   2
   0   4 -14 2043.76 1208.21   2
  -4   0 -15 4634.07 1731.96   2
   0  -4 -15 3459.03 1390.63   2
   0  -4 -16 6826.78 2026.03   2
  -4   0 -16 9713.29 2555.03   2
   0   4  16 10620.2 2711.79   7
  -4   0 -17 607.009 1059.26   2
   0  -4 -17-1326.90 1002.10   2
   0   4  18 3343.70 1830.15   5
   4   0  18 1464.83 832.815   5
  -4   0 -18 2680.41 1799.82   2
  -4  -1 -18 4890.59 2080.95   2
  -1  -4 -18 1568.97 1329.26   2
  -4  -1 -17 2653.26 1532.58   2
  -1  -4 -16 1500.22 1311.61   2
  -4  -1 -16 3980.47 1783.05   2
  -1  -4 -15 2931.16 1421.81   2
  -4  -1 -15 2218.18 1319.90   2
  -1   4  14-1170.96 1010.35   7
  -1  -4 -14-638.798 954.555   2
  -4  -1 -14 498.407 1005.26   2
  -4  -1 -13 1418.08 1066.63   2
  -1  -4 -13 1540.49 1005.66   2
   1   4 -13 746.430 700.758   2
  -1   4  13-695.825 852.805   7
   1   4 -12 25955.6 3761.39   2
  -1  -4 -12 27053.1 3292.41   2
  -4  -1 -12 26205.5 3315.87   2
   4  -1  12 24893.0 2763.73   7
  -1   4  12 24421.4 3096.39   7
   1   4 -11-209.279 854.079   2
   4  -1  11 800.256 581.562   7
  -1   4  11 362.317 527.054   7
  -4  -1 -11 727.366 768.142   2
   4  -1  10 14493.0 1763.50   7
  -1  -4 -10 13585.3 2084.06   2
  -1   4  10 8936.82 1419.38   7
  -4  -1 -10 13549.2 2106.81   2
   1   4 -10 14527.4 2540.14   2
   4  -1   9 2273.50 590.171   7
  -1   4   9 1813.45 752.258   7
  -4  -1  -9 1895.43 664.991   2
  -1  -4  -9 2510.17 840.625   2
  -1   4   8 422.192 501.506   7
   1   4  -8 1755.70 949.417   2
  -4  -1  -8 677.548 430.158   2
  -1  -4  -8 1954.18 842.447   2
   4  -1   7 1395.60 549.370   7
  -4  -1  -7 1439.84 625.496   2
   1   4  -7 2152.76 892.035   2
  -1  -4  -7 292.310 615.021   2
  -1   4   7-312.866 941.359   7
   1   4  -6 39703.9 3378.06   2
  -1  -4  -6 40691.0 2890.02   2
  -1   4   6 33987.4 2753.65   7
  -4  -1  -6 39123.9 2861.80   2
   4  -1   6 40358.5 2303.36   7
  -4  -1  -5 16890.1 1817.86   2
   4  -1   5 16164.1 1264.37   7
  -1  -4  -5 18357.4 1965.03   2
  -1   4   5 18399.2 1909.76   7
  -1   4   4 466.879 274.231   7
   4  -1   4 763.410 297.811   7
  -4  -1  -4 230.972 424.565   2
  -1   4   3 4481.20 885.223   7
  -4   1   3 4092.92 502.696   2
  -4  -1  -3 4550.06 906.980   2
  -4   1   2 16267.2 1103.05   2
  -1  -4  -2 15182.6 1572.20   2
  -4  -1  -1 52655.5 2752.37   2
  -4   1   1 54403.0 2182.26   2
  -1   4   1 53178.9 2654.58   7
   1   4  -1 52814.9 2532.93   7
  -4  -1   0 2279.54 583.218   2
  -4   1   0 1667.07 317.089   2
   1   4   0 2349.49 568.200   7
  -1   4   0 1309.60 274.825   7
  -4  -1   1 53368.2 2629.59   2
  -1   4  -1 54498.2 2217.06   7
  -4   1  -1 53785.1 2501.11   2
  -1   4  -2 17337.4 1029.84   7
  -4   1  -3 4872.48 839.109   2
  -1   4  -3 5446.64 928.727   2
   1  -4  -3 3820.48 700.216   2
  -1   4  -3 4577.85 467.479   7
   1   4   3 4283.19 893.478   7
   4   1   3 4438.14 872.022   7
   1  -4  -4 913.514 413.490   2
  -4   1  -4 751.602 331.291   2
   1   4   4 33.6591 598.083   7
  -1   4  -4 818.914 362.727   2
   1   4   5 17475.4 1911.68   7
  -4   1  -5 17093.3 1769.54   2
  -1   4  -5 18228.4 1975.22   2
   1  -4  -5 19735.7 1702.54   2
   1  -4  -6 45278.9 2765.36   2
   1   4   6 36886.1 3075.57   7
   4   1   6 37018.1 2634.65   7
  -1   4  -6 35231.7 2862.06   2
  -4   1  -6 38950.5 2889.90   2
   4   1   7-196.987 865.188   7
  -4   1  -7-44.4648 860.718   2
  -1   4  -7 214.932 653.789   2
   1   4   7 877.651 482.904   7
   4   1   8 1906.23 944.985   7
  -1   4  -8 1000.99 497.864   2
   1   4   8 227.458 451.488   7
   1  -4  -8 1011.17 280.373   2
  -1   4  -9 1216.59 350.275   2
   4   1   9 1700.79 743.297   7
   1  -4  -9 1661.44 480.986   2
  -4   1  -9 2030.71 1008.67   2
   1   4  10 13546.3 2258.84   7
   4   1  10 10001.6 1777.27   7
  -1   4 -10 13861.9 2326.19   2
   1  -4 -10 13661.6 1912.91   2
  -4   1 -10 8241.84 1479.25   2
  -4   1 -11 509.739 691.129   2
   1   4  11 544.713 667.171   7
   4   1  11-355.940 762.841   7
   1  -4 -11 714.599 551.210   2
  -1   4 -11 352.035 403.209   2
   1   4  12 24207.4 3151.72   7
   1  -4 -12 22306.8 3008.87   2
  -4   1 -12 20990.2 3032.94   2
  -1   4 -12 21295.9 3269.81   2
  -4   1 -13-387.156 456.488   2
  -1   4 -13 162.537 694.094   2
   4   1  13 904.301 636.197   7
   1   4  14 1782.14 1077.78   7
   1  -4 -14-348.706 924.345   2
  -1   4 -14 212.675 511.076   2
   4   1  14-72.5528 695.019   7
  -1   4 -15 415.544 545.136   2
   4   1  15 3334.95 1516.70   7
  -4  -1  15 96.0409 615.472   5
   1  -4 -15 1057.65 946.642   2
  -4   1 -15 1537.30 1263.81   2
   1   4  16 4623.80 1913.55   7
   1  -4 -16-526.759 863.117   2
  -4   1 -16 3231.34 1789.26   2
   4   1  16 4446.12 1939.47   7
  -1   4 -16-2249.03 1473.00   2
  -4   1 -17 2348.00 1527.98   2
   1   4  17 3593.90 1768.80   7
   1  -4 -17 682.662 802.877   2
  -4   1 -18 3345.03 1793.65   2
   4   1  18 2661.50 1104.57   5
  -1  -4  18 1785.39 892.492   5
  -2  -4 -18 4597.92 2076.71   2
  -4  -2 -18 5337.90 2247.63   2
  -4   2  18 4284.03 1686.62   5
  -4  -2 -17 1303.12 1031.89   2
  -2  -4 -17 1279.79 1173.77   2
  -4   2  17 531.429 950.031   5
  -4  -2 -16 2259.53 1247.32   2
  -2  -4 -15 2791.00 1490.14   2
  -4  -2 -14 1058.42 630.820   2
  -2  -4 -14 1010.49 792.336   2
  -4  -2 -13 2012.86 1020.31   2
  -2  -4 -13 3023.87 1308.80   2
  -4  -2 -12 42832.8 4319.92   2
  -2  -4 -12 40203.9 4006.79   2
  -2   4  12 30206.5 3263.99   7
  -2   4  11 433.769 420.130   7
  -2  -4 -11-109.239 684.782   2
  -4  -2 -11 650.674 356.740   2
  -2   4  10 8094.12 1481.03   7
  -4  -2 -10 11035.6 1879.77   2
  -2  -4  -9 2217.33 914.061   2
  -2   4   9 1938.16 826.818   7
  -4  -2  -9 2384.63 889.497   2
  -4  -2  -8 19230.3 2307.15   2
  -2  -4  -8 21789.7 2449.76   2
   4  -2   8 20012.1 1717.59   7
  -4  -2  -7 8097.63 1452.83   2
   4  -2   7 6835.92 954.261   7
  -2   4   7 6145.31 1417.52   7
  -2  -4  -7 5692.67 871.968   2
  -2   4   6 1611.31 606.038   7
   4  -2   6 2691.15 572.163   7
  -4  -2  -6 2885.58 801.616   2
  -2  -4  -6 2955.55 849.353   2
  -2  -4  -5 9290.34 1531.23   2
  -4  -2  -5 5469.64 967.316   2
  -2   4   5 8948.16 1498.14   7
   4  -2   5 6308.74 788.618   7
  -2   4   4 75445.3 3851.52   7
  -2  -4  -4 85599.8 3960.98   2
  -4  -2  -4 81673.9 3829.42   2
   4  -2   4 76034.1 2163.15   7
  -4  -2  -3 137728. 4793.51   2
  -2  -4  -3 138295. 4990.26   2
  -2   4   3 134784. 4880.75   7
  -4  -2  -2 1368.29 630.550   2
  -4   2   2 729.511 204.640   2
  -4   2   1 18949.0 1139.23   2
  -2   4   1 18266.9 1623.64   7
  -4   2   0 30142.6 1623.36   2
  -2   4   0 29421.5 1855.78   7
  -4   2  -1 18247.9 1427.79   2
  -2   4  -1 19533.7 1701.09   2
  -2   4  -1 20353.7 1339.81   7
  -2   4  -2 1354.51 320.592   7
   2   4   2 1580.28 645.070   7
  -2   4  -3 135419. 4782.82   2
  -4   2  -3 136200. 4549.87   2
   2   4   3 139707. 4813.11   7
   4   2   3 145856. 4609.19   7
   2  -4  -3 131926. 3236.50   2
  -2   4  -4 81626.0 3910.71   2
   2   4   4 79187.3 3964.15   7
  -4   2  -4 80021.4 3724.89   2
   2  -4  -4 72060.3 2626.66   2
   2   4   5 5370.28 1086.89   7
  -4   2  -5 7435.70 1385.35   2
  -2   4  -5 7326.47 1467.37   2
   2  -4  -5 7461.31 1079.79   2
   4   2   5 9396.14 1503.94   7
   2  -4  -6 2443.39 591.846   2
  -2   4  -6 2224.16 479.178   2
   2   4   6 3555.90 826.006   7
   4   2   6 2972.96 828.714   7
  -4   2  -6 2898.16 911.384   2
   2   4   7 8314.23 1744.00   7
   2  -4  -7 5075.47 837.425   2
   4   2   7 3506.99 309.703   7
  -4   2  -7 9387.92 1701.23   2
  -2   4  -7 6498.51 1172.29   2
   4   2   8 21118.1 2572.21   7
   2   4   8 16987.1 2482.55   7
  -2   4  -9 669.430 314.516   2
   4   2   9 1887.29 920.940   7
  -4   2  -9 2191.26 910.090   2
   2  -4  -9 2040.39 704.926   2
  -2   4 -10 10410.9 2002.05   2
   2  -4 -10 10105.9 1532.39   2
   4   2  10 9110.29 1852.55   7
   2   4  10 10257.0 2002.67   7
  -4   2 -10 7521.03 1448.47   2
   2   4  11 234.735 404.015   7
   2  -4 -11 62.9437 545.091   2
  -4   2 -11 445.611 488.259   2
  -2   4 -11 60.4525 553.813   2
   4   2  12 41706.0 4129.77   7
   2   4  12 41784.6 4247.18   7
  -4   2 -12 28398.8 3374.24   2
   2  -4 -12 27166.6 2975.82   2
  -2   4 -12 33444.3 3997.01   2
  -2   4 -13 1022.77 752.025   2
  -4   2 -13-1485.74 1376.63   2
   2  -4 -13 11.9099 710.441   2
   2   4  13 2217.41 1012.11   7
   4   2  13 3020.92 1214.75   7
   2   4  14-297.601 879.215   7
   4   2  14 624.603 598.170   7
  -2   4 -15 3656.35 1561.85   2
   2  -4 -15 1637.00 978.628   2
   4   2  15 5921.69 1938.53   7
  -4   2 -15 4590.63 1777.02   2
   4   2  16 2818.04 1639.67   7
   2   4  16 3228.54 1644.63   7
  -4  -2  16-1218.63 766.217   5
  -4   2 -16 3130.29 1589.54   2
   2  -4 -16-77.5964 622.014   2
  -2   4 -16 102.895 602.267   2
   2   4  17 2336.93 1319.02   7
  -4  -2  17-1135.03 824.456   5
  -2  -4  17 341.928 494.790   5
  -2   4 -17 41.8130 641.842   2
  -4   2 -17 3160.66 1597.73   2
  -2  -4  18 3264.00 1113.16   5
  -4   2 -18 2565.29 1773.15   2
  -2   4 -18-81.0490 1358.05   2
  -4  -3 -17-83.9522 652.749   2
  -3  -4 -17-359.879 890.009   2
  -3  -4 -16 144.691 667.328   2
  -4  -3 -16 334.196 725.049   2
  -3  -4 -15-1042.23 1086.77   2
  -4  -3 -14 659.987 707.695   2
  -3  -4 -14 788.846 802.620   2
  -4  -3 -13-1108.07 1057.96   2
  -3  -4 -12 30801.6 3533.39   2
  -4  -3 -12 33828.1 3754.85   2
  -3   4  12 25348.2 3137.44   7
  -3   4  11-1232.61 1048.01   7
  -3  -4 -11-205.956 537.680   2
  -4  -3 -11-74.7024 489.072   2
  -3   4  10 20022.9 2491.55   7
  -3  -4 -10 27114.6 3001.82   2
  -4  -3 -10 27414.0 2990.29   2
  -3   4   9-104.853 426.693   7
  -4  -3  -9 274.644 445.156   2
  -3  -4  -8 36035.7 3040.92   2
  -4  -3  -8 34527.7 3057.75   2
  -3   4   7-426.191 636.510   7
  -4  -3  -7 110.065 433.131   2
  -3  -4  -7-406.080 644.770   2
  -3   4   6 10368.5 1578.83   7
  -4   3   6 11153.4 1698.59   7
  -3  -4  -6 13685.1 1831.79   2
  -4  -3  -6 11979.4 1717.14   2
  -3   4   5 9972.62 1630.13   7
  -3  -4  -5 14518.8 1972.69   2
  -4  -3  -5 12809.7 1932.00   2
  -4   3   5 12532.4 1787.40   7
  -3   4   4 4040.33 936.415   7
  -4  -3  -4 7714.92 1509.40   2
  -4   3   4 6003.49 1210.52   7
  -3  -4  -3 134872. 5124.64   2
  -4  -3  -3 134225. 5062.55   2
  -3   4   3 127264. 4861.44   7
  -3   4   2 139577. 4664.41   7
  -3  -4  -2 136128. 5152.72   2
  -4  -3  -2 137032. 5012.14   2
  -4   3   2 133119. 2670.29   2
  -3  -4  -1 5387.23 1126.84   2
  -4   3   1 4083.26 601.101   2
  -4  -3  -1 6359.88 1147.40   2
  -4   3   0 166312. 4284.60   2
  -3   4   0 164082. 4375.39   7
  -4  -3   0 164530. 5570.21   2
  -3   4   0 166617. 4593.31   2
  -3   4  -1 3972.54 596.256   7
  -3   4  -1 6571.04 1066.52   2
   3   4   1 5559.14 1097.11   7
  -4   3  -1 5095.85 897.124   2
  -3   4  -2 136706. 4636.59   2
   4   3   2 134752. 4734.88   7
   3   4   2 141384. 4812.90   7
  -4   3  -2 136891. 4522.23   2
  -3   4  -3 125866. 4689.98   2
   4   3   3 130270. 4600.73   7
   3   4   3 124795. 4697.60   7
  -4   3  -3 128125. 4782.22   2
  -3   4  -4 5244.01 1032.38   2
  -4   3  -4 5249.14 1096.57   2
   3   4   5 13688.9 2037.52   7
  -4   3  -5 11909.1 1754.97   2
  -3   4  -5 9779.00 1459.47   2
   3  -4  -5 10185.6 712.963   2
   3   4   6 13231.0 1831.06   7
   4   3   6 11455.2 1622.22   7
  -4   3  -6 14987.3 1875.22   2
  -3   4  -6 12404.7 1654.53   2
   3  -4  -6 11655.2 908.980   2
   3  -4  -7 59.6062 310.397   2
  -3   4  -7 65.6275 589.696   2
  -4   3  -7 382.186 355.147   2
   3   4   7 44.5654 515.226   7
   4   3   7-1257.50 1084.00   7
   4   3   8 34723.7 3305.74   7
   3   4   8 37228.0 3494.49   7
  -3   4  -8 28831.3 2832.16   2
  -4   3  -8 30576.5 2904.83   2
   3  -4  -8 33120.3 2269.16   2
   3  -4  -9 581.654 445.530   2
  -4   3  -9 295.136 372.850   2
  -3   4  -9-193.042 766.370   2
   4   3   9 560.266 470.259   7
  -3   4 -10 22122.7 2865.15   2
  -4   3 -10 18522.4 2499.10   2
   3   4  11-325.703 659.388   7
   4   3  11-300.779 749.511   7
  -4   3 -11-1318.62 1133.32   2
  -3   4 -11-723.910 980.772   2
   3  -4 -11 698.019 536.673   2
   3  -4 -12 17697.0 2096.69   2
  -3   4 -12 23906.9 3307.48   2
   3   4  12 36672.5 4069.55   7
  -4   3 -12 21134.4 2878.74   2
   4   3  12 30778.6 3884.10   7
  -3   4 -13-1290.77 1342.01   2
   3  -4 -13 298.865 495.255   2
   4   3  13-1157.13 1339.44   7
   3   4  13-1217.38 1112.40   7
  -4  -3  14-132.653 503.992   5
   3  -4 -14 334.345 665.954   2
  -3   4 -14 1812.18 1285.43   2
   3   4  14-471.010 708.825   7
   4   3  14 831.744 818.558   7
  -4   3 -14 17.3658 513.092   2
  -3   4 -15 1472.88 1131.60   2
   3  -4 -15 538.910 563.115   2
  -4   3 -15 1306.19 1165.12   2
   4   3  15 264.212 695.142   7
  -3   4 -16 885.805 879.008   2
  -4   3 -16 1532.57 1232.04   2
  -3  -4  16 735.717 652.437   5
   3   4  16 2702.84 1384.16   7
  -3   4 -17 192.742 655.602   2
  -4   3 -17 1866.74 1491.47   2
   4   3  17 378.161 837.131   7
  -4  -3  17-1825.37 970.160   5
   3   4  17 674.683 1026.39   7
  -3  -4  17-960.221 738.962   5
  -4  -4 -17-613.564 1091.55   2
  -4  -4 -16 1281.49 926.012   2
  -4  -4 -14 6882.91 1878.47   2
  -4  -4 -13-902.211 963.047   2
  -4  -4 -12 19765.4 2851.96   2
  -4  -4 -11 43.1532 379.236   2
  -4  -4 -10 26179.9 2887.49   2
  -4   4  10 21279.9 2678.61   7
  -4   4   9 168.047 466.206   7
  -4  -4  -9 216.450 264.276   2
  -4   4   8 29357.5 3064.78   7
  -4  -4  -7 1279.16 682.992   2
  -4  -4  -6 10506.3 1642.87   2
  -4   4   6 6646.21 1173.79   7
  -4  -4  -5 3444.11 1096.16   2
  -4   4   5 2726.28 1069.49   7
  -4  -4  -4 284900. 8074.85   2
  -4   4   4 301269. 7984.82   7
  -4  -4  -3 12365.7 2186.96   2
  -4   4   3 11169.0 1739.54   7
  -4  -4  -2 80547.8 4095.23   2
  -4   4   2 78092.8 3603.56   7
  -4   4   1 438.494 457.796   2
  -4  -4  -1 776.645 551.797   2
  -4   4   0 82416.9 3369.44   2
  -4  -4   0 82267.6 4168.86   2
   4   4   1 850.742 296.547   7
  -4   4  -2 80434.7 3639.84   2
   4   4   2 79715.3 3806.68   7
  -4   4  -3 11552.1 1617.88   2
   4   4   3 12147.4 1995.68   7
  -4   4  -4 303115. 7967.58   2
   4   4   4 283249. 7520.00   7
  -4   4  -5 2139.03 907.913   2
   4   4   5 2864.33 1119.25   7
  -4   4  -6 6722.48 1077.64   2
   4   4   6 10083.7 1653.34   7
   4   4   7-116.513 629.107   7
  -4   4  -8 29333.8 3007.09   2
  -4   4  -9-391.940 705.332   2
  -4   4 -10 17422.8 2356.89   2
   4   4  10 26237.4 3393.50   7
   4   4  11-329.046 806.441   7
  -4   4 -12 9421.73 1773.38   2
   4   4  12 21882.9 3324.43   7
   4   4  13-1704.94 1248.63   7
  -4  -4  14 2673.39 895.772   5
  -4   4 -14 7997.29 2295.71   2
   4   4  14 6927.26 1952.99   7
  -4   4 -15 1045.42 1031.12   2
  -4   4 -16 2695.00 1512.99   2
  -4  -4  16-610.042 715.331   5
   4   4  16 2687.64 1287.53   7
  -4   4 -17 335.265 900.243   2
   4   4  17 348.222 880.236   7
  -5   0   0 1093.38 373.049   2
  -5   0   1 43451.1 2404.81   2
   0   5  -1 46719.4 2331.59   7
  -5   0  -2 35578.5 2405.53   2
   0   5   2 36271.8 2522.67   7
  -5   0   2 33764.5 2131.38   2
   0   5  -2 32394.1 1880.09   7
  -5   0  -3 160929. 5279.66   2
   0   5   3 155713. 5395.80   7
  -5   0   3 160986. 4511.28   2
   0   5  -3 158278. 4046.65   7
  -5   0  -4 159709. 5416.44   2
   0   5   4 152924. 5838.56   7
   0   5   5 109396. 5226.14   7
   0   5  -5 109404. 5364.34   2
  -5   0  -5 113033. 4768.52   2
   0   5   6 40225.0 3406.44   7
   0   5  -6 42714.8 3757.85   2
  -5   0  -6 44630.3 3295.50   2
   0  -5  -6 42096.9 3348.87   2
   0   5   7 5378.22 1254.78   7
   0   5  -7 6720.04 1706.64   2
   5   0   7 3702.58 705.897   7
   0  -5  -7 3301.24 311.247   2
  -5   0  -7 5381.87 1272.18   2
   0  -5  -8 17645.6 2354.26   2
   5   0   8 15793.0 2200.50   7
   0  -5  -9 2717.61 882.415   2
  -5   0  -9 1632.82 615.621   2
   5   0   9 2167.37 821.599   7
   0   5  -9 2394.23 1094.89   2
   0   5   9 1605.26 585.267   7
   0   5 -10 4881.16 1473.55   2
  -5   0 -10 4528.07 1438.80   2
   0  -5 -10 5021.00 1107.51   2
   5   0  10 3885.56 868.623   7
   0   5  10 6087.89 1550.11   7
   0   5 -11 1984.51 1169.28   2
   0   5  11 4201.13 1499.21   7
   5   0  11-520.186 887.022   7
  -5   0 -11 2882.90 1312.65   2
   0  -5 -11-1061.16 1055.18   2
   0   5 -12 51417.8 5486.45   2
  -5   0 -12 47608.2 4513.75   2
   0   5  12 52094.9 4658.95   7
   5   0  12 59406.9 4714.67   7
   0   5 -13 6553.49 2256.09   2
   0   5  13 6424.17 1878.21   7
  -5   0 -13 5721.83 1808.80   2
   0  -5 -13 5642.04 1890.55   2
   0  -5 -14 5033.53 1747.51   2
   5   0  15 3319.22 1706.59   7
   0   5  15 3001.31 1414.89   7
  -5   0 -15 2569.35 1294.70   2
   0  -5 -15 1557.51 1171.37   2
   0   5  16 1097.11 1037.63   7
   0  -5 -16-701.778 628.243   2
  -5   0 -16 885.963 922.149   2
   0   5  17 1728.41 1340.24   7
   0  -5 -17-9.37746 760.738   2
  -5   0 -17 511.862 847.497   2
  -5  -1 -17 243.590 547.630   2
  -1   5  16 1695.92 1135.40   7
  -1  -5 -16 384.039 583.013   2
  -5  -1 -16 972.917 977.425   2
  -1   5  15 1600.08 1270.74   7
  -1  -5 -15 351.972 755.907   2
  -5  -1 -15 838.915 896.747   2
  -1  -5 -14 164.637 578.502   2
  -1   5  13-737.774 803.711   7
   5  -1  13-926.581 956.298   7
   1   5 -13 1158.19 1012.60   2
  -5  -1 -13 772.246 1110.73   2
  -1  -5 -13 926.950 908.020   2
   5  -1  12 18980.1 2403.41   7
  -1   5  12 19520.5 2911.00   7
   1   5 -12 24797.2 3894.84   2
  -5  -1 -12 28259.5 3637.77   2
  -1  -5 -12 17590.7 2535.80   2
   5  -1  11 1486.69 715.613   7
  -1   5  11 1658.29 1113.76   7
   1   5 -11-118.282 801.170   2
  -5  -1 -11 1040.77 766.129   2
  -5  -1 -10 14335.4 2205.53   2
   1   5 -10 14336.8 2625.58   2
  -1   5  10 12690.9 1979.82   7
   5  -1  10 16854.7 2043.50   7
  -1  -5 -10 14701.0 2154.66   2
  -5  -1  -9-68.4023 365.051   2
   5  -1   9-1278.31 865.849   7
   1   5  -9 42.6737 618.891   2
  -1   5   9 896.797 715.142   7
  -1  -5  -9 499.552 538.753   2
  -1  -5  -8 11813.7 1747.64   2
  -5  -1  -7 5808.27 1241.91   2
  -1  -5  -7 4626.38 712.065   2
  -1   5   7 2998.14 522.327   7
  -5  -1  -6 20273.4 2211.45   2
  -1  -5  -6 23951.4 2367.53   2
  -1   5   6 21043.8 2213.09   7
   5  -1   6 21335.0 1796.70   7
   5  -1   5 3621.98 811.395   7
  -5  -1  -5 4725.99 1227.16   2
  -1   5   5 3282.20 990.070   7
  -1  -5  -5 3432.28 904.628   2
  -1  -5  -4 26171.3 2287.23   2
  -5   1   4 22077.9 1347.15   2
   5  -1   4 20887.8 1735.46   7
  -5  -1  -4 24798.4 2353.34   2
  -1   5   4 23925.5 2572.42   7
  -1  -5  -3 10581.3 1682.15   2
  -5   1   3 8108.61 1008.59   2
  -5  -1  -3 10217.1 1642.24   2
  -1   5   3 9420.08 1725.15   7
  -1   5   2 4417.89 827.277   7
  -5   1   2 5053.04 737.367   2
  -5  -1  -2 4267.75 768.498   2
   1   5  -2 3605.26 704.079   7
  -5  -1  -1 198.071 247.837   2
  -5   1   1 672.187 344.214   2
  -1   5   0 65662.9 3006.42   7
  -5   1   0 64806.2 2851.00   2
   1   5   1 180.032 229.065   7
  -1   5  -1 277.803 138.975   7
  -1   5  -2 4625.46 655.980   7
   1   5   2 4980.58 914.770   7
  -5   1  -2 4087.25 755.633   2
  -5  -1   2 4392.14 811.115   2
  -5   1  -3 8737.75 1430.66   2
  -1   5  -3 10248.2 1003.94   7
   1   5   3 10465.1 1847.54   7
   1  -5  -3 7658.25 1218.78   2
  -1   5  -3 9518.75 1631.95   2
  -1   5  -4 24682.5 1251.30   7
   5   1   4 23676.8 2014.54   7
   1  -5  -4 22572.7 1952.35   2
  -5   1  -4 22798.6 2180.06   2
  -1   5  -4 23586.1 2483.47   2
   1   5   4 28631.4 2926.68   7
   5   1   5 4226.09 953.852   7
   1  -5  -5 2410.69 760.580   2
  -5   1  -5 3237.43 996.956   2
  -1   5  -5 4311.44 1188.42   2
   1   5   5 3532.11 1253.19   7
  -5   1  -6 19034.3 2171.25   2
   1   5   6 16430.9 2177.69   7
   5   1   6 21414.0 2200.81   7
  -1   5  -6 22653.1 2494.46   2
   1   5   7 5454.72 1342.04   7
  -1   5  -7 5822.12 1225.90   2
  -5   1  -7 2920.22 428.723   2
   5   1   7 4414.35 492.493   7
  -5   1  -8 6884.36 1135.49   2
   5   1   8 9859.65 1539.48   7
   1  -5  -8 12640.7 1721.28   2
  -1   5  -9-120.543 649.484   2
   1  -5  -9-677.753 657.051   2
   5   1   9 253.426 482.167   7
   1   5   9-213.958 580.540   7
  -5   1  -9 599.597 574.682   2
   1   5  10 16245.9 2491.33   7
  -1   5 -10 13088.8 2289.52   2
   5   1  10 15608.9 2340.81   7
  -5   1 -10 10866.6 1950.16   2
   1  -5 -10 15599.5 2143.86   2
   1   5  11 1773.26 928.290   7
   5   1  11 98.2389 724.960   7
  -1   5 -11 245.154 382.417   2
   1  -5 -11 1672.62 718.419   2
  -5   1 -11 1623.44 1080.07   2
  -1   5 -12 19601.4 3243.64   2
   1  -5 -12 17100.9 2665.74   2
  -5   1 -12 16389.7 2886.84   2
  -5   1 -13-175.384 653.771   2
   5   1  13 1359.90 961.303   7
   1   5  13 1142.06 1158.98   7
  -1   5 -13 918.642 1030.76   2
  -5   1 -14 1031.08 1090.19   2
   1  -5 -14 356.477 572.579   2
   5   1  14-25.6069 799.303   7
   5   1  15 1966.91 1292.17   7
   1   5  15 1906.11 1152.07   7
  -5   1 -15 1015.41 956.505   2
   1  -5 -15 206.184 571.041   2
   5   1  16 158.195 730.676   7
   1   5  16 1714.56 1248.43   7
  -5   1 -16 578.598 770.337   2
   1  -5 -16-90.4526 717.312   2
   1   5  17 635.410 834.547   7
  -5   1 -17-531.689 957.635   2
  -2  -5 -17-771.386 1009.81   2
  -5  -2 -17-667.438 992.254   2
  -5   2  16-442.989 1022.99   5
  -5  -2 -16 461.729 946.899   2
  -2  -5 -15-565.832 975.080   2
  -5  -2 -15 417.191 536.267   2
  -2   5  15 1109.32 939.389   7
  -2  -5 -14 1806.10 1085.52   2
  -5  -2 -13 5193.77 1590.08   2
  -2  -5 -13 4304.96 1512.93   2
  -2   5  12 5096.30 1588.87   7
  -2  -5 -12 4814.58 1082.72   2
  -2   5  11 3284.27 1291.75   7
   5  -2  11 1640.04 506.739   7
  -5  -2 -11 2257.82 1060.15   2
  -2  -5 -11 2018.82 796.066   2
  -2   5  10 21150.3 2535.51   7
  -5  -2 -10 23847.6 2833.92   2
  -5  -2  -9 2501.89 823.823   2
  -2  -5  -9 2462.48 847.899   2
  -2   5   9 2747.40 1107.91   7
   5  -2   9 3265.85 798.837   7
  -2  -5  -8 5423.36 623.311   2
   5  -2   8 6353.35 826.768   7
  -2   5   8 4671.43 898.836   7
  -5  -2  -7 3805.23 1110.73   2
  -2  -5  -7 2412.08 707.794   2
   5  -2   7 3298.44 727.755   7
  -2   5   6 60371.6 3833.99   7
   5  -2   6 55161.0 2447.19   7
  -5  -2  -6 54308.3 3527.98   2
  -2   5   5 107212. 4969.79   7
   5  -2   5 105058. 3255.31   7
  -2  -5  -5 119808. 5124.66   2
  -5  -2  -5 112964. 4947.45   2
   5  -2   4 5819.13 813.750   7
  -2  -5  -4 9250.52 1589.71   2
  -5  -2  -4 10049.2 1574.31   2
  -2   5   4 8302.53 1498.72   7
  -2   5   3 4065.94 854.400   7
  -5  -2  -3 3253.05 734.667   2
  -5   2   3 4396.06 500.961   2
  -2  -5  -3 4260.91 956.258   2
  -2   5   2 750.037 534.234   7
  -5   2   2 9.52224 226.136   2
  -2  -5  -2 137.680 306.654   2
   2   5  -1 2020.90 461.442   7
  -5  -2  -1 2512.30 647.961   2
  -5   2   1 2521.03 462.830   2
   2   5   0 48517.9 2813.84   7
  -2   5   0 53216.6 2779.09   7
  -5  -2   0 53454.0 3032.41   2
  -5   2   0 51743.2 2386.80   2
  -5  -2   1 2918.36 693.633   2
   2   5   1 1419.39 280.026   7
  -2   5  -1 2340.32 564.527   7
  -2   5  -2-161.550 275.305   7
   2   5   2-464.524 543.862   7
  -2   5  -2-73.2283 464.676   2
  -5   2  -2 690.861 513.777   2
  -5   2  -3 3777.12 803.912   2
  -2   5  -3 3543.33 813.888   2
  -2   5  -3 3874.11 591.537   7
   5   2   3 3666.21 820.999   7
   2   5   3 3472.03 879.355   7
  -2   5  -4 6518.20 1480.64   2
  -5   2  -4 6990.07 1386.72   2
   2   5   4 7045.29 1528.60   7
   5   2   4 10389.3 1488.11   7
   2  -5  -4 6376.24 1067.60   2
   5   2   5 122164. 4778.80   7
  -2   5  -5 117354. 5228.45   2
  -5   2  -5 115411. 4951.78   2
   2   5   5 106347. 5137.55   7
   2  -5  -6 64884.3 3168.12   2
   2   5   6 51681.5 3743.39   7
  -5   2  -6 60469.7 3867.53   2
   5   2   6 60007.0 3640.37   7
  -2   5  -6 56152.7 3924.50   2
   2   5   7 4694.38 1414.50   7
   2  -5  -7 3595.37 854.810   2
   5   2   7 2589.83 687.944   7
   5   2   8 2707.69 642.300   7
  -5   2  -8 5858.13 976.709   2
  -2   5  -8 5640.22 1054.31   2
   5   2   9 1833.75 919.257   7
   2   5   9 3029.03 1134.74   7
  -5   2  -9 3302.81 1250.53   2
  -2   5  -9 2142.15 912.626   2
  -5   2 -10 17682.2 2339.84   2
  -2   5 -10 22781.1 3025.75   2
   2   5  10 25580.4 3275.07   7
   5   2  10 26185.5 3286.46   7
   2  -5 -10 23675.0 2491.33   2
  -2   5 -11 1206.07 821.407   2
   2  -5 -11 1292.40 554.192   2
  -5   2 -11 1910.33 1144.56   2
   2   5  11 2788.28 1133.39   7
   5   2  12 4514.99 910.094   7
   2  -5 -12 3004.15 482.714   2
  -2   5 -12 5345.97 1601.02   2
  -5   2 -12 4714.54 1506.47   2
   2   5  13 4959.94 1567.79   7
   5   2  13 5928.30 1709.38   7
   2  -5 -13 1343.70 539.913   2
  -2   5 -13 4622.35 1721.39   2
   2  -5 -14 1484.66 920.456   2
  -5   2 -14 750.243 501.399   2
  -5  -2  14-1124.53 870.098   5
  -2   5 -14 1289.41 1071.10   2
   2   5  14 1639.20 965.641   7
   5   2  14 2527.00 1102.73   7
  -5   2 -15 752.101 686.601   2
  -2   5 -15 11.1416 753.966   2
   5   2  15 1291.18 1064.62   7
   2   5  15 470.030 636.477   7
  -2   5 -16 220.081 918.531   2
   5   2  16 3078.02 1462.55   7
   2   5  16 2106.68 1273.17   7
  -5   2 -16 819.198 898.822   2
  -2   5 -17-1756.31 1434.54   2
  -5   2 -17 386.224 580.666   2
   2   5  17-2.51165 733.085   7
   5   2  17-2409.87 1272.10   5
  -5  -3 -17-973.692 1029.72   2
  -3  -5 -17-577.696 1005.72   2
  -5  -3 -16 339.983 537.767   2
  -3  -5 -16 257.878 609.690   2
  -5  -3 -15-2014.93 1079.77   2
  -3  -5 -14 542.495 621.357   2
  -3  -5 -13-1359.10 1173.49   2
  -5  -3 -13 680.303 723.500   2
  -5  -3 -12 18534.4 2770.86   2
  -3  -5 -12 18273.7 2735.94   2
  -5  -3 -11 477.830 535.052   2
  -3  -5 -11 141.220 475.719   2
  -5  -3 -10 15444.9 2299.51   2
  -3   5  10 12166.6 1965.02   7
  -3  -5 -10 17628.0 2438.72   2
  -5  -3  -9 578.865 356.296   2
  -3   5   9 94.2879 546.901   7
  -3   5   8 7707.06 1380.21   7
  -5  -3  -8 12440.1 1860.93   2
  -3  -5  -8 11929.3 1812.84   2
  -3  -5  -7 5477.80 1300.65   2
   5  -3   7 4785.86 270.153   7
   5  -3   6 14126.0 937.973   7
  -3   5   6 13835.7 1870.61   7
  -5  -3  -6 16842.2 2135.37   2
   5  -3   5 1141.55 201.665   7
  -5  -3  -5 1472.96 688.452   2
  -3  -5  -5 2522.70 963.600   2
  -5  -3  -4 10811.0 1665.41   2
  -3  -5  -4 14441.5 2073.66   2
  -3  -5  -3 2282.39 646.538   2
  -5  -3  -3 1241.04 295.930   2
  -3  -5  -2 163.451 493.906   2
  -3   5   2 787.028 387.730   7
  -5   3   2 861.919 311.306   2
  -3  -5  -1 7265.21 1633.09   2
  -5  -3  -1 9193.15 1753.94   2
  -5   3   1 6643.38 1012.99   2
  -5   3   0 169515. 4626.93   2
  -5  -3   0 179103. 6052.49   2
   3   5   0 181205. 5431.02   7
  -3   5   0 170680. 5014.33   7
  -3   5  -1 9832.92 1631.35   2
  -5  -3   1 6541.70 1414.20   2
   3   5   1 8428.26 1492.16   7
  -3   5  -1 7849.59 1178.86   7
  -3   5  -2 1679.53 396.668   7
   3   5   2 1438.41 580.108   7
  -5   3  -2 1791.96 583.336   2
  -3   5  -2 2905.42 817.422   2
  -3   5  -3 2189.95 706.799   2
   5   3   3 1823.86 624.757   7
   3   5   3 789.885 414.234   7
  -5   3  -3 361.445 590.104   2
  -3   5  -4 14684.5 2120.98   2
   5   3   4 14585.9 1875.79   7
   3   5   4 9869.01 1731.60   7
   3  -5  -4 9220.26 971.147   2
  -5   3  -4 7418.31 1353.22   2
   3  -5  -5 1438.93 379.617   2
  -5   3  -5 1349.41 718.670   2
  -3   5  -5 2009.20 813.306   2
   3   5   5 1087.54 480.504   7
   5   3   5 2794.01 961.551   7
  -5   3  -6 16599.3 2105.78   2
  -3   5  -6 17034.7 2141.69   2
   3  -5  -6 12025.6 1013.60   2
   3   5   6 17612.2 2335.87   7
   5   3   6 20449.4 2297.14   7
   3   5   7 5652.63 1411.27   7
   5   3   7 5315.27 1195.07   7
   3  -5  -7 5406.34 827.077   2
  -3   5  -8 8568.22 1488.26   2
  -5   3  -8 9112.87 1499.57   2
   5   3   8 10439.2 1735.45   7
   3  -5  -8 10635.6 1214.57   2
   3   5   9 150.234 427.309   7
  -5   3  -9 212.280 344.819   2
   3  -5  -9 428.329 243.009   2
  -3   5  -9 471.851 377.198   2
  -5   3 -10 11280.2 1903.97   2
  -3   5 -10 13723.1 2458.00   2
   3   5  10 15772.5 2750.58   7
  -3   5 -11-833.289 1022.90   2
   3   5  11 496.605 620.760   7
  -5   3 -11-1297.69 1091.77   2
   3  -5 -11 82.6536 317.854   2
   5   3  11-1402.94 1192.61   7
   3  -5 -12 11943.5 1827.65   2
  -5   3 -12 7028.29 1329.25   2
  -3   5 -12 11462.0 2176.45   2
   5   3  12 18096.5 2993.83   7
   3   5  12 19875.4 3161.82   7
   3  -5 -13 427.741 619.018   2
   3   5  13 758.180 686.553   7
  -5   3 -14 397.596 553.480   2
   3  -5 -14 224.157 523.682   2
  -3   5 -14 1090.60 1026.10   2
   3   5  14-604.193 1042.42   7
   5   3  14 650.573 683.477   7
  -5   3 -15-514.531 867.486   2
  -5  -3  15-1776.42 938.899   5
  -3   5 -15 433.425 693.227   2
   5   3  15-2262.63 1396.03   7
   3   5  15-1425.85 1195.82   7
  -5   3 -16 1083.89 877.101   2
  -3  -5  16 523.005 539.360   5
   3   5  16 854.100 882.194   7
  -3   5 -16-873.693 927.038   2
  -3   5 -17-824.588 1028.97   2
  -5   3 -17 1286.01 1205.09   2
   5   3  17-555.171 1188.70   7
   3   5  17-142.780 891.229   7
  -3  -5  17-1051.89 757.078   5
  -5  -4 -17-845.635 1086.52   2
  -4  -5 -17-1792.29 1243.11   2
  -4  -5 -16 557.836 543.975   2
  -5  -4 -16 786.534 734.626   2
  -5  -4 -15-1690.52 1159.12   2
  -4  -5 -15-1147.66 1149.46   2
  -4  -5 -14-209.160 607.076   2
  -5  -4 -13 498.574 578.018   2
  -4  -5 -13-287.083 684.159   2
  -5  -4 -12 11541.4 2209.69   2
  -4  -5 -12 13429.9 2361.00   2
  -5  -4 -11 912.842 615.196   2
  -4  -5 -11 54.4774 423.949   2
  -4   5  10 4574.75 1124.16   7
  -4  -5 -10 9422.04 1761.03   2
  -5  -4 -10 8885.42 1679.42   2
  -5  -4  -9-865.095 779.142   2
  -4  -5  -9 160.502 355.229   2
  -4   5   9-321.050 650.183   7
  -5  -4  -8 11732.9 1870.38   2
  -4   5   8 7200.54 1398.25   7
  -4  -5  -7 992.081 395.105   2
  -4   5   7 286.382 587.467   7
  -4  -5  -6 3115.67 1098.97   2
  -5  -4  -6 2644.00 1028.27   2
  -4   5   5 10203.9 1677.27   7
  -4  -5  -5 11392.6 1849.98   2
  -5  -4  -5 10501.0 1628.10   2
  -4   5   4 501.742 433.490   7
  -5  -4  -4 104.976 439.724   2
  -4   5   3 9757.19 1739.59   7
  -5  -4  -3 11485.6 1966.98   2
  -4  -5  -3 13685.4 2015.08   2
  -5   4   2 4421.61 720.224   2
  -4   5   2 5571.99 1233.29   7
  -4  -5  -2 3980.40 1019.66   2
  -5  -4  -2 6509.70 1372.89   2
  -5   4   1 18806.5 1755.55   2
  -4   5   1 16824.6 2048.25   7
  -5  -4  -1 17445.3 2401.95   2
  -4  -5  -1 17962.0 2445.91   2
  -5   4   0 214701. 5682.29   2
  -5  -4   0 211583. 7128.84   2
  -5   4  -1 17521.3 2064.62   2
  -4   5  -1 20544.1 2363.37   2
   4   5   1 19695.5 2255.38   7
  -5   4  -2 5707.25 1185.40   2
  -4   5  -2 7637.64 1481.82   2
   5   4   2 4252.57 971.698   7
   4   5   2 6499.01 1276.68   7
  -5   4  -3 11332.1 1827.21   2
   5   4   3 11397.4 1772.72   7
   4   5   3 10849.7 1826.08   7
  -4   5  -3 13348.6 1998.91   2
   4   5   4 1292.14 629.735   7
   5   4   4 2248.18 792.448   7
  -4   5  -4 2189.04 834.643   2
  -5   4  -4 737.699 386.726   2
  -5   4  -5 10071.2 1694.56   2
  -4   5  -5 10076.3 1676.53   2
   5   4   5 13020.3 1884.58   7
   4   5   5 10714.0 1758.19   7
   5   4   6 2622.71 981.216   7
  -5   4  -6 1359.51 649.638   2
  -4   5  -6 1333.87 451.333   2
   4   5   6 2419.63 962.888   7
  -4   5  -7 613.662 698.028   2
  -5   4  -7 530.270 539.088   2
   5   4   7 683.831 453.837   7
  -5   4  -8 5950.79 1263.67   2
  -4   5  -8 6402.32 1242.22   2
   4   5   8 9883.38 1906.08   7
   5   4   9-338.970 710.428   7
  -5   4  -9-668.615 841.265   2
  -4   5  -9-548.945 817.948   2
   4   5   9-475.881 817.150   7
  -5   4 -10 4274.99 928.425   2
   4   5  10 7807.13 1880.65   7
   5   4  10 9421.11 2095.93   7
  -4   5 -10 6160.58 1382.21   2
   4   5  11-215.373 588.787   7
   5   4  11-661.524 1032.35   7
   4   5  12 12140.0 2559.65   7
   5   4  12 12022.6 2574.80   7
  -4   5 -12 8474.16 1954.71   2
  -4   5 -13 436.462 532.427   2
   4   5  13 706.297 628.028   7
   5   4  13-1216.71 1149.00   7
  -4  -5  14 850.330 662.170   5
  -5  -4  14-1326.76 749.652   5
  -4   5 -14 884.267 1002.90   2
   5   4  14-690.151 1078.06   7
  -5   4 -14 409.597 702.925   2
  -4  -5  15-670.049 634.891   5
  -4   5 -15 4.75353 528.716   2
   4   5  15-1498.59 1306.71   7
  -5   4 -15 386.092 523.102   2
   5   4  16 813.387 965.588   7
   4   5  16 737.888 831.918   7
  -4   5 -16 805.219 866.573   2
  -5   4 -16 2336.32 1394.82   2
  -4  -5  16 57.7092 491.170   5
  -5  -4  16-1910.99 943.427   5
   5   4  17 464.876 928.756   7
   4   5  17-1167.72 1263.67   7
  -4   5 -17-78.9863 782.220   2
  -5   4 -17 957.008 1092.58   2
  -4  -5  17-1854.26 949.785   5
  -5  -5 -17-543.002 964.204   2
  -5  -5 -16 2676.67 1272.39   2
  -5  -5 -13-1679.42 1032.29   2
  -5  -5 -12 1991.62 902.856   2
  -5  -5 -11-578.374 668.374   2
  -5  -5 -10 2382.66 754.272   2
  -5  -5  -9-448.265 690.526   2
  -5  -5  -8 946.167 386.311   2
  -5   5   8 391.895 532.782   7
  -5  -5  -7 408.843 466.957   2
  -5   5   7-604.458 756.000   7
  -5  -5  -5-637.235 731.096   2
  -5   5   5-1277.58 927.240   7
  -5   5   4 13579.1 1921.43   7
  -5  -5  -4 13985.7 1959.89   2
  -5   5   3 2942.59 1293.57   7
  -5  -5  -3 2319.33 920.876   2
  -5  -5  -2 165825. 6477.34   2
  -5  -5  -1 16344.9 2452.57   2
  -5   5   1 5632.30 1540.88   2
  -5  -5   0 144937. 6424.28   2
  -5   5  -1 16506.4 2163.87   2
   5   5   1 18820.4 2437.51   7
  -5   5  -2 176733. 6077.02   2
   5   5   2 149871. 5910.50   7
  -5   5  -3 2301.77 995.640   2
   5   5   3 2321.04 997.152   7
  -5   5  -4 13195.7 1785.42   2
   5   5   4 12383.2 1804.37   7
   5   5   5 128.562 329.516   7
  -5   5  -7-1407.17 989.616   2
  -5   5  -8-504.055 1016.57   2
   5   5   8 619.356 517.903   7
   5   5   9-1108.64 953.423   7
   5   5  10 3761.79 1245.08   7
   5   5  12 2024.80 1016.41   7
  -5   5 -13-46.2723 682.540   2
  -5  -5  13-700.932 661.737   5
  -5   5 -14 2441.76 1233.48   2
   5   5  15-2424.67 1685.52   7
  -5   5 -15 531.724 942.477   2
  -5  -5  15-1784.04 935.854   5
  -5   5 -16 2351.97 1386.55   2
   5   5  16 3643.26 1493.50   7
  -5  -5  17-2177.33 1134.87   5
   5   5  17-1382.70 1423.84   7
  -6   0   0 172370. 5281.00   2
   0   6   0 154181. 4988.95   7
  -6   0  -1 292543. 7034.84   2
   0   6   1 294302. 7256.36   7
  -6   0  -2 74791.4 3675.69   2
  -6   0   2 80789.2 3596.81   2
   0   6   2 76175.4 3891.10   7
  -6   0   3 1574.85 449.490   2
   0   6   3 1402.31 427.016   7
   0   6  -3 1618.22 421.796   7
  -6   0  -3 2013.95 459.494   2
   0  -6  -3 1125.44 310.497   2
   0  -6  -4 42830.2 2849.40   2
   0   6   4 41619.7 3154.95   7
   6   0   4 46409.7 2536.67   7
   0   6  -4 45698.6 2457.32   7
  -6   0  -4 47013.4 3004.93   2
  -6   0   4 49219.9 2841.22   2
  -6   0  -5 81848.1 4063.60   2
   0  -6  -5 86309.8 4097.73   2
   0   6   5 75056.8 4513.52   7
   6   0   5 80452.0 3544.43   7
  -6   0  -6 218146. 7080.40   2
   6   0   6 233618. 6404.38   7
   0  -6  -6 241299. 7304.04   2
   0   6   6 222065. 8231.29   7
   0  -6  -7 22299.5 2391.06   2
   6   0   7 20519.3 2102.41   7
   0  -6  -8 2043.25 900.742   2
   0   6  -8 4573.06 1774.08   2
  -6   0  -8 1661.08 820.220   2
   6   0   8 2048.14 752.106   7
   0   6   8 1593.88 781.017   7
  -6   0  -9 789.063 511.656   2
   0  -6  -9 1423.26 788.544   2
   0   6   9 552.503 566.518   7
   6   0   9 1277.27 746.152   7
   0   6  -9 459.738 601.398   2
   0   6  10 55296.6 4709.80   7
   0  -6 -10 51475.9 4293.07   2
   0   6 -10 47909.5 4826.35   2
   6   0  10 53636.5 4373.52   7
  -6   0 -10 47405.9 4076.49   2
   0   6 -11 6882.85 1897.26   2
   0  -6 -11 7031.72 1484.98   2
  -6   0 -11 9918.66 2065.75   2
   0   6  11 12755.2 2332.64   7
   6   0  11 7094.41 1322.56   7
  -6   0 -12 16443.8 3056.41   2
   6   0  12 11794.9 2138.02   7
   0   6  12 19709.0 3297.27   7
   0   6 -12 15342.3 3421.42   2
   0   6 -13 6999.05 2238.10   2
   0  -6 -13 7471.21 2039.34   2
   0   6  14 7481.08 2019.97   7
  -6   0 -14 5099.60 1804.76   2
   0   6 -14 3543.49 1620.55   2
   0  -6 -14 4322.29 1656.99   2
   0  -6 -15-99.0291 604.322   2
  -6   0 -15 226.569 541.444   2
   0   6  15 589.653 723.693   7
   6   0  15 200.620 768.207   7
  -6   0 -16 5169.74 1692.51   2
   0  -6 -16 3367.77 1288.12   2
   0   6  16 4164.14 1766.07   7
  -6   0 -17 1.15422 634.632   2
   0  -6 -17-1215.84 1152.80   2
   0   6  17 1393.63 1210.75   7
  -6  -1 -17 2.32768 558.062   2
  -1   6  17-82.2005 613.294   7
  -1  -6 -16 1457.30 1068.91   2
  -6  -1 -16 1171.22 1058.03   2
  -1   6  16 636.310 939.848   7
  -6   1  16 2471.29 1388.77   5
  -6  -1 -15-46.9054 424.162   2
  -1  -6 -15-288.994 771.521   2
  -1   6  15-588.631 796.724   7
  -6  -1 -14 578.613 843.386   2
  -1  -6 -14-1063.63 934.096   2
  -6   1  14 1647.73 1249.66   5
  -1   6  14 1215.04 980.817   7
  -1  -6 -13 2464.98 1224.39   2
   6  -1  13 1968.22 914.269   7
  -1  -6 -12 17145.0 2689.51   2
   6  -1  12 25509.9 2944.04   7
  -6  -1 -12 26983.5 3557.08   2
  -1   6  12 30825.8 3734.85   7
  -6  -1 -11 4290.57 1626.50   2
   6  -1  11 359.102 722.780   7
  -1   6  11 5673.27 1764.59   7
  -1  -6 -10 16542.6 2378.60   2
  -6  -1 -10 14865.9 2400.71   2
  -1   6  10 13193.6 2314.33   7
   6  -1  10 13068.9 1865.43   7
  -1  -6  -9 908.555 357.466   2
  -1   6   9 2443.98 1167.25   7
   6  -1   9 1182.58 512.730   7
  -6  -1  -9 1586.20 823.666   2
  -6  -1  -8 21686.0 2455.51   2
  -1  -6  -8 22534.3 2579.15   2
   6  -1   8 29146.7 2600.68   7
  -1   6   8 23297.7 2799.32   7
  -1  -6  -7 14979.8 2068.10   2
  -1  -6  -6 4339.96 1183.95   2
  -6  -1  -6 5324.29 1446.88   2
  -1   6   6 4964.09 1391.38   7
  -6  -1  -5 16166.1 2154.06   2
  -1   6   5 14025.7 2163.65   7
  -1  -6  -5 19811.6 2306.88   2
  -6   1   5 13889.0 1390.43   2
  -1  -6  -4 29933.7 2473.48   2
  -6   1   4 26932.3 1789.40   2
  -1   6   4 30483.7 2991.69   7
  -6  -1  -4 32522.5 2627.91   2
  -6  -1  -3 12814.0 1742.40   2
  -1   6   3 11637.1 1639.92   7
  -1  -6  -3 10505.5 1350.16   2
  -6   1   3 15491.6 1421.54   2
  -1   6   2 3383.75 926.473   7
  -6  -1  -2 2463.27 774.878   2
  -6   1   2 3971.74 833.314   2
   1   6  -2 2645.01 682.421   7
  -1   6   1 29280.2 2352.82   7
  -6  -1  -1 31345.6 2461.80   2
  -6   1   1 32588.4 2254.34   2
   1   6  -1 34927.3 2379.96   7
  -6  -1   0 257024. 6855.63   2
   1   6   0 259371. 6633.63   7
  -6  -1   1 29631.7 2433.94   2
  -6   1  -1 32514.0 2270.71   2
   1   6   1 27783.5 2217.37   7
  -6   1  -2 2762.53 722.566   2
  -1   6  -2 3813.47 755.163   7
   1   6   2 3223.81 938.038   7
  -6   1  -3 11827.4 1537.07   2
  -1   6  -3 13439.7 1270.63   7
   1   6   3 13533.1 1787.61   7
   1   6   4 33633.6 3008.34   7
  -6   1  -4 29898.7 2544.57   2
   6   1   4 29791.9 2335.50   7
  -1   6  -4 35937.3 1851.91   7
  -6   1  -5 11960.9 1769.13   2
  -1   6  -5 12261.8 1954.30   2
   1   6   5 16273.1 2430.68   7
  -1   6  -5 15320.9 1136.36   7
   6   1   5 18146.1 1900.64   7
  -6   1  -6 4796.17 1426.78   2
   1   6   6 5527.55 1564.20   7
  -1   6  -6 4945.87 1547.26   2
   6   1   6 6972.85 1400.93   7
   6   1   7 14286.7 1934.92   7
   1  -6  -7 11577.7 1603.73   2
  -1   6  -8 24930.3 3208.17   2
   6   1   8 22966.9 2434.68   7
   1   6   8 19658.2 2700.45   7
  -6   1  -8 20446.9 2395.64   2
   1  -6  -9 1345.54 637.138   2
   6   1   9 1527.21 507.513   7
  -6   1  -9 1168.50 989.637   2
  -1   6  -9 352.362 594.463   2
   1   6   9 2336.41 1090.43   7
   1  -6 -10 12442.9 1868.99   2
   6   1  10 15054.2 2458.60   7
   1   6  10 18188.0 2960.51   7
  -1   6 -10 12728.7 2461.84   2
  -6   1 -10 11881.2 2130.16   2
   1   6  11 6813.72 2125.25   7
  -6   1 -11 4808.83 1753.42   2
   6   1  11 1051.68 506.821   7
  -1   6 -11 2149.70 1229.91   2
   1  -6 -11-455.879 702.225   2
  -6   1 -12 23718.3 3371.32   2
   1  -6 -12 22598.1 3126.87   2
   1   6  12 28471.2 3838.18   7
  -1   6 -12 26266.6 4050.40   2
   6   1  13 2380.69 1165.01   7
   1   6  13 3858.32 1486.05   7
   1  -6 -13 1053.64 729.738   2
  -6   1 -14 629.365 818.437   2
   1   6  14 962.498 795.880   7
   6   1  14-249.100 804.136   7
  -1   6 -14-784.847 1030.70   2
  -6   1 -15 179.375 657.358   2
   1  -6 -15-339.678 823.896   2
  -1   6 -15-1827.27 1536.42   2
   6   1  15-329.673 955.542   7
   1   6  15 151.628 579.580   7
   1  -6 -16-886.206 859.409   2
  -6   1 -16 507.525 751.546   2
  -1   6 -16-130.444 850.590   2
   6   1  16 380.285 771.335   7
   1   6  16 2399.22 1386.56   7
  -6   1 -17-587.608 994.087   2
  -1   6 -17-2201.66 1772.47   2
   1   6  17 812.610 915.885   7
  -2  -6 -17 594.334 825.263   2
  -6  -2 -17-378.127 820.563   2
  -6  -2 -16 449.742 746.304   2
  -2   6  15-463.363 909.470   7
  -6  -2 -15 377.343 516.838   2
  -2  -6 -15-162.749 729.929   2
  -2   6  14-601.843 801.372   7
  -6  -2 -14-800.819 944.594   2
  -2  -6 -14-1643.15 1220.90   2
  -2  -6 -13 5370.10 1698.53   2
  -6  -2 -12 25494.1 3338.14   2
  -2   6  12 17069.6 2687.57   7
  -2  -6 -12 23194.3 3173.23   2
  -6  -2 -11 11220.0 2154.57   2
  -2  -6 -11 6060.00 1571.12   2
  -2   6  11 11534.4 2489.61   7
  -6  -2 -10 11296.2 1923.52   2
  -2   6  10 10115.2 1877.94   7
  -2   6   9 5835.05 1623.64   7
  -6  -2  -9 4153.69 1233.95   2
  -2  -6  -9 3731.43 1196.53   2
  -2   6   8 16283.5 2303.38   7
  -2  -6  -8 11528.3 1694.07   2
  -6  -2  -8 15354.3 2095.34   2
   6  -2   8 14190.3 1722.53   7
  -2   6   7 18999.4 2609.20   7
  -2  -6  -7 16695.2 2318.02   2
   6  -2   7 16112.1 1731.40   7
  -6  -2  -7 16360.7 2140.24   2
  -6  -2  -6 10608.8 1672.12   2
  -2  -6  -6 8739.80 1600.46   2
   6  -2   6 7788.33 1083.72   7
  -6  -2  -5 50382.2 3548.39   2
  -2   6   5 43605.6 3520.06   7
  -2  -6  -5 54476.4 3773.26   2
   6  -2   5 43445.7 2312.60   7
  -6  -2  -4 2506.75 915.050   2
  -6   2   4 2193.86 408.702   2
  -2  -6  -4 4001.24 1218.61   2
  -2   6   4 4896.90 1399.58   7
  -2   6   3 17889.8 2072.55   7
  -6  -2  -3 15993.6 1858.24   2
  -2  -6  -3 14501.1 1753.71   2
  -6   2   3 18832.4 1434.43   2
  -2  -6  -2 1634.11 779.539   2
  -6   2   2 1467.38 471.831   2
  -2   6   2 2806.98 1138.38   7
   2   6  -2 2938.32 857.715   7
  -6  -2  -2 1455.06 533.874   2
   2   6  -1 3472.47 877.235   7
  -6  -2  -1 4009.25 861.120   2
  -2   6   1 3552.74 854.730   7
  -6   2   1 2826.56 599.785   2
  -6  -2   0 74151.6 3970.35   2
   2   6   0 73278.9 3626.25   7
  -6   2  -1 4321.33 805.274   2
  -6  -2   1 3155.33 789.823   2
   2   6   1 2417.88 513.932   7
  -2   6  -1 3435.30 756.262   7
  -6  -2   2 2141.89 960.291   2
  -6   2  -2 2839.35 996.074   2
  -2   6  -2 2645.25 718.999   7
   2   6   2 2947.51 911.843   7
  -6   2  -3 17991.7 1976.81   2
   2   6   3 17251.9 2014.43   7
  -2   6  -3 14137.6 1801.41   2
  -2   6  -3 21050.9 1583.94   7
   2   6   4 2167.78 862.560   7
   2  -6  -4 1423.46 538.428   2
  -2   6  -4 3133.92 530.145   7
   6   2   4 3307.91 987.940   7
  -2   6  -4 1477.79 656.473   2
  -6   2  -4 3716.73 1224.77   2
   2  -6  -5 50817.9 3031.45   2
  -6   2  -5 46930.2 3408.38   2
  -2   6  -5 43970.2 3555.64   2
   6   2   5 52553.3 3190.65   7
   2   6   5 48973.8 3750.20   7
   2  -6  -6 8608.74 1362.69   2
  -2   6  -6 8823.18 1724.42   2
   6   2   6 10330.4 1615.30   7
  -6   2  -6 8757.01 1627.94   2
   2   6   6 7569.82 1581.08   7
  -2   6  -7 18094.7 2630.96   2
   6   2   7 18118.1 2321.59   7
  -6   2  -7 20234.5 2707.40   2
   2  -6  -7 16593.0 2011.41   2
   6   2   8 10663.5 1523.75   7
  -2   6  -8 11977.4 2075.75   2
  -6   2  -8 12856.5 2137.60   2
   2   6   8 14994.3 2510.26   7
   2   6   9 4038.62 1525.09   7
   6   2   9 2423.85 1020.06   7
   2  -6  -9 3018.24 969.206   2
  -2   6  -9 2590.89 1171.67   2
  -6   2  -9 4788.45 1604.44   2
   2   6  10 12172.5 2311.16   7
  -2   6 -10 8907.05 1853.09   2
   2  -6 -10 10321.2 1613.15   2
  -6   2 -10 9426.38 1784.14   2
  -6   2 -11 10467.4 2512.15   2
  -2   6 -11 9630.27 2400.30   2
   2  -6 -11 6458.47 1634.08   2
   6   2  12 20050.0 3205.89   7
   2  -6 -12 13037.9 2101.42   2
  -6   2 -12 15175.7 2635.48   2
  -2   6 -12 19953.0 3292.36   2
   2  -6 -13 1788.76 783.241   2
   2   6  13 6478.01 1928.97   7
   6   2  13 5919.21 1834.01   7
  -2   6 -14-661.993 1077.00   2
   2   6  14-2167.10 1377.75   7
   6   2  14-2040.44 1387.31   7
  -6   2 -14-335.381 736.372   2
   2  -6 -14-251.476 618.315   2
  -2   6 -15 756.410 859.868   2
   2   6  15-226.355 718.204   7
   6   2  15-498.564 958.926   7
  -6   2 -15-268.689 788.247   2
  -2   6 -16-114.453 870.089   2
  -6   2 -16-105.234 642.965   2
   6   2  16 1661.83 1323.51   7
   2   6  16 1273.71 1162.17   7
  -6   2 -17-1020.49 958.419   2
  -2   6 -17 430.688 769.986   2
   2   6  17 473.060 769.742   7
  -6  -3 -17-710.830 924.413   2
  -3  -6 -17-252.559 790.013   2
  -6  -3 -16 1769.82 1175.69   2
  -3  -6 -16 840.771 862.788   2
  -6  -3 -15-693.495 836.517   2
  -3   6  14-115.969 680.624   7
  -6  -3 -14-1318.66 1076.29   2
  -3  -6 -14-2054.59 1078.22   2
  -3  -6 -13 623.121 628.374   2
  -3   6  13-753.577 806.855   7
  -6  -3 -12 8692.85 1937.80   2
  -3  -6 -12 8732.90 2018.96   2
  -3  -6 -11 2886.65 1003.12   2
  -3   6  11 269.440 524.979   7
  -6  -3 -11 4034.81 1239.04   2
  -3  -6 -10 2255.48 859.673   2
  -6  -3 -10 2473.57 915.549   2
  -3   6  10 292.424 595.834   7
  -6  -3  -9-492.200 661.844   2
  -3   6   9 578.579 474.157   7
  -3  -6  -9 982.395 654.555   2
  -6  -3  -8 3644.25 919.880   2
  -3   6   8 2909.97 881.885   7
   6  -3   8 4719.47 644.018   7
   6  -3   7 1192.14 372.660   7
  -3   6   7 2415.09 904.811   7
  -3  -6  -7 1596.43 741.476   2
  -6  -3  -7 2832.44 1014.19   2
  -3  -6  -6 1185.26 362.654   2
   6  -3   6 1224.64 326.985   7
   6  -3   5 24692.8 1424.17   7
  -3  -6  -5 32777.6 2981.89   2
  -6  -3  -5 27292.8 2541.53   2
  -3   6   5 28353.6 2829.30   7
  -3  -6  -4 20146.3 2272.33   2
  -6  -3  -4 15090.2 1805.64   2
  -3   6   4 16446.7 1990.05   7
  -6   3   3 24462.9 1314.09   2
  -6  -3  -3 24805.7 2268.18   2
  -3  -6  -3 24480.6 2385.37   2
  -3   6   3 25254.3 2368.89   7
  -3  -6  -2 23979.6 2454.75   2
  -6   3   2 26096.2 1690.88   2
  -6  -3  -2 21425.1 2048.27   2
  -3   6   2 27468.0 2397.53   7
  -6   3   1 8717.82 1026.07   2
  -6  -3  -1 7902.70 1397.95   2
   3   6  -1 7817.04 1396.25   7
  -3   6   1 7673.18 1164.51   7
   3   6   0 2037.45 752.246   7
  -6  -3   0 2744.87 756.175   2
  -6  -3   1 8202.10 1576.76   2
  -6   3  -1 9358.41 1214.13   2
   3   6   1 5543.34 1014.55   7
  -3   6  -1 8450.86 1154.14   7
  -6  -3   2 28382.7 2683.30   2
  -6   3  -2 27253.1 2244.10   2
  -3   6  -2 25419.2 2336.01   2
   3   6   2 22033.6 1973.81   7
  -3   6  -2 29342.3 1826.32   7
  -6   3  -3 30490.0 2477.26   2
  -3   6  -3 26918.0 2466.28   2
   3   6   3 25347.7 2445.12   7
   6   3   3 24200.0 2233.38   7
  -3   6  -3 32103.1 1607.54   7
   3  -6  -4 14362.2 1340.87   2
   3   6   4 14634.8 1832.12   7
   6   3   4 15116.8 1892.15   7
  -3   6  -4 17380.9 2090.29   2
  -6   3  -4 18882.2 2105.43   2
  -6   3  -5 29098.4 2711.84   2
   3   6   5 22664.7 2609.65   7
   6   3   5 30034.5 2671.69   7
  -3   6  -5 26795.3 2729.02   2
   3  -6  -5 29968.4 2101.33   2
   3  -6  -6 1462.59 374.689   2
   6   3   6 1477.55 683.848   7
  -3   6  -7-356.103 752.734   2
   6   3   7 1104.06 447.145   7
  -6   3  -7 1741.39 1041.80   2
   3  -6  -7 1220.91 421.779   2
   3   6   7 1946.19 533.101   7
   3   6   8 3595.17 1084.21   7
  -6   3  -8 2768.64 841.670   2
  -3   6  -8 2853.81 721.927   2
   3  -6  -8 4529.35 848.843   2
   6   3   8 4942.43 1274.88   7
  -3   6  -9 842.246 518.662   2
  -6   3  -9 1025.91 721.415   2
   3  -6  -9 507.209 288.523   2
   3   6   9-292.826 750.989   7
  -6   3 -10 294.738 449.088   2
  -3   6 -10 307.352 492.559   2
   6   3  11 2039.24 986.724   7
  -3   6 -11 336.245 546.517   2
  -6   3 -11 1011.67 998.050   2
  -6   3 -12 1408.99 417.727   2
   3  -6 -12 4268.79 1122.90   2
   3   6  12 10734.1 2431.49   7
   6   3  12 6926.61 1948.83   7
  -3   6 -12 5967.67 1749.03   2
   3  -6 -13 317.699 398.694   2
  -6   3 -13-690.653 828.503   2
  -3   6 -13 295.010 449.704   2
   3   6  13-478.851 832.800   7
   6   3  13-224.273 934.436   7
  -6   3 -14-407.905 898.195   2
  -3   6 -14 922.476 726.896   2
   6   3  14-2093.17 1611.43   7
   3   6  14-1538.66 1420.51   7
  -6   3 -15-1572.44 1299.10   2
  -3   6 -15-104.084 647.011   2
   6   3  15-1054.47 1281.38   7
   3   6  15-643.446 950.863   7
  -6   3 -16 191.778 551.929   2
  -3   6 -16 462.634 616.599   2
   3   6  16 722.675 1097.77   7
  -6   3 -17 804.789 723.725   2
  -3   6 -17-529.308 1002.74   2
   3   6  17-498.421 971.344   7
  -3  -6  17-120.183 511.874   5
   6   3  17 1.48882 1056.68   7
  -6  -4 -17-632.531 980.325   2
  -4  -6 -17-1183.86 1081.96   2
  -6  -4 -16 4358.12 1586.39   2
  -4  -6 -16 2770.87 1449.32   2
  -4  -6 -15-2074.24 1129.05   2
  -6  -4 -15-2000.07 1068.06   2
  -6  -4 -14-962.491 970.912   2
  -4  -6 -13-1049.16 924.882   2
  -6  -4 -12 3235.17 1241.64   2
  -4  -6 -12 2254.61 1075.34   2
  -6  -4 -11-681.451 680.669   2
  -4  -6 -11 209.637 391.766   2
  -6  -4 -10 7675.17 1550.90   2
  -4   6  10 4497.33 1078.02   7
  -4  -6 -10 9903.05 1874.74   2
  -4  -6  -9 1867.58 827.556   2
  -6  -4  -9 71.0979 523.407   2
  -4   6   9 828.678 569.571   7
  -4  -6  -8 1622.32 857.393   2
  -4   6   8 628.268 434.871   7
  -6  -4  -8 87.5303 468.659   2
  -4   6   7 325.842 387.183   7
  -6  -4  -7 1151.26 665.176   2
  -4  -6  -6 7100.03 1414.82   2
   6  -4   5 3177.74 363.013   7
  -4   6   5 3632.60 1006.49   7
  -4  -6  -5 5440.02 1321.40   2
  -6  -4  -4 4648.54 1076.16   2
  -4   6   4 4491.46 1097.72   7
  -4  -6  -3 11918.7 1806.47   2
  -6  -4  -3 12389.0 1669.57   2
  -4   6   3 9928.96 1517.45   7
  -6  -4  -2 2374.36 692.999   2
  -4   6   2 1442.04 704.796   7
  -6   4   2 3052.75 630.452   2
  -6   4   1 42162.8 2529.66   2
  -4   6   1 31354.9 2410.41   7
  -4  -6  -1 35009.8 3222.10   2
  -6  -4  -1 38530.3 3168.10   2
   4   6   0 58277.9 3542.58   7
  -6  -4   0 56131.9 3903.97   2
  -4   6   0 47138.9 2768.41   7
  -4   6  -1 35264.3 2750.20   2
   4   6   1 34686.3 2876.13   7
  -6   4  -1 33530.3 2511.25   2
  -6  -4   1 35747.7 3391.98   2
   6   4   2 1497.33 461.522   7
  -4   6  -2 2942.72 937.014   2
   4   6   2 839.286 281.148   7
  -6   4  -2 2954.64 883.796   2
   6   4   3 12468.7 1839.97   7
  -4   6  -3 16523.5 2111.81   2
  -6   4  -3 12934.7 1715.22   2
   4  -6  -4 4862.52 679.731   2
  -6   4  -4 6419.51 1377.99   2
   4   6   4 4769.10 1132.24   7
   6   4   4 8225.07 1579.83   7
  -4   6  -5 3809.33 1090.34   2
   4  -6  -5 4246.05 532.394   2
   6   4   5 4072.08 1093.49   7
  -6   4  -5 3933.32 1071.32   2
   6   4   6 8091.21 1508.59   7
  -6   4  -7 515.869 616.258   2
   4   6   7 283.146 408.699   7
  -4   6  -7 343.182 300.246   2
  -6   4  -8 771.748 507.816   2
  -4   6  -8 769.911 652.795   2
   4   6   8-724.027 858.106   7
  -6   4  -9 1204.66 611.751   2
   6   4   9 1097.06 715.514   7
   4   6   9 803.741 410.854   7
  -4   6  -9 1361.01 739.077   2
  -6   4 -10 3787.01 689.217   2
  -4   6 -10 7276.48 1588.16   2
   4   6  10 9029.64 2055.22   7
   6   4  10 11692.4 2292.66   7
   6   4  11-574.867 739.517   7
   4   6  11-1465.32 1178.89   7
  -4   6 -11-526.737 694.093   2
   6   4  12 1910.42 1054.95   7
   4   6  12 3825.32 1560.15   7
   6   4  13-1772.16 1392.55   7
  -4   6 -13-228.412 649.652   2
  -6  -4  13-1775.11 979.253   5
  -4   6 -14 513.774 736.931   2
   6   4  14-1973.78 1507.15   7
   4   6  14-2113.75 1481.58   7
  -6   4 -14-856.256 889.981   2
  -4  -6  15-124.230 506.855   5
  -4   6 -15-243.201 615.662   2
   4   6  15-2084.70 1449.42   7
  -6   4 -15-351.528 785.743   2
  -6   4 -16 3489.70 1604.52   2
  -4   6 -16 1620.14 1085.14   2
   4   6  16 4008.89 1711.30   7
   6   4  16 4275.36 1740.40   7
  -6  -4  16-70.2861 588.244   5
  -4  -6  16 1264.04 790.820   5
   4   6  17-1071.04 1235.70   7
   6   4  17-675.392 1309.79   7
  -4  -6  17-1591.47 907.954   5
  -5  -6 -16 1366.27 926.467   2
  -6  -5 -16 2042.54 1134.20   2
  -5  -6 -14-268.070 675.014   2
  -6  -5 -14-195.671 727.632   2
  -6  -5 -12 2665.49 1007.31   2
  -5  -6 -12 2732.81 1142.75   2
  -5  -6 -11 398.847 428.140   2
  -6  -5 -11-642.275 689.478   2
  -5  -6 -10-4.65084 493.005   2
  -5  -6  -9 901.677 631.273   2
  -6  -5  -9-179.086 592.643   2
  -5   6   9 5.71175 388.588   7
  -5  -6  -8 2098.72 907.050   2
  -6  -5  -8 1771.80 842.260   2
  -5   6   8 883.576 598.956   7
  -5   6   7 2254.03 893.973   7
  -6  -5  -7 1085.19 545.576   2
  -5  -6  -7 1966.22 784.196   2
  -5   6   6-591.580 673.203   7
  -5  -6  -6-145.013 437.761   2
  -6  -5  -6 118.307 264.224   2
  -5   6   4 4286.38 1082.68   7
  -5  -6  -4 3287.13 958.879   2
  -5   6   3 23152.5 2508.33   7
  -6  -5  -3 22881.4 2570.28   2
  -5  -6  -3 19852.3 2450.37   2
  -5   6   2 43195.0 3185.81   7
  -5  -6  -2 48039.6 3881.88   2
  -6  -5  -2 44439.9 3642.17   2
  -6   5   2 44383.2 2691.71   2
  -5   6   1 19253.0 2536.35   7
  -5  -6  -1 13390.2 2466.99   2
  -6  -5  -1 17723.4 2738.26   2
  -6   5   1 20483.2 2226.47   2
  -6   5   0 80796.9 4014.61   2
  -5   6   0 77855.7 4144.67   2
  -6  -5   0 81398.7 5131.91   2
  -5  -6   0 72124.9 4738.07   2
  -5   6  -1 20544.1 2568.57   2
  -6  -5   1 16190.9 2767.42   2
  -6   5  -1 24473.9 2676.23   2
   5   6   1 23276.5 2714.61   7
  -6   5  -2 48797.8 3413.14   2
   6   5   2 41120.7 3340.45   7
   5   6   2 40845.7 3305.53   7
  -5   6  -2 51123.4 3712.45   2
  -6   5  -3 23766.9 2515.87   2
   6   5   3 18575.4 2329.34   7
   5   6   3 15920.2 2020.03   7
  -5   6  -3 26591.7 2846.35   2
   6   5   4 2375.62 743.892   7
  -5   6  -4 4032.38 1094.50   2
  -6   5  -4 4127.06 967.732   2
  -5   6  -6-365.333 684.607   2
  -6   5  -6-628.903 823.992   2
   5   6   6-112.594 469.875   7
  -6   5  -7 2188.95 768.188   2
  -5   6  -7 2549.75 922.781   2
   5   6   7 1243.16 541.942   7
   6   5   7 1750.23 747.500   7
   6   5   8 1798.34 755.052   7
   5   6   8 1013.39 608.651   7
  -6   5  -8 589.950 340.984   2
  -5   6  -8 1644.12 741.782   2
   6   5   9 222.852 550.399   7
   5   6   9-442.590 791.158   7
  -6   5  -9-572.968 764.809   2
  -5   6  -9 1493.79 807.340   2
   6   5  10 614.727 439.840   7
   5   6  10-991.947 1144.70   7
  -5   6 -10-674.142 943.165   2
   6   5  11 425.803 596.368   7
  -5   6 -11 25.1891 622.954   2
   6   5  12 2137.41 1181.53   7
   5   6  12 2216.57 1181.54   7
  -6   5 -12 807.150 442.486   2
  -5   6 -12 2572.50 1228.98   2
  -6   5 -13-167.493 609.662   2
  -5  -6  13 815.222 664.820   5
  -5   6 -13 507.647 687.268   2
  -5   6 -14 880.391 932.876   2
  -6   5 -14 1466.57 1029.80   2
   5   6  14-1080.77 1332.12   7
  -6   5 -15 968.500 1050.03   2
  -5   6 -15 44.8492 571.804   2
  -5  -6  15-377.663 613.932   5
  -6  -5  15-1976.96 1025.46   5
   5   6  16 3036.21 1565.19   7
   6   5  16 2225.66 1451.61   7
  -5  -6  16-510.651 711.593   5
  -6  -5  16-1515.11 982.442   5
  -5   6 -16 931.240 911.948   2
  -6   5 -16 1694.17 1271.02   2
  -6  -6 -16 3919.84 1523.05   2
  -6  -6 -14-519.063 835.422   2
  -6  -6 -13-654.289 796.036   2
  -6  -6 -11-605.254 735.803   2
  -6  -6 -10 14339.2 2296.22   2
  -6  -6  -9-1106.68 764.538   2
  -6  -6  -8 1579.32 832.724   2
  -6  -6  -7 247.786 501.303   2
  -6  -6  -6 21389.9 2678.40   2
  -6  -6  -5-682.787 705.721   2
  -6  -6  -4 9274.86 1617.61   2
  -6  -6  -1 11560.1 2366.57   2
  -6   6   0 278737. 8307.36   2
  -6  -6   0 268914. 9789.72   2
  -6   6  -1 14345.4 2286.71   2
   6   6   1 12568.0 2071.08   7
  -6  -6   1 11121.0 2494.70   2
  -6   6  -2 19482.9 2299.00   2
  -6   6  -3-41.7828 677.517   2
  -6   6  -4 10203.5 1760.23   2
   6   6   5-171.340 476.113   7
   6   6   6 23650.6 2767.43   7
  -6   6  -6 25422.4 3031.55   2
   6   6   7 146.342 511.408   7
  -6   6  -7-388.199 461.747   2
   6   6   8 553.043 364.175   7
  -6   6  -8 1276.76 876.417   2
  -6   6 -10 11230.0 2105.12   2
   6   6  10 15524.4 2744.72   7
   6   6  11-706.532 892.768   7
  -6   6 -12 795.189 859.414   2
   6   6  12 2171.47 1320.26   7
  -6  -6  13-546.214 661.420   5
  -6   6 -13 502.739 741.406   2
   6   6  14-980.937 1376.17   7
  -6  -6  14-331.165 636.337   5
  -6   6 -14 2334.14 1402.70   2
  -6   6 -15 673.453 942.682   2
  -6  -6  16 595.712 729.998   5
   6   6  16 5424.18 2091.54   7
  -7   0   0 392.750 257.000   2
   0   7   0-501.970 645.816   7
  -7   0   1 43794.7 2860.97   2
  -7   0  -1 45867.8 3064.85   2
   0   7   1 40699.7 2990.53   7
   0   7  -1 42848.5 2730.33   7
   0   7  -2 25964.6 2051.77   7
  -7   0  -2 22386.5 2134.76   2
   0   7   2 24535.7 2416.51   7
  -7   0  -3 7073.92 1026.05   2
   0   7   3 6034.78 1070.39   7
   0  -7  -3 4904.97 717.687   2
  -7   0  -4 17744.0 1805.36   2
   0  -7  -4 15260.4 1615.10   2
   0   7   4 17471.6 2028.57   7
   7   0   5 9024.57 1244.94   7
  -7   0  -5 9133.28 1323.96   2
   0   7   5 8440.46 1444.65   7
   0  -7  -5 10363.3 1590.53   2
   7   0   6 14066.2 1734.69   7
   0  -7  -6 14049.8 1977.65   2
  -7   0  -7 27804.5 2714.83   2
   0  -7  -7 30502.7 3088.25   2
   0   7   7 28286.6 3165.57   7
   7   0   7 29598.8 2640.79   7
   7   0   8 45363.0 3180.43   7
  -7   0  -8 55242.0 4072.28   2
   0  -7  -8 49472.6 3729.57   2
   0  -7  -9 2731.50 957.849   2
   7   0   9 2447.28 908.265   7
   0   7   9 3898.21 1364.69   7
  -7   0  -9 3838.42 1210.71   2
   7   0  10 1683.44 838.108   7
   0  -7 -10 2015.03 909.899   2
  -7   0 -10 2418.54 1139.25   2
   0  -7 -11 13361.9 2296.12   2
   7   0  11 9832.66 1639.26   7
   0   7  12 56726.4 5328.74   7
   7   0  12 56880.4 5158.73   7
   0   7  13 604.330 678.902   7
   0  -7 -13-418.066 833.701   2
  -7   0 -13 454.830 546.690   2
   0   7  14 234.425 709.205   7
   0  -7 -14-107.184 644.204   2
  -7   0 -14 258.721 533.280   2
   0   7  15-262.368 732.337   7
  -7   0  15 724.112 852.507   5
  -7   0 -15 107.808 501.726   2
   7   0  15-242.815 1071.42   7
   0  -7 -15 158.521 567.717   2
  -7   0 -16 1885.98 1234.54   2
   0  -7 -16 389.192 610.999   2
   0   7  16 2845.18 1549.61   7
  -7   0  16 4471.35 1824.70   5
  -7   0 -17-456.238 828.567   2
   0   7  17-372.882 852.936   7
  -7  -1 -17 111.743 502.474   2
  -1   7  17 1.26832 650.272   7
  -1  -7 -16 1327.68 1141.74   2
  -7  -1 -16 1659.10 1130.04   2
  -1   7  16 1108.87 1078.84   7
  -1   7  15-599.507 820.128   7
  -1  -7 -15 446.882 669.769   2
  -7  -1 -15 545.135 726.893   2
   7  -1  14-1169.03 1128.29   7
  -1   7  14 153.829 543.817   7
  -1  -7 -14-1779.52 1358.00   2
  -7  -1 -14 110.129 486.145   2
  -1  -7 -13-755.000 908.318   2
  -7  -1 -13 246.166 495.963   2
   7  -1  13-304.686 651.896   7
  -1   7  13 845.000 809.718   7
  -1  -7 -12 11897.0 2394.25   2
  -7  -1 -12 11407.3 2428.56   2
   7  -1  12 12922.5 2228.46   7
   7  -1  11-1734.05 1223.81   7
  -7  -1 -11 3519.97 1395.73   2
   7  -1  10 19824.9 2399.48   7
  -7  -1 -10 19884.9 2540.21   2
  -7  -1  -9 3345.16 997.153   2
   7  -1   9 2704.37 726.245   7
  -1   7   9 4974.31 1475.28   7
  -1  -7  -9 3550.73 1067.16   2
  -7  -1  -8 11386.0 1956.14   2
  -1   7   8 6260.76 1439.94   7
  -1  -7  -8 7040.72 1465.46   2
   7  -1   8 7635.67 1347.39   7
  -1  -7  -7 318.344 359.455   2
  -1   7   7 275.251 620.422   7
   7  -1   7 886.978 517.067   7
  -7  -1  -7 1196.57 638.705   2
  -7   1   7-128.976 542.286   2
   7  -1   6 20353.2 1883.62   7
  -7   1   6 21043.9 1770.09   2
   7  -1   5 6118.82 989.958   7
  -1   7   5 7983.00 1606.99   7
  -7  -1  -5 6531.35 1278.25   2
  -7   1   5 7148.42 1002.30   2
  -1  -7  -5 8991.80 1557.83   2
  -1   7   4 1908.78 663.253   7
  -7  -1  -4 3814.52 1068.08   2
  -1  -7  -4 874.240 346.601   2
  -7   1   4 2981.47 554.404   2
   1   7  -4 2762.58 693.287   7
  -1  -7  -3 532.265 463.197   2
   1   7  -3 1219.68 467.523   7
  -1   7   3 1031.72 619.395   7
  -7  -1  -3 2787.03 1022.68   2
  -7   1   3 1589.11 577.588   2
   1   7  -2 12504.7 1376.37   7
  -1   7   2 11939.1 1711.02   7
  -7  -1  -2 14539.7 1857.50   2
  -1   7   1 1200.59 557.879   7
   1   7  -1 1127.69 480.912   7
  -7  -1  -1 510.657 410.854   2
   1   7   0 39442.9 2830.51   7
  -1   7   0 43448.2 3049.39   7
  -7  -1   0 40555.3 2981.44   2
  -7   1   0 44126.0 2818.94   2
   1   7   1-14.4939 599.188   7
  -7   1  -1 1058.16 326.326   2
  -1   7  -1 70.7075 529.789   7
   1   7   2 11231.6 1604.83   7
  -7  -1   2 11438.1 1509.41   2
  -7   1  -2 12531.6 1508.13   2
  -7  -1   3 1335.67 610.277   2
  -7   1  -3 1217.39 521.329   2
   1   7   3 1664.31 837.198   7
   1   7   4 2955.48 880.710   7
   7   1   4 864.834 276.541   7
  -1   7  -4 4102.78 759.627   7
   1  -7  -4 575.100 480.229   2
  -7  -1   4 2735.99 803.845   2
  -7   1  -4 2735.67 675.280   2
  -1   7  -5 8005.98 901.453   7
   7   1   5 7860.51 1328.83   7
   1  -7  -5 8714.11 1393.02   2
  -7   1  -5 7290.68 1347.83   2
   7   1   6 23098.5 2242.01   7
  -1   7  -6 24064.1 1562.45   7
   1  -7  -6 21163.3 2221.02   2
  -1   7  -7 512.407 298.621   7
   1  -7  -7 554.982 322.109   2
  -1   7  -7 1099.50 811.634   2
  -7   1  -7 676.032 579.067   2
   1   7   7 596.786 560.568   7
   7   1   7 857.117 492.547   7
   1  -7  -8 8466.25 1502.50   2
  -1   7  -8 8185.33 2041.59   2
   1   7   8 11673.9 2319.51   7
  -7   1  -8 5017.97 1339.86   2
   7   1   8 6364.09 1275.93   7
  -1   7  -9 2362.18 813.287   2
   7   1   9 3387.22 1063.59   7
   1   7   9 3238.48 1189.14   7
   1  -7  -9 2621.45 780.821   2
  -7   1  -9 3612.86 1248.05   2
  -7   1 -10 24064.5 2930.63   2
   1  -7 -10 21215.2 2547.00   2
   1   7  10 22794.6 3263.53   7
   7   1  10 26416.5 3446.75   7
  -1   7 -10 21675.1 3347.38   2
  -1   7 -11 2144.75 1572.29   2
   1  -7 -11-642.673 886.948   2
   1  -7 -12 8954.33 1967.98   2
   1   7  12 16401.5 3140.95   7
  -1   7 -12 11574.9 2860.92   2
   7   1  13-1741.43 1443.10   7
  -1   7 -13-1923.53 1306.71   2
  -7   1 -13 895.557 942.643   2
   7   1  14-1055.47 1341.32   7
   1   7  14 86.7282 561.983   7
  -1   7 -14-663.014 1031.75   2
  -7   1 -14-95.9276 550.078   2
   7   1  15-317.584 992.931   7
   1   7  15 569.532 795.865   7
   1  -7 -15-994.250 929.046   2
  -7   1 -15-233.934 548.639   2
  -1   7 -15-1676.72 1179.39   2
  -7   1 -16 1103.15 1021.67   2
   7   1  16 3203.69 1630.54   7
   1   7  16 1984.87 1306.99   7
  -7   1 -17-446.638 748.950   2
  -7  -1  17-166.525 912.056   5
   1   7  17-337.733 747.388   7
  -2  -7 -17-231.650 908.279   2
  -7  -2 -17 306.601 711.623   2
  -7  -2 -16 2345.91 1175.93   2
  -2   7  16 1785.64 1207.38   7
  -2  -7 -15 58.7269 648.184   2
  -7  -2 -15 483.828 666.761   2
  -2   7  15-1178.83 1032.09   7
  -7  -2 -14-47.7479 660.596   2
  -2   7  14-1599.87 992.218   7
  -7  -2 -13-122.236 566.302   2
  -2  -7 -13-377.379 834.808   2
  -2   7  13 1390.92 975.173   7
  -2  -7 -12 849.763 671.104   2
   7  -2  12 758.553 505.691   7
  -7  -2 -11 18601.5 2599.95   2
  -2  -7 -11 12529.9 2250.05   2
  -2   7  10 29542.2 3552.38   7
  -2  -7 -10 24430.9 3012.17   2
  -7  -2 -10 25922.4 2917.63   2
  -2   7   9 5173.59 1584.61   7
  -7  -2  -9 3094.63 919.075   2
  -2  -7  -8 521.234 463.560   2
  -2   7   8 1939.53 875.428   7
  -7  -2  -8 834.791 590.696   2
  -2  -7  -7 25118.3 2743.29   2
  -2   7   7 28307.6 3066.53   7
  -7  -2  -7 26807.9 2601.22   2
  -2   7   6 21637.1 2533.57   7
  -2  -7  -6 29093.1 2983.04   2
  -7  -2  -6 31854.2 2959.56   2
  -2  -7  -5 5089.89 1320.61   2
  -7   2   5 3392.26 565.517   2
  -2  -7  -4 9569.96 1391.57   2
  -7   2   4 13128.2 1241.01   2
  -7  -2  -4 12698.5 1773.49   2
  -2   7   4 9742.88 1678.84   7
  -7  -2  -3 568.819 377.729   2
  -7   2   3 407.754 212.625   2
  -2   7   3 490.003 288.968   7
   2   7  -3 149.621 276.661   7
  -7  -2  -2-742.603 792.268   2
  -2   7   2-292.833 586.791   7
  -7   2   2-187.477 376.218   2
  -2  -7  -2-866.564 735.722   2
   2   7  -2-49.0492 321.624   7
   2   7  -1 6991.25 1184.09   7
  -7  -2  -1 8706.57 1340.55   2
  -2   7   1 8876.44 1442.64   7
  -7  -2   0 26002.0 2558.36   2
   2   7   0 26734.8 2354.88   7
  -7   2   0 27331.3 2233.46   2
  -2   7   0 26903.5 2445.68   7
   2   7   1 8249.51 1284.91   7
  -7   2  -1 9781.53 1325.99   2
  -7  -2   1 7536.13 1325.31   2
  -7  -2   2 26.8898 366.878   2
   2   7   2-247.865 417.071   7
  -7   2  -2 50.7550 350.231   2
   2   7   3 293.005 445.879   7
  -2   7  -3 988.372 389.207   7
  -7  -2   3 285.607 394.594   2
  -7   2  -3 981.105 458.288   2
   7   2   4 8193.90 1200.75   7
   2   7   4 10560.2 1706.00   7
  -2   7  -4 12856.8 1303.01   7
  -7   2  -4 12245.0 1627.75   2
  -2   7  -4 6901.00 1043.13   2
  -7  -2   4 11391.5 1690.17   2
  -2   7  -5 4113.30 665.354   7
   7   2   5 4638.84 1149.77   7
  -7   2  -5 5857.99 1481.97   2
   7   2   6 28960.1 2626.26   7
  -2   7  -6 28435.6 3229.63   2
   2   7   6 28729.4 3142.78   7
   7   2   7 23605.9 2551.46   7
  -7   2  -7 25455.8 2828.71   2
   2   7   7 25644.4 2958.63   7
  -2   7  -7 26353.1 3335.26   2
   2   7   8 251.981 467.647   7
   7   2   8 452.400 438.049   7
  -7   2  -8 1489.75 757.862   2
  -2   7  -8 1484.19 864.235   2
   2  -7  -9 1321.66 443.238   2
  -2   7  -9 3263.91 1200.67   2
   7   2   9 570.280 844.853   7
   2   7   9 3819.92 1382.38   7
  -7   2  -9 4975.50 1426.38   2
  -2   7 -10 25401.3 3561.25   2
   2  -7 -10 19383.6 2248.40   2
   2   7  10 31539.8 3935.66   7
  -7   2 -10 27651.5 3284.18   2
  -2   7 -11 16487.0 2978.68   2
   7   2  11 11557.6 2458.26   7
   2   7  11 21294.5 3362.69   7
   2  -7 -11 9076.34 1630.91   2
  -7   2 -11 24156.6 3222.00   2
   2   7  12 1434.55 1014.89   7
   2  -7 -12 768.862 573.594   2
   7   2  12 563.248 654.369   7
  -7   2 -13 1464.67 918.258   2
   2  -7 -13-110.976 553.514   2
  -2   7 -13 765.739 773.579   2
   7   2  14-2411.36 1781.06   7
   2   7  14-198.841 643.935   7
  -7   2 -14-883.319 918.744   2
  -2   7 -14-541.938 819.290   2
   7   2  15-423.291 1048.71   7
   2   7  15 789.653 1003.84   7
  -7   2 -15-644.318 880.990   2
  -2   7 -15 201.733 666.000   2
   7   2  16 4476.60 1872.43   7
   2   7  16 1543.39 1316.55   7
  -2   7 -16 2116.22 1399.65   2
  -7   2 -16 1247.85 906.607   2
   2   7  17 1046.72 996.765   7
  -7  -3 -16 2265.43 1187.27   2
  -3  -7 -16 3096.66 1562.11   2
  -7  -3 -15-820.675 866.906   2
  -3   7  14-725.353 944.968   7
  -7  -3 -14 209.817 499.426   2
  -3  -7 -14-1177.84 1139.38   2
  -3  -7 -13-1148.04 956.275   2
  -3  -7 -12 113.840 436.076   2
  -3  -7 -11 211.632 399.703   2
  -3   7  11 696.423 801.162   7
  -7  -3 -11 2145.34 1062.07   2
  -3  -7 -10 2232.82 833.291   2
  -3   7  10 2225.67 1285.36   7
  -7  -3 -10 840.757 534.638   2
  -3   7   9-726.583 658.914   7
  -7  -3  -9-537.596 610.186   2
   7  -3   9 495.406 305.867   7
  -3  -7  -9 609.295 519.580   2
  -3   7   8 414.141 409.533   7
   7  -3   8 219.366 264.099   7
  -7  -3  -7 832.454 449.179   2
  -3   7   7-70.7045 368.351   7
   7  -3   7-131.186 375.427   7
   7  -3   6 1211.89 343.902   7
  -3  -7  -6 1851.19 758.393   2
  -7  -3  -6 2714.36 1112.46   2
  -3   7   6 2922.01 1249.07   7
   7  -3   5 4044.97 700.010   7
  -3  -7  -5 4312.69 1187.67   2
  -7  -3  -4 378.025 326.205   2
  -3   7   4-283.752 573.496   7
  -3  -7  -4-102.822 551.496   2
  -3  -7  -3-1346.77 1028.08   2
  -7   3   3 309.954 259.065   2
  -7  -3  -3-262.105 653.708   2
  -3   7   3-35.9554 811.501   7
  -3  -7  -2 2388.51 694.680   2
  -3   7   2 3113.58 746.234   7
  -7   3   2 4509.26 766.344   2
   3   7  -2 2555.16 824.715   7
  -7  -3  -2 2059.17 282.688   2
  -3   7   1 4863.11 1080.33   7
  -7  -3  -1 2636.19 388.439   2
   3   7  -1 3583.14 950.020   7
  -7   3   0 14483.5 1540.26   2
  -7  -3   0 11462.3 1582.91   2
  -3   7   0 14291.4 1701.13   7
  -7   3  -1 5193.57 959.566   2
  -7  -3   1 4266.89 1044.16   2
  -7   3  -2 3722.55 798.433   2
  -3   7  -2 4083.69 873.648   7
   3   7   2 2327.83 569.198   7
  -7  -3   2 2425.48 709.045   2
   7   3   3-1092.35 853.015   7
  -7   3  -3 313.009 475.750   2
  -7  -3   3 380.130 423.580   2
  -3   7  -3-822.339 961.544   2
  -3   7  -3-99.2239 444.328   7
   3   7   3-107.352 380.416   7
   7   3   4-28.1910 457.394   7
  -3   7  -4-222.083 791.008   2
  -3   7  -4 420.129 174.931   7
   3  -7  -4-88.9618 479.169   2
  -7   3  -4 417.687 273.916   2
   3   7   4 24.7587 551.560   7
   3  -7  -5 5272.63 1043.40   2
   7   3   5 3529.02 980.068   7
   3   7   6 1716.18 929.671   7
  -3   7  -6 1699.85 754.175   2
   7   3   6 1883.54 846.155   7
  -7   3  -6 2966.49 1188.10   2
   3  -7  -6 2037.55 596.656   2
   7   3   7-372.016 445.991   7
  -7   3  -7 359.459 626.789   2
   3   7   7-484.088 863.845   7
   3  -7  -7-629.522 658.452   2
  -3   7  -7-354.065 607.022   2
  -7   3  -8 591.623 582.143   2
   3   7   8-1061.82 1096.99   7
   3  -7  -8 793.508 439.562   2
  -3   7  -8-204.909 590.587   2
  -7   3  -9 20.8076 527.881   2
   3   7   9-256.036 752.461   7
  -3   7  -9-996.135 885.845   2
   7   3   9-230.785 691.639   7
   3  -7  -9 274.736 290.894   2
   3   7  10 3763.68 1359.32   7
  -3   7 -10 1308.05 993.407   2
   7   3  10 1639.10 797.024   7
  -7   3 -10 1272.62 1290.80   2
   7   3  11 33.5155 553.558   7
   3   7  11 1534.50 1173.12   7
  -3   7 -11 1630.95 1174.89   2
  -7   3 -11 2049.43 1223.26   2
   3   7  12-341.821 687.382   7
   7   3  12-341.605 792.524   7
   7   3  13-2738.88 1633.22   7
  -7   3 -13-985.577 956.763   2
  -3   7 -13-124.833 664.376   2
   3   7  14-70.3558 881.724   7
   7   3  14-1980.81 1679.28   7
  -7   3 -14-753.669 976.180   2
  -3   7 -14 1369.39 923.050   2
   7   3  15-1587.15 1509.17   7
   3   7  15-724.372 918.886   7
  -3   7 -15-477.863 912.672   2
   3   7  16 2752.20 1522.88   7
  -7   3 -16 522.880 689.486   2
  -3   7 -16 979.391 966.965   2
  -7  -4 -16 1215.04 1053.60   2
  -4  -7 -16 804.698 975.076   2
  -7  -4 -15-1911.70 1164.83   2
  -4  -7 -15-2200.44 1285.72   2
  -7  -4 -14-719.443 896.829   2
  -4  -7 -13-503.502 760.311   2
  -7  -4 -13-1578.88 1081.38   2
  -4  -7 -12 1562.25 961.863   2
  -4   7  12 923.129 691.205   7
  -7  -4 -11 1143.40 681.460   2
  -4  -7 -11 332.644 480.783   2
  -7  -4 -10 167.004 506.622   2
  -4   7   9-455.153 685.513   7
  -4  -7  -9 593.275 564.812   2
  -4   7   8-146.844 533.670   7
  -7  -4  -8 508.238 310.032   2
  -4  -7  -8 527.443 584.662   2
  -4  -7  -7 222.762 421.987   2
  -4   7   7-207.930 558.650   7
  -7  -4  -7 756.000 532.104   2
  -4   7   6-234.947 567.914   7
  -7  -4  -6 1125.55 763.294   2
   7  -4   6 263.604 196.309   7
   7  -4   5 2980.48 508.618   7
  -7  -4  -5 2819.92 752.414   2
  -4  -7  -4 316.695 346.223   2
  -4   7   4 486.095 343.037   7
  -7  -4  -3 188.278 731.151   2
  -4   7   3 255.086 586.423   7
  -7   4   3 1050.92 371.900   2
  -4  -7  -3 1128.79 332.073   2
  -4  -7  -2 7219.32 1264.26   2
  -4   7   2 5973.15 846.474   7
  -7  -4  -2 7435.42 1158.20   2
  -4   7   1-1077.51 836.493   7
  -7  -4  -1 665.935 389.694   2
  -4  -7  -1-146.650 892.197   2
  -4   7   0 19798.4 1690.95   7
  -7   4   0 21869.6 1877.34   2
   4   7   0 20724.4 2265.92   7
  -7  -4   0 22841.7 2499.62   2
  -7  -4   1 1568.77 618.657   2
  -7   4  -1 429.344 550.811   2
   4   7   1-150.713 535.320   7
  -7   4  -2 8394.93 1161.24   2
  -4   7  -2 9705.65 1157.74   7
  -4   7  -2 8556.79 1200.96   2
  -7  -4   2 11359.1 1906.48   2
  -7   4  -3 500.395 284.471   2
   7   4   3 136.104 393.430   7
  -4   7  -3 469.908 514.582   2
   4   7   3 1400.60 399.937   7
  -7   4  -4 600.317 496.309   2
   7   4   4 642.759 392.256   7
  -4   7  -4 943.416 333.269   2
   7   4   5 2183.49 699.201   7
   4  -7  -5 4037.51 769.721   2
   4   7   5 2060.72 712.065   7
   4  -7  -6 86.6532 256.976   2
   4   7   6 380.367 541.602   7
  -4   7  -6 274.146 312.263   2
  -7   4  -6 73.0364 335.050   2
  -7   4  -7 172.212 404.390   2
   7   4   7 219.449 290.604   7
   4   7   7-276.984 704.806   7
   4  -7  -7 344.279 199.217   2
  -4   7  -7 334.487 329.515   2
  -7   4  -8-277.422 559.347   2
  -4   7  -8 127.246 493.663   2
   4   7   8-127.817 654.793   7
   7   4   8 432.749 544.082   7
  -7   4  -9-456.139 570.338   2
  -4   7  -9-106.239 568.739   2
   7   4   9-761.152 826.724   7
   4   7   9-1505.12 1068.62   7
   4   7  10 353.828 450.654   7
  -4   7 -10-4.03962 566.596   2
  -7   4 -10-1211.45 815.521   2
   4   7  11 342.309 723.805   7
   7   4  11 1126.57 904.152   7
  -4   7 -11 1186.66 900.269   2
  -7   4 -11-721.164 777.421   2
   7   4  12 1709.32 973.904   7
  -4   7 -12 1713.89 1065.39   2
  -7   4 -12 728.265 561.330   2
   7   4  13-2819.30 1619.23   7
  -7   4 -13-1443.16 1137.27   2
  -4   7 -13-442.027 664.142   2
  -4   7 -14 55.0112 699.640   2
  -7   4 -14-1461.13 1236.50   2
   4   7  14-1512.70 1287.84   7
   7   4  14-169.760 1113.44   7
   4   7  15-1597.55 1506.27   7
  -4   7 -15-472.911 826.299   2
  -4  -7  16 113.802 584.516   5
  -4   7 -16-154.695 941.109   2
   4   7  16 1637.85 1170.67   7
   7   4  16 1925.55 1337.34   7
  -7   4 -16 557.140 760.573   2
  -5  -7 -16 409.241 644.002   2
  -7  -5 -16 247.570 551.499   2
  -5  -7 -15-1951.94 1254.45   2
  -7  -5 -15-1793.49 1187.68   2
  -7  -5 -14-1709.36 1165.91   2
  -5  -7 -14-1557.53 1022.86   2
  -7  -5 -13-1268.28 898.390   2
  -5  -7 -12 3295.02 1256.23   2
  -5  -7 -11 279.094 366.388   2
  -7  -5 -11-396.611 691.420   2
  -5  -7 -10 2860.92 1099.37   2
  -7  -5 -10 739.614 481.974   2
  -7  -5  -9-694.549 878.659   2
  -5  -7  -9 990.688 658.626   2
  -5   7   9-1506.79 1094.82   7
  -7  -5  -8 1099.16 615.338   2
  -5   7   8 377.586 506.781   7
  -5  -7  -8 1188.36 678.490   2
  -5   7   7 142.772 334.607   7
  -5  -7  -7-209.931 576.389   2
  -7  -5  -7 532.562 540.088   2
  -5  -7  -6 1567.28 679.327   2
  -5   7   6 942.286 425.610   7
  -7  -5  -6 2126.09 840.340   2
  -5  -7  -5-75.4253 327.787   2
  -5   7   5-480.214 718.432   7
  -7  -5  -5-412.052 623.415   2
  -7  -5  -4-27.2631 827.369   2
  -5   7   3 4554.61 1057.28   7
  -7   5   2 559.789 346.812   2
  -5   7   2 1252.60 547.492   7
  -7  -5  -1 3963.55 1188.27   2
  -5   7   1 3339.30 1113.13   7
  -7  -5   0 11780.5 1945.19   2
  -5  -7   0 8836.42 1398.25   2
  -5   7   0 11033.9 1563.86   7
  -7   5   0 14824.8 1876.65   2
   5   7   0 13062.2 1971.31   7
  -5   7  -1 478.434 567.496   2
   5   7   1 4929.78 1257.97   7
  -7  -5   1 4834.08 1598.55   2
  -7   5  -1 4969.18 1310.83   2
  -7   5  -2 1509.95 636.282   2
  -7  -5   2 3602.42 1450.71   2
  -5   7  -2 1637.41 730.227   2
  -7   5  -3 5559.47 1166.06   2
  -5   7  -3 5725.20 1263.73   2
   5   7   4 856.295 359.639   7
  -7   5  -4-146.055 641.937   2
   5   7   5-168.682 443.857   7
  -7   5  -5-563.304 662.609   2
  -5   7  -5-241.043 542.820   2
   7   5   5-533.902 733.448   7
   5   7   6 2218.88 911.239   7
   7   5   6 1989.46 763.466   7
  -5   7  -6 2182.42 854.600   2
  -7   5  -6 1207.70 365.819   2
   5   7   7-419.285 545.055   7
   7   5   7 238.112 284.213   7
  -5   7  -7 489.976 517.386   2
  -7   5  -7-351.362 559.895   2
  -5   7  -8 1081.67 822.879   2
  -7   5  -8 292.652 498.815   2
   5   7   8 196.858 602.609   7
   7   5   8 1072.96 535.344   7
  -5   7  -9-254.017 635.080   2
   7   5   9 355.240 447.915   7
  -5   7 -10 535.593 774.365   2
   7   5  10 2232.02 1016.13   7
   5   7  10 1808.55 841.674   7
   7   5  11 1159.35 939.482   7
   5   7  11-835.962 1028.77   7
  -7   5 -12 572.703 664.442   2
  -5   7 -12 1557.39 991.683   2
   7   5  13-2019.21 1444.68   7
  -5   7 -13-281.168 689.794   2
  -7   5 -13-1096.15 1014.65   2
  -5  -7  14 845.482 702.972   5
  -5   7 -14-123.348 524.652   2
  -7   5 -14-1030.71 835.009   2
  -5   7 -15-93.6234 674.838   2
   5   7  15-2841.33 1709.41   7
   7   5  15-3415.81 1947.88   7
  -5  -7  15-498.145 665.599   5
  -7   5 -15 812.145 693.621   2
  -5  -7  16-1066.85 771.939   5
   7   5  16 1378.89 1144.16   7
   5   7  16 1603.90 1228.73   7
  -7  -6 -16-33.2093 546.780   2
  -6  -7 -16-675.744 879.980   2
  -6  -7 -15-943.140 986.499   2
  -7  -6 -15-1245.79 1008.01   2
  -6  -7 -14-1490.05 992.379   2
  -7  -6 -14-1671.48 1090.68   2
  -6  -7 -13-332.965 575.563   2
  -7  -6 -13-290.746 682.333   2
  -7  -6 -12 11285.8 2212.91   2
  -6  -7 -11-552.774 762.817   2
  -7  -6 -10 1485.97 784.370   2
  -6  -7 -10 572.098 451.974   2
  -7  -6  -9 126.682 437.058   2
  -6  -7  -9 4.26662 401.147   2
  -7  -6  -8 7373.06 1663.71   2
  -6   7   8 6891.27 1682.65   7
  -6  -7  -8 8089.93 1794.79   2
  -6   7   7 291.659 571.905   7
  -7  -6  -7 489.888 537.388   2
  -6  -7  -7-338.096 630.896   2
  -6   7   6-173.493 468.954   7
  -6  -7  -6 123.345 414.477   2
  -7  -6  -6 56.5438 283.729   2
  -6   7   5 1522.98 744.328   7
  -7  -6  -5 1431.49 497.335   2
  -6  -7  -5 1229.52 483.847   2
  -6  -7  -4 288.767 343.338   2
  -7  -6  -4-41.3809 603.529   2
  -7  -6  -3-1060.51 1048.28   2
  -6  -7  -3 830.235 665.355   2
  -6   7   3 835.395 758.248   7
  -6  -7  -2 38616.3 3894.97   2
  -7  -6  -2 35098.0 3478.46   2
  -7  -6  -1 13766.1 2535.03   2
  -6  -7  -1 15782.0 2856.66   2
  -7   6   1 17501.3 2238.15   2
  -6  -7   0 18115.4 2639.12   2
  -7   6   0 16438.8 2058.78   2
  -6   7   0 15331.3 2026.06   2
  -7   6  -1 18886.8 2579.53   2
  -6   7  -1 15822.3 2436.69   2
   7   6   2 38572.2 3491.34   7
   6   7   2 29437.1 2863.47   7
  -6   7  -2 40516.9 3544.94   2
  -7   6  -2 42579.5 3538.26   2
  -7   6  -3 571.805 548.906   2
  -6   7  -3 927.937 708.146   2
   7   6   3 641.768 479.245   7
   6   7   3-1082.88 957.688   7
   7   6   4-148.548 492.055   7
   6   7   4-545.296 699.195   7
  -7   6  -5 1390.52 509.006   2
   7   6   5 664.224 419.410   7
   6   7   5 2092.13 825.271   7
  -6   7  -5 2585.14 995.292   2
  -7   6  -6-1168.70 922.034   2
   6   7   6 838.519 638.856   7
   7   6   6 343.240 504.660   7
  -6   7  -6 579.266 617.134   2
   6   7   7 405.918 342.011   7
  -6   7  -7 1243.81 779.642   2
  -7   6  -7 338.949 451.962   2
   7   6   7 353.330 414.640   7
  -6   7  -8 8631.15 1956.95   2
   7   6   8 6812.29 1622.93   7
   6   7   8 7258.05 1666.97   7
  -7   6  -8 5890.91 1496.41   2
   7   6   9-1203.05 865.023   7
   6   7   9-306.095 750.908   7
  -6   7  -9-396.901 692.437   2
  -6   7 -10 819.833 701.007   2
   7   6  10-41.2579 613.856   7
   6   7  10 1317.92 795.947   7
  -7   6 -11-487.190 713.059   2
   6   7  11-692.279 786.329   7
   7   6  11 187.822 609.042   7
  -6   7 -11-252.562 565.526   2
  -6   7 -12 9534.60 2369.23   2
  -7   6 -12 9322.30 2172.06   2
  -6  -7  12 6994.64 1500.04   5
   6   7  13-1737.33 1280.20   7
   7   6  13-1286.10 1190.46   7
  -6   7 -13 195.341 571.505   2
  -7   6 -13 587.560 567.192   2
  -6  -7  14-277.263 623.282   5
  -7  -6  14-1772.08 1015.91   5
  -6   7 -14 603.999 779.239   2
  -7   6 -14 1435.13 1119.04   2
   6   7  14-2269.93 1549.96   7
   7   6  14-2874.43 1748.66   7
  -6  -7  15-1911.42 1063.65   5
  -6   7 -15 169.008 579.376   2
  -7   6 -15 1020.71 1032.96   2
   7   6  15-2031.17 1631.22   7
   6   7  15-3052.78 1763.17   7
  -7  -6  16-2277.31 1230.53   5
   7   6  16 807.161 945.308   7
   6   7  16 354.422 1021.33   7
  -7  -7 -15-1570.45 1128.39   2
  -7  -7 -14-518.540 657.237   2
  -7  -7 -13-248.625 425.812   2
  -7  -7 -12 4378.30 1482.77   2
  -7  -7 -10 4712.15 1349.98   2
  -7  -7  -9 114.134 430.741   2
  -7  -7  -8 516.184 598.019   2
  -7  -7  -7-1289.91 902.769   2
  -7  -7  -6 980.444 464.473   2
  -7  -7  -5-219.821 565.210   2
  -7  -7  -4 611.789 408.687   2
  -7  -7  -3-990.499 958.318   2
  -7  -7  -2 25178.1 3163.36   2
  -7  -7  -1 2607.90 1269.88   2
  -7   7   0 52782.8 4246.84   2
  -7  -7   0 50359.0 4830.83   2
   7   7   1 3336.38 1378.68   7
  -7   7  -1 2755.20 1070.00   2
  -7  -7   1 2043.32 1216.11   2
   7   7   2 25515.9 2914.59   7
  -7   7  -2 22495.7 2774.93   2
   7   7   3-752.085 689.013   7
  -7   7  -4 1498.46 726.554   2
   7   7   4-522.244 763.080   7
   7   7   5 34.7868 410.660   7
  -7   7  -5 458.194 395.845   2
   7   7   6 1887.18 880.445   7
  -7   7  -6 2133.04 857.660   2
   7   7   7-1393.33 858.329   7
  -7   7  -7-44.3166 439.693   2
  -7   7  -8 314.127 381.972   2
   7   7   8 91.9224 466.317   7
   7   7   9-797.889 752.362   7
  -7   7  -9-213.810 684.144   2
   7   7  10 4490.63 1537.10   7
  -7   7 -11 771.969 889.992   2
  -7   7 -12 2176.42 1218.03   2
  -7  -7  12-23.4274 748.847   5
   7   7  13-967.857 1047.63   7
  -7   7 -13 32.2299 630.476   2
   7   7  14-1634.53 1379.05   7
  -7   7 -14 401.148 646.522   2
  -7  -7  15-2032.19 1154.08   5
   7   7  15-3275.46 1898.58   7
   0   8   0-277.937 754.657   7
  -8   0   0 708.285 455.809   2
   0   8   1 41370.9 3208.90   7
   0   8  -1 47017.9 3193.90   7
  -8   0   1 44155.4 3142.92   2
  -8   0  -1 43121.6 3128.84   2
   0   8  -2 5423.42 908.244   7
  -8   0   2 7031.28 1111.95   2
   0   8   2 5039.96 946.867   7
  -8   0  -2 6183.85 1107.12   2
  -8   0  -3-98.8242 504.503   2
   0   8  -3 878.656 377.879   7
  -8   0   3 163.670 303.310   2
  -8   0   4 16.6890 526.825   2
  -8   0  -4-1031.03 859.744   2
   0   8  -4-205.100 480.869   7
   0   8   5 8059.59 1608.22   7
   0  -8  -5 8265.48 1334.24   2
   0   8  -5 9506.78 1171.51   7
   8   0   5 7924.90 1255.12   7
  -8   0  -6 10599.6 1515.88   2
   0  -8  -6 15493.9 2173.13   2
   8   0   6 13976.3 1805.15   7
   0   8   6 9894.39 1804.00   7
  -8   0  -7 41296.6 3412.77   2
   0  -8  -7 23015.5 2467.64   2
   8   0   7 24402.2 2521.84   7
   0   8   7 40575.7 4048.97   7
   0   8   8-460.962 689.045   7
   0  -8  -8-188.199 658.176   2
  -8   0  -8-277.505 459.301   2
   8   0   8-80.1206 617.424   7
  -8   0  -9 27413.8 2923.72   2
   0  -8  -9 19333.8 2672.48   2
   8   0   9 23115.0 2824.80   7
   0   8  10 76480.3 5955.68   7
   0  -8 -10 74078.7 5570.93   2
  -8   0 -10 68763.6 4784.95   2
   8   0  10 84196.7 6064.05   7
   8   0  11 11775.6 2381.93   7
  -8   0 -11 17904.9 2829.36   2
   8   0  12 1965.94 1176.82   7
  -8   0 -12 2321.20 1015.45   2
   0   8  13 2623.96 1503.99   7
  -8   0 -13 3179.07 1314.23   2
   0   8  14 754.390 852.918   7
   0  -8 -14 1413.25 984.528   2
  -8   0 -14 756.756 719.327   2
   0  -8 -15 1442.88 1007.03   2
   0   8  15 2332.08 1470.18   7
  -8   0 -15 2945.53 1427.64   2
  -8   0 -16 1772.93 1117.94   2
   0   8  16 1659.49 1371.49   7
  -8  -1 -16 3022.52 1433.71   2
  -1   8  16 1598.70 1118.23   7
  -1  -8 -16 1840.60 1296.92   2
  -1   8  15 110.012 610.764   7
  -8  -1 -15 1009.63 954.014   2
  -1  -8 -15 245.425 753.150   2
  -1   8  14 460.458 798.848   7
  -8  -1 -14 1996.25 1164.33   2
  -1  -8 -14-708.766 880.022   2
   8  -1  13 380.067 739.711   7
  -1   8  13 466.230 792.398   7
  -8  -1 -13-89.5150 518.020   2
  -1   8  12 3854.69 1506.38   7
   8  -1  12 3048.99 1075.20   7
  -1  -8 -12 2820.78 1130.53   2
  -8  -1 -12 1864.51 891.579   2
  -1  -8 -11 53.0972 793.214   2
  -8  -1 -11 5530.38 1598.95   2
  -1   8  11 7973.93 2227.26   7
   8  -1  11 1632.87 958.514   7
  -1   8  10 30094.2 3883.40   7
   8  -1  10 18868.3 2751.60   7
  -8  -1 -10 24764.9 2951.86   2
   8  -1   9 1145.43 713.404   7
  -8   1   9 620.548 435.615   2
  -8   1   8 1245.14 427.896   2
  -8  -1  -8 2234.42 888.969   2
  -1   8   8 1481.46 903.582   7
  -1  -8  -8 1251.61 583.870   2
   8  -1   8 1057.10 376.531   7
   8  -1   7 1825.74 562.771   7
  -1   8   7 5201.33 1520.76   7
  -8  -1  -7 3542.54 1121.96   2
  -1  -8  -7 3037.36 1028.37   2
  -8   1   7 2841.08 738.213   2
  -1   8   6 17179.9 2449.48   7
  -8  -1  -6 14249.6 1822.56   2
  -1  -8  -6 21398.3 2616.59   2
  -8   1   6 17260.3 1863.56   2
   8  -1   6 19170.8 2040.83   7
   1   8  -5 4419.30 955.429   7
   8  -1   5 859.914 315.284   7
  -1   8   5 3907.12 1288.73   7
  -8  -1  -5 1315.46 326.597   2
  -1  -8  -5 3468.53 1082.87   2
  -8   1   5 1462.20 306.687   2
   1   8  -4 2402.74 725.945   7
  -1  -8  -4 251.303 855.126   2
   1   8  -3 10957.5 1397.12   7
  -1   8   3 8827.67 1683.99   7
  -8  -1  -3 11329.9 1734.44   2
  -1  -8  -3 10575.4 1651.67   2
  -8   1   2 3638.63 998.617   2
  -8  -1  -2 3972.77 1120.78   2
  -1   8   2 3469.76 1070.29   7
   1   8  -2 3943.10 952.500   7
  -1   8   1 35433.2 3039.27   7
  -8  -1  -1 36885.4 2975.52   2
  -8   1   1 38209.3 2899.18   2
   1   8  -1 37292.6 2780.96   7
  -1   8   0 45696.4 3423.63   7
  -8  -1   0 47158.2 3344.87   2
  -8   1   0 47534.8 3215.71   2
   1   8   0 46890.7 3200.65   7
  -1   8  -1 38790.7 3069.83   7
   1   8   1 34428.6 2908.00   7
  -8  -1   1 35753.5 2953.52   2
  -8   1  -1 39698.2 2966.99   2
  -1   8  -2 4393.12 990.407   7
  -8  -1   2 3003.24 953.574   2
  -8   1  -2 2860.62 837.194   2
   1   8   2 2881.82 866.959   7
  -1   8  -3 13463.8 1657.79   7
  -8  -1   3 10565.6 1585.19   2
   1   8   3 8960.43 1565.68   7
  -8   1  -3 11145.8 1530.75   2
  -8   1  -4 3077.71 756.266   2
  -8  -1   4 4377.34 1033.10   2
   1  -8  -4 2403.98 500.437   2
   1  -8  -5 1654.12 594.985   2
  -8  -1   5 3779.80 1082.41   2
   8   1   5 2092.51 734.993   7
   1  -8  -6 22577.5 2603.25   2
   1   8   6 14830.2 2184.31   7
   8   1   6 18612.6 2119.52   7
  -1   8  -6 22462.6 1734.09   7
  -8   1  -6 16895.9 2165.69   2
  -8  -1   6 19949.1 2544.93   2
   1  -8  -7 2281.60 703.261   2
  -8   1  -7 6084.46 1442.19   2
   1   8   7 3213.11 1380.08   7
   8   1   7 4384.89 1222.23   7
  -1   8  -7 3495.89 647.185   7
  -1   8  -8 1912.79 431.234   7
  -8   1  -8 1434.55 696.747   2
   1  -8  -8 1237.27 493.878   2
   8   1   8 1056.57 602.904   7
   1   8   8 2516.70 1236.92   7
  -1   8  -9 387.634 246.959   7
   1   8   9 4350.46 1951.50   7
   8   1   9-316.715 841.578   7
   1  -8  -9-34.9313 652.937   2
  -8   1  -9 4248.87 1405.05   2
   8   1  10 16083.3 2506.80   7
  -8   1 -10 25813.4 3410.86   2
   1  -8 -10 12093.6 2143.09   2
   1   8  10 28023.3 3718.46   7
   1   8  11 8399.74 2509.31   7
   1  -8 -11 914.741 639.959   2
  -8   1 -11 6351.07 1929.75   2
   1  -8 -12 3402.14 1150.96   2
  -8   1 -12 2548.58 1205.83   2
   8   1  12 3948.00 1520.60   7
   1   8  13 1390.53 788.988   7
  -8   1 -13 1400.54 983.429   2
  -8  -1  14 864.202 978.942   5
  -8   1 -14 127.345 452.547   2
   8   1  14 1839.24 1142.25   7
   1   8  14 1405.07 1179.35   7
  -8  -1  15 2399.94 1419.48   5
  -8   1 -15 146.339 537.363   2
   1   8  15 1424.95 1178.02   7
   8   1  15-608.607 1292.55   7
  -8  -1  16 2934.65 1531.47   5
   1   8  16 2302.38 1571.71   7
  -8   1 -16 1349.29 976.391   2
  -8  -2 -16 1570.65 1154.80   2
  -2   8  16 348.826 627.356   7
  -2  -8 -15-2092.54 1241.95   2
  -8  -2 -15-260.985 584.455   2
  -8  -2 -14 3007.54 1256.44   2
  -2  -8 -14 2108.13 953.114   2
  -2   8  14 1742.06 1049.64   7
  -2  -8 -13-1597.74 1144.20   2
  -2   8  13-155.635 559.671   7
  -8  -2 -12 2878.06 1140.62   2
  -2  -8 -12 2718.65 1132.39   2
  -2   8  12 3325.65 1575.19   7
  -2  -8 -11 3670.85 1188.78   2
  -8  -2 -11 5212.50 1411.31   2
  -8  -2 -10 9976.79 1892.11   2
  -2  -8 -10 4556.72 1219.98   2
  -2  -8  -9 5254.19 1196.53   2
  -8  -2  -9 3812.75 882.517   2
  -2   8   8 20912.5 2766.57   7
  -8  -2  -8 18637.6 2326.71   2
  -2  -8  -7 991.577 569.377   2
  -8  -2  -7-200.446 672.965   2
  -2   8   7 1449.03 753.267   7
  -8   2   6 2835.83 512.104   2
  -2   8   6 7607.06 1746.36   7
  -8  -2  -6 6114.98 1333.08   2
  -2  -8  -6 8996.26 1877.84   2
  -8  -2  -5 789.591 355.799   2
  -2   8   5 1545.86 744.749   7
  -8   2   5 1157.58 263.851   2
   8  -2   5 483.602 366.496   7
  -8   2   4 6010.49 1008.54   2
   2   8  -4 8515.46 1423.02   7
  -2  -8  -4 4809.44 1074.56   2
  -8  -2  -3 18494.3 2247.72   2
  -8   2   3 21575.0 2011.39   2
   2   8  -3 18184.6 2135.04   7
  -2  -8  -3 21216.0 2552.07   2
  -2   8   3 20337.6 2500.26   7
   2   8  -2 1347.79 490.734   7
  -2   8   2 752.547 516.889   7
  -8  -2  -2 675.769 537.399   2
  -8  -2  -1 741.601 497.342   2
  -2   8   1 996.096 575.121   7
  -8   2   1 697.086 430.041   2
   2   8  -1 1251.90 562.580   7
   2   8   0 7313.87 1139.05   7
  -8  -2   0 8692.38 1343.57   2
  -2   8   0 8277.73 1417.42   7
  -8   2   0 9063.42 1289.55   2
   2   8   1 1172.66 625.165   7
  -2   8  -1 854.934 612.935   7
  -8  -2   1 1110.08 584.344   2
  -8   2  -1 1080.69 547.504   2
   2   8   2 787.401 682.842   7
  -2   8  -2 580.373 409.902   7
  -8  -2   2 525.688 274.674   2
  -8   2  -2 913.108 589.580   2
  -8   2  -3 22618.2 2271.21   2
  -8  -2   3 21183.1 2488.51   2
  -2   8  -4 8815.07 1305.86   7
  -8  -2   4 7990.94 1666.10   2
   8   2   4 6413.58 1277.13   7
  -8   2  -4 9625.53 1639.55   2
   2  -8  -4 4068.72 699.092   2
  -2   8  -5 2010.54 262.299   7
   8   2   5 1493.34 673.891   7
  -8  -2   5 2253.55 894.608   2
   2  -8  -5 1525.94 594.705   2
   2   8   6 2941.63 914.818   7
  -8   2  -6 8083.28 1634.86   2
   2  -8  -6 8546.42 1596.52   2
   8   2   6 7758.51 1534.29   7
  -2   8  -6 6863.49 832.318   7
   2   8   7-496.813 957.138   7
   2  -8  -7 1895.16 729.710   2
  -8   2  -7 1311.14 807.270   2
  -2   8  -7 2271.00 1121.41   2
   8   2   7 2111.39 771.061   7
   2  -8  -8 23701.8 2743.44   2
  -8   2  -8 17891.2 2433.45   2
   2   8   8 20506.7 2992.10   7
  -2   8  -8 18866.0 2823.15   2
   2   8   9 6222.30 1564.54   7
  -2   8  -9 8161.25 2000.33   2
   2  -8  -9 5488.95 1074.96   2
  -2   8 -10 20011.5 3359.90   2
   2   8  10 11109.6 2495.75   7
   8   2  10 2837.93 568.961   7
  -8   2 -10 22439.4 3180.70   2
   2  -8 -10 4429.68 996.894   2
   8   2  11 4701.08 1562.20   7
   2  -8 -11 1238.34 506.906   2
   2   8  11 6444.79 1984.17   7
   8   2  12 2663.70 1406.86   7
   2  -8 -12 2353.44 865.339   2
  -2   8 -12 3070.04 1537.41   2
  -8   2 -12 3716.73 1361.80   2
   2  -8 -13-216.140 544.788   2
  -8   2 -13 211.390 540.200   2
  -2   8 -13 1.10639 590.229   2
  -2   8 -14 3512.66 1665.20   2
  -8   2 -14 1679.55 902.569   2
   2   8  14 4839.71 1784.34   7
   8   2  14 2548.57 1313.85   7
  -2   8 -15-2511.67 1387.23   2
   2   8  15-346.457 988.759   7
   8   2  15-556.394 1410.90   7
  -8   2 -16-57.5283 627.851   2
   8   2  16 909.154 1318.44   7
   2   8  16 1768.87 1372.12   7
  -8  -3 -16 2318.69 1224.46   2
  -3  -8 -16 1802.12 1276.64   2
  -3   8  16 275.461 590.099   7
  -8  -3 -15-1079.17 1042.85   2
  -3  -8 -15-1767.46 1217.37   2
  -3   8  15-2305.93 1538.97   7
  -8  -3 -14-1564.70 1037.69   2
  -3  -8 -14-1452.27 1132.83   2
  -3   8  14-2128.21 1211.09   7
  -3  -8 -13-403.055 798.948   2
  -3   8  13-1067.06 1001.92   7
  -3  -8 -12 502.620 674.556   2
  -8  -3 -12-666.975 686.349   2
  -3   8  12-496.156 786.576   7
  -3  -8 -11 485.133 505.184   2
   8  -3  10 1569.96 643.464   7
  -3  -8 -10 2214.00 923.700   2
  -8  -3 -10 286.957 582.476   2
  -3  -8  -9 1499.02 752.964   2
   8  -3   9 1039.48 423.960   7
  -3   8   9 3046.51 1331.70   7
   8  -3   8 581.720 425.946   7
  -3  -8  -8 561.920 591.122   2
  -3   8   8 325.987 512.390   7
  -8  -3  -7 564.778 382.665   2
  -3   8   7 1416.50 826.267   7
   8  -3   7 237.305 330.854   7
  -3  -8  -7 636.345 297.111   2
  -8  -3  -6 3129.43 907.818   2
  -3   8   6 4507.82 1247.31   7
   8  -3   6 2708.91 643.599   7
  -8  -3  -5 3138.58 911.254   2
  -3   8   5 5234.34 1420.72   7
  -3  -8  -4 17107.1 2433.33   2
  -8  -3  -4 12968.2 1931.72   2
  -8   3   4 12535.2 1165.55   2
   3   8  -3 10005.2 1684.15   7
  -8   3   3 7141.13 1026.47   2
  -3  -8  -3 6673.36 1590.36   2
  -3   8   3 9036.19 1851.90   7
  -3   8   2 20450.1 2405.80   7
   3   8  -2 18909.3 2335.60   7
  -8  -3  -2 18079.2 2214.59   2
  -3  -8  -2 21131.1 2669.30   2
  -8   3   1 12728.9 1558.63   2
   3   8  -1 8211.42 1464.85   7
  -3   8   1 12094.2 1808.04   7
  -8  -3  -1 9106.71 1659.29   2
   3   8   0 329.023 461.400   7
  -3   8   0 696.333 571.576   7
  -8   3   0 954.128 478.723   2
  -8  -3   0 475.927 370.224   2
  -8   3  -1 12706.5 1679.16   2
   3   8   1 9079.18 1549.19   7
  -8  -3   1 9055.71 1632.60   2
  -3   8  -1 12120.7 1771.69   7
  -8   3  -2 21794.0 2358.84   2
   3   8   2 18979.8 2281.13   7
  -8  -3   2 19083.3 2443.01   2
  -8   3  -3 10463.5 1712.84   2
  -3   8  -3 9104.54 1236.98   7
  -8  -3   3 8986.91 1867.99   2
  -3   8  -4 14918.6 1345.90   7
  -8  -3   4 19432.0 2721.51   2
   3   8   4 12300.9 1986.70   7
   8   3   4 17783.4 2338.56   7
  -8   3  -4 19688.9 2365.98   2
  -3   8  -5 4245.15 1375.36   2
   8   3   5 5349.35 1345.11   7
  -8   3  -5 5472.28 1414.64   2
   3   8   5 1393.77 574.083   7
  -3   8  -5 1675.73 268.229   7
  -3   8  -6 4560.53 1360.02   2
  -8   3  -6 4827.46 1289.51   2
   3   8   6 2155.26 753.133   7
  -8   3  -7 1306.08 749.446   2
  -3   8  -7 136.013 363.744   2
   3   8   7-614.608 920.017   7
  -3   8  -8 555.239 557.000   2
  -8   3  -8 1318.90 887.593   2
   8   3   8 835.262 598.465   7
   8   3   9 384.813 415.915   7
  -3   8  -9 2562.26 1283.97   2
  -8   3  -9 3073.23 1414.09   2
   3   8  10 875.013 660.220   7
   8   3  10 769.308 565.051   7
  -3   8 -10 6665.09 2212.37   2
  -8   3 -10 5777.61 1790.83   2
   3   8  11 510.140 620.501   7
   8   3  11 1472.12 959.193   7
   3   8  12-858.352 983.335   7
  -3   8 -12 59.3108 526.511   2
  -8   3 -12-392.110 543.443   2
   8   3  12 1067.71 1127.91   7
  -3   8 -13-46.4660 665.613   2
  -8   3 -13-340.205 645.285   2
  -3   8 -14-442.976 915.385   2
   8   3  15-1245.46 1652.33   7
   3   8  15-1386.19 1284.26   7
  -3   8 -15-1132.02 1306.11   2
  -8   3 -15-1883.89 1294.50   2
   3   8  16 2784.21 1502.65   7
  -3   8 -16 1515.40 1040.20   2
  -4  -8 -16 702.922 841.046   2
  -8  -4 -16 789.865 645.387   2
  -8  -4 -15-904.024 960.068   2
  -4  -8 -15-701.403 1143.54   2
  -4   8  14-2244.18 1381.89   7
  -4  -8 -14-1483.60 1021.37   2
  -4  -8 -13-175.868 616.627   2
  -4   8  12-1382.45 1204.37   7
  -8  -4 -12 480.142 357.023   2
  -4  -8 -11 2147.82 946.330   2
  -4  -8 -10 2830.55 941.854   2
  -4   8  10 1334.75 906.505   7
  -8  -4 -10 1747.51 407.647   2
  -4   8   9 6316.48 1755.87   7
  -4  -8  -9 5187.78 1510.98   2
  -4  -8  -8 601.101 466.909   2
  -4   8   8-417.067 718.937   7
  -8  -4  -8-708.929 941.705   2
  -4  -8  -7-516.683 588.049   2
   8  -4   7 23.7112 264.535   7
  -4   8   7-32.3310 418.031   7
  -8  -4  -7-22.6730 315.626   2
  -4  -8  -6 1678.30 708.205   2
  -8  -4  -6 2991.78 972.458   2
  -4   8   6 1747.48 827.772   7
   8  -4   6 2981.29 609.588   7
  -8  -4  -5 4445.67 1052.61   2
  -4  -8  -5 7497.91 1782.42   2
  -4   8   5 6555.33 1563.33   7
  -8  -4  -4 16164.0 2213.52   2
  -8  -4  -3 13404.8 1959.54   2
  -4   8   3 16034.4 2099.38   7
  -8   4   3 18402.7 1619.21   2
  -4   8   2 6678.29 1082.21   7
  -8   4   2 5529.10 946.755   2
  -8   4   1 4407.05 808.974   2
   4   8  -1 4404.04 1211.78   7
  -4   8   1 2484.06 513.971   7
  -8   4   0-452.789 648.537   2
   4   8   0-277.210 627.057   7
  -8  -4   0-145.617 661.387   2
  -4   8   0-1060.42 1045.92   7
  -4   8  -1 3764.16 608.632   7
  -8   4  -1 3614.71 668.595   2
  -8   4  -2 6825.89 1242.65   2
  -8  -4   2 9734.25 1985.76   2
  -8  -4   3 19380.1 2840.45   2
  -4   8  -3 14103.6 1426.55   7
  -8   4  -3 16736.8 2217.90   2
   4   8   3 16192.8 2256.62   7
  -4   8  -3 16139.2 2403.42   2
  -8  -4   4 24532.9 3321.59   2
   4   8   4 15590.0 2274.74   7
  -8   4  -5 7590.37 1777.31   2
  -4   8  -5 6322.74 1706.34   2
   4   8   5 3897.88 1033.33   7
   4  -8  -5 4055.65 944.770   2
   4  -8  -6 3046.56 740.706   2
  -4   8  -6 2057.06 791.283   2
   4   8   6 1912.19 824.122   7
   8   4   6 652.224 431.418   7
  -8   4  -6 2466.22 870.754   2
  -8   4  -7 181.850 310.895   2
   8   4   7 421.463 519.060   7
  -4   8  -7 84.2135 353.430   2
   4  -8  -7-334.743 378.863   2
  -8   4  -8 395.227 440.987   2
  -4   8  -8 225.471 499.548   2
   8   4   8 533.128 431.042   7
   4  -8  -8 377.014 231.913   2
   8   4   9 4073.06 1245.40   7
  -4   8  -9 5202.55 1579.04   2
  -8   4  -9 5242.14 1635.81   2
   8   4  10 1946.53 481.906   7
   4   8  10 3162.60 1265.48   7
  -4   8 -10 3384.43 1207.86   2
  -8   4 -10 1963.27 728.806   2
   8   4  11 3944.48 1402.11   7
   4   8  12-657.124 1125.96   7
  -8   4 -12-758.994 982.274   2
  -4   8 -12 291.880 590.768   2
   8   4  13-797.650 1372.75   7
   4   8  13-2436.40 1558.81   7
  -4   8 -13 101.670 463.449   2
  -8   4 -13-1678.65 1193.25   2
  -4   8 -14-1089.98 1257.08   2
  -4   8 -15-190.102 761.955   2
   8   4  15-1891.58 1738.80   7
   8   4  16 1707.93 1406.20   7
   4   8  16 584.738 774.992   7
  -8  -5 -15-1634.77 1145.73   2
  -5  -8 -15-1871.87 1228.81   2
  -5  -8 -14-698.879 810.026   2
  -8  -5 -13-1232.50 921.526   2
  -5  -8 -13-178.303 487.862   2
  -8  -5 -12 1558.89 868.965   2
  -5  -8 -11 301.620 409.510   2
  -5   8  11-213.044 613.443   7
  -5  -8 -10 5465.87 1480.09   2
  -8  -5 -10 4166.87 1188.45   2
  -8  -5  -9-1351.06 1072.76   2
  -5  -8  -9 225.948 374.156   2
  -8  -5  -8-697.974 757.687   2
  -5  -8  -8 495.796 508.126   2
  -5  -8  -7 152.992 475.532   2
  -8  -5  -7 554.249 542.545   2
  -5   8   7 68.4060 489.225   7
  -5  -8  -6 2267.32 896.993   2
  -8  -5  -6 2505.11 903.135   2
  -5   8   6 2241.54 930.019   7
  -5  -8  -5 8.96011 366.430   2
  -5   8   5-151.027 479.483   7
  -8  -5  -5-329.985 666.060   2
  -8  -5  -4 6019.27 1275.87   2
  -5  -8  -4 8830.00 1913.52   2
  -5   8   4 9261.42 1908.13   7
  -8   5   3 3548.17 663.942   2
  -5  -8  -3 6013.76 1690.98   2
  -5   8   2 2317.36 878.502   7
  -8   5   2-931.746 764.362   2
  -8  -5  -2-66.5969 837.231   2
  -5  -8  -2 464.570 834.145   2
  -5  -8  -1 901.936 892.755   2
  -8  -5  -1 330.399 361.726   2
  -5   8   1 1815.33 992.125   7
  -5   8   0 15707.9 1947.51   7
  -8   5   0 19970.0 2225.45   2
   5   8   1-29.7598 557.660   7
  -5   8  -1 2503.70 991.336   7
  -8   5  -1 3223.17 1097.42   2
   5   8   2-1264.57 1021.14   7
  -8   5  -2 1954.38 805.916   2
  -5   8  -2-1322.88 1274.76   2
   5   8   3 1430.78 743.752   7
   8   5   3 7313.87 1627.84   7
  -8   5  -3 5811.35 1487.76   2
  -5   8  -3 5366.34 1397.16   2
  -5   8  -4 9853.23 1964.75   2
   5   8   4 6436.88 1454.79   7
   8   5   4 7564.90 1737.95   7
   5   8   5-632.792 664.829   7
  -5   8  -5 38.3274 528.681   2
   5  -8  -5-31.8212 318.085   2
  -8   5  -5-51.5116 452.875   2
   8   5   5-271.392 494.770   7
   8   5   6 2400.68 856.481   7
  -8   5  -6 2160.00 871.127   2
  -5   8  -6 2030.94 859.833   2
   5   8   6 1754.06 852.057   7
   8   5   7 599.753 525.573   7
  -8   5  -7 404.160 419.205   2
   5   8   7-1035.05 832.932   7
  -5   8  -7 88.3782 328.682   2
   8   5   8 210.447 340.301   7
  -5   8  -8-645.735 770.881   2
   8   5   9-812.855 810.078   7
  -5   8  -9-335.994 742.555   2
   5   8  10 4575.09 1496.17   7
   8   5  10 5627.93 1541.71   7
  -5   8 -11-29.3492 507.905   2
  -8   5 -11-861.568 731.842   2
   8   5  11 710.291 594.130   7
   5   8  12 366.647 641.318   7
  -5   8 -12-263.124 678.357   2
  -5   8 -13-806.198 948.548   2
  -5   8 -14-186.367 470.079   2
  -8   5 -14-1163.48 907.678   2
  -8   5 -15-640.044 863.348   2
  -5  -8  15-1273.77 806.047   5
  -5   8 -15-927.590 1116.68   2
   8   5  15-2508.42 1859.98   7
  -8  -6 -15-1308.59 1038.05   2
  -6  -8 -15-756.196 940.839   2
  -8  -6 -14-1122.55 843.457   2
  -6  -8 -14-785.331 857.784   2
  -8  -6 -13 744.443 540.786   2
  -6  -8 -13 1195.13 927.850   2
  -8  -6 -12 4539.64 1488.85   2
  -6  -8 -12 5481.31 1682.96   2
  -8  -6 -11 2982.70 1249.22   2
  -6  -8 -10 2395.39 975.438   2
  -8  -6  -9 3004.99 1101.84   2
  -6  -8  -9 1558.31 863.064   2
  -8  -6  -8 1955.88 870.894   2
  -6   8   8-854.420 982.032   7
  -6  -8  -8 1734.24 873.180   2
  -8  -6  -7 5978.23 1525.99   2
  -6  -8  -7 5341.02 1448.50   2
  -6   8   7 4379.85 1373.18   7
  -8  -6  -6 3536.55 1135.73   2
  -6   8   6 1214.53 618.314   7
  -6  -8  -6 2332.26 886.805   2
  -6   8   5 1283.57 785.938   7
  -8  -6  -5 497.810 350.797   2
  -6  -8  -5 1514.03 721.627   2
  -6   8   4 911.596 684.522   7
  -6  -8  -4 1043.56 507.802   2
  -8  -6  -4 1169.05 375.547   2
  -6  -8  -3 3437.78 1277.28   2
  -8  -6  -3 1230.45 413.767   2
  -6  -8  -2 13944.0 2535.22   2
  -6   8   2 12386.8 1932.56   7
  -8   6   1 11221.3 1724.27   2
  -6  -8  -1 19517.5 3271.40   2
  -8  -6  -1 13567.9 2541.15   2
   6   8  -1 23370.8 2900.58   7
  -6  -8   0 5596.91 1263.91   2
  -8  -6   0 10693.6 2240.00   2
   6   8   0 11142.6 2252.18   7
  -8   6   0 8226.25 1449.49   2
   6   8   1 16912.3 2398.78   7
  -8  -6   1 19030.4 3089.48   2
  -8   6  -1 19161.7 2607.43   2
  -6   8  -1 10100.7 1848.07   2
  -8   6  -2 11867.9 2038.02   2
  -6   8  -2 8825.81 1806.74   2
  -8  -6   2 13395.6 2680.63   2
   8   6   2 13068.3 2192.25   7
   8   6   3 4262.44 1294.64   7
  -8  -6   3 3016.90 1133.23   2
   6   8   4 1704.33 684.741   7
   8   6   4 531.677 492.073   7
  -6   8  -4 1763.63 853.503   2
  -8   6  -4 1109.87 439.083   2
   6   8   5 969.721 689.002   7
   8   6   5 435.665 415.070   7
  -8   6  -5 1573.63 674.232   2
  -6   8  -5 1413.69 749.343   2
  -6   8  -6 2965.38 1083.09   2
  -8   6  -6 1898.21 633.779   2
   6   8   6 2783.05 1062.17   7
   8   6   6 3175.08 1017.18   7
   6   8   7 5158.03 1525.44   7
   8   6   7 4643.70 1306.08   7
  -6   8  -7 6415.44 1620.43   2
  -8   6  -7 4807.81 1357.95   2
   8   6   8 1620.41 811.292   7
  -6   8  -8 2036.95 934.203   2
   6   8   8 516.486 579.155   7
  -6   8  -9 2357.81 1068.88   2
  -8   6  -9-338.297 930.031   2
   8   6   9 628.132 559.720   7
   6   8   9 1319.33 834.382   7
   8   6  10 1861.36 972.599   7
  -6   8 -11 1754.90 1106.67   2
  -8   6 -11 1298.57 703.140   2
  -6   8 -12 1513.68 921.024   2
  -8  -6  12-1053.72 1050.52   5
  -6  -8  12 1290.56 901.808   5
  -8   6 -12 1005.46 613.323   2
  -6   8 -13 1183.34 912.881   2
   8   6  13 733.176 889.374   7
   6   8  13-428.366 844.836   7
  -8   6 -13 1338.47 960.735   2
  -6  -8  13 1152.28 741.125   5
   8   6  14-2999.23 1756.26   7
  -8   6 -14 802.701 765.842   2
  -6   8 -14-38.7983 601.565   2
   6   8  14-2537.14 1535.32   7
  -6  -8  14-906.376 843.162   5
   8   6  15-3245.45 2043.30   7
  -6  -8  15-1521.84 967.649   5
  -8  -7 -15-1588.95 1086.29   2
  -7  -8 -15-883.860 926.513   2
  -7  -8 -14-378.073 657.487   2
  -8  -7 -14-651.642 661.386   2
  -8  -7 -13 790.053 914.992   2
  -7  -8 -13 1201.76 1002.55   2
  -7  -8 -12 4225.00 1511.21   2
  -8  -7 -12 3641.87 1355.36   2
  -8  -7 -11 3231.43 1290.92   2
  -7  -8 -11 836.647 697.295   2
  -7  -8  -9 1146.76 703.064   2
  -7  -8  -8-213.048 516.907   2
  -8  -7  -8-330.143 498.253   2
  -8  -7  -7 143.547 372.096   2
  -7  -8  -7 259.962 352.111   2
  -7  -8  -6 4341.41 1312.48   2
  -8  -7  -6 4835.70 1341.72   2
  -7  -8  -5 181.829 556.920   2
  -8  -7  -5-683.044 840.743   2
  -7  -8  -4 125.630 562.684   2
  -8  -7  -4-907.738 957.361   2
  -8  -7  -3-784.746 938.529   2
  -7  -8  -3-445.475 687.059   2
  -8  -7  -2 1292.48 724.439   2
  -7  -8  -2 2714.79 1208.89   2
  -8   7   1 7797.75 1613.87   2
  -7  -8  -1 9063.01 2357.16   2
  -8  -7  -1 7787.16 2002.03   2
  -8  -7   0 47269.8 4641.61   2
  -7  -8   0 55641.6 5482.32   2
   7   8   0 59355.2 4682.08   7
  -8   7  -1 5551.43 1529.40   2
  -7   8  -1 5138.03 1451.11   2
   7   8   1 6508.77 1685.45   7
  -8  -7   1 9281.38 2399.95   2
  -7  -8   1 3983.77 1390.84   2
   7   8   2 570.385 595.074   7
   8   7   2 3064.71 1232.43   7
  -8   7  -2 1460.86 684.891   2
  -7   8  -2 1728.58 795.961   2
  -8  -7   2 2507.68 1126.74   2
   8   7   3-144.006 502.561   7
  -8  -7   3-2086.94 1701.15   2
  -8   7  -4 136.448 646.367   2
  -7   8  -4 275.983 441.221   2
   8   7   4-502.918 627.832   7
  -7   8  -5 248.033 439.663   2
  -8   7  -5-78.6147 624.873   2
   7   8   5 240.596 334.251   7
   8   7   5-776.556 727.923   7
  -7   8  -6 6797.75 1810.13   2
   7   8   6 5571.36 1385.28   7
   8   7   6 5168.96 1399.85   7
  -8   7  -6 6371.32 1741.90   2
  -8   7  -7 167.888 532.334   2
   7   8   7-363.728 532.235   7
   8   7   7 889.643 594.386   7
  -7   8  -7 629.767 608.184   2
   8   7   8-628.578 627.189   7
   7   8   8-451.064 781.104   7
  -7   8  -8-576.196 652.914   2
   7   8   9-414.458 751.436   7
   8   7   9 237.283 584.660   7
  -7   8 -10 9662.40 2237.13   2
  -8   7 -10 10350.8 2250.39   2
  -7   8 -11 1250.36 903.941   2
  -8   7 -11 1775.89 1033.86   2
   8   7  12 7698.38 2203.61   7
   7   8  12 5227.42 1940.50   7
  -8   7 -12 1885.95 1021.69   2
  -7   8 -12 597.831 685.300   2
  -7  -8  13-645.129 759.461   5
  -8  -7  13-2149.93 1249.32   5
  -8   7 -13 1271.36 1026.98   2
  -7   8 -13-140.333 460.903   2
   7   8  13 316.805 1046.42   7
   8   7  13 2118.81 1481.86   7
  -8  -7  14-3261.05 1521.01   5
  -7   8 -14 171.368 472.874   2
  -8   7 -14 789.596 863.744   2
   7   8  14-1462.13 1256.40   7
   8   7  14-1758.87 1450.75   7
  -7  -8  15-2347.27 1163.58   5
  -8  -8 -14-683.816 716.927   2
  -8  -8 -13 838.070 832.895   2
  -8  -8 -12 12704.5 2504.46   2
  -8  -8 -11 1695.49 1046.65   2
  -8  -8 -10 568.799 646.007   2
  -8  -8  -8 8773.27 2034.56   2
  -8  -8  -7-444.062 594.867   2
  -8  -8  -6 792.888 390.756   2
  -8  -8  -4-631.076 966.678   2
  -8  -8  -3-1290.21 1038.16   2
  -8  -8  -2 22996.9 3407.24   2
  -8  -8  -1 2425.89 1418.68   2
  -8   8   0-812.084 1175.85   2
   8   8   0 726.169 649.843   7
  -8  -8   0 811.167 606.662   2
  -8   8  -1 698.219 753.249   2
  -8  -8   1 382.869 675.393   2
  -8  -8   2 28726.2 4321.74   2
   8   8   2 20444.3 2802.36   7
  -8   8  -3 764.940 689.376   2
   8   8   4-1117.21 996.235   7
  -8   8  -4 494.978 606.321   2
   8   8   5-1340.09 1202.79   7
  -8   8  -5 608.725 692.581   2
   8   8   6 2268.55 953.017   7
  -8   8  -6 2828.17 1219.73   2
   8   8   7-242.344 473.503   7
  -8   8  -7-120.919 457.006   2
   8   8   8 7506.27 1838.39   7
  -8   8  -8 9800.86 2244.47   2
  -8   8  -9 833.460 830.594   2
   8   8  10-740.696 826.616   7
  -8   8 -10-602.553 596.673   2
  -8   8 -11 180.952 659.232   2
   8   8  11 3123.97 1357.68   7
   8   8  12 17440.3 3286.40   7
  -8   8 -12 7429.25 2083.36   2
  -8   8 -13-382.242 566.739   2
   8   8  13 1470.44 1237.26   7
   8   8  14-1782.08 1396.62   7
  -8  -8  14-3049.28 1414.74   5
   0   9   0 1035.82 579.322   7
  -9   0   0 2235.00 780.658   2
  -9   0  -1 21217.0 2316.59   2
  -9   0   1 21169.8 2337.91   2
   0   9  -1 18421.1 2243.94   7
   0   9   1 16307.4 2209.25   7
   0   9  -2 2524.86 806.344   7
  -9   0  -2 2309.32 796.382   2
   0   9   2 1922.49 666.982   7
  -9   0   2 2329.49 752.682   2
   0   9  -3 1742.08 659.146   7
  -9   0   3 1559.39 416.533   2
  -9   0   4 8396.87 1429.83   2
  -9   0  -4 7870.48 1373.90   2
   0  -9  -4 6916.56 1333.33   2
   0   9   4 7423.52 1610.76   7
   0   9  -4 8578.05 1366.79   7
  -9   0   5 3486.58 824.911   2
   0  -9  -5 2609.41 694.341   2
  -9   0  -5 2885.76 718.214   2
   0   9   5 2883.11 896.412   7
   0   9  -5 2779.30 571.141   7
   9   0   5 1991.47 616.551   7
  -9   0   6-182.103 439.567   2
  -9   0  -6-525.039 526.409   2
   0   9   6-745.529 775.271   7
   0  -9  -6-674.664 772.528   2
   9   0   6-965.592 673.765   7
  -9   0   7 2321.89 537.089   2
   9   0   7 6382.39 1346.68   7
   0   9  -7 7488.66 1149.52   7
  -9   0  -7 5560.49 1220.54   2
   0  -9  -7 7783.49 1854.07   2
   0   9   7 6979.14 1781.66   7
   0   9  -8 25069.5 1948.17   7
   9   0   8 29349.8 3047.59   7
  -9   0   8 33696.1 3238.03   2
  -9   0  -8 34155.6 3140.92   2
   0  -9  -8 26651.1 3001.37   2
   0   9   8 34345.8 3769.17   7
   9   0   9 30042.7 3156.91   7
   0   9  -9 21953.6 1878.28   7
  -9   0  -9 40189.1 3642.32   2
  -9   0   9 31121.6 3153.08   2
   0  -9  -9 25996.5 3006.32   2
   0   9   9 48920.6 4694.07   7
   0   9 -10 2719.11 653.071   7
   9   0  10-48.2896 1700.42   7
   0   9  10 10048.7 2179.22   7
  -9   0 -10 8232.11 1650.15   2
  -9   0  10 4904.29 695.440   2
   9   0  11 346.888 976.468   7
  -9   0 -12 6938.25 1881.78   2
   0  -9 -12 3977.23 1272.82   2
   0   9  12 9283.84 2402.48   7
  -9   0 -13 4342.72 1526.77   2
   0  -9 -13-67.6702 876.394   2
   0   9  13 5926.42 1971.31   7
   0   9  14 2757.40 1448.90   7
   0  -9 -14 3353.89 1552.70   2
  -9   0 -14 3033.83 1320.58   2
   0   9  15 2550.17 1447.61   7
  -9   0 -15 1466.17 1108.24   2
  -1  -9 -15-533.227 934.384   2
  -9  -1 -15 275.597 637.748   2
  -1   9  15-266.153 807.802   7
  -1   9  14 1625.16 1200.85   7
  -9  -1 -14 2564.75 1232.23   2
  -1  -9 -14 1734.83 1200.77   2
  -1   9  13 1672.45 1319.20   7
  -9  -1 -13 974.183 644.774   2
  -1  -9 -13 478.454 584.496   2
   9  -1  12-1789.25 1338.93   7
  -9  -1 -12-520.680 600.135   2
  -1  -9 -12 1885.58 1053.88   2
  -1   9  12 3580.61 1742.80   7
  -1   9  11 388.319 578.734   7
  -1  -9 -11-1119.21 1212.57   2
   9  -1  11 1978.97 1139.60   7
   9  -1  10 770.919 837.096   7
  -9   1  10 556.402 588.747   2
  -9  -1 -10 2451.67 1150.86   2
  -1  -9 -10-634.797 1082.63   2
  -9   1   9 699.101 540.491   2
   9  -1   9-1446.09 1142.81   7
  -1   9   9-854.112 1213.77   7
  -1   9   8 526.936 731.456   7
   9  -1   8 217.003 645.509   7
  -9  -1  -8 2746.40 1102.86   2
  -9   1   8 2722.29 856.482   2
  -1  -9  -7 2507.10 911.979   2
  -9   1   7 4091.88 830.108   2
  -9  -1  -7 3064.11 939.657   2
   1   9  -7 734.641 331.698   7
  -1   9   7-208.117 880.634   7
   9  -1   7 2383.42 643.584   7
  -9  -1  -6 2581.71 778.924   2
   1   9  -6 2010.87 588.370   7
   9  -1   6 1132.78 320.981   7
  -1   9   6 2349.23 679.740   7
  -1  -9  -6 2351.07 760.795   2
  -1  -9  -5-293.335 689.198   2
  -9  -1  -5 60.6506 491.624   2
   1   9  -5-159.924 412.290   7
   9  -1   5 212.166 364.132   7
  -1   9   5-25.8458 589.081   7
  -1  -9  -4-82.8148 569.272   2
  -9  -1  -4 1047.04 615.538   2
   1   9  -4 1123.21 494.822   7
  -1   9   4 1074.15 679.123   7
   1   9  -3-522.648 568.031   7
  -1  -9  -3-360.418 717.830   2
  -9   1   3 538.140 445.825   2
   1   9  -2 274.336 367.791   7
  -1   9   2 1293.50 856.038   7
  -9   1   2 1254.47 723.978   2
  -9  -1  -2 1067.87 650.356   2
  -9   1   1 814.167 423.858   2
  -9  -1  -1 551.078 415.804   2
  -1   9   1 1263.31 820.849   7
   1   9  -1 390.995 274.717   7
  -1   9   0 4811.38 1224.92   7
   1   9   0 4869.11 1152.38   7
  -9  -1   0 5206.78 1090.55   2
  -9   1   0 6181.57 1245.75   2
  -9   1  -1 1212.30 555.394   2
   1   9   1-16.0178 531.347   7
  -1   9  -1-803.441 697.561   7
  -9  -1   1-219.407 663.667   2
  -9   1  -2 1381.06 684.946   2
  -9  -1   2 1288.51 382.083   2
  -1   9  -2 1094.30 528.954   7
  -9   1  -3 329.775 288.396   2
  -1   9  -3 103.299 552.973   7
  -9  -1   3 410.652 399.904   2
  -9  -1   4 745.407 566.737   2
  -9   1  -4 948.590 549.013   2
   1  -9  -4 131.810 471.011   2
   1   9   4 48.9593 653.883   7
  -1   9  -4 423.774 454.725   7
   9   1   5 30.1609 406.128   7
   1   9   5-187.749 628.966   7
   1  -9  -5 788.563 392.539   2
  -9  -1   5 23.0180 609.272   2
  -9   1  -5 465.040 286.439   2
  -9   1  -6 2252.09 695.260   2
  -9  -1   6 2595.33 706.656   2
   1   9   6 2496.94 926.317   7
   1  -9  -6 1455.09 447.149   2
   9   1   6 1515.58 532.506   7
  -9   1  -7 172.694 566.622   2
   1  -9  -7 3636.05 1065.39   2
  -1   9  -7 1997.17 463.626   7
   9   1   7 2195.97 777.307   7
  -9  -1   7 1222.68 615.741   2
   1   9   7 3932.64 1240.71   7
  -9   1  -8 823.616 487.491   2
  -1   9  -8 324.840 341.519   7
   9   1   8 2148.18 994.662   7
   1  -9  -8 516.306 614.659   2
  -9  -1   8 405.473 838.066   2
  -1   9  -9-246.162 421.326   7
   1  -9  -9-977.101 1129.86   2
  -9   1  -9-1267.22 759.308   2
  -9   1 -10 5599.46 1624.00   2
   1  -9 -10 1237.26 578.677   2
   1   9  10 3645.87 1634.72   7
   9   1  11 160.139 1090.76   7
  -9   1 -11 959.184 706.222   2
   1  -9 -11 1212.81 793.315   2
   9   1  12 987.854 922.837   7
   1  -9 -12-839.350 965.013   2
   1   9  12 789.366 851.191   7
   1   9  13 2143.68 1276.87   7
  -9   1 -13 2002.04 1185.31   2
  -9   1 -14 1298.66 1079.85   2
   1   9  14 1984.97 1395.20   7
   9   1  14 2752.05 2038.93   7
  -9   1 -15-468.449 507.141   2
   1   9  15 985.444 1068.63   7
   1   9  16 3212.65 1734.73   7
  -2  -9 -16 3224.92 1837.27   2
  -9  -2 -15-131.538 606.161   2
  -2   9  15-2209.25 1314.00   7
  -9  -2 -14-983.482 881.228   2
  -2   9  14 1006.28 860.013   7
  -2  -9 -14 1236.03 1066.43   2
  -9  -2 -13-1580.58 982.745   2
  -2   9  13 1404.46 1089.23   7
  -2  -9 -13 1427.84 837.551   2
  -2  -9 -12 1562.71 1241.11   2
  -2   9  12 1163.14 1011.21   7
  -2  -9 -11-2029.14 1208.95   2
  -2   9  11 1241.18 955.236   7
  -9  -2 -11-929.869 789.495   2
   9  -2  11 480.813 620.674   7
  -2  -9 -10 13873.3 2441.36   2
   9  -2  10 13036.2 1973.79   7
  -9  -2 -10 17369.3 2452.40   2
  -9  -2  -9 14197.1 2098.31   2
   9  -2   9 17285.9 2360.10   7
  -2  -9  -8 2000.04 931.981   2
   9  -2   8 3377.89 877.422   7
  -9  -2  -8 2434.26 627.375   2
  -9  -2  -7 2285.50 806.708   2
   9  -2   7 1003.82 370.459   7
  -2   9   6 5197.39 1227.26   7
  -9  -2  -6 9232.95 1647.70   2
   9  -2   6 7030.13 1162.41   7
  -9   2   6 8427.69 1026.52   2
   2   9  -5 858.688 638.137   7
  -9  -2  -5 4296.05 1200.20   2
  -2   9   5 26.3760 824.863   7
  -9   2   5 3226.02 747.204   2
   2   9  -4 1701.60 757.046   7
  -9   2   4 3048.81 803.978   2
  -2  -9  -4 1296.01 576.167   2
  -9  -2  -4 3778.10 1080.21   2
  -2   9   4 1400.25 483.830   7
  -9  -2  -3 220.605 349.080   2
   2   9  -3 82.0446 237.305   7
  -2  -9  -3-351.298 650.472   2
  -9   2   2 255.967 344.046   2
  -2   9   2-231.271 605.391   7
   2   9  -2-193.284 368.621   7
  -9   2   1 2613.34 834.138   2
   2   9  -1 1406.95 469.084   7
  -9  -2  -1 1573.41 607.801   2
  -2   9   1 1678.87 737.318   7
   2   9   0 3002.53 897.003   7
  -9   2   0 3801.41 970.424   2
  -9  -2   0 2764.08 794.556   2
  -2   9   0 4012.30 1147.00   7
  -9   2  -1 2396.23 807.904   2
  -9  -2   1 2509.73 975.608   2
  -2   9  -1 2068.12 985.102   7
  -2   9  -2 270.962 414.874   7
  -9   2  -2 253.037 257.353   2
  -9  -2   2 638.685 570.759   2
   2   9   3 51.0477 442.918   7
  -9   2  -3 244.101 260.168   2
  -9  -2   3 20.4792 293.276   2
  -2   9  -3 1032.50 704.478   7
   9   2   4 1648.38 741.964   7
   2  -9  -4 2562.00 765.023   2
  -9  -2   4 1600.97 588.936   2
   2   9   4 2773.80 1037.38   7
   2  -9  -5 2112.72 658.828   2
  -9  -2   5 1459.27 623.454   2
   2   9   5 3206.92 1054.35   7
  -9   2  -5 1607.13 521.597   2
  -2   9  -5 3995.80 930.830   7
   9   2   5 2164.02 749.615   7
   2  -9  -6 7537.00 1345.36   2
   2   9   6 8165.15 1792.69   7
  -9   2  -6 5383.60 1121.50   2
  -2   9  -6 7270.21 1023.23   7
  -9  -2   6 7893.93 1606.47   2
  -9   2  -7-115.333 726.682   2
   2   9   7 2949.19 981.857   7
   2  -9  -7 923.863 584.210   2
  -2   9  -7 905.372 248.198   7
  -9  -2   7 1938.17 785.609   2
   2   9   8 3838.66 1243.28   7
  -9   2  -8 3914.92 1190.26   2
   2  -9  -8 3431.58 999.457   2
   2  -9  -9 13920.8 2147.98   2
  -9   2  -9 22905.2 2852.35   2
   2   9   9 18763.3 3069.69   7
   9   2   9 9823.63 1836.85   7
   2  -9 -10 12262.0 1897.40   2
   9   2  10 13278.8 2408.18   7
  -9   2 -10 19141.1 2771.52   2
   2   9  10 20651.9 3409.77   7
   2  -9 -11 292.041 579.226   2
   9   2  11-457.594 1009.92   7
  -9   2 -11 1037.01 712.775   2
   2   9  12-2189.75 1176.13   7
   9   2  12 2858.29 1904.08   7
  -9   2 -12 977.155 918.435   2
   2  -9 -12 860.886 653.071   2
  -9  -2  12 2242.02 1279.84   5
   2   9  13-1955.51 1186.10   7
  -9   2 -13 1202.94 1001.27   2
   9   2  13-606.729 1410.12   7
   2   9  14 197.443 856.953   7
  -9   2 -14 337.353 662.503   2
   2   9  15-800.476 906.119   7
   9   2  15-525.447 1488.79   7
  -9   2 -15-1696.69 1135.27   2
   2   9  16 2437.78 1752.23   7
  -3   9  15-1672.70 1287.38   7
  -3  -9 -15-235.216 787.198   2
  -9  -3 -15-978.262 954.829   2
  -3   9  14-1489.08 1072.26   7
  -3  -9 -13 162.495 688.407   2
  -3   9  13-1164.48 1080.69   7
  -9  -3 -12 836.402 458.052   2
  -3   9  12 1108.49 739.983   7
  -3   9  11 513.940 791.527   7
  -3  -9 -11-111.329 549.246   2
  -9  -3 -11-989.765 744.537   2
  -3  -9 -10 1662.76 831.145   2
   9  -3   9-22.6575 498.577   7
  -3  -9  -9 295.720 452.051   2
   9  -3   8 2633.89 737.449   7
  -3  -9  -8 2438.44 850.780   2
  -3   9   7 1261.19 906.372   7
  -3  -9  -7 321.742 456.136   2
  -9  -3  -7 28.4599 578.796   2
  -3   9   6 2058.34 901.062   7
  -9  -3  -6 2784.62 1014.29   2
  -3  -9  -6 1166.25 644.235   2
   3   9  -5-1273.76 951.344   7
  -3   9   5 166.278 519.843   7
  -9  -3  -5 2267.30 847.001   2
  -3  -9  -5 406.671 422.896   2
  -9   3   5 842.549 244.385   2
   3   9  -4-171.834 317.315   7
  -3  -9  -4-541.649 710.993   2
  -9   3   4 580.017 325.672   2
  -9  -3  -4 308.161 410.745   2
   3   9  -3 8.45997 292.904   7
  -9  -3  -3 125.352 488.540   2
  -9   3   3 150.754 254.200   2
  -3   9   2 446.459 608.109   7
   3   9  -2-122.593 348.055   7
  -9  -3  -2 472.077 300.621   2
  -9   3   2 1314.71 584.654   2
   3   9  -1-453.892 602.654   7
  -3   9   1-664.599 813.739   7
  -9   3   1 541.885 348.703   2
  -3   9   0 476.920 587.624   7
  -9  -3   0 823.613 377.638   2
  -9   3   0 872.854 347.741   2
  -3   9  -1 423.034 553.844   7
  -9   3  -1-386.524 554.817   2
  -9  -3   1 145.301 459.994   2
   3   9   2 1060.99 756.280   7
  -3   9  -2 1014.47 565.866   7
  -9   3  -2 178.609 458.442   2
  -9  -3   2 862.078 594.176   2
  -9  -3   3 48.1355 483.962   2
  -9   3  -3-635.326 823.282   2
   3   9   3-229.435 598.522   7
   3   9   4-139.197 513.327   7
   3  -9  -4 131.287 344.562   2
  -3   9  -4-136.640 435.978   7
   3   9   5 991.077 535.413   7
  -9   3  -5 474.420 302.480   2
  -9  -3   5-41.2097 932.961   2
   3  -9  -5 1201.80 427.152   2
  -3   9  -5 985.014 229.127   7
  -9  -3   6 121.893 799.476   2
   9   3   6 819.341 531.878   7
  -9   3  -6 2041.98 735.758   2
   3   9   6 2613.64 1097.78   7
   3  -9  -6 1724.21 651.702   2
  -9   3  -7 1500.17 773.144   2
  -3   9  -7 412.256 487.729   2
   9   3   7 606.921 597.279   7
  -3   9  -8 4840.67 1623.40   2
  -9   3  -8 5362.15 1557.13   2
   9   3   8 2458.74 973.730   7
   3   9   9-2124.26 1326.28   7
   9   3   9-327.368 639.055   7
   9   3  10 679.571 806.802   7
   3   9  11-1691.82 1250.67   7
   9   3  11 306.427 662.824   7
  -3   9 -11-1819.91 1174.33   2
  -9   3 -11 503.453 755.037   2
   3   9  12 1048.59 690.966   7
  -9   3 -12 1736.13 826.410   2
  -3   9 -12 2850.39 1475.94   2
  -3   9 -13 144.482 632.358   2
  -9   3 -13-582.901 625.738   2
   9   3  13-1238.59 1448.85   7
  -3   9 -14-782.274 987.956   2
   9   3  14-2583.83 1884.67   7
  -9   3 -14-862.366 880.617   2
   3   9  15-1577.63 1151.18   7
  -9  -3  15-958.585 1529.74   5
  -4  -9 -15-626.078 1119.06   2
  -4   9  14-935.259 1024.93   7
  -4  -9 -14-75.8383 515.877   2
  -4   9  12-2045.20 1089.78   7
  -9  -4 -12 1164.69 583.253   2
  -9  -4 -11-537.945 484.011   2
  -4   9  11-1272.50 1007.59   7
  -4  -9 -10 409.914 450.306   2
  -4  -9  -9 3775.44 1288.76   2
  -4   9   9 3338.58 1302.89   7
  -4   9   8 7100.39 1904.85   7
  -4  -9  -8 5471.19 1512.40   2
  -9  -4  -8 6808.08 1557.84   2
  -9  -4  -7 1130.47 816.163   2
  -4   9   7-562.133 571.203   7
   9  -4   7 289.986 356.471   7
  -4  -9  -7 787.342 703.169   2
  -4  -9  -6 2864.57 1047.88   2
  -9  -4  -6 3763.22 1150.32   2
  -4   9   6 1585.03 723.668   7
   9  -4   6 2822.47 774.667   7
  -9  -4  -5 474.989 484.941   2
  -4  -9  -5-546.671 578.167   2
  -4   9   5 267.102 648.438   7
  -9   4   4 168.029 229.451   2
  -4   9   4-2.65108 625.796   7
  -9  -4  -4 12.4997 471.741   2
  -4  -9  -4 179.407 425.211   2
  -9   4   3 342.655 327.551   2
  -4  -9  -3-1009.84 794.584   2
  -9  -4  -3-315.020 548.081   2
  -9  -4  -2 588.326 545.477   2
  -4  -9  -2 950.341 611.160   2
  -4   9   2 297.505 413.243   7
  -9   4   1 725.788 383.513   2
  -4   9   1 318.875 427.911   7
  -4  -9  -1 470.373 392.326   2
  -9  -4  -1 121.427 475.992   2
   4   9   0 4506.72 1098.09   7
  -4   9   0 5986.27 1081.51   7
  -9  -4   0 7416.12 1531.91   2
  -9   4   0 7024.56 1230.13   2
  -4   9  -1 212.818 513.775   7
  -9   4  -1 642.245 363.201   2
   4   9   1-671.107 777.867   7
  -4   9  -2 1365.08 533.281   7
  -9   4  -2 1151.90 402.635   2
   4   9   2 1726.50 513.586   7
   4   9   3 100.883 354.826   7
   9   4   3-172.991 402.958   7
  -9   4  -4 554.401 699.219   2
   9   4   4 152.475 490.362   7
  -4   9  -4 26.6866 219.859   7
   4   9   4-199.161 538.725   7
   4   9   5 287.666 383.241   7
  -4   9  -5-315.308 608.444   2
   9   4   5-768.131 497.057   7
  -9   4  -5 490.698 631.825   2
   9   4   6 1830.77 752.296   7
   4   9   6 2871.20 1035.66   7
  -9   4  -6 3499.93 1075.94   2
   4  -9  -6 4068.91 1155.40   2
  -4   9  -6 2172.83 837.523   2
   4   9   7 1027.92 787.328   7
  -9   4  -7 19.0049 406.338   2
  -4   9  -7 123.037 469.599   2
   4  -9  -7 355.471 407.915   2
   9   4   7 1462.70 786.156   7
  -4   9  -8 7692.78 1930.16   2
   4   9   8 2879.18 1023.26   7
  -9   4  -8 7800.61 1816.04   2
   4  -9  -8 2209.35 525.869   2
   9   4   8 5923.06 1448.57   7
  -4   9  -9 3564.45 1279.34   2
   9   4   9 3158.54 1106.06   7
  -9   4  -9 4717.01 1438.35   2
   9   4  10-780.067 828.227   7
  -9   4 -11-1568.85 887.982   2
   4   9  11-423.188 945.899   7
   9   4  11 1168.14 1272.76   7
  -4   9 -11-1328.18 1124.68   2
   4   9  12-63.8102 960.153   7
  -4   9 -12 1698.97 1068.41   2
  -9   4 -12-760.406 868.778   2
   9   4  13-849.252 1119.70   7
  -9   4 -13-1208.86 1044.54   2
  -4   9 -13-946.646 1013.90   2
  -9   4 -14-1916.76 1030.77   2
  -4   9 -14-327.826 755.599   2
   9   4  15-1056.37 1725.23   7
  -4   9 -15-1066.18 1151.36   2
  -5  -9 -15-548.812 984.407   2
  -5  -9 -14 51.7903 573.462   2
  -5   9  13-130.081 641.144   7
  -5  -9 -13 499.160 820.849   2
  -5   9  12-217.626 848.683   7
  -9  -5 -12 2575.67 1124.14   2
  -9  -5 -11 288.369 519.648   2
  -5  -9 -11 549.958 760.058   2
  -9  -5 -10 1325.19 932.881   2
  -5  -9 -10 2669.67 1196.18   2
  -5   9  10 1699.80 958.936   7
  -9  -5  -9-1385.25 877.417   2
  -5  -9  -9-82.7125 485.190   2
  -9  -5  -8 1508.31 891.632   2
  -5   9   8-368.025 676.228   7
  -5  -9  -8 348.775 373.450   2
  -5  -9  -7 103.613 594.727   2
  -9  -5  -7 1607.12 826.125   2
  -5   9   7-988.916 897.171   7
   9  -5   6 574.175 262.568   7
  -5   9   6-504.531 863.066   7
  -5  -9  -6 1560.79 805.454   2
  -9  -5  -6 1562.89 743.232   2
  -5   9   5-482.615 775.585   7
  -5  -9  -5-945.191 770.955   2
  -9  -5  -5-715.562 670.148   2
  -5   9   4-321.431 387.474   7
  -9  -5  -4-532.612 600.193   2
  -5  -9  -4-318.910 547.697   2
  -5   9   3-79.8483 595.438   7
  -9   5   3 149.629 408.584   2
   5   9  -3-822.932 647.192   7
  -9  -5  -3-737.083 871.117   2
  -5  -9  -3-54.9561 499.863   2
  -9  -5  -2 3853.82 1017.85   2
   5   9  -2 2106.76 994.248   7
  -5  -9  -2 5652.40 1581.19   2
   5   9  -1-372.654 625.413   7
  -9   5   1-936.702 735.599   2
  -5  -9  -1-339.545 753.196   2
  -9  -5  -1-273.663 506.274   2
  -5   9   1-935.235 746.749   7
  -5   9   0-7.19417 561.640   7
  -9  -5   0 229.761 683.419   2
  -9   5   0-72.5512 560.742   2
   5   9   0 451.585 466.428   7
  -9  -5   1-243.125 625.280   2
  -5   9  -1-388.070 534.029   7
   5   9   1-1036.87 700.435   7
  -9   5  -1-996.261 710.895   2
  -9  -5   2 4117.75 1150.81   2
   5   9   2 1268.95 665.507   7
  -9   5  -2 5184.08 1189.34   2
  -5   9  -2 4081.88 750.963   7
   5   9   3 338.743 638.297   7
   9   5   3 698.838 712.506   7
  -9  -5   3-604.372 936.446   2
  -9  -5   4-532.944 763.888   2
  -9   5  -4-154.078 475.062   2
  -5   9  -4-525.567 562.921   2
   5   9   4-234.733 525.036   7
   9   5   4 217.696 623.316   7
   9   5   5-784.387 619.139   7
  -5   9  -5-935.767 970.428   2
  -9   5  -5-758.852 601.282   2
  -9  -5   5-1795.31 1487.81   2
   5   9   5-794.381 758.293   7
   5  -9  -5-21.4160 405.122   2
   5  -9  -6 1152.52 455.139   2
   5   9   6 628.500 386.411   7
  -5   9  -6 341.966 683.018   2
   9   5   6 913.926 485.644   7
  -9   5  -6-207.656 767.712   2
   5   9   7 284.950 465.097   7
  -5   9  -7-631.122 915.828   2
   9   5   7 578.712 477.055   7
  -9   5  -7-607.760 776.529   2
   5   9   8 1237.18 809.987   7
  -9   5  -8-616.222 785.828   2
  -5   9  -8 1431.31 825.715   2
   9   5   8 835.114 650.788   7
  -9   5  -9-711.331 802.205   2
   5   9   9-862.062 910.859   7
   9   5   9-803.369 705.651   7
  -9   5 -10 1130.95 821.803   2
  -5   9 -10 2115.23 1110.64   2
   9   5  10 2819.74 1248.91   7
  -5   9 -11-1940.48 1345.65   2
  -9   5 -11-1658.69 1209.17   2
   5   9  11-148.638 679.369   7
   9   5  11 640.562 1081.62   7
  -5   9 -12 1865.07 1116.83   2
   5   9  12 1318.38 1074.78   7
  -9   5 -12-219.301 727.623   2
  -5   9 -13-1087.46 1119.95   2
  -9   5 -13-797.719 616.787   2
  -5   9 -14-293.206 684.609   2
   9   5  14-2442.51 1590.10   7
   9   5  15-1354.54 1698.46   7
  -5  -9  15 39.5154 580.760   5
  -6  -9 -14-100.386 538.914   2
  -9  -6 -14-933.120 869.251   2
  -9  -6 -13-100.119 415.178   2
  -6  -9 -13 1630.55 1127.48   2
  -9  -6 -12 5034.69 1637.38   2
  -6  -9 -12 6280.24 1815.32   2
  -6  -9 -11 3300.31 1567.98   2
  -6   9  11 2661.25 1389.14   7
  -9  -6 -11 2087.82 1110.17   2
  -6   9  10 1131.52 1109.14   7
  -9  -6 -10 3177.85 1239.41   2
  -6  -9  -9 1855.02 1006.73   2
  -9  -6  -8 2237.03 1021.15   2
  -6   9   8-834.924 997.654   7
  -6  -9  -8 1331.27 705.301   2
  -6   9   7-920.505 791.090   7
  -6  -9  -7 314.583 475.509   2
  -9  -6  -7 1038.58 752.661   2
  -6  -9  -6-626.542 852.372   2
  -6   9   6-1132.10 832.719   7
  -9  -6  -6-21.6994 359.049   2
  -6  -9  -5 798.777 461.944   2
  -6   9   5 1099.66 680.926   7
  -9  -6  -5 489.619 334.372   2
  -6   9   4-331.501 489.788   7
  -6  -9  -4 185.860 502.844   2
  -9  -6  -4 978.877 385.546   2
  -9  -6  -3 254.640 648.924   2
  -6  -9  -3 1522.10 843.888   2
  -6   9   3 100.411 402.277   7
  -9  -6  -2 4620.45 1339.78   2
   6   9  -2 2611.78 1190.87   7
  -6   9   1 1644.50 786.711   7
  -9   6   1 2679.83 919.446   2
  -6  -9  -1 4180.16 1577.30   2
   6   9  -1 1438.40 797.216   7
  -9  -6  -1 1573.16 735.493   2
  -9  -6   0 247.335 602.786   2
  -9   6   0-69.5486 749.336   2
  -6  -9   0 433.876 655.049   2
   6   9   0-390.455 630.803   7
  -9   6  -1 1568.16 747.406   2
   6   9   1 393.818 521.833   7
  -9  -6   1 1390.47 628.155   2
   6   9   2 2609.15 867.105   7
  -9  -6   2 3860.35 1144.78   2
  -9   6  -2 4148.76 1201.72   2
  -9  -6   3 1372.80 608.352   2
  -6   9  -3 1438.08 841.462   2
   6   9   3-372.096 843.861   7
   9   6   3 2112.46 1058.15   7
   9   6   4 241.921 374.304   7
   6   9   4 1118.10 697.645   7
  -9  -6   4 14.1368 826.701   2
  -6   9  -4 2039.32 1022.36   2
  -9   6  -4 397.571 489.143   2
   6   9   5 1468.63 723.221   7
   6  -9  -5 1182.28 526.389   2
   9   6   5 101.335 454.742   7
  -9   6  -5 1227.82 596.622   2
  -6   9  -5 583.600 448.232   2
   9   6   6-827.969 665.505   7
  -9   6  -6-1492.67 977.759   2
  -6   9  -6-1231.08 1001.16   2
   6   9   6-636.653 697.692   7
   9   6   7 721.688 907.939   7
  -9   6  -7-919.604 983.409   2
  -6   9  -7 513.272 477.269   2
   6   9   7 280.219 424.348   7
   9   6   8 858.319 531.036   7
   6   9   8 1135.44 662.369   7
  -6   9  -8 2115.12 1022.32   2
  -9   6  -8-809.228 956.976   2
   9   6   9 1349.34 943.766   7
  -6   9 -10-143.131 766.560   2
   9   6  10 1623.50 926.841   7
  -9   6 -10-189.757 533.372   2
   6   9  11 3975.51 1973.38   7
  -6   9 -11 2047.66 1251.30   2
  -9   6 -11 1521.00 1031.59   2
  -6   9 -12 2471.73 1205.14   2
  -9   6 -12 3230.87 1387.64   2
   6   9  12 5323.50 2079.52   7
  -9   6 -13 619.650 821.334   2
  -6   9 -13-202.084 658.558   2
  -6  -9  13 810.120 699.845   5
   9   6  13 1632.81 1632.57   7
   6   9  13-908.184 1048.68   7
  -9   6 -14 803.273 593.251   2
  -6   9 -14-640.367 870.858   2
   6   9  14-2063.34 1594.73   7
   9   6  14-1945.65 1577.15   7
  -6  -9  14-832.601 789.254   5
  -7  -9 -14 360.684 648.476   2
  -9  -7 -14-679.510 783.135   2
  -9  -7 -13 16.5155 505.086   2
  -7  -9 -13 1598.28 1143.08   2
  -7  -9 -12 6754.34 1880.89   2
  -9  -7 -12 5724.12 1755.18   2
  -7  -9 -11 1899.46 1102.10   2
  -9  -7 -11 1921.92 1071.78   2
  -7  -9 -10 4262.31 1316.45   2
  -9  -7 -10 5234.31 1600.84   2
  -9  -7  -9 124.746 582.156   2
  -7  -9  -8 1295.98 754.438   2
  -9  -7  -7-255.195 507.454   2
  -7  -9  -7 34.5959 397.452   2
  -9  -7  -6-225.590 625.756   2
  -7  -9  -6-830.809 730.351   2
  -9  -7  -5-527.299 700.544   2
  -7  -9  -4-291.608 876.681   2
  -9  -7  -4-1237.82 1195.44   2
  -7  -9  -3-361.088 426.926   2
   7   9  -2 1325.24 766.332   7
  -9  -7  -2 3886.79 1168.82   2
   7   9  -1 156.654 495.347   7
  -9   7   1-750.942 721.260   2
  -9  -7  -1 1461.55 884.438   2
  -9  -7   0 3785.82 1048.62   2
   7   9   0 4307.73 1279.65   7
  -7  -9   0 5317.89 1777.93   2
  -9   7   0 4889.06 1434.87   2
  -9   7  -1 2259.37 1192.56   2
  -7  -9   1 379.592 653.876   2
   7   9   1 1942.69 878.357   7
  -9  -7   1-1050.17 940.587   2
  -9  -7   2 4286.95 1395.32   2
   7   9   2 1423.18 595.798   7
   9   7   2 6262.05 1776.87   7
  -7   9  -3 1.81057 458.315   2
  -9   7  -3 199.873 400.497   2
   9   7   3 270.712 519.741   7
   9   7   4-1524.63 990.556   7
  -9  -7   4-2370.24 1971.35   2
  -9   7  -4 914.817 671.201   2
  -7   9  -4 152.156 565.187   2
   7   9   4 586.044 701.149   7
  -9   7  -5-597.555 688.577   2
  -7   9  -5-257.856 686.221   2
   7   9   5 182.394 466.262   7
  -9   7  -6-461.184 657.982   2
  -7   9  -6-89.2931 530.052   2
   7   9   6-515.503 637.809   7
   9   7   6 668.662 500.115   7
  -9   7  -7-1604.86 941.279   2
  -7   9  -7-245.215 405.279   2
   7   9   7-1073.28 862.112   7
   9   7   7 432.137 568.171   7
  -9   7  -8 1681.80 1038.59   2
  -7   9  -8 1292.64 940.019   2
   9   7   8 1233.14 864.322   7
  -9   7  -9 1130.76 922.346   2
   7   9   9-841.803 824.307   7
  -7   9  -9 185.335 687.505   2
  -7   9 -10 3180.94 1379.94   2
  -9   7 -10 5249.49 1863.61   2
   7   9  10 5201.79 1752.14   7
   9   7  11 711.504 994.026   7
   7   9  11 3079.08 1578.61   7
  -7  -9  11 184.289 715.089   5
  -7   9 -11-88.8654 514.175   2
  -9   7 -11 960.800 909.339   2
  -9   7 -12 2004.33 1338.38   2
  -7   9 -12 841.459 907.655   2
  -9   7 -13 619.096 830.914   2
  -7   9 -13-83.3102 651.219   2
  -7  -9  13-1443.65 898.235   5
   9   7  13 1712.76 1450.44   7
   7   9  13 788.016 1060.52   7
  -7  -9  14-663.526 748.746   5
   9   7  14-145.651 806.432   7
  -8  -9 -13 1413.76 1093.41   2
  -9  -8 -13 1031.10 955.924   2
  -8  -9 -12 5790.38 1783.80   2
  -9  -8 -12 3708.79 1435.73   2
  -8  -9 -11 1244.91 1084.61   2
  -9  -8 -11 2807.93 1250.79   2
  -9  -8 -10 7482.65 1875.27   2
  -8  -9 -10 12045.6 2375.45   2
  -8  -9  -9-767.253 759.928   2
  -9  -8  -9-847.573 848.374   2
  -9  -8  -8 412.865 562.153   2
  -8  -9  -6 2511.34 1133.09   2
  -9  -8  -6 1417.18 840.165   2
  -9  -8  -5-1299.43 1336.46   2
  -8  -9  -4 939.336 1111.77   2
  -9  -8  -4 1420.96 689.587   2
  -9  -8  -3-737.131 1207.76   2
  -8  -9  -3 1208.12 618.128   2
  -8  -9  -2 10249.4 2395.15   2
  -9  -8  -2 6896.14 1667.63   2
   8   9  -1 4104.71 2351.09   7
  -9  -8  -1 1446.46 858.927   2
  -8  -9  -1 6847.80 2555.10   2
   9   8   0 50775.1 5246.36   7
   8   9   0 31682.7 3973.69   7
  -9  -8   0 39409.3 4753.68   2
  -8  -9   0 52978.6 5921.64   2
  -9   8   0 39806.6 4248.53   2
  -9  -8   1 2926.38 1664.01   2
  -9   8  -1-60.8711 566.740   2
  -8  -9   1 1966.06 1592.38   2
   8   9   1 742.266 506.633   7
   8   9   2 4175.31 1316.51   7
   9   8   2 10053.0 2056.83   7
  -9   8  -2 5137.66 1217.27   2
  -8   9  -2 6176.41 1634.69   2
  -8  -9   2-745.632 2902.95   2
  -9  -8   2 3292.41 1169.59   2
  -9  -8   3-1111.41 1648.89   2
  -8   9  -3 2116.54 1087.52   2
  -9   8  -3 2014.52 1233.64   2
   9   8   3 71.1177 615.795   7
  -9   8  -4 6537.91 1764.48   2
  -8   9  -4 6422.99 1770.17   2
  -9  -8   4-404.350 2837.88   2
   8   9   4 1651.26 820.116   7
   9   8   4-276.056 858.533   7
  -8   9  -5-42.2753 556.928   2
  -9   8  -5 719.304 795.945   2
   8   9   5 317.940 490.228   7
  -8   9  -6 1570.99 878.534   2
  -9   8  -6 2713.95 1221.06   2
   9   8   6 2965.64 1212.75   7
   8   9   6 2487.16 1052.74   7
   9   8   7 19.9404 408.684   7
  -8   9  -7 680.753 749.461   2
   9   8   9-1858.34 1158.68   7
  -9   8  -9 738.245 827.596   2
  -8   9  -9-184.812 616.905   2
   9   8  10 10643.9 2326.41   7
   8   9  10 7040.35 2006.66   7
  -9   8 -10 8741.81 2185.43   2
  -8   9 -10 7475.41 2054.47   2
   8   9  11 4688.60 1625.51   7
   9   8  11 1963.62 1256.66   7
  -8   9 -11 328.100 797.012   2
  -9   8 -11 2637.77 1337.06   2
   8   9  12 6681.31 2135.03   7
   9   8  12 8645.81 2373.68   7
  -8   9 -12-262.010 616.201   2
  -9   8 -12 45.0504 624.591   2
  -9   8 -13 225.659 526.335   2
  -8   9 -13-79.0959 606.287   2
   9   8  13 2816.41 1634.04   7
   8   9  13 1386.44 1203.27   7
  -9  -9 -13 2169.26 1261.98   2
  -9  -9 -12 8063.21 2081.58   2
  -9  -9 -11 1538.72 1123.89   2
  -9  -9 -10 2383.00 1201.53   2
  -9  -9  -9 1510.52 1114.75   2
  -9  -9  -8 457.615 704.716   2
  -9  -9  -7-246.925 620.592   2
  -9  -9  -4-1215.37 1455.65   2
  -9  -9  -2 23080.3 3502.70   2
  -9  -9  -1 4461.87 1868.25   2
   9   9  -1 8576.58 3109.55   7
   9   9   0 44611.1 5025.58   7
  -9  -9   0 47121.5 5323.08   2
  -9  -9   1-3375.74 1948.91   2
   9   9   1 6132.50 2132.64   7
   9   9   2 16424.6 2604.22   7
  -9  -9   2 24938.2 3973.32   2
  -9   9  -2 19450.1 3142.68   2
  -9   9  -3 264.049 668.397   2
  -9   9  -4 1855.10 838.117   2
  -9   9  -5-986.300 895.538   2
  -9   9  -6 644.501 848.206   2
   9   9   7-311.410 491.753   7
  -9   9  -8 597.268 844.721   2
   9   9   8-654.838 684.305   7
  -9   9  -9 861.652 1267.53   2
   9   9   9 802.017 1104.14   7
  -9   9 -10 1304.66 1064.98   2
   9   9  10 2217.96 1191.36   7
  -9  -9  10 3333.94 1751.03   5
  -9   9 -11-989.271 865.911   2
   9   9  11 2273.34 1311.93   7
  -9   9 -12 1981.81 1087.31   2
   9   9  12 11155.8 2701.89   7
   9   9  13 1873.85 1649.22   7
   0  10   0 26768.3 2712.37   7
 -10   0   0 26139.5 2671.22   2
 -10   0   1 13217.0 1911.99   2
 -10   0  -1 13077.9 1932.22   2
   0  10  -1 17004.4 2133.87   7
 -10   0   2 5622.25 1301.77   2
   0  10  -2 7410.51 1388.91   7
   0  10   2 5414.08 1187.07   7
 -10   0   3 95.8959 469.373   2
   0  10  -3-75.3434 314.908   7
 -10   0  -3-671.624 672.112   2
   0  10   3-307.119 793.626   7
 -10   0  -4 6982.61 1226.15   2
   0  10  -4 12684.9 1820.22   7
   0 -10  -4 8185.38 1660.16   2
 -10   0   4 11015.2 1925.63   2
   0  10   4 7166.89 1547.50   7
 -10   0   5 1622.20 711.419   2
 -10   0  -5 962.583 396.658   2
  10   0   5 552.866 313.019   7
   0  10   5 23.9009 652.842   7
   0 -10  -5 419.476 681.744   2
 -10   0  -6 35151.5 3232.24   2
   0 -10  -6 37354.8 3871.76   2
 -10   0   6 35685.6 3489.11   2
   0  10  -6 42892.1 3095.77   7
  10   0   6 37453.7 3320.88   7
   0  10   6 39319.4 4231.14   7
   0  10   7 7328.09 1921.91   7
   0 -10  -7 7098.86 1469.24   2
 -10   0  -7 7040.98 1467.35   2
 -10   0   7 3549.62 676.439   2
  10   0   7 8650.17 1720.77   7
   0  10  -7 6007.22 997.565   7
 -10   0  -8 46828.5 3861.44   2
   0  10  -8 35175.0 2486.50   7
  10   0   8 39059.7 3707.71   7
 -10   0   8 32285.5 3010.27   2
   0  10   8 47926.4 4707.36   7
  10   0   9 6913.77 1361.05   7
   0  10   9 12377.9 2436.12   7
   0  10  -9 7720.88 1060.24   7
 -10   0   9 8385.01 1653.45   2
 -10   0  -9 9065.68 1764.26   2
 -10   0  10 40.5742 597.312   2
   0  10 -10 160.827 303.490   7
   0 -10 -11 3245.09 1346.90   2
 -10   0 -11 2702.39 1165.68   2
   0  10  11 3672.05 1582.24   7
 -10   0 -12 7426.35 1847.07   2
   0 -10 -12 2395.89 1107.67   2
   0  10  12 9060.27 2392.09   7
 -10   0 -13 895.119 780.366   2
   0 -10 -13 186.169 669.988   2
   0  10  13 1150.72 1027.08   7
 -10   0 -14 2771.89 1344.05   2
   0  10  14 3830.94 1760.54   7
 -10   0 -15 703.597 870.408   2
   0  10  15 926.469 1028.75   7
  -1  10  15 1459.64 1213.91   7
 -10  -1 -15 1512.59 1068.28   2
 -10  -1 -14 3845.82 1471.97   2
  -1 -10 -14 2130.38 1151.81   2
  -1  10  14 4167.04 1727.18   7
 -10  -1 -13-31.8439 574.937   2
  -1 -10 -13 2750.20 1553.08   2
  -1  10  13 2803.34 1570.90   7
 -10  -1 -12 1598.08 1004.46   2
  -1 -10 -12 2803.09 1422.98   2
  -1  10  12 4635.21 1782.13   7
  -1 -10 -11 1772.12 1257.16   2
  10  -1  11 843.782 1127.68   7
  -1  10  11 2358.72 1488.28   7
 -10  -1 -11 1121.72 866.390   2
   1  10 -11 195.293 426.571   7
 -10  -1 -10-1100.72 786.602   2
  10  -1  10-2689.31 1703.98   7
   1  10 -10 36.2961 401.052   7
  -1 -10 -10-1724.15 1243.42   2
 -10   1   9 252.670 511.264   2
  -1  10   9 1657.17 1282.44   7
   1  10  -9 477.721 412.946   7
  10  -1   9-256.186 979.248   7
 -10  -1  -9 2406.84 1106.80   2
  -1 -10  -9-435.071 819.555   2
  -1 -10  -8 4689.91 1298.89   2
 -10   1   8 7257.20 1251.21   2
 -10  -1  -8 6492.69 1560.40   2
   1  10  -8 8387.06 1383.09   7
  10  -1   8 3468.04 898.192   7
 -10  -1  -7 5664.11 1294.59   2
   1  10  -7 6186.76 1149.07   7
  -1  10   7 9226.10 2161.37   7
 -10  -1  -6 1336.41 841.718   2
   1  10  -6 2917.36 799.131   7
  10  -1   6 2922.97 1123.08   7
  -1  10   6 4104.28 1463.29   7
 -10  -1  -5 1605.97 745.110   2
   1  10  -5 3226.18 862.665   7
 -10   1   5 2501.00 832.874   2
   1  10  -4 5603.18 1166.87   7
 -10   1   4 2592.05 764.301   2
 -10  -1  -4 2576.63 826.166   2
  -1  10   4 4254.19 1177.52   7
 -10   1   3 340.757 518.570   2
 -10  -1  -3-193.852 476.985   2
   1  10  -2 16979.1 2264.11   7
 -10   1   2 15938.2 2137.63   2
 -10  -1  -2 13284.6 1989.86   2
 -10   1   1 864.928 605.388   2
   1  10  -1 4197.60 1196.45   7
 -10  -1   0 15580.6 2176.36   2
 -10   1   0 19744.2 2329.28   2
 -10   1  -1 4691.09 993.737   2
 -10  -1   1 1903.91 708.539   2
  -1  10  -1 4072.87 952.628   7
  -1  10  -2 18550.7 2372.35   7
   1  10   2 11370.3 1860.42   7
 -10  -1   2 14902.0 2251.76   2
 -10  -1   3 904.634 441.117   2
  -1  10  -3 1371.46 392.057   7
 -10   1  -3 1795.07 732.565   2
 -10  -1   4 2080.88 444.186   2
 -10   1  -4 4279.59 1039.94   2
   1 -10  -4 1986.10 821.308   2
  -1  10  -4 3525.45 837.211   7
   1  10   4 847.349 771.633   7
 -10  -1   5 2695.41 944.142   2
  -1  10  -5 2450.91 566.449   7
   1  10   5 1311.36 449.090   7
   1  10   6 711.215 780.045   7
   1 -10  -6 3849.15 1499.59   2
 -10   1  -6 3585.35 1319.98   2
  -1  10  -6-345.501 739.439   7
 -10  -1   6 998.808 711.087   2
   1 -10  -7 6489.38 1267.36   2
   1  10   7 7185.56 1718.94   7
 -10  -1   7 8359.40 1805.21   2
 -10   1  -7 9699.88 1892.62   2
  -1  10  -8 3326.45 586.534   7
   1  10   8 5357.38 1707.38   7
 -10  -1   8 11624.9 2388.76   2
 -10   1  -8 11971.9 2144.52   2
   1 -10  -8 5239.44 1427.03   2
  -1  10  -9 32.0142 275.195   7
 -10   1  -9 979.996 920.837   2
 -10  -1   9-884.651 1240.16   2
   1 -10  -9 429.528 739.166   2
   1  10   9 1522.97 1242.77   7
  10   1  10-2575.48 1530.69   7
 -10  -1  10-1562.08 1538.28   2
 -10  -1  11 514.040 986.676   2
   1 -10 -11 1698.64 1066.28   2
   1  10  11 1947.42 1458.63   7
 -10   1 -11 2596.38 1148.79   2
   1  10  12 2474.80 1610.16   7
 -10   1 -12 5008.90 1651.12   2
  10   1  12 3271.08 2166.58   7
 -10   1 -13 2221.13 1286.30   2
  10   1  13 3428.29 2113.92   7
   1  10  13 788.302 556.339   7
 -10   1 -14 3117.46 1341.01   2
   1  10  14 4095.10 1816.13   7
   1  10  15 1526.96 1197.19   7
  -2 -10 -14-578.130 974.193   2
  -2  10  14 35.6519 530.267   7
 -10  -2 -14-213.842 663.099   2
  -2  10  13 3589.16 1568.73   7
  -2 -10 -13 2059.05 1301.25   2
 -10  -2 -13 595.818 454.888   2
  -2 -10 -12 5069.99 1804.65   2
  -2  10  12 3655.47 1603.02   7
 -10  -2 -12 2686.88 1050.04   2
  -2  10  11 5802.68 1948.99   7
 -10  -2 -11 3331.28 1235.88   2
  -2 -10 -11 6245.71 2021.50   2
 -10  -2 -10 313.746 433.136   2
  -2  10  10 75.3661 498.081   7
  -2 -10 -10-951.854 1057.77   2
  10  -2  10 1428.03 1059.44   7
  10  -2   9 16698.5 2679.96   7
  -2 -10  -9 9141.40 2010.05   2
 -10  -2  -8 12070.2 1863.14   2
   2  10  -8 11472.3 1843.11   7
  10  -2   8 17170.5 2344.96   7
  -2 -10  -8 12376.5 2173.81   2
 -10  -2  -7 8735.28 1464.17   2
  -2  10   7 19463.1 3006.39   7
  -2 -10  -7 16321.1 2714.64   2
  10  -2   7 23801.2 2648.76   7
   2  10  -7 15586.5 2116.02   7
  -2  10   6 6722.13 1712.66   7
 -10   2   6 2864.61 680.844   2
 -10  -2  -6 1469.00 644.521   2
  10  -2   6 2892.62 872.044   7
  -2 -10  -6 6360.12 1749.78   2
   2  10  -6 5776.26 1179.41   7
 -10   2   5 7422.12 1293.72   2
 -10  -2  -5 5819.98 1282.51   2
  -2  10   5 10333.6 1960.94   7
   2  10  -5 11330.4 1744.66   7
  -2 -10  -5 11128.6 2160.59   2
  -2 -10  -4 972.547 679.969   2
 -10  -2  -4-290.170 609.529   2
   2  10  -4 1973.06 586.725   7
 -10  -2  -3 15476.7 2116.11   2
 -10   2   3 11898.2 1667.40   2
  -2  10   3 18928.3 2839.28   7
  -2 -10  -3 18445.1 2716.73   2
   2  10  -3 20428.6 2424.51   7
 -10   2   2 611.187 459.576   2
 -10  -2  -2 995.306 526.758   2
 -10  -2  -1 13760.0 1974.36   2
 -10   2   1 14478.9 2032.37   2
  -2  10   1 14925.6 2407.35   7
 -10   2   0 7509.58 1373.17   2
  -2  10   0 9075.92 1738.43   7
 -10  -2   1 15140.5 2253.03   2
   2  10   1 12731.1 2038.35   7
 -10   2  -1 14239.5 1957.87   2
  -2  10  -1 16487.4 2399.29   7
   2  10   2 1090.27 559.549   7
  -2  10  -2 147.492 421.507   7
  -2  10  -3 13285.8 1993.61   7
 -10   2  -3 19793.1 2392.76   2
 -10  -2   3 17464.9 2438.40   2
   2  10   3 13276.8 1947.03   7
  -2  10  -4 582.678 514.865   7
   2 -10  -4-582.273 756.922   2
 -10  -2   4 700.149 610.165   2
   2 -10  -5 4094.14 1032.70   2
 -10   2  -5 10622.4 1830.88   2
   2  10   5 3956.64 934.729   7
 -10  -2   5 11474.9 2170.60   2
  10   2   5 14284.4 2185.60   7
 -10  -2   6 4059.57 1406.64   2
  -2  10  -6 4247.91 892.834   7
  10   2   6 5627.32 1487.77   7
 -10   2  -6 5899.19 1485.01   2
   2  10   6 333.290 766.466   7
   2 -10  -6 4794.42 1404.68   2
  10   2   7 18587.4 2602.34   7
   2 -10  -7 15391.3 2570.12   2
 -10  -2   7 18918.2 3157.39   2
   2  10   7 8997.41 1774.81   7
 -10   2  -7 19343.2 2600.27   2
  10   2   8 16546.8 2543.74   7
   2  10   8 11896.0 2274.15   7
 -10  -2   8 17550.5 2875.44   2
 -10   2  -8 18144.1 2653.12   2
   2 -10  -8 19990.6 2789.38   2
   2 -10  -9 13323.7 2402.71   2
 -10  -2   9 12096.7 2768.02   2
 -10   2  -9 13663.4 2310.64   2
  10   2   9 9433.52 1890.92   7
  10   2  10-1137.95 1094.37   7
   2  10  10-570.428 855.671   7
   2 -10 -10 635.003 574.879   2
 -10  -2  10-538.728 1552.91   2
 -10   2 -10 417.381 492.177   2
   2  10  11 4779.08 1814.50   7
 -10   2 -11 4191.29 1518.89   2
   2 -10 -11 1773.35 736.532   2
 -10   2 -12 3286.00 1293.72   2
   2  10  12 2930.91 1387.74   7
 -10   2 -13 2396.77 1267.37   2
   2  10  13-794.292 917.548   7
  10   2  13 1199.90 1244.54   7
 -10   2 -14 258.232 587.584   2
   2  10  14 156.196 904.416   7
  10   2  14-737.500 2111.26   7
   2  10  15 1910.20 1331.38   7
  -3 -10 -15-409.021 1024.29   2
 -10  -3 -14-1163.41 897.068   2
  -3 -10 -14 1401.58 1140.76   2
  -3  10  14-668.916 885.743   7
 -10  -3 -13-1419.54 852.666   2
  -3  10  13 976.645 922.871   7
  -3  10  12 4368.22 1634.81   7
 -10  -3 -12 2318.30 986.093   2
  -3 -10 -12 5277.64 1846.54   2
  -3  10  11 1073.59 870.045   7
 -10  -3 -11 1042.14 658.811   2
  -3 -10 -11 1589.99 1141.88   2
 -10  -3 -10 3073.73 1233.43   2
  -3 -10 -10 3087.27 1345.39   2
  -3  10  10 5015.85 1702.84   7
  -3 -10  -9 1005.72 690.501   2
  -3 -10  -8 531.381 384.576   2
  -3  10   8 5812.38 2031.52   7
  -3 -10  -7-13.3605 732.448   2
  10  -3   7-316.291 391.345   7
  -3  10   6 2265.27 1067.63   7
  -3 -10  -6 3005.72 1170.33   2
 -10  -3  -6 2499.87 968.051   2
  10  -3   6 1839.67 775.770   7
 -10   3   5 1883.17 403.321   2
  -3  10   5 7116.92 1820.65   7
  -3 -10  -5 7304.91 1990.03   2
 -10  -3  -5 2897.89 892.898   2
  -3  10   4 10676.3 2132.47   7
  -3 -10  -4 10613.7 2249.21   2
 -10  -3  -4 1805.04 658.516   2
  -3  10   3 7885.54 1849.85   7
  -3 -10  -3 7980.32 1946.92   2
 -10   3   2 13982.2 1771.59   2
 -10  -3  -2 13078.5 2017.15   2
  -3 -10  -2 18455.6 2970.75   2
 -10  -3  -1 521.526 397.469   2
   3  10  -1 4057.54 1289.72   7
 -10   3   1 1036.06 591.073   2
  -3  10   1 3877.10 1256.51   7
 -10  -3   0 757.950 321.693   2
   3  10   0 655.977 510.036   7
  -3  10   0 838.692 761.677   7
 -10   3   0 993.235 584.878   2
 -10   3  -1 3203.42 1082.27   2
   3  10   1 2478.17 903.455   7
  -3  10  -1 2230.73 930.186   7
 -10   3  -2 18269.0 2380.73   2
   3  10   2 15239.7 2174.99   7
  -3  10  -2 13135.6 2017.29   7
   3  10   3 1888.80 812.619   7
  -3  10  -3 2469.15 845.849   7
 -10   3  -4 11176.3 1941.45   2
  10   3   4 13797.0 2151.49   7
   3 -10  -5 2029.30 581.867   2
  10   3   5 10098.4 1885.15   7
  -3  10  -5 2587.20 468.423   7
 -10   3  -5 8408.41 1708.07   2
   3  10   5 1564.78 470.351   7
   3  10   6 525.762 539.129   7
  10   3   6 1380.35 700.060   7
 -10   3  -6 2659.37 1068.83   2
   3 -10  -6 3786.73 1272.84   2
  10   3   7-1146.44 922.082   7
   3 -10  -7-1193.36 801.083   2
   3 -10  -8 3261.80 1354.43   2
  10   3   8 637.455 499.177   7
  10   3   9 1286.42 822.995   7
   3 -10  -9 498.522 582.404   2
 -10  -3   9 1212.72 1060.01   2
 -10   3 -10 3431.75 1354.81   2
   3  10  10 3933.06 1661.87   7
  10   3  10 3912.61 1641.03   7
  10   3  11 2669.60 1598.66   7
 -10   3 -11 589.207 691.289   2
   3  10  11-185.115 1012.07   7
   3  10  12 2653.29 1343.37   7
 -10   3 -12 3138.63 1290.27   2
  10   3  13 341.296 1094.31   7
 -10   3 -13 399.850 693.985   2
 -10   3 -14-866.683 829.670   2
   3  10  15-1439.32 1136.19   7
  -4 -10 -14 1199.76 891.346   2
  -4  10  14-706.718 1010.72   7
 -10  -4 -14-1013.08 946.960   2
  -4  10  13-334.572 624.663   7
 -10  -4 -13-1613.29 1108.77   2
  -4 -10 -13 850.057 910.724   2
  -4  10  12 1219.50 1029.67   7
 -10  -4 -12 1312.24 830.506   2
  -4  10  11-694.919 905.690   7
 -10  -4 -11-224.729 525.378   2
  -4 -10 -11 957.629 843.582   2
  -4 -10 -10 14959.8 2752.04   2
  -4  10  10 12189.1 2507.59   7
 -10  -4 -10 11921.8 2121.90   2
  -4 -10  -9-329.768 597.903   2
  -4 -10  -8 268.970 463.879   2
 -10  -4  -8-1125.15 940.034   2
  -4 -10  -7-486.719 786.628   2
  -4  10   7 85.3142 581.455   7
 -10  -4  -7 1058.41 681.951   2
  10  -4   7-435.602 646.316   7
  -4  10   6 6884.86 1808.81   7
 -10  -4  -6 6541.69 1513.29   2
  -4 -10  -6 7398.18 1812.92   2
 -10  -4  -5 148.549 422.528   2
  -4  10   5 2970.57 1123.15   7
   4  10  -5 3575.38 1239.38   7
  -4 -10  -5 2063.83 1071.02   2
  -4  10   4 10476.6 2046.67   7
   4  10  -4 14361.4 2414.94   7
 -10   4   4 4913.20 844.370   2
 -10  -4  -4 4592.19 1059.91   2
  -4 -10  -4 12575.6 2352.22   2
  -4  10   3 11987.3 2231.15   7
  -4 -10  -3 12225.2 2519.39   2
   4  10  -3 12819.3 2071.63   7
 -10   4   2-574.174 636.572   2
   4  10  -2 3983.05 1151.10   7
  -4 -10  -2 4390.13 1728.60   2
 -10  -4  -2 212.987 322.867   2
   4  10  -1 5115.42 1150.17   7
 -10  -4  -1 2111.43 725.168   2
 -10   4   1 1669.36 654.404   2
  -4  10   1 1610.84 556.561   7
  -4 -10  -1 4566.16 1477.99   2
   4  10   0 8642.97 1539.64   7
  -4  10   0 8485.16 1533.86   7
 -10  -4   0 6792.71 1461.98   2
 -10   4   0 8399.16 1560.02   2
 -10  -4   1 3189.49 1082.66   2
 -10   4  -1 1590.76 719.689   2
  -4  10  -1 2455.46 741.183   7
 -10  -4   2 2397.30 1040.35   2
   4  10   2 1964.30 943.901   7
   4  10   3 6854.73 1551.57   7
 -10   4  -3 10130.4 2006.48   2
 -10  -4   3 10108.7 2224.01   2
 -10   4  -4 11970.0 2052.75   2
 -10  -4   4 11986.3 2508.65   2
  10   4   4 16727.9 2501.09   7
   4  10   5-669.338 865.061   7
 -10   4  -5 3263.85 1186.87   2
  10   4   5 2648.03 1040.71   7
   4 -10  -5-169.015 628.327   2
 -10  -4   5 2663.96 1350.06   2
 -10   4  -6 8420.95 1851.59   2
   4  10   6 4779.97 1332.90   7
 -10  -4   6 10263.0 2709.53   2
  10   4   6 7647.06 1676.64   7
  10   4   7-945.842 781.378   7
 -10   4  -7 959.716 759.095   2
   4  10   7-1034.59 1206.21   7
 -10  -4   7-234.581 954.003   2
  10   4   8 1828.99 925.319   7
 -10   4  -8 902.272 782.711   2
 -10  -4   8 1391.34 1086.28   2
   4 -10  -8 250.020 447.353   2
  10   4   9-463.574 638.622   7
  -4  10 -10 8964.29 2172.78   2
  10   4  10 15882.3 2898.46   7
 -10   4 -10 11230.0 2233.67   2
   4  10  10 12262.2 2633.97   7
   4  10  11-1293.20 1293.16   7
  10   4  11 1553.43 1255.17   7
 -10   4 -11-552.384 724.535   2
 -10  -4  11-544.794 1421.10   5
  -4  10 -12 1428.49 1022.17   2
 -10   4 -12 1513.29 1090.51   2
   4  10  12-31.4574 739.321   7
 -10   4 -13-421.743 667.203   2
 -10  -4  13 649.378 1482.40   5
 -10   4 -14-670.390 976.148   2
  10   4  14-1099.70 1814.94   7
 -10  -4  14 3181.29 1732.96   5
  -5 -10 -14 620.441 754.237   2
 -10  -5 -14-1464.55 976.626   2
  -5  10  13 1213.36 952.281   7
 -10  -5 -13-858.881 868.279   2
  -5 -10 -13 1885.50 1201.48   2
  -5  10  12 4438.22 1705.56   7
  -5 -10 -12 6427.41 1850.74   2
 -10  -5 -12 4251.75 1357.97   2
  -5  10  11 1827.88 1206.33   7
 -10  -5 -11 1140.06 850.747   2
  -5 -10 -10 2886.62 1219.57   2
 -10  -5 -10 845.253 625.925   2
  -5  10  10 712.972 869.093   7
  -5 -10  -9 2100.67 1022.77   2
 -10  -5  -9 780.217 575.140   2
  -5  10   9 3012.21 1344.40   7
  -5 -10  -8 3554.19 1220.10   2
  -5  10   7 1330.52 802.372   7
 -10  -5  -7 304.137 435.238   2
  -5 -10  -7 889.542 806.946   2
  -5 -10  -6 790.226 705.601   2
  10  -5   6 218.043 412.132   7
 -10  -5  -6 531.653 449.328   2
  -5  10   6 357.854 683.949   7
  -5  10   5 1819.11 957.539   7
  -5 -10  -5 1383.63 857.892   2
  -5  10   4 2291.36 1055.84   7
 -10  -5  -4 293.844 387.758   2
   5  10  -4 4601.95 1392.96   7
  -5 -10  -4 2870.73 1251.16   2
 -10  -5  -3 3893.18 1156.14   2
  -5  10   3 7136.40 1867.31   7
 -10   5   3 6488.83 1175.18   2
  -5 -10  -3 9146.55 2227.54   2
 -10  -5  -2 6402.67 1655.58   2
 -10   5   2 11743.0 1790.40   2
  -5  10   2 9515.37 1870.46   7
  -5 -10  -2 14144.3 2935.40   2
   5  10  -2 17457.8 2328.61   7
 -10  -5  -1 3717.23 1106.43   2
   5  10  -1 6397.66 1528.84   7
 -10   5   1 5026.68 1365.44   2
 -10   5   0 2184.43 998.122   2
  -5  10   0 1722.87 953.558   7
   5  10   0 1410.94 687.858   7
 -10  -5   0 1005.85 708.385   2
 -10   5  -1 6380.50 1588.16   2
  -5  10  -1 4825.65 1235.23   7
 -10  -5   1 6561.60 1708.88   2
   5  10   1 6572.83 1411.85   7
  -5  10  -2 7300.11 1279.86   7
 -10  -5   2 11310.9 2221.60   2
   5  10   2 11845.8 2058.94   7
 -10   5  -3 9154.56 2017.54   2
 -10  -5   3 9467.88 2200.23   2
  10   5   3 11733.6 2234.24   7
   5  10   3 6332.34 1499.10   7
 -10   5  -4 2169.38 1097.93   2
  10   5   4 5032.00 1460.56   7
 -10  -5   4 2283.48 1057.70   2
   5  10   4 1210.61 719.324   7
 -10   5  -5 1960.65 979.966   2
  10   5   5 1338.87 775.564   7
 -10  -5   5 2072.04 1241.74   2
 -10  -5   6 277.077 654.133   2
  -5  10  -6-298.792 744.499   2
  10   5   6 415.927 483.524   7
 -10   5  -6 161.617 394.052   2
   5 -10  -6 454.662 698.652   2
   5  10   6-967.901 854.057   7
  10   5   7 1942.37 871.378   7
  -5  10  -7 1302.88 936.593   2
   5  10   7-1107.09 1028.95   7
 -10   5  -7 1537.14 837.729   2
 -10  -5   7 3091.95 1880.64   2
 -10   5  -8 3723.73 1206.84   2
  -5  10  -8 2945.33 1142.71   2
  10   5   8 4909.86 1370.78   7
   5  10   9 1039.93 532.581   7
  10   5   9 1331.78 869.246   7
  -5  10 -10-895.987 1168.14   2
   5  10  10 1251.24 1077.77   7
 -10   5 -10 535.441 645.436   2
  -5  10 -11-87.3191 759.701   2
   5  10  11 1027.88 1167.25   7
 -10   5 -11 1716.59 1070.08   2
  -5  10 -12 2728.56 1281.49   2
   5  10  12 4001.62 1702.01   7
 -10   5 -12 2827.16 1290.31   2
  -5  10 -13 11.7799 503.104   2
 -10   5 -13 435.955 537.784   2
  10   5  14 348.394 1120.06   7
  -6 -10 -14 1754.46 1158.60   2
 -10  -6 -14 547.282 588.946   2
  -6 -10 -13 1832.76 1173.62   2
 -10  -6 -13-632.840 637.637   2
  -6 -10 -12 2888.44 1337.60   2
 -10  -6 -12 1793.59 984.224   2
  -6  10  11 880.117 931.254   7
  -6 -10 -11 1416.64 1021.73   2
 -10  -6 -11 509.666 660.383   2
  -6  10  10 17651.5 3106.04   7
  -6 -10 -10 16166.7 2816.98   2
 -10  -6 -10 11896.2 2372.23   2
  -6  10   9 2308.24 1396.40   7
 -10  -6  -9-328.284 600.210   2
  -6 -10  -8-220.647 629.616   2
  -6  10   7-181.388 637.325   7
  -6 -10  -7-1436.10 843.111   2
  -6  10   6 10294.7 2339.68   7
  -6 -10  -6 11165.2 2307.71   2
 -10  -6  -6 8803.13 1963.63   2
 -10  -6  -5-621.221 776.732   2
  -6 -10  -5-400.396 741.665   2
  -6  10   5 206.681 606.351   7
   6  10  -4 4921.93 1721.79   7
 -10  -6  -4 5431.03 1507.39   2
  -6 -10  -4 8540.59 2015.85   2
  -6  10   4 6167.35 1973.52   7
   6  10  -3 3219.50 1198.85   7
 -10  -6  -3-85.2060 1108.49   2
  -6 -10  -3 1460.52 1110.82   2
  -6  10   3 2078.38 1089.95   7
  -6  10   2 4786.32 1364.47   7
 -10   6   2 609.508 480.336   2
 -10  -6  -2-199.048 1008.47   2
   6  10  -2 8466.71 1891.17   7
  -6 -10  -2 5816.86 1992.80   2
   6  10  -1 10927.4 2136.46   7
  -6 -10  -1 8524.95 2557.41   2
 -10   6   1 5399.22 1535.43   2
 -10  -6  -1 2603.13 1259.68   2
   6  10   0 37206.0 3642.95   7
  -6  10   0 34960.3 3283.34   7
 -10   6   0 44018.1 4160.32   2
 -10  -6   0 34207.7 3876.61   2
   6  10   1 4646.41 1216.94   7
 -10  -6   1 4451.57 1678.44   2
 -10   6  -1 5822.95 1764.05   2
   6  10   2 637.504 417.192   7
 -10  -6   2 3946.46 1344.57   2
 -10   6  -3 1665.95 986.923   2
   6  10   3 3421.56 934.235   7
 -10  -6   3 468.394 695.187   2
  10   6   3 2737.27 1384.08   7
   6  10   4 7272.15 1744.29   7
  10   6   4 8150.09 1823.82   7
 -10   6  -4 9305.12 2040.02   2
 -10  -6   4 9508.33 2384.20   2
  10   6   5-289.383 550.073   7
  -6  10  -5-618.132 892.646   2
 -10   6  -5 422.160 471.100   2
 -10  -6   5-1206.66 1603.90   2
   6  10   5-419.984 597.502   7
   6 -10  -5 12.3381 578.322   2
 -10   6  -6 12275.4 2364.22   2
  -6  10  -6 12149.0 2561.79   2
   6  10   6 9142.53 1947.27   7
  10   6   6 9137.65 1930.47   7
 -10  -6   6 13993.2 4037.92   2
  -6  10  -7-757.498 921.982   2
 -10   6  -7 382.877 392.238   2
  10   6   7 735.011 745.306   7
  10   6   8 560.779 484.567   7
 -10   6  -9 1666.21 1087.00   2
  10   6   9 58.5750 465.149   7
  -6  10  -9-724.566 1039.10   2
  -6  10 -10 11526.0 2569.27   2
 -10   6 -10 14725.7 2769.02   2
   6  10  10 16806.1 3181.10   7
 -10   6 -11-362.065 528.062   2
   6  10  11 865.670 900.412   7
  10   6  11 1673.55 1063.42   7
   6  10  12 1518.18 1262.52   7
  -6  10 -12-292.981 645.687   2
 -10   6 -12 2226.15 1192.97   2
 -10   6 -13 637.139 853.932   2
  -6 -10  13 1315.76 867.266   5
  -6  10 -13 93.5834 594.410   2
  10   6  14 3401.44 1890.76   7
  -6 -10  14 987.401 781.667   5
 -10  -7 -13 0.88746 489.520   2
  -7 -10 -13 1893.93 1136.54   2
 -10  -7 -12 8021.34 1998.35   2
  -7 -10 -12 8796.39 2162.79   2
  -7 -10 -11 1602.83 1070.55   2
 -10  -7 -11 1384.91 964.143   2
 -10  -7 -10 2245.69 1132.05   2
  -7 -10 -10 3938.03 1404.00   2
 -10  -7  -9 131.075 494.241   2
  -7 -10  -9 1832.96 944.495   2
 -10  -7  -8 6764.05 1810.84   2
  -7  10   6 405.321 505.957   7
  -7 -10  -6 331.626 537.704   2
 -10  -7  -5-281.547 716.246   2
  -7  10   5 1434.99 949.856   7
  -7 -10  -5 33.8758 564.446   2
  -7  10   4 624.086 594.255   7
  -7 -10  -4-371.500 784.010   2
 -10  -7  -4 831.103 1087.31   2
   7  10  -3 2881.28 1588.46   7
  -7 -10  -3 1125.57 1011.10   2
   7  10  -2 27552.5 3713.99   7
  -7 -10  -2 28846.8 4133.61   2
 -10   7   1 2489.55 923.050   2
 -10  -7  -1 3360.22 1424.42   2
   7  10   0 5240.94 1645.77   7
  -7 -10   0 8422.28 2708.54   2
 -10  -7   0 6816.76 1860.91   2
 -10   7  -1 4356.25 1664.55   2
  -7 -10   1 6224.48 1908.51   2
   7  10   1 5475.65 1302.52   7
 -10  -7   2 28048.3 4139.53   2
  10   7   2 27241.2 3671.21   7
 -10   7  -2 22218.7 3222.43   2
 -10   7  -3 96.6167 781.690   2
   7  10   3-1667.56 1451.34   7
  10   7   3 2061.69 975.830   7
  -7  10  -4-1718.08 1346.53   2
 -10  -7   4-2592.34 2527.15   2
 -10   7  -4 427.779 644.481   2
   7  10   4 1970.87 1237.20   7
  10   7   4-595.180 628.879   7
  10   7   5 129.851 534.396   7
  -7  10  -5-624.869 870.055   2
 -10  -7   5-519.538 1417.14   2
 -10   7  -5 404.723 432.544   2
   7  10   5 453.049 475.459   7
  -7  10  -6-1599.20 1230.27   2
 -10  -7   6-593.813 1472.14   2
 -10   7  -6-205.534 707.766   2
  10   7   6 499.586 431.757   7
  -7  10  -7-306.893 786.290   2
  10   7   7 277.516 476.195   7
  -7  10  -8 7818.89 2156.44   2
   7  10   8 3468.73 1604.04   7
  -7  10  -9 1265.64 947.357   2
   7  10   9-407.859 717.849   7
  10   7  10 4265.99 1543.30   7
  -7  10 -10-622.126 835.840   2
   7  10  10 2115.13 1286.38   7
 -10   7 -10 2466.80 1448.00   2
   7  10  11 3339.52 1587.90   7
 -10   7 -11 2535.71 1439.61   2
  10   7  11 876.486 876.851   7
 -10   7 -12 5212.52 1862.44   2
   7  10  12 7026.24 2602.53   7
  -7 -10  12 4698.64 1401.53   5
  -7  10 -12 3364.04 1494.03   2
   7  10  13-1.26659 702.367   7
  -7 -10  13 133.626 669.539   5
 -10   7 -13 1162.21 1002.89   2
  -7  10 -13-580.585 924.219   2
  -8 -10 -13 2798.19 1382.57   2
 -10  -8 -13 772.087 840.610   2
 -10  -8 -12 4289.85 1568.03   2
  -8 -10 -12 4815.68 1686.61   2
 -10  -8 -11 3683.39 1480.35   2
  -8 -10 -11 4195.60 1624.18   2
 -10  -8 -10 3479.82 1273.29   2
  -8 -10 -10 3974.55 1584.98   2
 -10  -8  -9 2487.70 1093.57   2
  -8 -10  -9 5765.24 2028.35   2
  -8 -10  -8 956.286 842.127   2
 -10  -8  -8-931.906 883.773   2
  -8 -10  -7 5084.94 1634.91   2
 -10  -8  -7 5368.21 1603.84   2
 -10  -8  -6 253.947 522.233   2
  -8 -10  -4 1036.32 716.101   2
 -10  -8  -4 677.627 812.810   2
   8  10  -3-1340.24 802.054   7
  -8 -10  -3 386.163 553.458   2
  -8 -10  -2 19567.5 3412.68   2
 -10  -8  -2 11815.6 2261.21   2
   8  10  -2 22108.9 3406.01   7
  -8 -10  -1 17987.3 3860.30   2
   8  10  -1 28467.6 4397.92   7
 -10   8   0 47466.9 4392.09   2
  -8 -10   0 90917.5 8361.83   2
  10   8   0 91252.9 7845.42   7
   8  10   0 71354.4 5547.03   7
 -10  -8   0 57846.8 5758.53   2
   8  10   1 3407.36 1370.82   7
  -8 -10   1 11194.7 3778.71   2
 -10  -8   1 10128.6 2857.03   2
  10   8   2 24453.9 3575.34   7
   8  10   2 4987.48 1053.91   7
 -10   8  -2 12440.1 2297.29   2
  -8 -10   2 15904.8 2984.92   2
 -10  -8   2 19466.0 3374.37   2
  -8  10  -3 451.453 745.928   2
  10   8   3-262.441 672.197   7
   8  10   4 5146.52 1213.24   7
  10   8   4 1779.79 925.652   7
 -10  -8   4 1653.87 1775.97   2
  -8  10  -4 1090.43 641.083   2
 -10   8  -4 2433.45 1267.78   2
  -8  10  -5 2707.32 1197.17   2
 -10   8  -5 5170.28 1687.34   2
  10   8   5 2060.89 782.656   7
 -10  -8   5 3954.66 1829.20   2
  -8  10  -6-1226.36 942.597   2
 -10   8  -6 3002.41 1335.03   2
 -10  -8   6-457.232 1671.59   2
   8  10   7 3767.47 1350.61   7
  10   8   8 994.880 835.179   7
  -8  10  -8 86.8961 691.070   2
 -10   8  -8 2193.24 1240.11   2
   8  10   8-847.442 1039.04   7
  10   8   9 5955.05 1737.89   7
   8  10   9 1622.86 947.501   7
  -8  10  -9 2372.42 1206.70   2
 -10   8  -9 5397.45 1905.74   2
  -8 -10  10 2371.70 1190.36   5
   8  10  10 2463.13 1278.00   7
  10   8  10 5849.98 1821.93   7
  -8  10 -10 2047.25 1117.78   2
 -10   8 -10 4772.84 1669.66   2
   8  10  11 5325.43 1913.24   7
  10   8  11 5724.94 1951.95   7
  -8  10 -11 732.967 730.902   2
 -10   8 -11 3308.92 1584.65   2
  10   8  12 9035.43 2407.52   7
   8  10  12 5922.51 2130.55   7
  -8  10 -12-356.644 766.653   2
 -10   8 -12 1331.02 1029.45   2
   8  10  13 974.237 1247.57   7
  10   8  13 3407.02 1777.25   7
 -10  -9 -12 4065.95 1602.63   2
  -9 -10 -12 5272.13 1848.28   2
 -10  -9 -11 5482.35 2007.96   2
  -9 -10 -11 5271.18 1826.25   2
 -10  -9 -10 1302.87 855.314   2
  -9 -10 -10 3595.56 1444.30   2
 -10  -9  -9 1643.50 1089.73   2
  -9 -10  -9 2375.42 1154.13   2
  -9 -10  -8 3300.74 1324.09   2
 -10  -9  -8 2908.07 1183.83   2
 -10  -9  -7 1930.66 1248.53   2
  -9 -10  -7 1267.42 664.988   2
 -10  -9  -6-1279.73 958.852   2
  -9 -10  -6-700.004 896.742   2
  -9 -10  -5 3704.23 1378.36   2
 -10  -9  -5 2095.41 1523.04   2
 -10  -9  -4 3144.86 1540.50   2
   9  10  -2 4009.30 1216.84   7
   9  10  -1-987.677 871.424   7
  10   9  -1 3996.27 2067.99   7
 -10  -9   0 10771.3 2482.69   2
  10   9   0 10844.2 2387.30   7
   9  10   0 7638.53 2074.25   7
 -10   9  -1-704.826 1191.63   2
  10   9   1 500.796 1368.76   7
   9  10   1 2582.94 1370.02   7
 -10  -9   2 8250.08 2020.52   2
 -10   9  -2 6204.42 1707.88   2
 -10  -9   3-71.1475 1330.61   2
  -9  10  -3-419.922 1078.54   2
 -10   9  -3 446.316 620.246   2
 -10   9  -4 1400.59 1345.57   2
  -9  10  -4-175.742 904.032   2
  -9  10  -5 1804.10 1227.71   2
 -10   9  -5 2932.89 1383.22   2
  10   9   5 1780.34 858.122   7
   9  10   5 4908.02 1765.54   7
   9  10   6-784.937 801.421   7
  10   9   6-349.454 686.274   7
 -10   9  -7 3939.06 1697.62   2
  -9  10  -7 1939.33 1175.47   2
   9  10   7 2449.28 1503.77   7
  10   9   7 2573.38 1152.07   7
  10   9   8 3411.06 1311.16   7
   9  10   8 2191.56 1096.30   7
 -10   9  -8 7384.50 2236.25   2
  -9  10  -8 5575.32 2056.36   2
   9  10   9 206.399 713.780   7
  10   9   9 2564.54 1205.69   7
 -10   9  -9 2236.44 1359.38   2
  -9  10  -9 1010.68 915.243   2
  10   9  10 3066.09 1326.00   7
   9  10  10 253.798 553.107   7
 -10   9 -10 1769.50 1187.97   2
  -9  10 -10-3.46999 581.071   2
  -9 -10  10 3805.86 1788.88   5
  10   9  11 8105.39 2387.51   7
   9  10  11 8697.04 2548.69   7
 -10   9 -11 2992.11 1738.21   2
  -9  10 -11 1353.69 1124.11   2
  -9 -10  11 9870.39 2476.28   5
  -9 -10  12 8673.97 2223.46   5
   9  10  12 6037.88 2165.91   7
  10   9  12 7264.56 2312.47   7
 -10 -10 -11 2553.54 1352.74   2
 -10 -10 -10 16470.0 2937.96   2
 -10 -10  -9 136.712 625.932   2
 -10 -10  -8 1258.61 858.782   2
 -10 -10  -7 55.2771 488.867   2
 -10 -10  -6 11246.9 2462.40   2
 -10 -10  -5 1289.21 1182.36   2
 -10 -10  -4 9810.48 2595.52   2
 -10 -10  -3 4527.56 1900.66   2
 -10 -10  -2 613.968 1015.96   2
 -10 -10  -1-520.839 993.393   2
 -10 -10   0 913.469 916.698   2
 -10 -10   1-1063.56 1470.59   2
  10  10   1-738.916 975.982   7
 -10 -10   2-1002.55 1582.89   2
  10  10   2 839.634 838.999   7
 -10  10  -2-1135.74 1152.29   2
  10  10   3 3865.73 1580.23   7
 -10 -10   3 3763.88 2607.03   2
 -10  10  -3 3303.90 1848.30   2
 -10  10  -4 8900.71 2613.31   2
  10  10   4 12046.9 2562.74   7
  10  10   5 2707.47 1356.96   7
 -10 -10   5 1685.59 2477.40   2
 -10  10  -5 1744.85 1305.38   2
 -10 -10   6 36244.1 9306.19   2
  10  10   6 13286.1 2524.23   7
 -10  10  -7 2260.64 1330.73   2
  10  10   7 1842.01 1161.23   7
  10  10   8 874.123 779.659   7
 -10  10  -8 1061.88 1000.19   2
  10  10   9 173.831 567.993   7
 -10  10  -9 2337.11 1359.34   2
 -10  10 -10 11798.8 2854.62   2
  10  10  10 16458.8 3151.61   7
 -10  10 -11 511.931 713.697   2
  10  10  11 3967.35 1708.50   7
 -11   0   1 3667.78 1295.52   2
 -11   0  -1 2824.00 1026.37   2
   0  11   1 1161.93 845.321   7
 -11   0   2 6417.91 1554.53   2
 -11   0  -2 4633.39 1394.33   2
   0  11  -2 2825.54 1292.39   7
   0  11   2 3700.46 1499.88   7
   0  11   3 5467.38 1809.89   7
 -11   0   3 7673.11 1667.05   2
   0  11  -3 5116.91 1576.21   7
 -11   0  -3 5943.72 1590.36   2
   0  11   4 5489.38 1728.92   7
   0  11  -4 4203.90 1222.76   7
 -11   0  -4 4824.20 1350.89   2
 -11   0   4 5637.39 1241.26   2
   0  11   5 2477.19 1076.99   7
 -11   0  -5 2761.27 921.927   2
   0  11  -5 1983.68 689.952   7
 -11   0   5 1477.67 393.097   2
 -11   0  -6 3918.34 1033.41   2
   0  11   6 3234.52 954.234   7
 -11   0   6 896.693 1114.30   2
   0  11  -6 3478.22 800.595   7
   0  11   7 12540.9 2481.18   7
 -11   0   7 9641.16 1682.34   2
   0  11  -7 10618.8 1574.75   7
 -11   0  -7 13587.9 2103.37   2
   0 -11  -8 21683.9 3444.18   2
 -11   0   8 20122.2 2970.40   2
 -11   0  -8 19276.9 2589.19   2
 -11   0  -9-93.1803 508.204   2
   0  11   9-414.514 979.984   7
   0 -11  -9 848.221 713.742   2
 -11   0   9 1247.55 830.092   2
   0  11  -9-209.989 392.985   7
   0 -11 -10 4487.35 1813.18   2
 -11   0 -10 3223.10 1179.16   2
   0  11  10 5070.25 1953.06   7
   0 -11 -11 2525.38 1488.20   2
 -11   0 -11 4049.48 1420.85   2
   0  11  11 6687.56 2058.98   7
   0 -11 -12 808.012 892.173   2
   0  11  12 828.996 697.679   7
 -11   0 -12 621.022 470.214   2
  11   0  12-130.160 1815.05   7
   0 -11 -13 392.216 792.120   2
 -11   0 -13 1260.83 859.393   2
   0  11  13 858.227 1062.09   7
 -11   0 -14 5221.67 1738.32   2
   0  11  14 6829.00 2281.74   7
  -1 -11 -14 954.769 1082.60   2
  -1  11  14 2182.05 1500.41   7
 -11  -1 -14 1563.51 1024.24   2
  -1 -11 -13 885.183 834.198   2
 -11  -1 -13-239.109 514.655   2
  -1  11  13 1233.06 1068.63   7
  -1  11  12-43.1701 636.694   7
  -1 -11 -12-636.953 1110.79   2
  -1  11  11 2513.56 1513.45   7
  -1 -11 -11 1101.87 1137.94   2
  11  -1  11 584.552 1395.76   7
 -11  -1 -11 1912.59 1014.54   2
  -1  11  10 4038.45 1771.19   7
  11  -1  10 3648.00 1939.88   7
  -1 -11 -10 3414.66 1622.52   2
 -11  -1 -10 1447.65 952.364   2
   1  11 -10 260.190 409.871   7
 -11  -1  -9-69.4684 355.879   2
  11  -1   9-105.097 1074.43   7
  -1 -11  -9 1081.95 816.484   2
   1  11  -9 2132.39 803.048   7
  -1  11   9-1872.21 1309.55   7
  11  -1   8 1599.63 1050.98   7
 -11   1   8 371.660 631.123   2
  -1 -11  -8 1107.48 775.770   2
   1  11  -8 1288.67 410.813   7
  11  -1   7-390.913 500.383   7
  -1 -11  -7-1751.08 1262.42   2
  -1  11   7-480.533 573.689   7
  -1 -11  -6-297.738 951.367   2
  11  -1   6 1329.61 416.223   7
 -11  -1  -6 1211.15 552.837   2
  -1  11   6-99.3915 1040.27   7
  -1  11   5-638.954 855.823   7
  -1 -11  -5-664.750 801.675   2
 -11   1   5-67.9629 624.474   2
 -11   1   4 142.285 376.388   2
  -1  11   4-926.002 786.805   7
   1  11  -4-1120.87 735.199   7
  -1 -11  -4-1216.03 997.429   2
 -11  -1  -4-445.602 470.942   2
   1  11  -3 25.0227 413.575   7
 -11  -1  -3 483.746 550.788   2
 -11   1   3 193.122 398.479   2
  -1 -11  -3-76.6686 452.084   2
  -1  11   3-74.9506 1104.66   7
 -11  -1  -2 194.935 292.037   2
 -11   1   2-230.814 615.220   2
  -1  11   2-632.364 547.564   7
  -1  11   1 71.4767 569.761   7
 -11  -1  -1 263.490 395.878   2
 -11   1   1 267.958 347.645   2
 -11   1   0 2733.89 1112.53   2
   1  11   0 956.639 816.640   7
  -1  11  -1-91.4147 619.330   7
   1  11   1-315.160 725.847   7
 -11  -1   2-201.201 698.628   2
   1  11   2-1070.74 1000.32   7
  -1  11  -2-816.673 828.919   7
 -11   1  -2 54.1970 441.288   2
 -11   1  -3 252.869 505.115   2
  -1  11  -3-532.700 694.409   7
   1  11   3-495.616 631.388   7
 -11  -1   3-1418.83 1093.72   2
   1  11   4-44.4976 485.428   7
 -11   1  -4-214.126 418.506   2
  -1  11  -4-1107.55 821.473   7
   1 -11  -4-363.052 713.873   2
  11   1   5-551.024 708.864   7
   1  11   5-1115.50 920.805   7
 -11   1  -5-113.983 537.506   2
 -11  -1   5-895.550 1292.09   2
   1 -11  -5-819.701 838.067   2
   1 -11  -6 821.955 561.307   2
   1  11   6 1831.30 826.884   7
 -11   1  -6 164.363 591.831   2
  -1  11  -6 908.298 452.164   7
 -11  -1   6-577.116 1159.63   2
 -11   1  -7 219.960 535.734   2
  11   1   7-1597.09 943.131   7
   1 -11  -7 299.991 826.488   2
 -11  -1   7-1981.48 1243.36   2
 -11   1  -8-890.228 776.277   2
   1 -11  -8 856.734 838.344   2
  11   1   8 154.688 528.448   7
 -11   1  -9-733.340 745.209   2
 -11  -1   9 1298.60 1152.27   2
  11   1   9 1070.10 884.914   7
   1  11   9-909.905 916.849   7
  11   1  10 3408.21 1751.46   7
   1  11  10 2316.20 1410.77   7
 -11   1 -10 2837.43 1231.40   2
 -11  -1  10 415.341 824.751   2
  11   1  11 3024.24 1952.44   7
 -11   1 -11 2278.14 1220.62   2
   1  11  11 2160.39 1411.28   7
  11   1  12-69.6281 1869.79   7
 -11   1 -12 180.639 379.402   2
  11   1  13-1188.29 2101.03   7
 -11   1 -13 675.942 752.153   2
   1  11  13 204.446 603.984   7
   1  11  14 2260.11 1432.14   7
 -11   1 -14 2492.56 1308.61   2
  -2  11  14-425.415 759.750   7
 -11  -2 -14-473.429 667.474   2
  -2  11  13 1240.19 1048.61   7
  -2 -11 -13 974.370 1116.77   2
  -2  11  12 929.186 922.264   7
  -2 -11 -12-788.179 967.335   2
 -11  -2 -11 2670.78 1041.42   2
  -2  11  11 3073.03 1356.45   7
  -2  11  10 5559.87 1819.34   7
 -11  -2 -10 4964.13 1455.70   2
  -2 -11 -10 7692.54 2119.34   2
 -11  -2  -9 1353.12 775.672   2
  -2 -11  -9 881.053 643.492   2
  -2  11   9-825.307 908.418   7
  -2 -11  -8 1403.57 639.674   2
  11  -2   8 3201.35 1396.67   7
  -2  11   7 8761.22 1781.12   7
 -11  -2  -7 8281.65 1355.56   2
  -2  11   6 8144.34 1662.98   7
  11  -2   6 13213.1 1930.68   7
 -11   2   6 11847.9 1479.67   2
  -2 -11  -6 11531.8 2025.19   2
 -11  -2  -6 10343.3 1902.29   2
  -2 -11  -5 3809.78 1172.72   2
  -2  11   5 853.377 1104.57   7
  -2  11   4-791.880 659.915   7
 -11  -2  -4 1905.39 791.608   2
 -11   2   4 1781.55 747.532   2
  -2 -11  -4-460.742 682.311   2
 -11   2   3 2152.00 775.925   2
 -11  -2  -3 2539.95 950.177   2
  -2 -11  -3 791.496 819.127   2
  -2  11   3 408.444 683.862   7
 -11  -2  -2 313.092 477.938   2
   2  11  -2-130.351 590.362   7
  -2  11   2-112.011 574.908   7
 -11   2   2 337.398 415.147   2
   2  11  -1 147.046 335.035   7
  -2  11   1-10.2358 486.371   7
 -11   2   1 516.276 338.460   2
 -11  -2  -1 245.345 348.573   2
 -11  -2   0 3136.77 1035.98   2
 -11   2   0 3380.40 1200.13   2
   2  11   0 1656.11 1043.10   7
 -11  -2   1-223.855 861.720   2
  -2  11  -1 620.026 513.061   7
   2  11   1 183.599 512.399   7
  -2  11  -2 0.70032 542.797   7
 -11   2  -2-15.5038 403.029   2
   2  11   2-550.857 629.994   7
  -2  11  -3 1176.92 997.081   7
 -11   2  -3 733.801 474.300   2
   2  11   3 939.421 522.965   7
 -11   2  -4 154.125 301.150   2
   2  11   4 291.274 568.804   7
  -2  11  -4 1234.90 865.317   7
   2 -11  -4 711.553 453.695   2
   2 -11  -5 2982.49 807.632   2
   2  11   5 4466.81 1289.80   7
  -2  11  -5 5007.93 1422.83   7
 -11   2  -5 1276.71 519.510   2
 -11  -2   5 5235.36 1592.54   2
  11   2   5 5460.84 1448.30   7
 -11  -2   6 12983.4 2281.23   2
   2 -11  -6 14858.8 2436.07   2
   2  11   6 9571.32 1863.45   7
 -11   2  -6 8005.73 1500.26   2
  11   2   6 10480.9 1803.01   7
 -11   2  -7 9183.26 1659.48   2
   2 -11  -7 15841.6 2583.29   2
 -11  -2   7 13934.6 2502.65   2
   2  11   7 10674.5 1977.32   7
  11   2   7 10383.6 2021.25   7
 -11   2  -8 356.901 543.988   2
   2 -11  -8 4250.99 1454.03   2
  11   2   8 2966.99 1051.07   7
 -11   2  -9 43.9192 484.397   2
   2 -11  -9 2466.39 1134.90   2
  11   2   9 252.843 647.545   7
   2  11   9 1790.26 1195.79   7
   2  11  10 4927.54 1885.17   7
  11   2  10 8939.40 2304.06   7
 -11   2 -10 5042.42 1523.77   2
   2 -11 -10 2632.69 1256.22   2
   2  11  11 3503.86 1488.22   7
 -11   2 -11 3134.98 1237.11   2
  11   2  12 2194.38 1852.45   7
 -11   2 -12 584.568 734.624   2
   2  11  13-2326.36 1425.77   7
  11   2  13-312.972 1489.78   7
 -11   2 -13 1049.49 817.203   2
   2  11  14-304.901 868.363   7
  -3 -11 -14 1353.82 1015.36   2
  -3  11  13-1042.98 1096.42   7
  -3  11  12 2340.56 1423.79   7
 -11  -3 -12 453.563 628.227   2
 -11  -3 -11-106.240 531.254   2
  -3  11  11 122.638 530.310   7
  -3 -11 -10 3313.34 1427.70   2
  -3  11  10 1623.37 1084.86   7
 -11  -3 -10 660.958 579.353   2
   3  11 -10 2550.64 1121.73   7
  -3 -11  -9-518.657 586.152   2
   3  11  -9-701.478 666.987   7
 -11  -3  -9 189.377 368.819   2
  -3  11   9-1604.56 1112.11   7
  11  -3   8 634.755 753.737   7
   3  11  -8 339.378 445.223   7
  -3 -11  -8 995.156 615.466   2
  -3 -11  -7 1140.43 755.473   2
  -3  11   7 2250.01 1098.23   7
  11  -3   7 1101.89 505.116   7
   3  11  -7-644.852 564.843   7
  11  -3   6 3339.62 991.203   7
   3  11  -6 1708.63 846.636   7
  -3  11   6 3068.19 1140.48   7
  -3 -11  -6 1534.21 766.471   2
 -11   3   5-622.379 623.603   2
 -11  -3  -5 1036.88 749.950   2
   3  11  -5-844.125 605.979   7
  -3 -11  -5-1130.01 782.691   2
   3  11  -4-511.733 498.401   7
  -3 -11  -4-1278.96 889.072   2
 -11  -3  -4 99.8076 359.431   2
   3  11  -3-614.745 704.348   7
 -11  -3  -3 0.64232 421.395   2
 -11   3   3-512.591 556.150   2
 -11   3   2 320.685 364.111   2
  -3 -11  -2-139.369 469.339   2
   3  11  -2-359.763 659.973   7
  -3  11   2-1031.38 1098.29   7
 -11  -3  -2 493.838 436.500   2
 -11  -3  -1-60.5334 557.019   2
 -11   3   1 386.468 307.487   2
   3  11  -1-68.6412 638.137   7
 -11   3   0 4949.47 1150.00   2
   3  11   0 3004.53 1107.18   7
 -11  -3   0 3711.92 1095.46   2
  -3  11  -1-185.459 835.398   7
 -11  -3   1-860.835 1036.66   2
   3  11   1 348.104 448.215   7
 -11   3  -2-467.045 711.170   2
 -11  -3   2 630.224 658.737   2
   3  11   2 126.413 395.876   7
  -3  11  -2-410.591 744.821   7
 -11  -3   3-453.810 540.134   2
   3  11   3-943.561 901.449   7
  -3  11  -3-1230.79 902.761   7
 -11  -3   4-451.048 400.280   2
   3 -11  -4-888.424 777.150   2
  11   3   4-542.322 543.908   7
   3  11   4-1180.17 894.684   7
   3  11   5 12.7168 512.609   7
 -11  -3   5-253.915 618.139   2
  11   3   5-1162.05 647.640   7
  11   3   6 1233.62 469.124   7
   3 -11  -6 4226.32 1380.36   2
 -11  -3   6 757.982 676.953   2
  -3  11  -6 453.372 299.198   7
 -11   3  -6 2246.74 786.515   2
   3  11   6 2934.36 447.160   7
  11   3   7-232.719 452.014   7
 -11   3  -7 1299.68 588.660   2
 -11  -3   7-1325.50 1250.34   2
   3 -11  -7-1893.80 1284.15   2
 -11  -3   8 468.546 1078.34   2
   3 -11  -8 587.824 759.883   2
  11   3   8 1840.06 951.287   7
   3  11   9-95.2371 566.860   7
  11   3   9-704.046 700.598   7
 -11   3  -9-476.455 619.239   2
   3 -11  -9-70.2310 748.867   2
 -11  -3   9-431.049 1445.70   2
 -11   3 -10 1754.36 861.287   2
 -11  -3  10 4189.81 2544.00   2
   3  11  10 1058.28 726.379   7
  11   3  10 3742.72 1565.45   7
   3  11  11-1504.93 1083.18   7
  11   3  11 1625.95 1339.41   7
 -11  -3  11-1162.32 2013.02   2
 -11   3 -11 624.600 711.976   2
 -11   3 -12 1451.33 995.871   2
   3  11  12-201.518 1036.58   7
 -11  -3  12 1064.01 2380.18   2
  11   3  13 475.789 1411.51   7
 -11   3 -13-485.163 791.297   2
  -4 -11 -14 672.918 1135.15   2
  -4 -11 -13 548.884 860.187   2
  -4  11  13-846.318 802.073   7
 -11  -4 -12 1142.98 679.365   2
  -4  11  12 2492.06 1357.54   7
 -11  -4 -11 213.885 531.760   2
  -4  11  11 729.315 871.479   7
 -11  -4 -10 266.714 360.868   2
  -4  11  10 201.062 601.743   7
  -4  11   9-530.824 842.629   7
  -4 -11  -9 677.327 698.047   2
 -11  -4  -9-1415.42 1065.01   2
   4  11  -8 1810.91 1032.57   7
  -4 -11  -8 2744.53 1070.02   2
  -4  11   7 1358.67 1111.81   7
   4  11  -7-580.642 616.280   7
  -4  11   6-693.783 696.431   7
 -11  -4  -6 824.712 677.622   2
  -4 -11  -6-589.149 691.238   2
  11  -4   6 467.861 779.122   7
   4  11  -6-461.569 602.668   7
  -4  11   5-172.942 641.274   7
 -11  -4  -5-386.856 615.475   2
  -4 -11  -5-468.487 547.170   2
   4  11  -5 24.2562 604.403   7
   4  11  -4-107.308 501.927   7
  -4  11   4-206.100 666.894   7
  -4 -11  -4 60.9804 733.828   2
 -11   4   4 104.081 326.270   2
 -11  -4  -4-540.323 720.196   2
   4  11  -3-695.817 468.511   7
  -4  11   3-1115.02 1040.30   7
  -4 -11  -3-705.079 559.015   2
 -11  -4  -3-636.709 666.714   2
 -11   4   3-369.279 433.999   2
 -11   4   2 640.739 414.103   2
   4  11  -2 177.200 418.599   7
  -4  11   2-81.2205 861.040   7
 -11  -4  -2 874.622 419.849   2
  -4 -11  -2 856.739 901.997   2
   4  11  -1-727.048 788.019   7
 -11   4   1-111.082 636.739   2
  -4 -11  -1-1406.66 1057.36   2
 -11  -4  -1-1146.49 1061.20   2
   4  11   0 2009.80 671.273   7
 -11  -4   0 3135.94 806.267   2
 -11   4   0 2534.32 413.196   2
 -11  -4   1 58.6133 498.888   2
   4  11   1 214.970 358.771   7
  -4  11  -1-367.707 1012.99   7
   4  11   2 1318.65 765.493   7
 -11  -4   2 1725.70 1020.73   2
 -11   4  -2-94.2690 953.720   2
  -4  11  -2 0.56618 625.519   7
   4  11   3-428.474 663.528   7
 -11  -4   3 445.489 843.173   2
 -11   4  -3-565.479 823.338   2
  -4  11  -3-453.373 552.007   7
 -11  -4   4 364.136 1003.84   2
  11   4   4 110.200 799.387   7
   4  11   4-992.177 853.472   7
 -11   4  -4 95.4817 620.815   2
  -4  11  -4 51.7547 286.277   7
   4 -11  -5-1507.24 985.612   2
 -11  -4   5-473.917 494.197   2
   4  11   5-1842.12 1060.84   7
 -11   4  -5 328.755 746.737   2
  11   4   5-82.4835 548.214   7
   4 -11  -6 1319.29 973.497   2
  11   4   6-510.722 523.643   7
   4  11   6-267.728 629.183   7
 -11   4  -6-251.226 429.113   2
 -11  -4   7 617.089 807.298   2
  11   4   7 1721.84 810.955   7
 -11   4  -7 3006.26 1159.85   2
   4 -11  -7 1150.43 853.434   2
  11   4   8 3455.14 1250.34   7
   4  11   8 6548.92 1944.08   7
 -11  -4   8 5032.24 2246.91   2
 -11   4  -9-328.163 634.836   2
  11   4   9-107.736 485.094   7
 -11  -4   9 695.925 1721.69   2
   4  11   9-1498.23 1270.88   7
 -11   4 -10 120.808 508.801   2
 -11  -4  10 3298.83 2871.15   2
  11   4  10 2561.70 1260.16   7
   4  11  10-458.672 844.128   7
 -11   4 -11 624.222 758.881   2
 -11  -4  11 121.090 2249.23   2
  11   4  11 2952.15 1488.73   7
   4  11  11 103.863 715.104   7
 -11   4 -12 2024.17 1125.63   2
   4  11  12 1554.27 740.446   7
 -11   4 -13-477.365 718.819   2
  11   4  13 1567.09 1764.97   7
  11   4  14-1607.57 2200.66   7
  -5  11  13 449.454 752.503   7
  -5 -11 -13 1032.57 966.085   2
 -11  -5 -13-1457.67 897.205   2
  -5  11  12 2556.25 1348.10   7
  -5 -11 -12 4330.98 1636.31   2
 -11  -5 -12 1270.37 789.744   2
  -5  11  11-928.686 917.614   7
  -5 -11 -11 1645.74 1170.28   2
 -11  -5 -11-762.456 703.176   2
 -11  -5 -10 2725.33 1062.71   2
  -5  11  10 4709.77 1658.81   7
 -11  -5  -9-1507.32 828.617   2
  -5  11   9 1085.23 986.307   7
  -5 -11  -8-608.086 850.049   2
  -5  11   8 1484.08 1063.97   7
 -11  -5  -8 1621.54 908.783   2
   5  11  -7-435.741 786.481   7
  -5 -11  -7 58.2170 609.299   2
  -5 -11  -6 1011.09 745.812   2
   5  11  -6-355.595 678.442   7
  -5  11   6-1159.89 1034.15   7
 -11  -5  -6 526.104 352.089   2
   5  11  -5-663.138 601.609   7
 -11  -5  -5-562.696 622.030   2
  -5 -11  -4-767.761 720.265   2
   5  11  -4 92.6548 687.157   7
  -5  11   4-606.334 520.106   7
 -11  -5  -4-985.450 808.305   2
  -5 -11  -3 888.724 1008.56   2
 -11  -5  -3 75.1370 420.586   2
   5  11  -3-254.862 424.691   7
  -5  11   3-927.168 594.563   7
  -5  11   2 1215.50 686.538   7
  -5 -11  -2 4700.44 1784.74   2
 -11   5   2 3504.28 870.058   2
 -11  -5  -2 3788.42 1068.47   2
   5  11  -2 2086.46 1010.42   7
   5  11  -1-197.247 384.695   7
  -5  11   1-923.899 719.348   7
  -5 -11  -1 714.558 898.685   2
 -11   5   1-306.983 700.853   2
 -11   5   0 2499.28 819.994   2
 -11  -5   0 2875.35 1046.18   2
   5  11   1-1297.26 1040.19   7
 -11  -5   1 1253.31 922.635   2
  -5  11  -1-148.946 606.074   7
   5  11   2 4543.94 1306.57   7
 -11  -5   2 3622.01 1346.90   2
 -11   5  -2 2746.42 940.331   2
  -5  11  -2 2434.32 639.487   7
 -11  -5   3 557.589 928.901   2
  -5  11  -3-227.395 621.260   7
 -11   5  -3-196.512 500.143   2
   5  11   3 588.965 556.065   7
  11   5   3 1255.06 1142.81   7
 -11  -5   4-322.905 596.023   2
 -11   5  -4-531.411 514.962   2
  11   5   4-468.336 446.383   7
   5  11   4-803.032 652.537   7
 -11   5  -5-964.066 830.607   2
 -11  -5   5-2429.61 1650.61   2
   5 -11  -5-387.937 690.669   2
 -11  -5   6-845.677 1411.42   2
 -11   5  -6-673.525 764.346   2
  11   5   6 1061.62 645.018   7
 -11  -5   7-1929.48 1847.95   2
  11   5   7-257.071 383.672   7
 -11   5  -7-1245.77 978.292   2
   5  11   8 112.092 472.167   7
 -11  -5   8 306.940 1760.49   2
  11   5   8-386.239 688.737   7
 -11   5  -9 378.962 516.230   2
 -11  -5   9 1153.17 2784.81   2
  11   5   9-7.45800 474.510   7
   5  11   9-1058.97 993.598   7
   5  11  10 3268.17 1605.62   7
 -11   5 -10 3327.99 1323.41   2
   5  11  11-596.971 1027.65   7
 -11   5 -11-491.031 770.406   2
 -11   5 -12 1895.14 1065.20   2
   5  11  12-710.056 840.198   7
   5  11  13-2571.11 1577.14   7
 -11   5 -13-720.460 724.111   2
  -6 -11 -13 360.428 733.151   2
 -11  -6 -13-846.830 703.690   2
  -6 -11 -12 8662.40 2318.68   2
  -6  11  12 8103.03 2389.16   7
 -11  -6 -12 4541.68 1549.72   2
  -6  11  11 2102.72 1287.27   7
 -11  -6 -11 633.136 755.071   2
  -6 -11 -11 1159.92 955.231   2
 -11  -6 -10 640.263 712.768   2
  -6  11  10 1233.87 1031.84   7
  -6 -11 -10 1851.38 1143.41   2
 -11  -6  -9 850.908 700.371   2
  -6 -11  -9 947.266 886.254   2
 -11  -6  -8 3032.72 1249.53   2
  -6  11   8 5637.06 1953.57   7
 -11  -6  -7-96.4668 510.034   2
   6  11  -6-451.974 869.183   7
  -6 -11  -6 269.015 475.922   2
  -6  11   6-1019.96 1003.88   7
   6  11  -5-844.129 738.156   7
  -6 -11  -5-1374.18 1078.91   2
  -6  11   5-973.160 884.373   7
 -11  -6  -5-819.928 900.004   2
  -6 -11  -4-1419.59 1029.81   2
  -6  11   4-1130.15 852.364   7
   6  11  -4-806.109 427.139   7
 -11  -6  -4-400.595 559.915   2
   6  11  -3 2518.62 1241.76   7
 -11  -6  -3 3235.48 1304.28   2
  -6 -11  -3 5579.33 2091.68   2
  -6  11   3 1055.45 1021.79   7
   6  11  -2 10914.6 2342.59   7
 -11   6   2 6014.40 1215.81   2
 -11  -6  -2 10370.9 2033.53   2
  -6  11   2 6855.33 1826.66   7
   6  11  -1 218.937 523.054   7
  -6  11   1-241.932 667.541   7
 -11  -6  -1-845.291 926.126   2
 -11   6   1-1609.21 1083.53   2
 -11  -6   0 3735.08 1132.05   2
   6  11   0 2256.69 836.090   7
 -11   6   0 2279.59 745.842   2
  -6 -11   0 3151.32 778.914   2
 -11  -6   1 763.487 737.068   2
 -11  -6   2 14091.6 2785.19   2
   6  11   2 12597.7 2040.05   7
 -11   6  -2 10153.0 2084.71   2
 -11   6  -3 1137.86 709.036   2
   6  11   3 6103.75 1652.38   7
  11   6   3 5984.29 1969.99   7
 -11  -6   3-1265.87 1344.05   2
  11   6   4-1043.87 849.684   7
   6  11   4 131.682 395.421   7
 -11   6  -4-1409.27 979.852   2
 -11  -6   5-2746.34 1951.43   2
 -11   6  -5-1112.47 803.277   2
  11   6   5-1205.91 855.357   7
 -11   6  -6-1363.71 1014.93   2
  11   6   6 70.3938 392.978   7
 -11  -6   7-938.729 1370.05   2
  11   6   7-1587.68 834.937   7
   6  11   7-1049.63 960.711   7
  -6  11  -8 1162.21 641.152   2
 -11  -6   8 6838.37 4492.11   2
 -11   6  -8 6599.21 1837.46   2
   6  11   8 1728.84 945.885   7
 -11   6  -9 2799.17 1364.97   2
 -11  -6   9 4241.36 3917.44   2
   6  11   9 456.151 551.845   7
  11   6  10 2369.58 1240.86   7
 -11   6 -10 360.294 688.691   2
   6  11  10 1905.78 1205.58   7
  11   6  11 2150.68 1298.59   7
   6  11  11 1062.30 1091.07   7
 -11   6 -11 1080.41 937.930   2
   6  11  12 6768.14 2153.71   7
 -11  -6  12 15832.1 4315.18   5
  -6  11 -12 2194.99 1326.37   2
 -11   6 -12 6463.78 1990.02   2
  11   6  12 13390.1 3130.31   7
 -11  -6  13 417.488 1861.29   5
  11   6  13 803.665 1313.07   7
   6  11  13-1428.08 1226.43   7
  -7 -11 -12 3853.69 1579.12   2
 -11  -7 -12 2165.17 1182.90   2
 -11  -7 -11 2762.64 1357.55   2
  -7 -11 -11 4758.21 1810.76   2
 -11  -7 -10 3550.26 1372.26   2
  -7 -11 -10 4338.85 1651.55   2
 -11  -7  -9 455.017 640.122   2
  -7 -11  -9 215.276 632.871   2
  -7 -11  -8-1769.50 1114.53   2
 -11  -7  -8 106.452 550.994   2
 -11  -7  -7 24.0436 627.421   2
  -7 -11  -7-1658.99 815.770   2
 -11  -7  -6 439.155 409.700   2
   7  11  -5-2117.58 1371.15   7
  -7  11   5 7.49544 494.072   7
  -7 -11  -4-172.204 995.369   2
   7  11  -4-50.5914 525.980   7
   7  11  -3-1502.31 680.417   7
  -7 -11  -3-244.071 802.957   2
 -11  -7  -3 614.108 593.016   2
  -7  11   3 1005.46 1091.66   7
 -11   7   2 5429.82 977.150   2
 -11  -7  -2 6254.52 1415.02   2
   7  11  -1 1237.62 1035.46   7
 -11   7   1 252.156 603.945   2
 -11   7   0 15453.5 2564.16   2
   7  11   0 11882.0 2294.07   7
  11   7   1 9862.18 3250.10   7
 -11  -7   1 450.876 968.194   2
   7  11   2 7360.13 1758.66   7
 -11  -7   2 8409.03 1830.53   2
 -11   7  -2 11853.1 2535.03   2
  11   7   3 696.034 855.013   7
   7  11   3 2113.25 1033.32   7
 -11   7  -3 731.644 915.354   2
  11   7   4-761.489 876.104   7
 -11   7  -4 2149.12 1131.33   2
 -11  -7   4-1490.00 1871.37   2
 -11   7  -5-617.225 768.900   2
 -11  -7   6-61.5921 1375.14   2
 -11   7  -6 1178.17 904.988   2
   7  11   6-596.746 692.364   7
   7  11   7-637.919 702.912   7
 -11  -7   7 1089.60 2793.41   2
 -11   7  -8 3451.45 1673.03   2
 -11  -7   8 1974.34 2956.96   2
   7  11   8-1634.75 1211.03   7
  11   7   9 355.103 660.519   7
 -11   7  -9 2822.47 1484.51   2
  -7  11 -10-380.830 1039.27   2
   7  11  10 5119.16 1756.01   7
 -11   7 -10 4815.30 1824.69   2
 -11  -7  10 6636.73 3045.65   5
  -7 -11  10 2673.71 1132.65   5
  11   7  10 4965.18 1675.03   7
   7  11  11 4761.22 1901.58   7
 -11  -7  11 9925.86 3733.43   5
  11   7  11 6576.12 2130.64   7
 -11   7 -11 4671.15 1824.47   2
  11   7  12 6608.97 2172.30   7
   7  11  12 3602.92 1646.49   7
  -7  11 -12-1086.64 1092.05   2
 -11  -7  12 7533.40 3370.72   5
  -7 -11  12 1963.19 1061.40   5
 -11   7 -12 979.862 932.656   2
  -8 -11 -12 3934.86 1608.49   2
  -8 -11 -11 4856.77 1786.92   2
 -11  -8 -11 2872.96 1317.07   2
  -8 -11 -10 6866.25 1982.99   2
 -11  -8 -10 5718.20 1770.78   2
 -11  -8  -9 1539.36 988.102   2
  -8 -11  -9 819.319 892.001   2
 -11  -8  -8 455.742 615.080   2
  -8 -11  -8-979.455 918.334   2
 -11  -8  -7 205.006 477.351   2
  -8 -11  -7-504.296 737.814   2
  -8 -11  -6 5470.07 1741.37   2
 -11  -8  -6 1636.21 885.677   2
 -11  -8  -5-408.873 760.406   2
  -8 -11  -5 2571.75 1316.91   2
 -11  -8  -4 2815.08 1249.60   2
   8  11  -4 1090.19 1185.61   7
   8  11  -3-421.818 807.091   7
   8  11  -2 3870.47 1499.97   7
 -11   8   0 6503.51 1941.03   2
   8  11   0 11905.2 2430.44   7
 -11  -8   0 12970.9 2697.78   2
 -11  -8   1-406.613 958.946   2
 -11   8  -1 1496.49 1251.16   2
 -11  -8   2 2231.83 1150.34   2
 -11   8  -2 3129.15 1419.19   2
 -11  -8   3-3154.72 2079.78   2
 -11   8  -3 1729.30 1059.91   2
   8  11   4 4252.80 1473.05   7
 -11  -8   4 2000.56 1183.88   2
 -11   8  -4 2088.52 1121.54   2
 -11   8  -5 1262.16 1028.39   2
   8  11   5 276.516 461.069   7
  11   8   5 814.714 642.078   7
  11   8   6 4726.97 1601.56   7
   8  11   6 1302.61 851.185   7
   8  11   7-322.505 576.060   7
 -11   8  -7 663.516 1080.06   2
  11   8   7-174.215 479.350   7
   8  11   8-1015.87 951.202   7
  11   8   8-1439.80 1078.38   7
 -11   8  -8 1486.25 1308.47   2
   8  11   9 714.513 753.173   7
  11   8   9 642.740 919.691   7
  -8  11  -9-1948.71 1321.24   2
 -11   8  -9 1649.95 1382.85   2
  -8  11 -10-329.876 864.760   2
 -11   8 -10 2499.43 1396.71   2
   8  11  10 3802.35 1528.84   7
  11   8  10 6697.97 1993.16   7
  11   8  11 5803.40 2011.18   7
 -11   8 -11 1191.09 971.264   2
  -8 -11  11 5092.49 1725.19   5
   8  11  11 4220.91 1747.21   7
  11   8  12 5275.59 1963.93   7
   8  11  12 3617.19 1761.46   7
  -9 -11 -11 3652.59 1632.60   2
 -11  -9 -11 2024.31 1197.29   2
 -11  -9 -10 3166.42 1487.04   2
  -9 -11 -10 6390.06 1976.18   2
 -11  -9  -9 839.439 928.904   2
  -9 -11  -9 1648.19 1067.68   2
  -9 -11  -8 652.108 757.177   2
 -11  -9  -8 1674.76 1148.63   2
 -11  -9  -7 184.295 504.199   2
 -11  -9  -6 240.996 586.470   2
  -9 -11  -5 3608.95 1536.09   2
   9  11  -4 538.488 1141.33   7
  -9 -11  -4 1610.91 1226.17   2
 -11  -9  -3-176.642 632.394   2
  -9 -11  -3 1329.88 1198.70   2
  -9 -11  -2 338.840 807.305   2
 -11  -9  -2 1814.28 1182.98   2
  11   9  -1 1922.10 1852.12   7
  -9 -11  -1-762.346 1321.87   2
 -11  -9  -1 1236.49 1001.89   2
  11   9   0 1443.82 973.758   7
  -9 -11   0 320.587 1033.50   2
 -11  -9   0 1028.06 1007.54   2
 -11   9  -1-679.769 967.822   2
   9  11   1 3.48197 509.981   7
  11   9   1-875.574 1460.91   7
 -11  -9   1-430.089 788.005   2
  -9 -11   1-705.155 1367.17   2
  11   9   2-947.674 898.702   7
   9  11   2 537.175 623.532   7
 -11  -9   2 89.1174 751.230   2
  -9 -11   2 1304.73 1316.72   2
 -11   9  -2-847.438 911.350   2
  11   9   3-889.244 883.252   7
 -11  -9   3-462.620 924.399   2
   9  11   3-856.990 806.001   7
 -11   9  -3-79.4751 680.120   2
   9  11   4-864.062 915.252   7
 -11  -9   4-1487.87 1723.58   2
  11   9   4 653.857 744.689   7
 -11   9  -4-543.566 859.221   2
 -11   9  -5-427.193 590.503   2
  11   9   5 1939.89 923.735   7
 -11  -9   5 115.037 1867.24   2
   9  11   6 165.796 721.239   7
 -11  -9   6 3611.38 3668.75   2
   9  11   7-725.849 659.980   7
 -11  -9   7 2411.49 3899.90   2
  -9  11  -7-2204.64 1427.01   2
 -11   9  -7-156.937 682.266   2
 -11   9  -8 714.744 1184.52   2
  11   9   8 856.841 835.199   7
   9  11   8 558.010 764.601   7
   9  11   9-1703.61 1043.74   7
  11   9   9 844.716 895.393   7
  -9  11  -9-2656.22 1524.17   2
 -11   9  -9 1481.85 1212.47   2
 -11   9 -10 2803.06 1650.64   2
  11   9  10 7225.75 2182.35   7
   9  11  10 3616.42 1615.49   7
 -11   9 -11 1136.34 1147.97   2
  -9  11 -11-815.306 1035.24   2
   9  11  11 3771.52 1554.71   7
  -9 -11  11 2464.09 1406.26   5
  11   9  11 3322.08 1603.77   7
 -11 -10 -10 2535.60 1247.03   2
 -10 -11 -10 2270.20 1310.33   2
 -10 -11  -9 4252.20 1733.26   2
 -11 -10  -9 3237.17 1500.20   2
 -10 -11  -8 2891.95 1381.30   2
 -11 -10  -8 4582.15 1649.54   2
 -10 -11  -7-424.475 842.153   2
 -11 -10  -7 1126.01 548.173   2
 -10 -11  -6-1512.02 950.961   2
 -11 -10  -6-1445.81 1129.16   2
 -11 -10  -5-95.7381 799.472   2
 -10 -11  -5 3217.26 1565.34   2
 -11 -10  -4-578.518 1032.65   2
 -10 -11  -4 2483.38 1396.68   2
  10  11  -4 3048.01 2186.81   7
 -10 -11  -3 1899.21 1505.10   2
 -11 -10  -3-1058.24 1090.14   2
 -11 -10  -2 3694.16 1690.66   2
 -10 -11  -2 5405.14 2066.50   2
  11  10  -2 5697.05 2465.35   7
  10  11  -2 6402.43 2405.37   7
  11  10  -1 1084.83 1612.09   7
 -10 -11  -1 930.873 1239.94   2
  10  11  -1 874.138 1037.77   7
 -11 -10  -1 1570.23 1349.20   2
 -11 -10   0 2592.21 1465.64   2
 -10 -11   0 4202.55 1952.06   2
  10  11   0 2922.18 1555.50   7
  11  10   0 4332.96 1990.82   7
 -11 -10   1 2209.97 1786.00   2
 -10 -11   1 413.740 1225.05   2
  10  11   1 1566.59 1201.49   7
  11  10   1 1659.22 1365.88   7
  11  10   2 7381.21 2157.84   7
  10  11   2 3325.67 1304.37   7
 -11 -10   2 7395.55 2829.43   2
 -10 -11   2 3250.88 1864.65   2
 -11  10  -2 5266.79 2206.17   2
 -11 -10   3 754.172 1143.56   2
 -10 -11   3-3570.22 3148.54   2
 -11  10  -3 1049.65 1070.44   2
  11  10   3 3350.02 1618.65   7
  10  11   3-1068.65 1141.71   7
 -10  11  -4-183.554 759.356   2
 -11  10  -4 1219.08 1305.93   2
 -10 -11   4-1617.23 2966.31   2
 -11 -10   4 38.2762 1448.08   2
  10  11   4-513.067 598.140   7
  11  10   4 3381.97 1592.01   7
 -10 -11   5 84.3746 1783.21   2
 -11 -10   5 1791.27 2351.96   2
  11  10   5 4439.57 1603.99   7
  10  11   5 1919.24 1124.20   7
 -11  10  -6-858.446 828.482   2
 -10  11  -6-2050.05 1336.80   2
  11  10   6 171.290 836.654   7
  10  11   6 375.807 452.404   7
 -11 -10   6 388.762 2429.50   2
 -10 -11   6-1686.68 3390.23   2
 -11  10  -7 2222.97 1481.24   2
 -10  11  -7 107.461 685.315   2
  10  11   7 538.759 639.650   7
  11  10   7 213.107 468.738   7
 -11  10  -8 3728.65 1797.07   2
 -10  11  -8 2094.89 1325.58   2
  11  10   8 3915.38 1519.39   7
  10  11   8 4066.39 1511.44   7
  11  10   9 3386.85 1604.58   7
  10  11   9 2591.64 1308.00   7
 -10  11  -9 28.2548 725.795   2
 -11  10  -9 3048.39 1622.79   2
  10  11  10 1919.84 1194.06   7
  11  10  10 2230.23 1474.30   7
 -10  11 -10-1310.35 1131.68   2
 -11  10 -10-152.217 697.680   2
 -11 -11  -8 966.672 900.265   2
 -11 -11  -7-542.349 577.516   2
 -11 -11  -4 3663.77 1536.17   2
 -11 -11  -3 1955.44 1440.55   2
  11  11  -3-498.581 1125.22   7
  11  11  -2 4772.35 2259.72   7
 -11 -11  -2 2305.07 1351.91   2
  11  11  -1 1973.40 1624.61   7
 -11 -11  -1 194.403 771.702   2
  11  11   0 5095.26 2117.00   7
 -11 -11   0 4804.89 2167.52   2
  11  11   1 1824.72 1239.15   7
 -11 -11   1-546.279 1308.97   2
  11  11   2 1650.62 1215.20   7
 -11 -11   2 3000.64 1806.93   2
 -11 -11   3-933.541 1794.07   2
  11  11   3 195.761 616.405   7
 -11 -11   4 1112.08 2353.19   2
  11  11   4 1424.27 1100.34   7
 -11  11  -5-1655.18 1320.62   2
 -11 -11   5-2601.22 3632.59   2
 -11  11  -6 166.135 1085.39   2
 -11 -11   6 409.811 4032.76   2
  11  11   6-1021.65 986.854   7
 -11  11  -7 1413.68 1484.52   2
  11  11   7 235.576 767.099   7
 -11 -11   8 6584.53 7941.80   2
  11  11   8-315.689 616.223   7
 -11  11  -8 493.426 1003.45   2
 -11  11  -9-770.534 928.800   2
  11  11   9 894.143 984.115   7
   0  12   0 1307.99 649.782   7
 -12   0   0-397.966 770.685   2
 -12   0  -1 6581.77 1477.73   2
   0  12  -1 6462.33 1162.99   7
 -12   0  -2 4107.87 911.311   2
   0  12   2 6656.93 1501.23   7
   0 -12  -3 8795.47 1486.93   2
 -12   0   3 10694.1 1788.90   2
 -12   0  -3 11680.2 1770.94   2
   0  12   3 10753.1 2142.37   7
 -12   0  -4 2230.95 668.975   2
 -12   0   4 2740.38 944.622   2
   0  12   4 3726.18 1372.01   7
   0  12   5 21788.2 3295.49   7
 -12   0   5 27242.3 3401.70   2
   0 -12  -5 18302.1 2637.95   2
 -12   0  -5 20202.9 2490.59   2
   0  12  -5 24837.5 2696.27   7
  12   0   5 23129.3 2874.17   7
 -12   0   6 23852.8 3133.03   2
   0 -12  -6 20940.4 3079.78   2
   0  12   6 24369.3 3582.26   7
   0  12  -6 12689.3 1774.96   7
  12   0   6 23799.6 3015.64   7
 -12   0  -6 21365.1 2736.47   2
   0 -12  -7 34052.1 4119.05   2
 -12   0   7 33219.1 3583.70   2
  12   0   7 37973.7 3944.29   7
   0  12  -7 31220.0 3075.37   7
   0  12   8 232.248 625.962   7
   0  12  -8 650.916 501.562   7
  12   0   8 1920.54 914.844   7
   0 -12  -8 665.537 594.567   2
 -12   0   8 566.945 637.486   2
 -12   0  -8 637.432 568.424   2
   0 -12  -9 4406.32 1650.46   2
 -12   0  -9 6198.95 1580.40   2
   0  12   9 8509.62 2372.49   7
  12   0   9 4741.77 1589.46   7
  12   0  10 17300.7 3882.53   7
 -12   0 -10 9868.86 2154.31   2
   0 -12 -10 11481.4 2862.53   2
   0  12  10 14156.9 3150.86   7
   0  12  11 776.062 588.337   7
 -12   0 -11 396.771 378.855   2
   0 -12 -11-781.078 1106.82   2
  12   0  11-695.555 2132.91   7
   0  12  12 315.336 564.840   7
   0 -12 -12 1014.04 1096.32   2
 -12   0 -12 386.067 563.693   2
   0  12  13 5786.15 2126.02   7
 -12   0 -13 3785.72 1453.32   2
  -1  12  13 956.995 1015.66   7
  -1 -12 -13-79.9454 886.813   2
 -12  -1 -13 1186.48 997.332   2
 -12  -1 -12 1179.77 828.336   2
  -1 -12 -12 181.196 752.897   2
  -1  12  12 1743.32 1263.60   7
 -12  -1 -11 217.713 501.910   2
  -1 -12 -11-314.539 963.990   2
  -1  12  10 3630.93 1750.79   7
 -12  -1 -10 2699.60 1213.70   2
  -1 -12 -10 2581.98 1504.03   2
   1  12  -9 45.8094 402.717   7
 -12  -1  -9 1240.79 966.504   2
  -1 -12  -9-178.053 692.158   2
 -12  -1  -8 1120.29 712.801   2
  -1 -12  -8-405.032 776.702   2
  -1  12   8-341.503 717.091   7
   1  12  -8 776.734 583.240   7
 -12   1   7 694.467 581.002   2
   1  12  -7 2607.77 896.403   7
  -1 -12  -7 4015.63 1453.63   2
  -1  12   6 5724.04 2050.38   7
 -12  -1  -6 5052.27 1429.19   2
   1  12  -6 8120.59 1593.87   7
  -1 -12  -6 5565.56 1694.73   2
  -1  12   5 3553.12 1529.17   7
 -12  -1  -4-1539.47 904.498   2
 -12   1   4-1898.99 1164.62   2
   1  12  -3 11211.3 2014.31   7
  -1  12   3 7707.33 1817.33   7
  -1 -12  -3 4894.00 1352.96   2
 -12   1   3-151.179 1022.78   2
 -12  -1  -3 1173.85 491.116   2
  -1  12   2 6805.85 1692.72   7
   1  12  -2 5289.26 1741.33   7
   1  12  -1 6638.14 1642.77   7
  -1  12   1 9888.58 1727.79   7
   1  12   0 5046.64 1581.28   7
 -12  -1   0 2332.35 911.028   2
 -12   1   0 3903.53 745.326   2
   1  12   1 2028.49 780.071   7
 -12  -1   1 3434.92 1033.90   2
   1  12   2-1917.47 1306.49   7
 -12  -1   2 293.238 611.456   2
  -1  12  -3 1478.02 851.771   7
   1  12   3 2649.26 706.640   7
  -1  12  -4-90.1289 603.188   7
   1  12   4-1095.08 1557.23   7
   1 -12  -4-327.219 1110.98   2
 -12   1  -5 2468.85 1023.48   2
  -1  12  -5-105.836 456.122   7
 -12  -1   5 2664.95 1121.98   2
 -12  -1   6 5350.01 1722.08   2
 -12   1  -6 4873.86 1558.69   2
   1  12   6 4206.98 1549.34   7
  12   1   6 4699.66 1541.99   7
  12   1   7 3620.17 1213.32   7
  -1  12  -7 1917.18 1023.74   7
 -12   1  -8-363.973 489.068   2
   1  12   8 447.192 701.245   7
  12   1   8 769.123 588.273   7
 -12  -1   8 1476.36 996.693   2
 -12   1  -9 2497.32 1197.55   2
   1  12   9 1973.06 1466.53   7
  12   1   9-1247.21 1131.23   7
 -12  -1   9-216.769 952.693   2
 -12   1 -10 3531.47 1375.82   2
   1 -12 -10 4697.35 1989.71   2
   1  12  10 6408.38 2004.62   7
  12   1  10 4044.07 1863.98   7
   1  12  11-753.160 809.746   7
   1 -12 -11 173.010 794.725   2
   1  12  12 272.703 677.294   7
  12   1  12 3515.14 2990.20   7
 -12   1 -12 1018.23 788.752   2
   1  12  13 1462.65 1274.84   7
 -12   1 -13 1169.11 989.816   2
  -2  12  13-496.204 863.155   7
 -12  -2 -13-327.908 669.242   2
  -2  12  12 2045.02 1244.86   7
 -12  -2 -12 1961.10 1011.76   2
  -2 -12 -12 2436.52 1498.29   2
 -12  -2 -11-95.0770 471.257   2
  -2 -12 -11-726.644 916.407   2
  -2  12  11-1083.38 1160.79   7
 -12  -2 -10 1194.65 879.701   2
  -2 -12 -10 2567.00 1370.32   2
  -2  12  10 302.611 520.003   7
  -2 -12  -9-202.516 569.249   2
  -2  12   9-1385.82 963.498   7
 -12  -2  -9 748.073 630.215   2
  -2 -12  -8 428.600 550.482   2
  12  -2   8 1303.36 1111.85   7
  -2  12   8 2405.62 1065.37   7
 -12  -2  -8 2118.21 909.129   2
  -2 -12  -7 3899.98 1438.10   2
  12  -2   7 4503.58 1559.97   7
   2  12  -6 13696.1 2025.54   7
  -2  12   6 6879.39 1913.06   7
  12  -2   6 6310.18 1519.79   7
 -12  -2  -6 1242.52 456.389   2
  -2 -12  -6 8860.70 2201.76   2
 -12   2   5 690.814 581.225   2
   2  12  -5 7437.01 1521.32   7
  -2 -12  -5 1249.85 890.029   2
  -2  12   5 4903.62 1659.29   7
 -12  -2  -4 3964.21 1105.89   2
  -2 -12  -4 6916.43 1671.27   2
 -12   2   4 4729.57 1303.16   2
   2  12  -3 13311.5 2119.59   7
  -2 -12  -3 7692.32 1978.86   2
 -12  -2  -3-683.629 787.805   2
  -2  12   3 6972.78 1945.49   7
 -12  -2  -2 5738.11 1137.64   2
   2  12  -2 21878.5 2746.76   7
 -12   2   2 7177.23 1408.19   2
  -2 -12  -2 18272.4 3362.92   2
  -2  12   2 16610.2 3058.80   7
 -12   2   1 1062.94 642.086   2
   2  12  -1 9520.34 2172.48   7
 -12  -2  -1 621.824 531.262   2
  -2  12   1 6930.34 1827.06   7
 -12  -2   0 869.844 673.192   2
  -2  12   0 5420.24 1564.86   7
   2  12   0 5911.27 1636.60   7
   2  12   1 2309.07 999.421   7
 -12  -2   1 2851.54 1131.70   2
 -12   2  -1 5615.43 1471.51   2
  -2  12  -2 5569.73 1376.37   7
   2  12   2 6019.15 1409.88   7
 -12   2  -2 14338.6 2361.95   2
 -12  -2   2 14520.7 2470.27   2
 -12  -2   3 3640.85 1430.86   2
 -12   2  -3 6459.36 1582.26   2
 -12   2  -4 12375.1 2138.04   2
 -12  -2   4 9822.06 2156.62   2
  -2  12  -4 2932.76 1084.07   7
   2  12   4 651.042 981.243   7
  12   2   5 3612.11 1417.31   7
 -12   2  -5 3371.26 1246.38   2
  -2  12  -5 296.157 886.079   7
 -12   2  -6 7399.45 1682.44   2
  12   2   6 11441.6 2174.65   7
   2  12   6 1940.14 640.445   7
  -2  12  -6 1696.01 512.813   7
   2 -12  -6 6406.29 1794.39   2
  12   2   7 2994.14 1012.58   7
   2 -12  -7 7556.20 2077.90   2
   2 -12  -8 1912.01 1004.06   2
 -12   2  -8 1890.72 882.314   2
  12   2   8 1657.40 749.473   7
   2  12   8 3636.04 1527.14   7
   2 -12  -9 2925.70 1797.15   2
   2  12   9 1483.46 1110.75   7
  12   2   9 317.607 634.126   7
 -12   2  -9 105.454 570.281   2
   2  12  10 1970.38 1234.98   7
 -12   2 -10 477.657 610.641   2
  12   2  10 2668.32 1519.72   7
   2  12  11 180.045 625.038   7
  12   2  11-835.961 1449.52   7
 -12   2 -11-1065.12 861.636   2
   2  12  12 1607.12 1141.11   7
 -12   2 -12 2081.57 1077.76   2
  12   2  13-848.516 2672.00   7
 -12   2 -13-742.543 785.990   2
   2  12  13-764.662 1086.20   7
  -3 -12 -13 281.631 711.041   2
  -3 -12 -12 1322.71 1098.48   2
 -12  -3 -12-849.617 780.391   2
  -3  12  12-983.160 1002.83   7
   3  12 -11 10.4193 495.322   7
 -12  -3 -11 313.397 428.763   2
  -3  12  11 229.996 793.435   7
   3  12 -10 2616.00 1048.92   7
  -3  12  10 1803.88 1126.92   7
  -3 -12 -10 4623.63 1646.57   2
 -12  -3 -10 4391.04 1371.59   2
 -12  -3  -9-203.774 574.307   2
  -3 -12  -9 789.019 691.618   2
  -3  12   9-48.2238 814.635   7
   3  12  -9 149.083 439.393   7
 -12  -3  -8-1099.69 869.151   2
   3  12  -8-347.731 551.976   7
  -3  12   8-1505.02 1149.57   7
  12  -3   8 441.674 971.867   7
  -3 -12  -7 478.640 559.310   2
   3  12  -7-770.745 597.154   7
  12  -3   7 168.916 628.404   7
 -12  -3  -7-1219.92 818.843   2
  -3 -12  -6 4343.73 1529.38   2
  -3  12   6 6373.09 1883.72   7
   3  12  -6 3716.69 1052.62   7
  12  -3   6 3678.80 1434.80   7
  -3  12   5 5524.71 1799.30   7
 -12   3   5-563.032 757.039   2
  -3 -12  -5 4451.18 1666.21   2
 -12  -3  -5 724.482 467.769   2
   3  12  -5 8660.09 1691.19   7
   3  12  -4 16244.0 2376.88   7
  -3  12   4 9237.92 2166.45   7
 -12   3   4 171.948 657.038   2
 -12  -3  -4-174.117 711.508   2
  -3 -12  -4 9293.05 2225.21   2
  -3  12   3 10046.6 2288.80   7
  -3 -12  -3 13463.9 2774.52   2
   3  12  -3 17938.7 2402.93   7
  -3  12   2 7938.28 2173.29   7
 -12   3   2 2151.54 819.948   2
  -3 -12  -2 9154.60 2483.63   2
   3  12  -2 12956.0 2197.42   7
 -12   3   1 5012.43 1313.86   2
  -3  12   1 13132.4 2495.41   7
   3  12  -1 16469.6 2362.61   7
 -12  -3   0 11807.9 2245.29   2
  -3  12   0 18230.9 2958.49   7
   3  12   0 21868.3 2788.86   7
 -12   3  -1 10915.6 2034.90   2
   3  12   1 7107.18 1601.05   7
 -12  -3   1 7870.65 1884.72   2
 -12   3  -2 6740.78 1681.47   2
   3  12   2 1576.15 997.567   7
 -12  -3   2 6640.57 1799.60   2
  -3  12  -2 1575.04 915.589   7
  -3  12  -3-1044.12 1023.11   7
 -12   3  -3 10116.0 1969.04   2
 -12  -3   3 9527.27 2056.76   2
   3  12   3-1495.24 1281.30   7
   3  12   4-455.530 987.890   7
 -12   3  -4 8786.86 1864.90   2
  -3  12  -4-313.911 1000.81   7
   3 -12  -4 315.625 798.750   2
 -12  -3   4 9370.52 2032.34   2
  12   3   4 15601.4 2715.59   7
 -12   3  -5 5370.73 1581.32   2
  12   3   5 8923.02 2156.94   7
 -12  -3   5 5139.34 1669.10   2
   3 -12  -6 3820.00 1506.58   2
 -12  -3   6 4696.82 1548.66   2
 -12   3  -6 5845.70 1552.47   2
  12   3   6 5462.70 1502.52   7
  12   3   7-1125.41 908.086   7
   3  12   7-954.460 939.621   7
   3 -12  -7 428.835 811.767   2
 -12  -3   7-179.216 957.406   2
   3 -12  -8 428.168 880.370   2
  12   3   8-1562.24 1072.60   7
   3  12   8-892.991 1098.73   7
 -12   3  -8-207.205 618.794   2
 -12  -3   8 310.907 919.039   2
  12   3   9 1182.10 862.532   7
   3  12   9 743.649 809.446   7
 -12   3  -9-93.0551 495.205   2
 -12  -3   9 2230.41 1794.35   2
 -12  -3  10 5969.53 2702.97   2
   3  12  10 3453.96 1589.78   7
  12   3  10 5536.98 1921.56   7
 -12   3 -10 2109.10 1039.21   2
  12   3  11 1939.26 1432.48   7
 -12  -3  11-334.142 1638.29   2
 -12   3 -11 272.749 621.520   2
   3  12  11-408.508 854.465   7
 -12   3 -12-1211.49 854.852   2
   3  12  12-1536.85 1267.60   7
   3  12  13-1833.96 1348.08   7
  -4 -12 -13 679.579 1094.66   2
  -4 -12 -12 3470.41 1508.06   2
   4  12 -12 97.0234 668.038   7
 -12  -4 -12 152.519 375.442   2
  -4  12  12 2717.94 1570.20   7
 -12  -4 -11-100.236 489.225   2
  -4  12  11 302.519 570.126   7
 -12  -4 -10 1663.68 911.487   2
   4  12 -10 1427.74 992.337   7
  -4  12  10 854.815 1011.55   7
 -12  -4  -9-1564.68 988.110   2
   4  12  -9 1444.16 932.939   7
  -4  12   9-359.804 765.903   7
  -4  12   8-1894.51 1273.10   7
   4  12  -8 528.406 563.196   7
  -4 -12  -8-1920.39 1194.66   2
 -12  -4  -7 459.308 397.768   2
   4  12  -7 761.593 690.765   7
  12  -4   7 203.379 715.549   7
  -4 -12  -7 1712.78 867.871   2
  12  -4   6 7752.97 2086.87   7
   4  12  -6 6015.37 1664.45   7
  -4 -12  -6 8315.16 2056.50   2
  -4  12   6 4761.02 1738.86   7
   4  12  -5 8352.17 1783.68   7
  -4  12   5 4218.85 1649.59   7
  -4 -12  -5 6914.96 2003.05   2
 -12  -4  -5 1746.09 745.726   2
  -4  12   4 5315.56 1616.82   7
  -4 -12  -4 6443.41 2004.58   2
   4  12  -4 10753.9 1946.80   7
 -12   4   3 391.864 618.413   2
 -12  -4  -3 872.074 607.996   2
  -4 -12  -3 8743.63 2244.30   2
  -4  12   3 7718.67 1897.68   7
  -4  12   2 6732.15 1463.12   7
  -4 -12  -2 19690.5 3648.45   2
 -12   4   2 891.240 799.626   2
 -12  -4  -2 4684.28 1400.39   2
   4  12  -2 19785.9 2623.62   7
  -4 -12  -1 10531.5 2784.57   2
 -12  -4  -1 4505.69 1483.64   2
   4  12  -1 15555.4 2325.71   7
  -4  12   0 967.552 610.393   7
 -12  -4   0 5225.08 1603.78   2
 -12  -4   1 6657.85 1723.22   2
   4  12   1 12247.9 2211.90   7
   4  12   2 11876.4 2230.21   7
 -12  -4   2 12553.5 2408.92   2
 -12   4  -2 7662.36 1726.73   2
  -4  12  -3-1078.28 927.683   7
   4  12   3 3107.84 1078.71   7
 -12   4  -3 7812.95 1869.56   2
 -12  -4   3 10531.6 2263.02   2
   4 -12  -4-868.424 970.600   2
 -12  -4   4 6969.51 2015.07   2
   4  12   4-1937.12 1226.44   7
 -12   4  -4 6350.54 1658.03   2
  12   4   4 9591.47 2446.59   7
  12   4   5 10055.9 2197.19   7
 -12   4  -5 7001.28 1784.10   2
 -12  -4   5 7267.31 2064.98   2
 -12  -4   6 8228.35 2526.86   2
   4 -12  -6 10176.9 2407.27   2
 -12   4  -6 7430.97 1802.69   2
  12   4   6 7156.86 1804.38   7
  12   4   7 508.403 452.782   7
   4 -12  -7 693.848 1136.85   2
   4  12   7-939.124 1086.53   7
 -12  -4   7 180.958 941.142   2
  12   4   8-1442.93 1009.52   7
   4  12   8-1962.92 1334.28   7
 -12   4  -8-838.619 813.432   2
  12   4   9 712.774 630.035   7
 -12   4  -9-509.886 688.918   2
   4  12   9-1456.79 1284.13   7
 -12   4 -10 1521.72 1011.53   2
   4  12  10 1763.47 1157.31   7
 -12   4 -11-285.522 694.976   2
   4  12  11-1040.51 1108.50   7
 -12   4 -12 769.048 638.949   2
  12   4  12 5119.22 2271.27   7
   4  12  12-20.9266 860.203   7
 -12  -4  12 2795.45 3444.68   2
  12   4  13 3016.88 2417.83   7
 -12  -5 -12 286.876 594.471   2
  -5  12  12 1836.39 1116.26   7
  -5 -12 -12 3252.17 1481.96   2
  -5  12  11 2503.83 1554.94   7
   5  12 -11 1886.18 1466.48   7
  -5 -12 -11 2705.24 1385.28   2
 -12  -5 -11 168.579 422.528   2
   5  12 -10 6805.92 2094.45   7
  -5 -12 -10 5846.69 1896.14   2
  -5  12  10 4777.38 1730.86   7
 -12  -5 -10 2446.86 1147.97   2
  -5  12   9 2119.06 1140.91   7
  -5 -12  -9-778.356 867.613   2
   5  12  -9 2170.49 1297.00   7
  -5  12   8 1492.46 1087.29   7
   5  12  -8 1545.20 1002.31   7
   5  12  -7 154.127 477.377   7
 -12  -5  -7-234.432 470.116   2
  -5  12   7 1057.49 1074.28   7
  -5 -12  -6 1600.45 974.114   2
  12  -5   6 82.4402 883.512   7
   5  12  -6 1008.59 830.911   7
 -12  -5  -6 41.8872 497.065   2
   5  12  -5 1817.80 1027.17   7
  -5 -12  -5 1479.08 1053.43   2
  -5  12   5 351.217 660.420   7
 -12  -5  -4 1111.76 607.635   2
   5  12  -4 9058.93 1936.17   7
  -5  12   4 5441.51 1813.49   7
  -5 -12  -4 6126.29 1936.94   2
 -12  -5  -3 1804.19 1097.85   2
  -5  12   3 4966.02 1451.19   7
  -5 -12  -3 5251.34 2162.13   2
 -12   5   3 3765.04 1054.26   2
  -5 -12  -2 7757.86 2656.74   2
 -12  -5  -2 3152.31 1335.88   2
  -5  12   2 1840.13 937.356   7
 -12   5   2 6347.90 1693.01   2
   5  12  -2 7585.52 1691.26   7
 -12   5   1 4395.76 1436.11   2
   5  12  -1 10100.1 1954.18   7
 -12  -5  -1 5547.81 1743.76   2
  -5 -12  -1 5125.07 2295.54   2
  -5  12   0 15140.1 2187.88   7
 -12  -5   0 20688.3 3027.74   2
 -12   5   0 21197.7 2824.31   2
  -5 -12   0 24270.1 4430.97   2
 -12  -5   1 2637.76 1282.98   2
 -12   5  -1-13.9319 720.412   2
 -12   5  -2 1078.79 797.564   2
  -5  12  -2 5478.16 1480.39   7
 -12  -5   2 4333.10 1568.60   2
   5  12   2 7698.00 1910.92   7
   5  12   3 5465.82 1701.23   7
 -12  -5   3 7682.46 2090.14   2
  -5  12  -3 3046.07 968.569   7
 -12   5  -3 4570.37 1593.32   2
 -12  -5   4 8081.64 2264.33   2
  12   5   4 8544.87 2247.39   7
 -12   5  -4 5832.56 1791.21   2
 -12  -5   5 786.522 987.730   2
   5 -12  -5-1763.84 1288.61   2
 -12   5  -5 733.268 764.858   2
  12   5   5 2041.05 1091.17   7
   5  12   6-1429.12 1090.57   7
   5 -12  -6 1225.51 989.238   2
 -12  -5   6 1711.17 1210.54   2
  12   5   6 2091.39 1023.64   7
 -12   5  -6 659.379 730.188   2
  12   5   7-404.178 614.874   7
 -12  -5   7 1155.25 1458.99   2
 -12   5  -8 829.642 983.182   2
 -12  -5   8 4063.61 2504.91   2
   5  12   9-2147.69 1163.09   7
 -12   5  -9 1252.30 934.832   2
 -12  -5   9 3600.20 2844.14   2
 -12   5 -10 4390.01 1557.70   2
   5  12  10 2468.31 1373.54   7
  12   5  10 7111.31 2033.89   7
   5  12  11 72.4617 600.096   7
 -12  -5  11 1493.62 4296.56   2
  12   5  11 3919.94 1745.26   7
 -12   5 -11 1380.16 1075.80   2
   5  12  12 172.719 635.721   7
 -12   5 -12 1443.33 949.492   2
  -6 -12 -12 2811.95 1341.29   2
  -6 -12 -11 7049.39 2163.60   2
  -6  12  11 7429.34 2298.28   7
 -12  -6 -11 1663.25 1019.47   2
  -6 -12 -10 4665.68 1600.21   2
 -12  -6 -10 3161.57 1322.00   2
  -6  12  10 7803.06 2368.24   7
 -12  -6  -9 387.091 393.960   2
   6  12  -9 4134.64 2063.05   7
  -6 -12  -9 1665.98 1132.54   2
  -6  12   9 5285.19 1936.69   7
 -12  -6  -8 13.9522 564.686   2
   6  12  -8 6004.94 2094.40   7
  -6  12   8 3932.28 1584.29   7
 -12  -6  -7 2650.12 1236.97   2
   6  12  -7 7021.78 2381.02   7
  -6  12   7 8552.65 2250.41   7
  -6 -12  -7 3205.76 1281.03   2
 -12  -6  -6 691.349 664.830   2
   6  12  -6 1061.66 798.428   7
  -6  12   5 1422.01 989.570   7
   6  12  -5 2000.48 1211.80   7
 -12  -6  -5 290.075 373.922   2
   6  12  -4 5935.35 1884.43   7
  -6  12   4 4599.33 1885.97   7
   6  12  -3 7597.31 1838.11   7
  -6 -12  -3 4523.00 1892.70   2
  -6  12   3 3611.79 1579.92   7
  -6 -12  -2 14925.2 3384.33   2
 -12   6   2 7672.09 1624.49   2
 -12  -6  -2 12594.0 2543.28   2
  -6  12   2 9822.65 2101.91   7
  -6 -12  -1 18466.7 4293.68   2
   6  12  -1 16653.8 2550.33   7
 -12   6   1 12419.6 2366.73   2
 -12  -6  -1 9833.54 2484.17   2
  -6  12   1 7666.68 1870.09   7
   6  12   0 19619.7 3010.76   7
  -6  12   0 19878.7 2792.23   7
 -12  -6   0 21222.7 3282.27   2
  -6 -12   0 29602.5 5684.95   2
 -12  -6   1 12029.3 2611.89   2
 -12   6  -1 8662.80 2120.40   2
 -12  -6   2 14051.0 2702.86   2
 -12   6  -2 11673.3 2440.31   2
  12   6   2 20585.3 3755.67   7
   6  12   2 22043.6 3013.55   7
 -12   6  -3 5542.48 1771.97   2
 -12  -6   3 3632.82 1508.24   2
  12   6   3 6988.16 2163.57   7
  12   6   4 6651.38 1984.39   7
 -12   6  -4 7057.28 2003.35   2
 -12  -6   4 7531.96 2326.71   2
   6  12   5-329.771 753.310   7
 -12   6  -5 1331.98 931.206   2
 -12  -6   5 549.726 857.186   2
   6 -12  -5 554.756 950.563   2
   6  12   6-1146.93 983.560   7
 -12   6  -6 2372.71 1271.04   2
 -12  -6   6 2065.29 1746.23   2
 -12   6  -7 8501.54 2248.05   2
 -12  -6   7 14360.8 4385.52   2
 -12  -6   8 7195.35 3776.60   2
  12   6   8-1209.16 884.549   7
 -12   6  -8 3890.77 1500.98   2
   6  12   9 689.883 740.914   7
 -12  -6   9 5847.89 4621.76   2
  12   6   9 2860.97 1244.92   7
 -12   6  -9 4344.98 1647.62   2
 -12   6 -10 6321.27 2023.94   2
  12   6  10 5224.27 1784.84   7
   6  12  10 3850.01 1690.97   7
  12   6  11 8130.96 2453.81   7
 -12   6 -11 5179.04 1806.88   2
   6  12  11 2454.95 1441.95   7
  12   6  12 4118.52 1892.20   7
   6  12  12 1288.68 1029.45   7
 -12  -6  12 7808.68 7024.30   2
 -12  -7 -11 1440.57 950.276   2
  -7 -12 -11 2687.93 1326.36   2
 -12  -7 -10 4521.85 1436.54   2
  -7 -12 -10 5072.03 1808.16   2
  -7 -12  -9 154.629 599.992   2
 -12  -7  -9 402.913 850.926   2
 -12  -7  -8-1372.04 985.626   2
  -7 -12  -8-1924.12 1162.18   2
 -12  -7  -7 367.166 454.193   2
  -7 -12  -7-829.126 603.472   2
 -12  -7  -6 3274.59 1245.65   2
  -7 -12  -6 8893.05 2378.60   2
  -7  12   6 9271.55 2445.55   7
   7  12  -5 167.920 586.363   7
 -12  -7  -5-21.4947 380.476   2
  -7 -12  -4-1351.80 1006.50   2
  -7  12   4 393.502 546.260   7
 -12  -7  -4 110.496 389.331   2
   7  12  -4 24.3290 600.737   7
  -7  12   3-418.395 905.926   7
   7  12  -3-2116.39 1130.37   7
 -12  -7  -3-770.082 900.515   2
 -12   7   2 1689.13 677.714   2
   7  12  -2 2171.64 1152.14   7
   7  12  -1 14131.0 2472.51   7
 -12   7   1 3927.99 1377.41   2
 -12  -7   1 7848.60 2277.76   2
 -12   7  -1 6142.66 1960.83   2
 -12   7  -2 2126.91 1121.06   2
 -12  -7   2 2118.42 1061.02   2
 -12  -7   3-2170.99 1556.98   2
 -12   7  -3-1168.58 1137.15   2
   7  12   3 214.490 580.944   7
 -12  -7   4-963.614 1416.09   2
   7  12   4 969.786 830.814   7
 -12   7  -4 2.05541 680.739   2
   7  12   5-221.849 617.134   7
 -12  -7   5 177.690 1186.54   2
 -12   7  -5 1391.46 1043.52   2
  12   7   5 1595.77 981.645   7
   7  12   6 2708.89 1146.92   7
  12   7   6 9536.05 2188.23   7
   7  12   7-1346.55 1058.77   7
  12   7   7-505.634 529.589   7
  12   7   8-672.675 793.013   7
 -12   7  -8 3774.64 1762.88   2
  12   7   9 995.202 891.164   7
   7  12   9-1079.99 725.551   7
 -12  -7   9 6807.89 5720.49   2
 -12   7  -9 5908.57 1994.58   2
 -12   7 -10 7530.34 2176.50   2
  12   7  10 8533.26 2254.44   7
   7  12  10 5402.54 1811.02   7
  12   7  11 4199.95 1723.70   7
 -12  -7  11 5602.10 6767.58   2
 -12   7 -11 865.961 907.303   2
   7  12  11 1262.00 1110.02   7
  -7 -12  11 1684.69 953.464   5
  -8 -12 -11 2251.31 1285.83   2
  -8 -12 -10 3224.75 1482.21   2
 -12  -8 -10 818.928 754.816   2
  -8 -12  -9 215.985 787.251   2
 -12  -8  -9-1878.61 1013.63   2
  -8 -12  -8 2301.03 1392.02   2
 -12  -8  -8 4177.49 1479.22   2
 -12  -8  -7-539.520 811.010   2
   8  12  -7 6463.63 2545.87   7
  -8 -12  -6 2377.94 1076.66   2
 -12  -8  -6-296.173 627.205   2
  -8 -12  -5 4223.79 1746.38   2
 -12  -8  -5-488.137 789.866   2
   8  12  -5 3335.17 1706.14   7
  -8 -12  -4 2416.96 1435.89   2
 -12  -8  -4 56.1367 516.615   2
 -12  -8  -3 932.430 601.907   2
  -8 -12  -3 1104.39 1017.30   2
 -12  -8  -2 711.539 572.572   2
  -8 -12  -2 2801.11 1501.97   2
 -12  -8  -1-103.337 646.896   2
  -8 -12  -1-453.882 1107.20   2
 -12   8   1 13.8504 563.812   2
   8  12   0-345.907 762.203   7
  -8 -12   0-2005.22 2250.56   2
 -12  -8   0 83.9023 719.079   2
  12   8   1 1711.58 1409.44   7
 -12  -8   1 138.036 657.216   2
 -12   8  -1-330.998 683.622   2
  -8 -12   1-688.385 2289.87   2
   8  12   1 631.901 539.711   7
 -12   8  -2 874.987 639.892   2
   8  12   2 3809.87 1305.25   7
  -8 -12   2 23.9237 2522.91   2
  12   8   2 3080.11 1521.53   7
  12   8   3-459.732 647.364   7
 -12   8  -3-698.247 1190.28   2
   8  12   4 1533.47 1063.10   7
  12   8   4 2260.90 1204.99   7
 -12  -8   4 243.838 1119.28   2
 -12   8  -4-423.282 820.879   2
  12   8   5 4297.78 1551.68   7
 -12   8  -5-433.379 763.886   2
   8  12   5-412.347 562.228   7
 -12  -8   5 3179.22 2645.65   2
   8  12   6-586.333 792.576   7
 -12   8  -6-259.738 721.067   2
  12   8   6 1604.24 984.199   7
   8  12   7-1530.33 1116.03   7
 -12   8  -7 1585.75 1274.58   2
   8  12   8 3564.24 1355.92   7
  12   8   8 4644.58 1504.08   7
 -12   8  -8 4344.08 1874.86   2
 -12   8  -9-335.808 539.589   2
  12   8   9 903.511 814.904   7
   8  12  10 365.715 725.663   7
 -12   8 -10-1200.91 948.494   2
 -12  -8  11 176.946 5410.80   2
  -8 -12  11 1873.14 1189.74   5
  12   8  11 2533.85 1455.41   7
  -9 -12 -10 5055.57 1816.63   2
  -9 -12  -9 2097.79 1230.58   2
 -12  -9  -9-601.697 673.616   2
  -9 -12  -8-1777.22 1206.94   2
 -12  -9  -8-552.431 676.063   2
 -12  -9  -7 1220.96 943.963   2
  -9 -12  -6 1455.14 1190.22   2
 -12  -9  -6 2085.76 1225.05   2
  -9 -12  -5 5663.23 2147.21   2
 -12  -9  -5-85.3719 598.424   2
   9  12  -5 6541.16 2573.77   7
 -12  -9  -4 1814.24 1322.71   2
  -9 -12  -4 5479.79 2174.56   2
   9  12  -4 4960.66 2114.42   7
   9  12  -3 2537.35 1420.54   7
 -12  -9  -3 514.570 603.864   2
  -9 -12  -3 3574.56 1853.38   2
   9  12  -2-71.9790 624.098   7
  -9 -12  -2-318.886 686.657   2
 -12  -9  -1-1901.03 1439.67   2
  -9 -12  -1-772.585 1206.12   2
   9  12  -1-13.2140 614.911   7
 -12  -9   0 3928.46 1699.31   2
  12   9   0 1370.97 1297.19   7
  -9 -12   0 4055.67 2079.92   2
   9  12   0 1108.39 782.083   7
 -12   9  -1 1834.72 1368.77   2
 -12  -9   1 179.135 883.657   2
  12   9   1-693.288 1064.87   7
 -12  -9   2 394.227 866.859   2
  12   9   2 935.681 1062.80   7
 -12   9  -2 577.639 955.429   2
  12   9   3 3724.79 1683.00   7
 -12  -9   3 2206.97 1773.09   2
 -12   9  -3 957.712 1178.83   2
   9  12   3 4933.26 1354.48   7
 -12  -9   4 4573.15 2820.80   2
  12   9   4 4817.63 1852.17   7
   9  12   4 4407.72 1723.37   7
 -12   9  -4 1106.65 1191.69   2
  12   9   5 5705.03 1835.91   7
   9  12   5 1933.17 1263.49   7
 -12  -9   5 4612.98 3532.30   2
  12   9   6 825.106 956.703   7
   9  12   6 2438.50 1243.04   7
 -12   9  -6 4795.40 1953.34   2
   9  12   7 350.051 703.731   7
 -12   9  -7 1084.97 1157.34   2
  12   9   7-756.430 738.258   7
   9  12   8-1901.77 1202.05   7
 -12   9  -8-441.209 630.085   2
  12   9   8-0.96320 527.668   7
   9  12   9-1281.07 1136.74   7
  12   9   9 2165.15 1344.35   7
 -12   9  -9 1478.17 1308.07   2
  -9 -12  10 5294.77 1877.41   5
  12   9  10 6718.48 2056.00   7
  -9  12 -10 320.236 788.990   2
 -12   9 -10 3323.88 1597.52   2
 -10 -12  -9 2486.85 1433.74   2
 -10 -12  -8 176.223 474.020   2
 -12 -10  -8 1148.75 909.083   2
 -12 -10  -7 2822.36 1423.11   2
 -10 -12  -7-547.877 976.447   2
 -10 -12  -6-2006.72 1293.21   2
 -12 -10  -6 2335.50 1359.26   2
 -12 -10  -5 922.245 915.455   2
 -10 -12  -5 4881.76 1885.91   2
  10  12  -4 4371.96 2450.59   7
 -12 -10  -4 1324.87 1243.59   2
 -10 -12  -4 4590.89 2039.76   2
  10  12  -3 6117.99 2590.25   7
 -10 -12  -3 3491.26 1864.26   2
 -12 -10  -3 3837.76 1818.86   2
  10  12  -2 4238.86 1962.96   7
 -10 -12  -2 2380.84 1625.43   2
 -12 -10  -2 2611.95 1566.98   2
  12  10  -2-747.386 1814.10   7
 -12 -10  -1 154.674 722.891   2
 -10 -12  -1 1069.65 1467.07   2
  12  10  -1 5107.31 2364.41   7
  10  12  -1 2468.59 1564.61   7
 -12 -10   0 7453.79 2481.77   2
 -10 -12   0 7367.50 2863.48   2
  10  12   0 7037.84 2108.56   7
  12  10   0 9566.07 3253.93   7
  12  10   1 3154.53 1850.69   7
  10  12   1-271.431 805.206   7
 -10 -12   1 208.411 1220.31   2
 -12 -10   1 2193.61 1766.62   2
  12  10   2 5291.51 2007.00   7
 -12  10  -2 1894.63 1342.90   2
 -12 -10   2 2781.60 1776.33   2
 -10 -12   2 543.771 1950.93   2
  10  12   2 1104.75 957.612   7
 -10 -12   3 5311.23 3850.60   2
 -12 -10   3 4007.76 2583.77   2
  12  10   3 5986.50 2101.49   7
  10  12   3 5841.08 1940.32   7
 -12  10  -3 3153.74 1799.44   2
 -10 -12   4 3887.90 3839.21   2
 -12 -10   4 2102.03 2379.99   2
  12  10   4 5516.19 1979.83   7
  10  12   4 4899.45 1859.32   7
  10  12   5 3300.10 1474.10   7
 -10 -12   5 2593.87 3317.71   2
 -12  10  -5 3374.76 1741.09   2
 -12 -10   5 8045.79 4649.58   2
  12  10   5 4566.19 1723.53   7
  10  12   6 2690.09 1401.98   7
  12  10   6 569.568 554.197   7
 -12  10  -6 2867.95 1717.77   2
  12  10   7 1242.24 1122.86   7
 -10  12  -7 1674.72 1148.33   2
 -12  10  -7 4578.77 1952.96   2
  10  12   7 3494.06 1535.24   7
  12  10   8 911.561 866.970   7
  10  12   8-215.988 517.089   7
 -12  10  -8 1811.75 1348.94   2
 -10  12  -8-834.325 1237.12   2
  12  10   9 3438.49 1514.41   7
 -10  12  -9-1832.80 1447.66   2
 -12  10  -9 2389.13 1581.64   2
 -11 -12  -7-1573.84 1194.52   2
 -12 -11  -7 792.253 980.246   2
 -12 -11  -6 1574.72 1103.54   2
 -11 -12  -6-850.380 1062.19   2
 -12 -11  -5-418.815 616.630   2
  11  12  -5 5203.96 2786.89   7
 -11 -12  -4 2290.47 1175.67   2
 -12 -11  -4 99.4570 596.277   2
  11  12  -4 2356.99 1916.75   7
 -12 -11  -3 1950.54 1439.43   2
 -11 -12  -3 2852.37 1687.38   2
  12  11  -3 3934.51 2840.97   7
  11  12  -3-219.491 1197.49   7
  11  12  -2-1317.63 1354.69   7
  12  11  -2 10.9768 1115.94   7
 -12 -11  -2 1859.09 1485.20   2
 -11 -12  -2 2250.62 1715.64   2
  11  12  -1-1257.29 1280.20   7
  12  11  -1-878.744 1391.05   7
 -12 -11  -1 1107.83 1279.31   2
 -11 -12  -1-1048.20 1614.34   2
  11  12   0-326.209 899.111   7
  12  11   0-1745.23 1540.22   7
 -12 -11   0-610.051 1179.50   2
 -11 -12   0-1913.99 1815.12   2
  11  12   1-1668.75 1250.51   7
  12  11   1-1400.22 1341.85   7
 -12 -11   1-1663.36 1833.70   2
 -11 -12   1-1518.89 1705.65   2
  12  11   2-244.132 615.909   7
  11  12   2 1076.56 980.272   7
 -12 -11   2-1153.05 1525.89   2
 -11 -12   2 34.6468 1194.01   2
  11  12   3 3130.53 1496.76   7
  12  11   3 1155.16 1026.56   7
 -11 -12   3-35.1673 2500.14   2
 -12 -11   3-826.634 1727.49   2
 -12  11  -4 936.842 1293.52   2
 -11 -12   4-184.376 3156.97   2
 -12 -11   4-268.445 2393.00   2
  11  12   4 2308.16 1314.34   7
  12  11   4 1271.49 874.375   7
 -11 -12   5-3157.99 3709.33   2
 -12  11  -5 1338.39 1423.10   2
 -12 -11   5 2849.53 3993.44   2
  12  11   5-2386.11 1184.52   7
  11  12   5 1682.19 1230.84   7
 -11 -12   6 7865.38 6123.71   2
  12  11   6 826.822 518.691   7
  11  12   6 3782.70 1614.98   7
 -11  12  -6 2359.19 1735.34   2
 -12  11  -6 4595.07 2152.60   2
  11  12   7 1898.30 1295.18   7
  12  11   7 920.705 959.984   7
 -12 -11   7 1866.75 5656.69   2
 -11 -12   7 1640.22 6107.58   2
 -11  12  -7-1487.59 1394.49   2
 -12  11  -7 779.668 1070.75   2
 -12 -11   8 6091.93 7044.80   2
 -11 -12   8 9297.30 9016.56   2
 -12  11  -8 740.853 1139.47   2
 -11  12  -8-981.311 863.716   2
  12  12  -6 5833.04 3722.34   7
  12  12  -5 3982.79 2717.18   7
 -12 -12  -4 1164.04 1036.40   2
  12  12  -4 1326.30 1542.80   7
 -12 -12  -3-271.833 866.054   2
  12  12  -3 1215.34 1742.04   7
 -12 -12  -2 2701.49 1660.09   2
  12  12  -2 6549.74 2921.56   7
 -12 -12  -1 2529.08 1875.21   2
  12  12  -1 2093.22 1654.87   7
 -12 -12   0 1954.39 1923.81   2
  12  12   0 898.651 1172.25   7
  12  12   1 1553.69 1422.96   7
 -12 -12   1 929.441 1890.73   2
  12  12   2 2591.39 1508.26   7
 -12 -12   2 3083.33 2147.68   2
 -12 -12   3-2933.57 2709.40   2
  12  12   3-1058.95 943.495   7
 -12 -12   4-2595.08 3024.41   2
  12  12   4 2741.30 1349.44   7
 -12 -12   5-1704.75 3229.36   2
  12  12   5 1841.26 1398.63   7
 -12  12  -6-1921.80 1712.41   2
 -12 -12   6 1355.87 3868.40   2
 -13   0   0 889.031 962.703   2
   0  13   0 55.4467 532.529   7
 -13   0  -1 3437.85 1614.93   2
 -13   0   1 6121.90 1750.82   2
   0  13  -1 3121.35 1488.57   7
   0  13   1 3139.66 1703.95   7
 -13   0  -2 6704.92 2024.06   2
   0  13   2 6890.85 2334.91   7
   0  13  -2 6866.85 1809.17   7
 -13   0   2 12162.8 2226.08   2
   0 -13  -3 5591.06 1669.16   2
 -13   0  -3 5115.91 1650.42   2
   0  13   3 5385.69 1812.58   7
   0  13  -3 3834.09 1306.05   7
 -13   0  -4 8106.26 1893.09   2
   0  13   4 8777.07 2246.40   7
   0 -13  -4 5667.47 1695.79   2
   0 -13  -5 4030.78 1259.02   2
 -13   0  -5 5815.42 1472.32   2
  13   0   5 5470.49 1369.33   7
 -13   0   5 7927.44 1806.12   2
 -13   0   6 5356.88 1458.85   2
  13   0   6 5783.89 1688.70   7
   0 -13  -6 5848.80 1741.85   2
   0  13  -6 3749.76 1087.63   7
 -13   0  -7-43.6764 491.101   2
   0 -13  -7 1755.33 1040.95   2
  13   0   7-753.902 907.963   7
   0  13   7 62.7998 607.391   7
   0  13  -7 785.737 611.231   7
 -13   0   7 558.497 785.441   2
   0 -13  -8-2001.12 1406.16   2
  13   0   8 273.108 743.793   7
   0  13  -8 217.486 477.299   7
 -13   0  -8 3162.64 1223.89   2
   0  13   8 3913.70 1598.69   7
   0 -13  -9 1244.45 1018.47   2
 -13   0  -9 2824.77 1224.71   2
  13   0   9 1327.82 1002.74   7
   0  13   9 5073.09 1937.23   7
 -13   0 -10 355.934 580.543   2
  13   0  10-662.390 1482.97   7
   0  13  10 2110.32 1353.57   7
   0 -13 -10 877.365 1063.15   2
   0  13  11 2545.97 1422.01   7
   0 -13 -11 1236.41 1347.29   2
 -13   0 -11 1049.04 768.507   2
 -13   0 -12 5307.00 1711.42   2
   0  13  12 7541.70 2436.04   7
  -1  13  12 1607.81 1253.86   7
  -1 -13 -12 393.859 1116.47   2
 -13  -1 -12 1821.05 1065.83   2
  -1  13  11-721.888 752.874   7
 -13  -1 -11 619.620 699.463   2
 -13  -1 -10 3235.76 1263.18   2
  -1 -13 -10 2764.56 1465.08   2
  -1  13  10 2386.48 1360.78   7
 -13  -1  -9 1296.92 922.985   2
  13  -1   9-403.366 1126.92   7
  -1 -13  -9-1.09070 588.266   2
  -1  13   8 1177.02 1111.98   7
 -13  -1  -8 506.199 595.149   2
 -13  -1  -7 255.964 516.714   2
  -1 -13  -7-1694.61 1143.48   2
  13  -1   7-1424.13 1096.63   7
  -1  13   7-1075.26 1089.70   7
  -1 -13  -6 1715.85 915.972   2
  13  -1   6 2313.86 1290.53   7
 -13   1   6 980.263 712.138   2
  -1 -13  -5-1044.37 1078.88   2
  -1  13   5-258.426 689.960   7
   1  13  -5-635.497 767.668   7
 -13  -1  -5-638.264 777.281   2
 -13   1   4-842.166 842.677   2
 -13  -1  -4-1212.48 884.382   2
  -1  13   4 483.798 751.739   7
   1  13  -4-424.479 665.125   7
  -1  13   3-333.879 675.989   7
   1  13  -3-553.227 615.097   7
 -13   1   3 398.446 470.220   2
 -13  -1  -3-1086.41 745.466   2
  -1 -13  -3-1431.89 1213.92   2
  -1  13   2-545.423 590.603   7
 -13  -1  -2-188.443 701.191   2
   1  13  -2 94.0203 384.704   7
  -1  13   1 83.1518 480.496   7
 -13  -1  -1-438.881 576.538   2
 -13   1   1-1222.57 935.796   2
   1  13  -1 259.741 530.996   7
  -1  13   0 1523.60 1113.53   7
 -13  -1   0 2300.24 1383.12   2
 -13   1   0 2966.01 1286.21   2
   1  13   0 959.738 1052.41   7
   1  13   1-1345.04 1245.93   7
 -13  -1   1 1420.80 922.683   2
 -13   1  -1 793.091 649.046   2
  -1  13  -1-1206.69 1116.10   7
   1  13   2-1401.04 1280.92   7
 -13  -1   2 1197.47 894.306   2
  -1  13  -2 78.4615 488.022   7
 -13   1  -2-122.281 666.587   2
 -13  -1   3-236.308 491.512   2
   1  13   3-1216.40 1204.65   7
 -13   1  -3-134.433 379.689   2
 -13  -1   4-156.112 630.769   2
   1  13   4-858.568 832.540   7
 -13   1  -4 725.760 680.051   2
  -1  13  -5 1085.55 636.759   7
 -13   1  -5 1009.20 848.630   2
  13   1   5-1498.23 947.364   7
   1 -13  -5-1655.70 1307.34   2
   1 -13  -6 2057.05 1188.82   2
  -1  13  -6 1298.34 828.344   7
   1  13   6 1928.08 1236.69   7
  13   1   6 2110.31 1127.50   7
 -13   1  -7-460.454 640.167   2
  -1  13  -7 17.0332 444.861   7
   1  13   7 365.367 687.938   7
   1 -13  -7-75.3611 684.031   2
  13   1   7-1999.16 1179.57   7
 -13   1  -8 591.198 636.427   2
 -13  -1   8-752.379 1017.15   2
   1  13   8 364.604 664.449   7
  13   1   9-195.586 914.355   7
 -13   1  -9 1686.54 949.608   2
   1  13   9 2705.90 1485.56   7
   1 -13  -9 539.679 1071.99   2
 -13   1 -10 1582.76 882.373   2
   1  13  10 4206.62 1851.72   7
   1 -13 -10 849.386 1072.19   2
  13   1  10 3408.78 1915.12   7
   1  13  11 1797.73 1442.11   7
 -13   1 -11 27.4454 549.347   2
   1  13  12 3334.06 1658.95   7
 -13   1 -12 1582.02 1125.35   2
 -13  -2 -12 1.65888 365.581   2
  -2  13  11-986.053 1135.97   7
 -13  -2 -11 665.613 652.025   2
  -2 -13 -10 3141.78 1464.16   2
 -13  -2 -10 4217.29 1442.78   2
  -2  13  10 1290.65 1093.44   7
  -2 -13  -9 117.701 653.792   2
   2  13  -9 535.826 583.708   7
  -2  13   9-741.576 609.525   7
  -2  13   8-2060.69 1350.39   7
 -13  -2  -8-568.378 597.636   2
   2  13  -8-486.116 673.268   7
  -2 -13  -8 95.7636 501.949   2
 -13  -2  -7 1431.17 711.203   2
   2  13  -7 631.234 417.169   7
  -2 -13  -7 675.411 540.279   2
   2  13  -6 6460.91 1510.32   7
  -2 -13  -6 7735.69 2050.53   2
 -13  -2  -6 6619.03 1629.83   2
   2  13  -5 5673.82 1396.20   7
 -13   2   5 2742.40 877.130   2
  -2 -13  -5 5718.36 1709.14   2
  -2  13   5 3566.85 1511.02   7
   2  13  -4 2776.90 997.278   7
  -2  13   4 1572.11 1167.84   7
 -13  -2  -4 2349.70 877.664   2
  -2 -13  -4 458.506 898.853   2
 -13   2   4 2376.45 971.823   2
   2  13  -3 1294.79 732.588   7
  -2  13   3-214.599 697.925   7
 -13   2   3-499.700 466.591   2
 -13  -2  -3-194.976 775.438   2
  -2 -13  -3 238.476 844.332   2
  -2 -13  -2-176.974 899.393   2
   2  13  -2-90.1480 363.496   7
  -2  13   2-888.648 1046.98   7
 -13   2   2-723.256 713.132   2
 -13  -2  -2-1174.96 993.464   2
 -13  -2  -1-425.342 674.883   2
   2  13  -1 51.2482 401.769   7
  -2  13   1 40.5251 640.398   7
 -13   2   0 6637.94 1737.06   2
   2  13   0 2515.59 1497.08   7
 -13  -2   0 8084.26 1923.77   2
  -2  13   0 5348.37 2068.91   7
 -13  -2   1 1276.26 730.714   2
 -13   2  -1-341.951 566.473   2
  -2  13  -1-129.817 545.050   7
 -13  -2   2-22.9776 602.110   2
 -13   2  -2-175.028 564.758   2
 -13  -2   3 444.910 400.711   2
 -13   2  -3 210.924 424.882   2
 -13  -2   4 2836.53 994.127   2
 -13   2  -4 2181.04 1052.81   2
   2 -13  -4 1729.79 885.948   2
  -2  13  -4 1329.21 958.508   7
   2  13   4-195.308 1094.78   7
 -13  -2   5 5851.09 1622.45   2
  13   2   5 6474.46 1794.30   7
   2 -13  -5 2439.96 873.751   2
  -2  13  -5 2178.05 886.906   7
 -13   2  -5 5592.36 1533.68   2
 -13  -2   6 10693.4 2356.34   2
   2 -13  -6 8319.38 2187.76   2
   2  13   6 8303.10 2102.02   7
  13   2   6 9929.18 2120.88   7
 -13  -2   7 483.676 864.497   2
  13   2   7-664.345 871.896   7
 -13   2  -7-551.537 747.256   2
   2  13   7 1599.94 998.483   7
 -13  -2   8-2766.99 1614.34   2
 -13   2  -8-982.103 829.034   2
   2  13   8-604.786 901.479   7
  13   2   9 227.267 836.698   7
   2  13   9 2212.05 1380.17   7
 -13  -2   9 800.719 1059.38   2
 -13   2  -9 239.197 684.466   2
   2  13  10 5543.30 1971.40   7
  13   2  10 4446.85 1883.96   7
 -13   2 -10 2220.33 1041.55   2
   2  13  11 1837.51 1216.25   7
  13   2  11 1490.84 1564.88   7
 -13   2 -11-215.281 547.368   2
   2  13  12-546.162 749.497   7
 -13   2 -12-130.261 561.359   2
  13   2  12-169.193 2341.54   7
  -3 -13 -12-29.3409 901.640   2
  -3  13  11-1629.88 1274.38   7
 -13  -3 -11-372.349 520.020   2
  -3 -13 -11 1167.44 1063.91   2
  -3  13  10-1480.10 1112.30   7
   3  13 -10-702.184 741.426   7
 -13  -3 -10 582.211 639.644   2
 -13  -3  -9-827.027 682.887   2
  -3  13   8-2412.57 1492.11   7
 -13  -3  -8-1157.49 745.874   2
  -3 -13  -7-682.078 760.831   2
 -13  -3  -7-1092.10 853.992   2
  13  -3   7 191.182 1013.22   7
 -13  -3  -6-205.376 428.704   2
   3  13  -6-531.714 603.524   7
  -3 -13  -6-674.985 921.680   2
   3  13  -5-979.191 678.775   7
  -3  13   5-1847.00 1300.67   7
  -3 -13  -5-262.117 619.720   2
   3  13  -4-676.737 701.336   7
 -13  -3  -4-1577.60 1097.23   2
   3  13  -3-450.678 576.920   7
  -3  13   3-2107.80 1675.49   7
  -3 -13  -3-2606.47 1602.95   2
 -13  -3  -2-715.992 889.461   2
   3  13  -2 621.798 649.081   7
  -3  13   2 928.382 694.856   7
 -13   3   2 1200.44 607.837   2
  -3 -13  -2 461.571 792.734   2
 -13  -3  -1-89.2812 554.697   2
   3  13  -1-1.33528 456.088   7
  -3  13   1-219.879 625.663   7
  -3  13   0 5153.09 1771.69   7
   3  13   0 1889.77 1012.49   7
 -13   3   0 5187.60 1532.59   2
 -13  -3   0 4650.31 1420.38   2
   3  13   1-488.586 681.605   7
 -13   3  -1-350.656 468.770   2
 -13  -3   1-184.981 545.579   2
 -13   3  -2 1070.19 687.286   2
   3  13   2-1670.04 1186.48   7
 -13  -3   2-308.632 832.831   2
 -13  -3   3-1420.92 1106.63   2
 -13   3  -3-1517.75 1095.77   2
  13   3   4-2088.88 1253.34   7
   3 -13  -4-1716.73 1418.45   2
 -13  -3   5-1515.88 1117.60   2
  -3  13  -5-677.863 628.579   7
  13   3   5-1170.98 919.602   7
 -13   3  -5-936.746 799.517   2
  13   3   6-1231.82 938.178   7
 -13  -3   6 1793.55 1131.07   2
   3  13   6-691.075 876.151   7
 -13   3  -7-1706.30 1244.83   2
   3 -13  -7 277.373 887.578   2
 -13  -3   7-1666.44 1363.80   2
   3  13   7-1495.75 1000.70   7
   3  13   8-443.148 782.637   7
 -13   3  -8-1286.81 945.747   2
 -13  -3   8-2123.16 1628.49   2
 -13  -3   9-2829.37 1965.96   2
 -13   3  -9-1689.22 1009.84   2
   3  13   9-1027.67 999.531   7
  13   3   9-1939.35 1246.89   7
 -13   3 -10-595.838 738.448   2
 -13  -3  10 254.277 1505.43   2
   3  13  10 457.300 809.315   7
 -13   3 -11-1373.27 1020.61   2
   3  13  11 68.6753 585.709   7
  13   3  12 2376.15 2131.85   7
  -4 -13 -12 1664.04 1152.41   2
   4  13 -11-147.786 700.121   7
 -13  -4 -11-554.469 610.530   2
  -4  13  11-860.815 990.087   7
  -4 -13 -11 732.811 885.117   2
   4  13 -10-791.204 916.811   7
 -13  -4 -10 86.0563 405.333   2
  -4  13  10-161.092 568.832   7
  -4 -13 -10 1105.98 925.135   2
  -4 -13  -9-1526.70 1097.01   2
 -13  -4  -9-861.951 779.660   2
   4  13  -9-1836.52 1050.91   7
  -4  13   8-1136.15 1052.86   7
   4  13  -8-1462.88 923.830   7
 -13  -4  -8-1039.22 902.772   2
  -4  13   7-2297.06 1345.47   7
   4  13  -7-1152.78 809.020   7
 -13  -4  -7-1268.06 781.316   2
  13  -4   6 744.901 1244.68   7
   4  13  -6-1451.79 892.822   7
 -13  -4  -6 46.4206 344.493   2
  -4 -13  -5-460.885 731.216   2
   4  13  -5-532.155 622.565   7
 -13  -4  -5 107.861 457.654   2
  -4  13   4-1161.58 1104.81   7
   4  13  -4-996.216 771.252   7
  -4 -13  -4-909.871 960.257   2
 -13   4   3-706.573 713.669   2
   4  13  -3-1360.77 802.585   7
 -13  -4  -3-1617.10 943.940   2
  -4 -13  -3-1119.32 1159.56   2
 -13  -4  -2 2149.99 918.104   2
  -4 -13  -2 1577.11 1504.97   2
   4  13  -2 1735.93 981.060   7
  -4  13   2-289.092 780.496   7
 -13   4   2 958.206 454.989   2
   4  13  -1 1291.89 877.335   7
  -4  13   1-1339.54 1043.08   7
  -4 -13  -1-178.159 1426.80   2
 -13  -4  -1 124.522 505.042   2
 -13  -4   0 6619.04 1720.01   2
 -13   4   0 2654.07 1086.83   2
  -4  13   0 2136.98 1081.68   7
   4  13   0 5472.20 1686.52   7
  -4  13  -1-717.689 914.271   7
 -13   4  -1-854.526 717.153   2
   4  13   1 794.511 961.118   7
 -13  -4   1 130.861 402.519   2
   4  13   2 499.059 424.911   7
 -13  -4   2 2378.02 935.368   2
 -13   4  -2 1299.95 807.922   2
 -13  -4   3-510.036 828.401   2
  -4  13  -3-1428.44 939.695   7
  13   4   4-179.292 625.641   7
 -13   4  -4-420.570 649.496   2
 -13  -4   4-20.8482 564.253   2
  -4  13  -4-83.7457 366.480   7
 -13  -4   5 234.466 791.832   2
 -13   4  -5-87.3828 519.217   2
  13   4   5-225.658 600.924   7
   4 -13  -5-523.143 923.982   2
   4  13   5-740.902 1034.41   7
   4 -13  -6 826.346 1379.71   2
   4  13   6-1294.03 1058.05   7
 -13  -4   6-1569.92 1249.49   2
 -13  -4   7-1870.08 1488.56   2
   4  13   7-1257.49 1137.23   7
 -13   4  -7-1711.29 1065.52   2
 -13  -4   8-300.426 1200.53   2
   4  13   8-691.229 918.280   7
 -13   4  -8-575.171 712.083   2
   4  13   9-1399.98 1195.23   7
 -13  -4   9-1843.96 1783.09   2
  13   4  10 1465.41 1118.99   7
 -13   4 -10-604.915 677.060   2
   4  13  10-519.441 823.893   7
  13   4  11 158.331 925.463   7
 -13   4 -11-1120.79 949.768   2
 -13  -4  11-200.643 1790.15   2
   4  13  11-189.943 696.575   7
  13   4  12 816.904 1297.83   7
  -5  13  11-446.762 895.548   7
  -5 -13 -11 917.241 958.692   2
 -13  -5 -11-846.623 698.639   2
  -5 -13 -10 2233.31 1218.16   2
 -13  -5 -10 1297.15 856.528   2
  -5  13  10 1593.41 1147.43   7
   5  13 -10 516.378 798.820   7
  -5  13   9 1289.98 1043.58   7
  -5 -13  -9-1399.37 1017.28   2
 -13  -5  -9-375.283 523.651   2
   5  13  -9-1014.34 934.930   7
 -13  -5  -8-96.4562 490.891   2
   5  13  -8-998.161 873.314   7
  -5  13   8 839.022 937.105   7
   5  13  -7-1137.72 952.967   7
  -5  13   7-454.515 822.301   7
 -13  -5  -7 259.423 428.626   2
  -5 -13  -7 476.837 769.777   2
  -5  13   6-366.035 669.427   7
 -13  -5  -6 241.072 574.898   2
  -5 -13  -6-613.944 820.295   2
 -13  -5  -5 52.6011 365.076   2
   5  13  -4 127.476 403.819   7
 -13  -5  -4-279.204 553.082   2
  -5  13   4-759.525 1108.60   7
 -13   5   3 500.417 585.644   2
   5  13  -3-12.7591 421.511   7
  -5  13   3-196.575 762.591   7
  -5  13   2 5019.43 1716.76   7
   5  13  -2 5290.19 1456.74   7
 -13   5   2 5609.28 1459.99   2
 -13  -5  -1 1156.22 902.959   2
   5  13  -1 2943.57 1204.18   7
 -13   5   1 1176.34 806.948   2
  -5  13   1 15.4715 715.799   7
  -5  13   0 2021.33 826.936   7
 -13  -5   0 6410.58 1737.35   2
   5  13   0 8420.51 1858.00   7
 -13   5  -1 1137.98 902.990   2
  -5  13  -1 485.969 552.792   7
 -13  -5   1 998.165 973.018   2
   5  13   1 2628.21 1205.00   7
  -5  13  -2 4193.58 1205.60   7
 -13  -5   2 7361.80 1990.03   2
 -13   5  -2 6532.38 1849.88   2
  -5  13  -3 590.290 579.422   7
 -13  -5   3-49.6412 492.913   2
 -13   5  -3-38.2787 481.377   2
 -13   5  -4-653.478 690.743   2
 -13  -5   4 544.070 732.556   2
   5  13   4-1137.85 951.759   7
   5 -13  -4 768.234 918.801   2
   5 -13  -5-513.805 996.598   2
   5  13   5-1295.86 1030.68   7
 -13   5  -5-1308.26 1063.20   2
 -13  -5   5-2170.36 1437.49   2
 -13  -5   6-1659.82 1383.89   2
   5  13   6-1402.86 1119.06   7
 -13   5  -7-202.437 588.144   2
   5  13   7-1785.74 1224.26   7
 -13  -5   7-399.690 1120.16   2
   5  13   8-1143.84 1098.51   7
 -13  -5   8-460.589 1326.96   2
 -13   5  -8 875.083 941.217   2
   5  13   9-235.755 675.746   7
 -13   5  -9 1056.78 853.431   2
 -13  -5   9 1244.19 2156.85   2
  13   5   9-1001.14 903.636   7
  13   5  10 2514.01 1322.82   7
 -13  -5  10 5009.78 3757.40   2
   5  13  10 1136.17 1081.57   7
 -13   5 -10 1649.73 1075.91   2
  13   5  11 721.441 1038.32   7
 -13   5 -11-336.185 616.032   2
   5  13  11-553.590 874.054   7
  -6 -13 -11 979.803 1037.41   2
   6  13 -11 341.997 1031.24   7
  -6 -13 -10 2271.14 1256.09   2
   6  13 -10 1199.57 1225.56   7
 -13  -6 -10 1397.31 905.931   2
  -6  13  10 1468.12 1225.09   7
 -13  -6  -9-6.88862 401.087   2
  -6 -13  -9-1681.14 1222.32   2
  -6  13   8 3084.33 1641.27   7
 -13  -6  -8 2229.59 1025.24   2
  -6  13   7 608.324 837.158   7
  -6 -13  -7-391.529 944.633   2
 -13  -6  -7-86.2381 402.431   2
  -6 -13  -6 1311.11 975.612   2
 -13  -6  -6 452.562 496.353   2
   6  13  -6-1259.21 993.510   7
  -6  13   6 326.995 828.447   7
 -13  -6  -5 326.625 602.742   2
   6  13  -5-1800.80 1103.59   7
  -6 -13  -5-29.8084 644.775   2
  -6 -13  -4-1263.38 1053.15   2
   6  13  -4-1800.43 1094.41   7
  -6  13   4-1221.85 1185.82   7
 -13  -6  -4 225.608 470.170   2
  -6 -13  -3-916.775 1105.87   2
 -13  -6  -3-243.713 505.667   2
   6  13  -3 250.943 658.856   7
  -6  13   3-653.788 961.386   7
  -6 -13  -2 7511.88 2610.21   2
  -6  13   2 3370.28 1390.28   7
   6  13  -2 7019.32 1898.36   7
 -13  -6  -2 4996.68 1572.07   2
 -13   6   2 3810.59 1253.02   2
  -6  13   1 1110.64 798.753   7
  -6 -13  -1 2795.64 1938.17   2
 -13   6   1 2644.26 1223.20   2
  -6  13   0 2469.05 923.407   7
  -6 -13   0 5235.01 2467.37   2
  -6  13  -1 1427.88 831.536   7
 -13   6  -1 1287.53 774.605   2
  -6 -13   1 2677.26 2527.94   2
 -13   6  -2 4323.16 1503.10   2
 -13  -6   2 9398.10 2336.74   2
   6  13   2 6338.62 1725.75   7
 -13   6  -3-533.905 852.857   2
 -13  -6   3 255.081 678.794   2
   6  13   3-128.544 519.497   7
 -13   6  -4-1596.17 1228.04   2
   6  13   4-1132.26 906.208   7
 -13  -6   4-1228.33 1233.96   2
   6 -13  -4 623.316 1019.36   2
 -13   6  -5-170.903 476.164   2
   6  13   5-744.100 837.641   7
 -13  -6   5-1460.58 1438.95   2
  13   6   5-1571.72 955.945   7
 -13   6  -6 386.713 847.049   2
  13   6   6-89.8359 510.851   7
 -13  -6   6-633.958 1239.85   2
   6  13   6-1472.96 1074.85   7
  13   6   7-1184.07 1018.16   7
 -13   6  -7 497.308 791.247   2
   6  13   7-1375.95 1113.79   7
  13   6   8-1779.41 1186.00   7
   6  13   8 294.423 476.360   7
   6  13   9 853.451 811.312   7
  13   6   9-1069.50 1037.12   7
 -13   6  -9 2437.35 1315.98   2
   6  13  10 652.369 919.569   7
 -13   6 -10 913.250 948.722   2
  13   6  10 1588.56 1293.52   7
 -13   6 -11 55.1353 566.014   2
  13   6  11 1388.62 1251.03   7
 -13  -6  11 3332.06 5561.18   2
   7  13 -10 2264.39 1542.40   7
  -7 -13 -10 2267.43 1260.23   2
  -7  13   9 1639.10 1342.01   7
   7  13  -9 1364.71 1330.74   7
  -7 -13  -9-714.374 945.826   2
 -13  -7  -9-371.272 787.919   2
 -13  -7  -8-468.075 530.317   2
   7  13  -8-287.739 880.154   7
 -13  -7  -7-462.007 600.797   2
   7  13  -7-1001.80 1003.34   7
 -13  -7  -6 196.034 451.337   2
   7  13  -6-1160.81 1031.66   7
  -7  13   6 1416.50 1119.69   7
  -7 -13  -6 2493.40 1382.86   2
 -13  -7  -5-364.823 651.831   2
   7  13  -5-1199.19 993.147   7
  -7 -13  -5 846.158 948.549   2
  -7  13   5-569.594 766.978   7
  -7 -13  -4-309.143 779.280   2
 -13  -7  -4-513.564 613.702   2
  -7 -13  -3-905.095 1107.06   2
  -7  13   3-1593.50 1227.29   7
 -13  -7  -3-235.068 435.002   2
  -7 -13  -2-1473.38 1604.64   2
 -13  -7  -2 316.186 477.349   2
   7  13  -2-184.842 524.040   7
  -7  13   2-1276.49 1269.86   7
   7  13  -1-1318.48 1033.58   7
 -13   7   1-376.347 729.461   2
 -13  -7  -1-1213.03 1041.25   2
  -7 -13  -1-2759.68 2205.00   2
   7  13   0-1326.15 929.128   7
  -7 -13   0-1331.60 2232.64   2
 -13  -7   0 331.412 485.658   2
   7  13   1-290.492 809.600   7
 -13  -7   1-193.074 665.329   2
  13   7   1 610.992 1053.07   7
 -13   7  -2-1979.14 1503.71   2
 -13  -7   2-412.838 934.328   2
  13   7   2-1406.00 1490.93   7
   7  13   2 1298.65 907.576   7
  13   7   3-2007.16 1327.09   7
   7  13   3 702.345 714.191   7
 -13   7  -3-1933.32 1395.37   2
  13   7   4-434.362 688.591   7
 -13   7  -4-1502.87 1159.63   2
 -13  -7   4-1386.40 1363.60   2
   7  13   4-153.715 602.498   7
   7  13   5-1114.54 945.276   7
 -13  -7   5-973.766 1526.58   2
  13   7   5-233.477 544.305   7
   7  13   6-304.851 766.465   7
  13   7   6 891.636 819.591   7
 -13   7  -6 1349.60 1136.44   2
 -13  -7   6-196.777 1270.29   2
 -13   7  -7 1141.00 1108.74   2
 -13  -7   7-566.422 1436.88   2
 -13   7  -8 2368.64 1345.09   2
 -13  -7   8 3511.68 3252.41   2
  13   7   9-597.199 844.351   7
   7  13   9-1207.97 925.516   7
 -13   7  -9 1404.54 1032.09   2
  13   7  10 2265.87 1340.43   7
   7  13  10 2115.44 1351.81   7
 -13   7 -10 1539.99 1089.03   2
  -7 -13  10 1508.86 1028.24   5
   8  13  -9 1068.20 1461.54   7
 -13  -8  -9 667.904 820.375   2
  -8 -13  -9-266.479 793.755   2
   8  13  -8 1030.68 1454.37   7
 -13  -8  -8-1068.30 906.843   2
 -13  -8  -7-2.89638 491.099   2
   8  13  -7 2563.28 1646.50   7
  -8 -13  -6 3769.20 1326.53   2
 -13  -8  -6 2271.34 1133.40   2
   8  13  -6 1669.38 1280.73   7
 -13  -8  -5 285.496 463.857   2
   8  13  -5-897.961 934.726   7
  -8 -13  -4 1089.58 1163.90   2
 -13  -8  -4-99.4726 561.366   2
   8  13  -4-600.789 777.697   7
  -8 -13  -3 519.703 1030.08   2
 -13  -8  -3-161.292 465.183   2
   8  13  -3-1628.97 1132.94   7
 -13  -8  -2-1647.89 1018.18   2
  -8 -13  -2-613.211 1262.53   2
 -13   8   1-108.694 591.545   2
  -8 -13  -1-2043.04 2127.53   2
  13   8   0-2717.95 2280.25   7
  -8 -13   0-1202.29 1996.10   2
 -13   8   0 875.896 784.031   2
 -13  -8   0 706.856 576.052   2
   8  13   0-1233.60 982.174   7
  -8 -13   1-4735.58 3774.96   2
 -13  -8   1-1834.67 1379.74   2
   8  13   1-971.727 1077.35   7
 -13   8  -1-423.560 1008.66   2
  13   8   2-1465.91 1416.77   7
   8  13   2 1669.68 1126.29   7
 -13   8  -2-1657.44 1340.87   2
 -13  -8   3-1251.04 1413.48   2
  13   8   3 768.207 1032.15   7
   8  13   3 608.065 897.586   7
 -13   8  -3-1875.13 1435.30   2
 -13  -8   4 611.135 1061.41   2
  13   8   4 1130.23 955.346   7
   8  13   4 624.585 718.774   7
 -13   8  -4-1246.24 1127.94   2
 -13  -8   5-1016.38 1556.66   2
   8  13   5-578.382 850.591   7
  13   8   5 994.249 876.626   7
 -13   8  -5-1041.04 1047.61   2
   8  13   6 478.959 601.761   7
 -13   8  -6 1482.61 1188.88   2
  13   8   6 3022.75 1173.36   7
 -13   8  -7-2152.92 1302.67   2
   8  13   7-1218.60 1035.21   7
 -13   8  -8-2136.92 1285.25   2
 -13  -8   8 2793.81 3929.34   2
   8  13   9-1515.74 977.369   7
 -13   8  -9-945.038 927.463   2
  13   8   9-57.7067 649.331   7
   9  13  -9 4907.61 2637.92   7
  -9 -13  -9 675.774 921.376   2
 -13  -9  -8 919.861 977.226   2
   9  13  -8 3474.84 2149.95   7
  -9 -13  -8-2042.67 1334.91   2
   9  13  -7 2092.71 1776.63   7
 -13  -9  -7 345.640 681.076   2
 -13  -9  -6 753.092 867.952   2
   9  13  -6 1692.12 1564.83   7
 -13  -9  -5-219.511 522.928   2
   9  13  -5-1425.86 1276.24   7
  -9 -13  -4 315.902 698.467   2
 -13  -9  -4-1327.11 1077.05   2
  -9 -13  -3-801.605 943.167   2
 -13  -9  -3-642.063 561.634   2
  -9 -13  -2 1140.50 1198.17   2
 -13  -9  -2 1500.99 1248.35   2
   9  13  -2-322.974 649.789   7
  -9 -13  -1-715.589 1560.60   2
 -13  -9  -1-247.580 589.840   2
   9  13  -1-2219.07 1185.34   7
  -9 -13   0-559.234 2036.52   2
   9  13   0-342.872 895.484   7
 -13  -9   0 1236.21 833.665   2
  13   9   0-2176.47 1792.74   7
 -13   9   0 1901.21 1088.85   2
 -13  -9   1-853.287 1199.55   2
   9  13   1-1059.78 745.882   7
  13   9   1-106.627 925.134   7
 -13   9  -1 829.828 987.871   2
 -13  -9   2 47.1405 851.181   2
  13   9   2 1018.22 1260.25   7
 -13   9  -2 769.447 1028.59   2
  -9 -13   2 1906.08 1810.41   2
   9  13   2 3875.04 1465.73   7
   9  13   3 1502.66 1246.68   7
 -13   9  -3-762.450 1081.70   2
  13   9   3-435.794 824.091   7
  -9 -13   3-4237.21 3773.04   2
 -13  -9   3-3275.22 2229.91   2
  13   9   4-591.643 808.660   7
   9  13   4 0.92861 431.735   7
 -13  -9   5-200.941 1449.48   2
 -13   9  -5-490.061 886.898   2
  13   9   5 1444.87 1065.14   7
   9  13   5-786.133 863.415   7
   9  13   6 277.764 685.435   7
 -13   9  -6-2060.17 1482.02   2
   9  13   7-2262.19 1179.47   7
 -13   9  -7-1504.09 1184.24   2
  13   9   8-1434.95 1088.35   7
 -13   9  -8 937.274 1007.64   2
   9  13   8-1053.29 1062.92   7
 -13   9  -9-86.1683 784.765   2
  13   9   9 716.478 900.565   7
  10  13  -7 3252.42 2403.37   7
 -10 -13  -7-1939.27 1318.24   2
  10  13  -6 2047.39 1857.43   7
 -13 -10  -6 502.691 730.703   2
 -10 -13  -5 2231.07 1036.91   2
  10  13  -5 1366.83 1763.08   7
 -13 -10  -5 1239.38 903.277   2
 -10 -13  -4 1107.00 1299.49   2
  10  13  -4-83.0477 811.893   7
 -13 -10  -4 103.237 734.862   2
  10  13  -3 133.116 777.264   7
 -10 -13  -3 1768.85 1444.37   2
 -13 -10  -3 1208.12 1187.30   2
  10  13  -2 1097.56 989.120   7
 -10 -13  -2 835.651 1316.32   2
 -13 -10  -2 4091.10 1955.29   2
  10  13  -1-616.105 968.026   7
  13  10  -1 2942.40 2230.12   7
 -13 -10  -1 3085.06 1743.59   2
 -10 -13  -1 630.897 1147.79   2
 -13 -10   0-329.352 1013.95   2
 -10 -13   0-1990.16 1965.37   2
  10  13   0-365.889 756.469   7
  13  10   0 898.764 1416.94   7
  10  13   1 1908.37 1212.91   7
 -13 -10   1-1059.04 1203.69   2
 -10 -13   1 283.218 1576.15   2
  13  10   1 2948.16 1914.06   7
 -13 -10   2 1839.42 1614.25   2
  10  13   2 4791.93 1768.06   7
 -10 -13   2 3767.01 3137.52   2
 -13  10  -2 1321.59 1207.11   2
  13  10   2 3863.83 1843.73   7
  10  13   3 3815.06 1619.67   7
 -10 -13   3-721.489 2960.96   2
 -13 -10   3 454.594 1385.57   2
 -13  10  -3 1654.80 1362.37   2
  13  10   3 292.755 854.098   7
  13  10   4 1344.16 1185.67   7
  10  13   4 1700.34 1164.52   7
 -10 -13   4-1717.71 3812.74   2
 -13 -10   4-212.558 1495.59   2
 -13  10  -4 980.316 1175.80   2
  10  13   5 2282.73 1323.85   7
  13  10   5 740.467 752.410   7
 -13 -10   5 361.217 2212.95   2
 -10 -13   5 671.065 3240.47   2
 -13  10  -5 1117.55 1357.39   2
 -13 -10   6 1144.44 3016.40   2
 -13  10  -6-62.2189 759.534   2
 -10 -13   6 1369.06 3729.40   2
  10  13   6 551.732 775.480   7
 -13 -10   7 5267.13 6055.63   2
 -10 -13   7 4763.49 5974.71   2
  13  10   7-990.543 983.495   7
 -13  10  -7 30.6356 743.017   2
  11  13  -6-1221.85 1616.30   7
  11  13  -5-2484.95 2138.71   7
 -13 -11  -4-285.821 674.742   2
 -11 -13  -4 774.889 992.714   2
  13  11  -3-1357.35 2524.44   7
  11  13  -3-3326.28 1998.88   7
 -13 -11  -3 382.257 788.011   2
 -11 -13  -3 14.2565 736.595   2
  13  11  -2 241.159 1510.31   7
  11  13  -2-120.561 887.691   7
 -13 -11  -2 781.706 1154.49   2
 -11 -13  -2-611.615 952.841   2
  11  13  -1-438.592 790.136   7
  13  11  -1-143.931 1334.84   7
 -11 -13  -1-756.938 1299.84   2
 -13 -11  -1 2028.26 1685.69   2
 -13 -11   0 2279.66 1969.56   2
 -11 -13   0 1263.79 1816.47   2
  11  13   0 15.6730 711.367   7
  13  11   0-92.4586 983.073   7
  11  13   1-26.9458 612.540   7
 -13 -11   1 206.020 1378.45   2
  13  11   1-398.114 1031.13   7
 -11 -13   1 871.995 1733.63   2
  11  13   2 290.291 878.086   7
  13  11   2-878.385 1148.49   7
 -13 -11   2-867.446 1435.63   2
 -11 -13   2-3934.88 3009.74   2
  11  13   3 1188.96 928.362   7
 -13 -11   3-3678.23 3062.99   2
  11  13   4 1157.81 1033.72   7
 -13  11  -4-714.085 1018.19   2
  11  13   5 227.041 731.979   7
 -13 -11   5-3152.96 3358.15   2
 -11 -13   5-4983.74 5943.99   2
 -13  11  -5 357.631 886.678   2
 -13 -11   6 1538.02 3384.66   2
 -13  11  -6-456.689 1087.30   2
  12  13  -3 202.991 1089.97   7
  13  12  -3 801.533 1494.42   7
  13  12  -2-135.057 1558.08   7
  12  13  -2 700.008 1181.63   7
  12  13  -1 5850.88 2656.06   7
  13  12  -1 5970.45 3065.41   7
 -13 -12   0 9829.57 3480.90   2
  13  12   0 9155.17 3285.35   7
  12  13   0 7675.19 2876.62   7
  12  13   1-127.786 758.295   7
  13  12   1-54.5184 869.610   7
 -13 -12   2 2.91493 1287.30   2
   0  14   0 15047.0 3297.64   7
 -14   0   0 21188.8 3236.42   2
 -14   0   1 6077.50 1756.76   2
   0  14  -1 2547.37 1350.12   7
 -14   0  -1 2749.25 1353.58   2
   0  14   1 3388.43 1724.15   7
   0  14   2 1567.69 1168.90   7
 -14   0  -2 2042.51 1063.79   2
 -14   0   2 3173.77 1230.31   2
   0  14  -2 1702.07 986.987   7
 -14   0  -3 7902.32 1997.27   2
   0 -14  -3 8196.89 2387.68   2
   0  14  -3 6641.36 1677.91   7
 -14   0   3 10740.5 2178.51   2
   0  14   3 8159.79 2237.45   7
   0  14  -4 6363.71 1703.51   7
   0 -14  -4 6567.59 2161.63   2
 -14   0   4 10072.6 2158.95   2
   0  14   5 8374.88 2172.20   7
   0  14  -5 8556.69 1963.11   7
   0 -14  -5 8309.31 2300.58   2
  14   0   5 12186.8 2776.56   7
 -14   0   6 4053.01 1342.93   2
 -14   0  -6 4145.74 1316.51   2
   0  14   6 4572.63 1687.60   7
   0 -14  -6 4122.99 1559.03   2
  14   0   6 6415.01 1933.77   7
  14   0   7 153.414 653.428   7
 -14   0  -7 167.719 472.232   2
   0 -14  -7-787.858 952.522   2
   0  14   7 743.980 813.880   7
   0 -14  -8-1191.38 1214.31   2
  14   0   8-374.858 856.641   7
 -14   0  -8 558.152 584.424   2
   0  14   8 1460.28 1048.70   7
 -14   0  -9 2389.13 1148.20   2
   0  14   9 3562.38 1683.85   7
   0 -14  -9 1138.43 1276.28   2
  14   0   9 1315.52 1308.95   7
 -14   0 -10 6604.02 1769.55   2
   0 -14 -10 4145.27 2102.54   2
   0  14  10 8865.55 2628.70   7
 -14   0 -11 4804.41 1584.51   2
 -14  -1 -11 3390.49 1403.70   2
  -1  14  10 3499.56 1713.20   7
  -1 -14 -10 1575.71 1291.02   2
 -14  -1 -10 3592.14 1399.08   2
  -1  14   9 2671.82 1414.26   7
  -1 -14  -9-51.2242 679.549   2
 -14  -1  -9 1505.97 975.202   2
  -1  14   8 3372.41 1575.38   7
 -14  -1  -8 895.620 717.860   2
  14  -1   8 536.593 1360.90   7
  14  -1   7 956.452 1065.12   7
  -1 -14  -7-1063.35 1042.92   2
  -1  14   7-528.782 791.279   7
 -14  -1  -7-173.252 410.294   2
   1  14  -7-576.934 616.320   7
   1  14  -6 861.960 754.566   7
 -14  -1  -6 442.675 589.400   2
  -1  14   6-2034.23 1269.41   7
  -1 -14  -6-937.793 1014.45   2
  14  -1   6 274.612 704.433   7
 -14  -1  -5 221.903 532.426   2
  -1 -14  -5-3.38988 575.792   2
 -14   1   5 33.1088 532.805   2
  -1  14   5-614.374 823.632   7
  14  -1   5 388.771 834.652   7
   1  14  -5 156.800 479.708   7
  -1 -14  -4-1359.10 1082.60   2
   1  14  -4-935.954 776.405   7
  -1  14   3-10.6158 630.532   7
 -14  -1  -3 488.505 679.167   2
   1  14  -3 499.568 668.201   7
  -1 -14  -3 205.086 705.851   2
  -1  14   2 725.403 978.316   7
 -14   1   2 421.861 610.995   2
 -14  -1  -2 972.780 914.224   2
   1  14  -2 1704.82 988.946   7
  -1 -14  -2 815.483 1120.14   2
  -1  14   1-376.210 903.563   7
   1  14  -1 1579.60 1087.16   7
 -14  -1  -1 849.989 617.501   2
 -14   1   1 35.5333 595.623   2
  -1  14   0-132.277 842.124   7
   1  14   0 2844.26 1242.22   7
 -14   1   0 898.238 858.198   2
   1  14   1 262.846 591.771   7
 -14   1  -1 81.1532 546.521   2
 -14  -1   1 2219.01 1211.48   2
  -1  14  -1-328.480 834.969   7
 -14  -1   2 2813.90 1216.21   2
 -14   1  -2 1252.45 833.210   2
  -1  14  -2-240.406 904.792   7
   1  14   2 928.379 937.436   7
 -14  -1   3 1576.58 1010.97   2
 -14   1  -3 367.400 607.773   2
  -1  14  -3-181.931 601.772   7
 -14  -1   4-0.89927 510.471   2
 -14   1  -4-628.685 550.269   2
  -1  14  -4 334.357 758.365   7
  14   1   5 1268.24 1414.51   7
 -14  -1   5-164.398 677.980   2
   1  14   5-224.147 567.129   7
   1 -14  -5-743.942 947.334   2
  14   1   6-176.643 669.766   7
 -14  -1   6 469.973 832.902   2
   1  14   6 99.4689 678.090   7
  -1  14  -6 45.7479 461.048   7
   1 -14  -6 266.692 761.853   2
 -14   1  -6-837.069 745.524   2
   1 -14  -7 638.389 990.172   2
 -14   1  -7-508.506 609.345   2
   1  14   7 268.884 623.251   7
  14   1   7-1790.26 1235.90   7
 -14   1  -8 2459.52 1168.76   2
  14   1   8-180.486 678.294   7
   1  14   8 815.360 949.855   7
   1 -14  -8-832.411 1233.34   2
  14   1   9-721.418 1222.54   7
   1 -14  -9 507.987 1225.73   2
   1  14   9 2045.57 1390.89   7
 -14   1  -9 1557.31 961.167   2
  14   1  10 2138.23 1517.72   7
   1  14  10 5634.04 2117.74   7
 -14   1 -10 3064.04 1339.63   2
 -14   1 -11 1234.38 921.065   2
  -2 -14 -11-600.745 970.976   2
 -14  -2 -10 620.835 691.258   2
  -2  14  10-587.928 962.204   7
 -14  -2  -9 422.566 554.898   2
  -2  14   9-1011.21 1024.26   7
   2  14  -8 1862.89 884.981   7
  -2  14   8 1571.30 1240.28   7
 -14  -2  -8 1948.10 948.213   2
  -2 -14  -7-553.847 785.665   2
  14  -2   7 583.552 1309.22   7
   2  14  -7-27.2276 435.604   7
  -2  14   7-1434.50 1250.72   7
 -14  -2  -7-3.15119 379.080   2
   2  14  -6-80.6888 456.697   7
  -2 -14  -6-1288.82 1119.75   2
 -14  -2  -6 1.56815 391.023   2
  14  -2   6 426.093 989.053   7
  -2  14   5-796.985 1143.66   7
   2  14  -5 1639.02 870.222   7
 -14  -2  -5 1545.13 802.481   2
  -2 -14  -5 1852.17 1067.68   2
  -2 -14  -4 1967.36 1325.67   2
 -14   2   4 708.523 604.870   2
   2  14  -4 1457.47 848.447   7
  -2 -14  -3 2039.99 1334.78   2
  -2  14   3 225.330 690.768   7
   2  14  -3 1744.27 883.749   7
 -14  -2  -2 4475.35 1357.06   2
 -14   2   2 4193.78 1268.91   2
  -2 -14  -2 4360.94 2453.92   2
   2  14  -2 4970.25 1596.87   7
  -2  14   2 2260.30 1467.53   7
   2  14  -1 2796.19 1237.82   7
 -14   2   1 481.371 439.381   2
 -14  -2  -1 2431.77 1069.74   2
  -2  14   1 80.9369 571.947   7
 -14  -2   0 991.028 801.502   2
 -14   2   0 489.517 428.622   2
  -2  14   0-100.526 813.373   7
   2  14   0-166.039 500.284   7
 -14  -2   1 2797.50 1229.97   2
  -2  14  -1 1023.27 910.781   7
   2  14   1-45.7252 719.267   7
 -14   2  -1 1031.19 658.156   2
  -2  14  -2 2698.25 1349.01   7
 -14   2  -2 2158.17 1257.23   2
   2  14   2 1378.47 1038.11   7
  -2  14  -3 74.7033 586.043   7
 -14   2  -3 961.740 651.740   2
 -14   2  -4 283.092 625.934   2
   2 -14  -4 1155.28 791.592   2
   2  14   4 528.875 738.993   7
 -14  -2   4 853.261 688.983   2
   2  14   5 1413.47 940.519   7
  -2  14  -5 373.236 458.701   7
   2 -14  -5 1742.30 1157.51   2
 -14  -2   5 15.6428 777.098   2
   2  14   6 162.379 568.632   7
 -14  -2   6-2101.98 1376.69   2
   2 -14  -6 313.676 1053.75   2
  14   2   6-882.181 975.358   7
   2 -14  -7 1986.99 1331.10   2
 -14  -2   7-480.016 974.360   2
  14   2   7-1241.24 1037.32   7
   2  14   7-274.269 620.196   7
 -14   2  -7-1269.54 908.731   2
 -14  -2   8 801.074 934.831   2
   2 -14  -8-271.303 1330.95   2
 -14   2  -8 2290.37 1149.17   2
   2  14   8 2912.27 1457.42   7
  14   2   8 2438.91 1372.70   7
 -14   2  -9-641.243 799.938   2
   2  14   9 1407.65 1138.34   7
  14   2   9 493.144 685.944   7
 -14   2 -10 198.264 454.327   2
   2  14  10 1711.99 1376.56   7
 -14   2 -11 577.969 732.952   2
  -3 -14 -11-997.987 1065.11   2
 -14  -3 -10 779.933 688.073   2
  -3  14  10 1017.63 1032.38   7
  -3 -14 -10 1374.34 1083.75   2
 -14  -3  -9-399.632 610.002   2
  -3  14   9-1454.81 1179.72   7
   3  14  -9-309.765 562.836   7
  -3 -14  -9-783.398 925.043   2
   3  14  -8-528.893 791.828   7
  -3 -14  -8-1620.34 1180.08   2
  -3  14   8-1867.06 1257.06   7
 -14  -3  -8-826.101 808.517   2
  -3  14   7-761.191 1066.55   7
 -14  -3  -7-508.824 600.059   2
   3  14  -7 458.465 503.231   7
   3  14  -6-773.951 714.813   7
  14  -3   6 906.768 1547.17   7
 -14  -3  -6-320.017 437.944   2
  -3  14   6-1451.19 1333.09   7
   3  14  -5-669.341 657.981   7
 -14  -3  -5 979.777 885.382   2
  -3  14   5-1349.37 1437.97   7
 -14   3   4 180.478 431.363   2
   3  14  -4 925.126 639.484   7
 -14  -3  -4 1411.79 1037.30   2
   3  14  -3-542.208 659.202   7
  -3  14   3-1576.38 1325.80   7
 -14   3   3-1260.42 744.022   2
   3  14  -2 574.825 555.690   7
  -3  14   2-896.134 1103.82   7
  -3  14   1 1039.11 822.464   7
 -14   3   1-316.895 585.053   2
 -14  -3  -1 202.545 460.379   2
   3  14  -1 952.708 729.422   7
  -3  14   0 6242.40 2188.39   7
 -14  -3   0 6025.13 1700.20   2
 -14   3   0 7464.85 1859.42   2
   3  14   0 4181.13 1467.58   7
   3  14   1-787.052 776.046   7
 -14  -3   1 603.428 716.374   2
  -3  14  -1-1471.17 1086.40   7
 -14   3  -1 285.625 497.169   2
 -14  -3   2-619.986 795.451   2
  -3  14  -2-1039.43 1101.62   7
 -14   3  -2-720.115 826.099   2
 -14   3  -3-1275.97 981.403   2
   3 -14  -4-68.9542 767.077   2
   3  14   4-431.135 481.904   7
 -14   3  -4 57.5877 536.141   2
  -3  14  -4 229.180 447.224   7
 -14  -3   4-649.594 848.069   2
   3 -14  -5-462.959 922.302   2
   3  14   5 280.759 449.713   7
  14   3   5-259.271 693.713   7
 -14  -3   5-1749.02 1254.98   2
   3 -14  -6 867.730 1418.44   2
 -14   3  -6-1084.57 1035.15   2
   3  14   6 246.784 493.452   7
 -14  -3   6-2248.86 1640.25   2
 -14   3  -7-373.816 651.413   2
   3  14   7-820.282 1004.99   7
 -14  -3   7-2394.85 1540.80   2
 -14   3  -8-957.174 903.241   2
   3  14   8-1291.06 1050.26   7
 -14  -3   8-1318.10 1360.31   2
 -14   3  -9-982.714 824.048   2
 -14  -3   9-300.062 896.680   2
   3  14   9-1283.72 968.379   7
   3  14  10 1757.31 1298.43   7
  14   3  10 2584.03 1598.43   7
 -14   3 -10 681.031 670.723   2
  14   3  11-3488.01 2223.09   7
  -4 -14 -11-579.271 856.642   2
  -4 -14 -10 1063.19 886.641   2
   4  14 -10 389.527 545.866   7
  -4  14  10 89.6342 760.630   7
 -14  -4 -10 501.772 607.664   2
   4  14  -9-1785.30 1056.39   7
 -14  -4  -9-312.201 505.219   2
  -4 -14  -9-752.902 867.881   2
  -4  14   9-375.285 739.226   7
  -4  14   8-1041.73 1132.28   7
 -14  -4  -8-287.881 629.837   2
   4  14  -8-2081.82 1122.33   7
  -4  14   7-369.332 801.810   7
   4  14  -7-32.6920 467.757   7
  -4 -14  -7 256.418 477.940   2
 -14  -4  -7-1030.91 758.490   2
  -4  14   6-793.916 913.972   7
   4  14  -6-874.632 829.701   7
 -14  -4  -6 433.500 509.171   2
  -4 -14  -6-588.109 856.385   2
  -4  14   5-529.711 991.013   7
   4  14  -5-756.562 745.061   7
  -4 -14  -5-437.746 868.115   2
 -14  -4  -5 1236.30 883.629   2
   4  14  -4 4193.93 1324.69   7
 -14  -4  -4 5259.28 1569.47   2
  -4 -14  -4 4949.59 1877.68   2
  -4  14   3 2126.39 1427.82   7
 -14  -4  -3 1163.25 876.166   2
 -14   4   3 87.9057 425.446   2
   4  14  -3 1010.30 772.871   7
 -14   4   2 594.597 572.227   2
   4  14  -2 463.965 410.867   7
  -4  14   2 1843.88 1268.48   7
  -4  14   1 60.0902 596.776   7
   4  14  -1 133.727 491.867   7
 -14   4   1 13.7607 589.556   2
  -4 -14  -1 795.315 1678.39   2
 -14   4   0 4452.86 1550.22   2
 -14  -4   0 5905.93 1586.13   2
  -4  14   0 5452.81 1814.91   7
 -14   4  -1-96.9528 657.783   2
 -14  -4   1-1138.28 945.746   2
  -4  14  -1-621.360 911.246   7
 -14   4  -2 1469.42 1039.72   2
   4  14   2-1.63686 736.658   7
 -14  -4   2-1531.30 1253.90   2
  -4  14  -2 357.826 580.253   7
 -14  -4   3-1144.36 765.029   2
   4  14   3-600.423 561.169   7
 -14  -4   4 4834.89 1619.18   2
 -14   4  -4 5121.12 1666.47   2
   4  14   4 4939.49 1555.41   7
  -4  14  -4 76.9844 360.790   7
   4 -14  -4 4218.77 1802.63   2
   4  14   5-526.618 815.589   7
 -14  -4   5 219.817 770.162   2
 -14   4  -6-149.492 547.559   2
   4  14   6-1519.99 961.694   7
 -14  -4   6-563.034 889.716   2
 -14   4  -7-37.9064 540.294   2
 -14  -4   7-713.450 1155.81   2
   4  14   7-959.982 999.618   7
  14   4   7-150.262 673.081   7
   4  14   8-1278.80 1122.24   7
 -14   4  -8-613.280 837.828   2
  14   4   8-2396.08 1237.72   7
 -14  -4   8-1529.13 1715.70   2
 -14   4  -9 210.037 532.562   2
 -14  -4   9-2527.12 2010.34   2
  14   4   9-1410.86 1037.03   7
   4  14   9-230.115 780.321   7
 -14  -4  10-596.566 1660.07   2
   4  14  10 2311.05 1396.62   7
 -14   4 -10 708.219 799.468   2
  14   4  10 1121.97 1088.17   7
  14   4  11-1456.14 1492.37   7
  -5 -14 -10 2352.80 1255.31   2
  -5  14  10-97.3548 616.570   7
 -14  -5  -9-456.161 674.010   2
  -5  14   9-157.619 837.751   7
  -5 -14  -9-861.124 938.419   2
  -5  14   8-189.837 777.141   7
 -14  -5  -8-692.394 662.732   2
  -5 -14  -7-358.378 884.032   2
  -5  14   7 226.435 789.515   7
 -14  -5  -7 430.540 582.366   2
  -5 -14  -6 2110.05 1245.54   2
 -14  -5  -6 1763.50 1009.55   2
  -5  14   6 3087.62 1476.96   7
  -5 -14  -5-396.066 801.182   2
  -5  14   5 423.063 648.844   7
 -14  -5  -5 174.691 440.843   2
   5  14  -5-1200.36 944.626   7
 -14  -5  -4 888.185 787.986   2
  -5 -14  -4-108.120 808.549   2
 -14  -5  -3 712.167 687.655   2
  -5 -14  -3-276.223 734.429   2
  -5  14   3-136.029 806.474   7
 -14  -5  -2 944.578 674.913   2
  -5 -14  -2 2236.49 1666.82   2
 -14   5   2 126.956 484.846   2
  -5  14   2 379.046 712.831   7
  -5 -14  -1 1062.23 1730.18   2
 -14  -5  -1-78.0013 443.161   2
  -5  14   1 618.395 766.489   7
  -5  14   0 5407.69 1611.78   7
 -14   5   0 6379.90 1785.01   2
   5  14   1 891.851 897.045   7
  -5  14  -1 489.237 613.059   7
 -14   5  -1 246.278 676.341   2
   5  14   2 696.205 653.324   7
 -14   5  -2 1281.03 956.880   2
 -14  -5   3 108.480 942.577   2
  -5  14  -3 187.400 399.501   7
  14   5   3 285.785 1108.88   7
 -14   5  -3-3.11355 519.037   2
   5  14   3 113.290 434.189   7
  14   5   4-1185.73 1053.71   7
 -14  -5   4-326.881 821.519   2
 -14   5  -4 69.0644 502.403   2
   5  14   4-365.173 631.941   7
  14   5   5-98.3735 671.202   7
   5  14   5-1360.76 1097.50   7
 -14  -5   5-1091.42 1149.55   2
   5 -14  -5-216.674 1304.90   2
  14   5   6 2468.20 1218.50   7
   5  14   6-451.805 684.498   7
 -14   5  -6 2577.54 1260.74   2
 -14  -5   6 1786.93 1416.34   2
 -14  -5   7-1921.10 1819.96   2
   5  14   7-852.898 957.247   7
  14   5   7-169.608 744.752   7
 -14   5  -7 615.893 690.702   2
   5  14   8-633.984 836.897   7
 -14   5  -8 395.267 647.133   2
   5  14   9-1114.98 1059.56   7
 -14   5  -9-395.381 790.344   2
  14   5   9-1572.70 1167.00   7
  14   5  10 1871.08 1273.67   7
 -14   5 -10 470.975 658.808   2
  -6 -14 -10 3226.40 1469.90   2
   6  14 -10 1843.74 1185.74   7
  -6 -14  -9-139.632 613.178   2
  -6  14   9 910.777 880.881   7
   6  14  -9-429.765 945.083   7
 -14  -6  -9-702.746 681.876   2
  -6  14   8-104.615 655.209   7
   6  14  -8-1866.11 1247.09   7
 -14  -6  -8-335.853 604.127   2
  -6 -14  -7-1013.03 1268.39   2
  -6  14   7 502.932 743.728   7
   6  14  -7-1361.09 986.597   7
 -14  -6  -7 809.973 786.672   2
  -6 -14  -6 3015.58 1434.26   2
 -14  -6  -6 1805.88 1036.81   2
   6  14  -6 328.683 711.477   7
  -6  14   6 2548.83 1388.50   7
 -14  -6  -5 845.852 744.879   2
   6  14  -5-539.407 741.427   7
  -6 -14  -5 1775.44 1272.63   2
  -6  14   5 1738.12 1310.27   7
 -14  -6  -4 208.372 505.981   2
   6  14  -4-1410.22 978.753   7
  -6 -14  -4 290.205 664.581   2
  -6  14   4 169.722 788.949   7
  -6 -14  -3-245.985 961.059   2
   6  14  -3-835.200 910.612   7
 -14  -6  -3 245.600 541.896   2
  -6  14   2-2160.46 1292.48   7
  -6 -14  -2-787.236 1439.51   2
   6  14  -2-1746.43 1088.57   7
 -14  -6  -2-396.849 658.183   2
  -6  14   1-1729.19 1257.61   7
 -14  -6  -1-422.664 708.120   2
   6  14  -1-1110.54 744.202   7
  -6 -14  -1-925.629 1390.26   2
 -14   6   0 506.621 554.605   2
   6  14   0 2585.75 1142.36   7
  -6  14   0 95.4446 789.431   7
 -14  -6   0 1401.16 833.594   2
  -6 -14   0 3952.14 2822.58   2
 -14   6  -1-1538.61 1329.69   2
   6  14   1 637.452 652.710   7
  -6  14  -1-1185.26 912.512   7
  -6 -14   1-484.291 1410.37   2
 -14  -6   1-2056.76 1266.15   2
  14   6   2-263.399 979.572   7
 -14  -6   2-943.154 1132.39   2
 -14   6  -2-1727.58 1329.20   2
   6  14   2-536.886 575.724   7
   6  14   3-235.797 639.808   7
 -14   6  -3-761.250 967.087   2
 -14  -6   3-617.971 748.584   2
  14   6   3-774.410 983.784   7
   6  14   4-696.758 855.670   7
 -14  -6   4-409.873 973.847   2
  14   6   4-109.183 876.878   7
   6  14   5-299.965 751.245   7
 -14   6  -5 2716.54 1396.78   2
 -14  -6   5 743.190 974.375   2
  14   6   5 2137.27 1246.60   7
   6  14   6 813.548 735.146   7
  14   6   6 2249.77 1228.18   7
 -14   6  -6 2078.90 1259.40   2
 -14  -6   6 2114.14 1590.98   2
 -14   6  -7 834.147 924.005   2
  14   6   7-2007.49 1270.48   7
   6  14   7-793.080 859.606   7
 -14  -6   7-658.682 1678.58   2
 -14   6  -8-749.102 967.770   2
   6  14   8-1452.53 1187.41   7
 -14  -6   8-1899.15 2227.42   2
 -14   6  -9-350.777 739.129   2
  14   6   9-791.886 893.458   7
 -14  -6   9 1105.90 2261.94   2
   6  14   9-446.836 866.940   7
 -14   6 -10 2480.71 1350.70   2
  14   6  10 2137.03 1371.77   7
  -7  14   9 1642.43 1307.32   7
  -7 -14  -9-569.196 789.776   2
   7  14  -9-1122.86 1224.54   7
  -7  14   8 806.739 956.078   7
   7  14  -8-777.747 895.961   7
 -14  -7  -8 344.246 522.596   2
  -7 -14  -7-2213.43 1388.91   2
  -7  14   7 305.807 762.439   7
   7  14  -7-577.900 915.269   7
 -14  -7  -7-288.999 590.460   2
  -7 -14  -6 643.376 989.506   2
 -14  -7  -6 342.790 504.154   2
   7  14  -6-1448.84 1011.06   7
  -7  14   6 251.705 632.122   7
  -7 -14  -5 271.965 796.458   2
 -14  -7  -5 173.651 431.406   2
  -7  14   5 492.861 705.874   7
  -7 -14  -4-811.336 1106.11   2
 -14  -7  -4-91.5792 634.021   2
  -7  14   4 142.748 765.632   7
   7  14  -4-833.867 876.754   7
 -14  -7  -3-743.575 773.802   2
  -7 -14  -3 1027.29 1096.27   2
   7  14  -3-599.592 805.143   7
  -7  14   2-295.875 909.258   7
  -7 -14  -2-869.571 1417.25   2
 -14  -7  -2-163.556 463.424   2
 -14  -7  -1-196.140 654.828   2
   7  14  -1-1806.34 1087.87   7
  -7 -14  -1-2474.75 2297.22   2
 -14   7   0-918.739 1113.68   2
   7  14   0 0.84763 440.975   7
 -14  -7   0-1203.84 974.789   2
  -7 -14   1-2670.96 3051.43   2
 -14   7  -1-2286.06 1418.20   2
   7  14   1 495.596 726.450   7
  14   7   1-4107.70 2758.09   7
 -14  -7   1-1455.10 1277.34   2
  14   7   2-1282.63 1313.27   7
 -14   7  -2-876.179 1296.22   2
 -14  -7   2-936.018 963.617   2
   7  14   2 483.553 616.903   7
 -14   7  -3-661.694 1047.10   2
 -14  -7   3-1263.33 1281.79   2
   7  14   3 129.623 519.794   7
  14   7   3 797.757 901.428   7
 -14  -7   4-1307.04 1385.18   2
   7  14   4-1347.55 993.872   7
  14   7   4 354.031 690.035   7
 -14  -7   5-2695.86 2022.92   2
 -14   7  -5-218.582 843.605   2
  14   7   5 118.999 610.047   7
   7  14   5-2045.08 1084.75   7
 -14   7  -6-322.641 689.837   2
  14   7   6 1382.46 1077.93   7
   7  14   6-1309.20 1062.91   7
 -14  -7   6-1098.00 1720.12   2
 -14  -7   7-433.988 1700.21   2
 -14   7  -7-881.155 1016.20   2
  14   7   8-833.171 995.637   7
 -14  -7   8 3.75646 2162.97   2
 -14   7  -8 77.6609 596.709   2
  14   7   9-550.153 836.136   7
 -14  -7   9-1002.07 2950.94   2
 -14   7  -9 1337.47 1142.31   2
  -8 -14  -8-2000.84 1363.10   2
   8  14  -8-368.824 962.818   7
 -14  -8  -7 1.00724 531.580   2
   8  14  -7-690.770 961.208   7
  -8 -14  -6-750.096 1258.09   2
   8  14  -6-1463.29 1230.58   7
 -14  -8  -6-292.892 603.875   2
  -8 -14  -5 1260.82 1197.21   2
 -14  -8  -5-405.911 622.617   2
  -8 -14  -4 369.232 786.023   2
 -14  -8  -4-486.743 807.570   2
 -14  -8  -3-603.751 705.383   2
   8  14  -3-701.790 782.808   7
  -8 -14  -3-115.427 803.938   2
 -14  -8  -2 2093.75 1383.78   2
  -8 -14  -2 3585.02 2150.96   2
   8  14  -2 1666.30 946.594   7
 -14  -8  -1 1467.25 1073.31   2
   8  14  -1-863.064 782.430   7
  -8 -14  -1 803.981 1153.63   2
   8  14   0 1097.71 693.774   7
 -14  -8   0-998.120 1037.53   2
 -14   8   0-85.2576 567.554   2
  -8 -14   1-2576.82 2895.47   2
 -14   8  -1 578.920 846.920   2
 -14  -8   1-196.911 706.050   2
  14   8   1 1059.18 1385.89   7
   8  14   1 3488.03 1585.33   7
   8  14   2 4271.01 1724.14   7
 -14  -8   2 2628.55 1412.57   2
 -14   8  -2 1654.02 1044.76   2
  14   8   2 4758.40 2467.62   7
  -8 -14   2 3872.10 2560.69   2
 -14  -8   3-302.366 1154.48   2
 -14   8  -3-511.144 1048.46   2
  14   8   3-7.13398 762.815   7
   8  14   3 497.877 805.020   7
 -14  -8   4-1605.82 1678.34   2
  14   8   4-469.463 822.918   7
   8  14   4-318.597 681.600   7
 -14   8  -5-1757.91 1383.39   2
   8  14   5-1075.98 965.715   7
 -14  -8   5-976.887 1573.35   2
  14   8   5-126.784 615.012   7
 -14  -8   6-874.572 1763.38   2
 -14   8  -6-2755.92 1491.71   2
   8  14   6-1652.45 1283.42   7
 -14  -8   7-343.343 1978.55   2
 -14   8  -7-1234.51 1151.07   2
   8  14   7-2020.85 1237.00   7
 -14   8  -8 1.35133 754.009   2
 -14  -8   8 210.179 2973.57   2
  14   8   8-714.584 862.947   7
   9  14  -7-1201.26 1337.64   7
   9  14  -6-1381.91 1430.99   7
 -14  -9  -6 515.735 786.718   2
  -9 -14  -6-1169.72 1357.00   2
   9  14  -5-1963.14 1402.81   7
 -14  -9  -5-531.875 669.477   2
  -9 -14  -5-281.263 822.791   2
 -14  -9  -4-210.769 571.625   2
  -9 -14  -4 750.051 1054.08   2
   9  14  -3-2669.58 1531.35   7
 -14  -9  -3-436.265 673.091   2
  -9 -14  -3-714.935 1273.68   2
 -14  -9  -2 385.239 994.219   2
   9  14  -2-1670.01 1258.58   7
  -9 -14  -2-2432.46 1881.31   2
  14   9  -1-834.234 2305.76   7
 -14  -9  -1 792.476 1050.08   2
  -9 -14  -1-1806.95 1765.84   2
   9  14  -1-1759.31 1220.30   7
  14   9   0-1442.73 1976.30   7
   9  14   0 1127.37 975.295   7
 -14  -9   0 1450.85 1338.12   2
  -9 -14   0 317.222 1407.51   2
 -14  -9   1 988.541 1375.66   2
  -9 -14   1-2257.37 2749.95   2
   9  14   1 3903.02 1567.08   7
 -14   9  -1 463.661 724.722   2
  14   9   1 942.789 1451.45   7
 -14  -9   2 349.123 775.901   2
  14   9   2-939.620 1448.91   7
 -14   9  -2-101.150 689.531   2
   9  14   3 892.864 971.821   7
 -14  -9   3-2477.47 2023.12   2
  14   9   3-1315.89 1296.72   7
 -14  -9   4-2150.58 2270.72   2
   9  14   4 359.954 781.813   7
  14   9   4-1188.52 1149.40   7
 -14   9  -4 518.836 947.965   2
  -9 -14   4-1006.89 3571.79   2
  14   9   5-2215.78 1387.51   7
   9  14   5-935.308 807.422   7
 -14  -9   5-2623.33 2346.86   2
 -14   9  -5-567.612 835.007   2
   9  14   6-776.006 896.157   7
 -14  -9   6-1998.30 2629.11   2
 -14   9  -6 293.669 857.258   2
 -14  -9   7-1832.82 2807.30   2
 -14   9  -7 647.900 965.376   2
  14   9   7-2357.94 1479.85   7
  10  14  -5 205.964 916.572   7
  10  14  -4 1510.05 1125.64   7
 -14 -10  -4 677.165 893.567   2
 -10 -14  -4 71.2279 873.709   2
  10  14  -3 380.088 763.893   7
 -10 -14  -3 1501.23 1368.06   2
 -14 -10  -3 1155.15 1201.77   2
  10  14  -2 901.250 987.339   7
  14  10  -2-158.995 2490.97   7
 -14 -10  -2 1511.71 1307.10   2
 -10 -14  -2 574.986 1499.82   2
  10  14  -1 3343.09 1704.87   7
 -10 -14  -1 4068.65 2630.61   2
  14  10  -1 8303.68 3989.82   7
 -14 -10  -1 3881.21 2155.68   2
  14  10   0 9462.61 4032.83   7
 -10 -14   0 5051.71 3347.84   2
  10  14   0 5108.69 2096.25   7
 -14 -10   0 7319.12 2704.15   2
  14  10   1 3289.61 2298.26   7
 -14 -10   1 5857.75 2536.93   2
  10  14   1 6072.87 2016.33   7
 -10 -14   1 1092.53 2182.45   2
 -10 -14   2-3423.71 4339.96   2
 -14 -10   2 1654.92 1672.08   2
  14  10   2 238.454 886.333   7
  10  14   2 4955.57 1956.22   7
 -14  10  -2-35.2135 752.433   2
  14  10   3 106.680 724.712   7
 -14 -10   3 963.816 1599.05   2
  10  14   3 3347.17 1589.87   7
  14  10   4 1588.28 1240.27   7
  10  14   4 1869.85 1225.07   7
 -14  10  -4 922.293 1197.69   2
 -14 -10   4 2018.05 2062.89   2
  14  10   5-673.584 957.985   7
 -14  10  -5 739.384 1241.37   2
 -14 -10   5 360.234 1871.24   2
  11  14  -3-1158.85 1427.98   7
  11  14  -2 1364.33 1414.96   7
  11  14  -1 4307.08 2125.93   7
  14  11   0 8560.58 3769.46   7
 -14 -11   0 8350.87 3109.61   2
  11  14   0 9100.62 2932.44   7
 -14 -11   1 4854.39 2800.81   2
  11  14   1 4070.57 2009.15   7
 -14 -11   2 2892.85 2513.00   2
   0  15   0-31.2008 742.515   7
 -15   0   0 1465.30 1111.38   2
   0  15  -1 3632.93 1504.66   7
   0  15   1 5923.58 2234.95   7
 -15   0  -1 8328.17 2268.34   2
 -15   0   1 5767.40 1804.74   2
 -15   0   2 15745.4 2775.06   2
   0  15  -2 11769.8 2540.13   7
 -15   0  -2 13318.0 2711.20   2
 -15   0   3 12882.8 2568.85   2
   0  15   3 7729.57 2303.63   7
   0  15  -3 9882.59 2257.20   7
   0 -15  -3 11487.3 3178.52   2
   0  15   4 1456.25 1010.45   7
   0  15  -4 2550.40 1280.63   7
   0 -15  -4 4949.84 2096.38   2
 -15   0  -4 2228.53 1033.47   2
 -15   0   4 4282.15 1493.54   2
   0 -15  -5 1756.50 1221.70   2
   0  15   5-212.581 700.788   7
   0  15  -5 798.417 813.114   7
 -15   0   5 737.528 582.478   2
 -15   0  -5 1182.51 677.412   2
 -15   0  -6-494.120 701.684   2
   0 -15  -6-1128.40 1208.61   2
   0  15   6-820.021 1011.54   7
   0  15  -6-390.150 685.698   7
  15   0   6-280.606 892.010   7
  15   0   7 1.28551 785.550   7
   0  15   7 258.239 618.498   7
 -15   0  -7 229.076 405.742   2
   0 -15  -7 1277.69 1222.70   2
 -15   0  -8 3299.12 1274.41   2
   0 -15  -8 2623.02 1674.15   2
   0  15   8 3952.60 1699.90   7
  15   0   8 5506.30 2466.35   7
   0  15   9 1432.93 1200.39   7
 -15   0  -9 939.718 729.981   2
  15   0   9-650.342 1840.15   7
   0 -15  -9-880.666 1250.46   2
 -15  -1  -9 83.1615 386.025   2
  -1  15   9 17.6786 786.468   7
 -15  -1  -8 605.471 704.392   2
  -1  15   8-323.319 694.849   7
  15  -1   8-1899.17 2049.06   7
  -1  15   7-1241.21 1098.92   7
  15  -1   7-198.054 1014.81   7
 -15  -1  -7-220.301 439.207   2
   1  15  -7 42.0809 452.047   7
  -1  15   6-1297.95 1156.19   7
  15  -1   6 333.929 1027.34   7
 -15  -1  -6 221.638 497.778   2
   1  15  -6-1592.94 1099.77   7
  -1  15   5-2220.53 1516.08   7
   1  15  -5 629.395 807.411   7
  15  -1   5 1679.11 1650.21   7
 -15  -1  -5 623.279 698.234   2
  -1  15   4-466.818 895.194   7
 -15  -1  -4 1559.22 1069.72   2
 -15   1   4 442.943 521.334   2
  -1  15   3-946.219 869.992   7
   1  15  -3 2967.19 1401.02   7
 -15  -1  -3 1557.05 1051.62   2
 -15   1   3 977.391 1020.48   2
 -15   1   2-450.425 615.732   2
   1  15  -2 2949.46 1360.27   7
  -1  15   1 564.652 751.439   7
 -15  -1  -1 2905.44 1478.84   2
   1  15  -1 998.487 915.044   7
 -15   1   0 3348.28 1326.55   2
  -1  15   0 2453.34 1227.85   7
   1  15   0 6531.16 1924.91   7
 -15   1  -1 792.059 789.074   2
 -15  -1   1 3945.20 1529.46   2
  -1  15  -2-1095.54 976.772   7
 -15   1  -2 97.1999 804.867   2
   1  15   3 1455.91 1133.41   7
  -1  15  -3 114.088 671.860   7
   1 -15  -3-121.908 975.211   2
 -15  -1   3 3171.44 1560.30   2
 -15   1  -4-371.231 642.125   2
  -1  15  -4 488.458 618.617   7
   1  15   4 1201.66 1177.54   7
   1 -15  -4 1711.90 1492.21   2
  15   1   5 558.783 959.824   7
 -15   1  -5-1773.16 1052.91   2
   1  15   5 256.948 633.672   7
  -1  15  -5-461.343 702.428   7
   1 -15  -5 828.317 1116.86   2
 -15  -1   5 1783.56 1187.04   2
  15   1   6-1522.58 1227.68   7
   1  15   6 118.605 748.867   7
 -15   1  -6-1126.19 917.892   2
   1 -15  -6-490.881 1086.64   2
 -15  -1   6 237.067 661.861   2
   1 -15  -7-733.839 1057.33   2
 -15   1  -7-163.037 491.549   2
   1  15   7-288.747 768.109   7
  15   1   7-1.18170 757.260   7
 -15   1  -8 78.4460 580.194   2
  15   1   8 1329.26 1181.77   7
   1  15   8 781.946 756.838   7
 -15   1  -9-528.645 573.399   2
  15   1   9-685.966 1420.34   7
   1  15   9 1059.75 1006.82   7
  -2 -15 -10 2049.83 1553.05   2
  -2 -15  -9-24.4585 785.711   2
 -15  -2  -9 64.2801 405.883   2
  -2  15   9-177.258 625.587   7
   2  15  -8-44.8843 477.514   7
  -2  15   8-515.714 758.472   7
 -15  -2  -8-1088.37 838.475   2
  -2 -15  -8-959.585 1016.84   2
   2  15  -7 200.810 577.708   7
  -2  15   7-126.155 796.651   7
 -15  -2  -7 283.416 456.477   2
  15  -2   7 1280.74 1616.03   7
  -2 -15  -7 57.2651 668.784   2
 -15  -2  -6 1580.64 944.637   2
  -2  15   6-1852.86 1216.05   7
  15  -2   6 3043.65 2006.38   7
   2  15  -6 763.547 704.749   7
   2  15  -5 1252.63 839.146   7
 -15  -2  -5 2498.92 1139.33   2
  15  -2   5 2612.65 1829.59   7
 -15  -2  -4 6052.63 1799.98   2
  -2  15   4 1070.00 730.686   7
   2  15  -4 5944.47 1651.95   7
   2  15  -3 4356.98 1448.50   7
 -15  -2  -3 3447.18 1402.24   2
 -15   2   3 1351.73 873.157   2
   2  15  -2 449.204 760.249   7
  -2 -15  -2 83.5481 1178.67   2
 -15   2   2-644.853 828.363   2
 -15   2   1-280.235 840.577   2
  -2  15   1-282.280 897.673   7
  -2  15   0 7359.71 2291.60   7
 -15   2   0 8362.51 2182.39   2
 -15   2  -1-1063.28 957.845   2
  -2  15  -1-951.805 1082.23   7
 -15   2  -2-1605.84 1193.40   2
  -2  15  -2-1113.58 1125.90   7
   2  15   2-689.922 770.920   7
  -2  15  -3 747.038 878.240   7
   2  15   3 3153.86 1454.86   7
   2 -15  -3 2651.64 1617.38   2
 -15  -2   3 4201.29 1590.82   2
 -15   2  -4 1811.33 972.339   2
   2  15   4 5415.05 1896.58   7
  -2  15  -4 2081.78 1188.94   7
 -15  -2   4 5126.65 1822.35   2
   2 -15  -4 8112.12 2664.64   2
   2 -15  -5 2342.97 1498.53   2
   2  15   5 2111.35 1311.13   7
 -15  -2   5 1680.37 1094.58   2
   2 -15  -6 1830.39 1487.54   2
 -15   2  -6-815.615 874.893   2
 -15  -2   6 1204.52 977.260   2
   2  15   6 1728.21 1070.69   7
   2 -15  -7 1106.88 1362.43   2
 -15  -2   7 272.596 720.740   2
   2  15   7 835.130 874.528   7
 -15   2  -7-0.91292 423.521   2
   2  15   8-972.771 1026.99   7
 -15   2  -8-370.825 648.550   2
 -15   2  -9 45.3605 430.121   2
   2  15   9 18.5725 580.699   7
  15   2  10 1977.20 2024.77   7
  -3  15   9-608.194 1008.07   7
 -15  -3  -9-150.956 559.501   2
  -3 -15  -9-1092.85 1025.53   2
  -3 -15  -8-1402.40 1103.10   2
   3  15  -8-403.255 685.929   7
  -3  15   8 517.782 775.335   7
 -15  -3  -8 25.9240 431.716   2
  -3 -15  -7-1401.68 1144.23   2
 -15  -3  -7-794.475 730.739   2
  -3  15   7-559.824 772.192   7
   3  15  -7 50.5947 490.480   7
  -3 -15  -6-1186.27 1151.21   2
  -3  15   6-1421.16 1204.80   7
  15  -3   6 1764.88 2061.33   7
   3  15  -6-171.476 561.522   7
 -15  -3  -6 152.275 445.645   2
  -3  15   5-2475.99 1790.99   7
  -3 -15  -5-1629.17 1309.13   2
   3  15  -5-821.859 813.309   7
 -15  -3  -5-17.5988 462.747   2
  -3 -15  -4-150.946 658.894   2
   3  15  -4 179.647 495.298   7
 -15  -3  -3 2103.17 1214.75   2
  -3 -15  -3 1565.62 1511.53   2
   3  15  -3 601.723 796.969   7
  -3 -15  -2 3497.33 2290.15   2
 -15  -3  -2 2972.85 1310.84   2
 -15   3   2 2405.15 1123.32   2
  -3  15   2 1019.68 670.974   7
  -3  15   1-2030.86 1333.49   7
 -15   3   1 350.664 551.693   2
 -15   3   0 1604.19 1051.38   2
  -3  15   0 1592.08 1123.96   7
 -15  -3   1 990.658 958.049   2
 -15   3  -1-1782.75 945.684   2
   3  15   1 1073.22 887.240   7
  -3  15  -1 143.647 580.840   7
 -15  -3   2 1906.82 1002.11   2
 -15   3  -2 933.009 640.952   2
   3  15   2 2202.86 1234.73   7
  -3  15  -2 1908.73 1114.39   7
 -15  -3   3-31.1294 544.339   2
  -3  15  -3 123.969 529.349   7
   3  15   3 19.0389 737.223   7
 -15   3  -3-1488.47 1260.29   2
  15   3   4 1569.15 1698.79   7
 -15   3  -4-1706.41 1382.48   2
   3 -15  -4-138.328 1137.64   2
   3  15   4 812.438 834.966   7
 -15  -3   4-2550.65 1365.51   2
  15   3   5-1935.23 1317.53   7
   3 -15  -5-466.909 1161.20   2
   3  15   5-133.456 497.057   7
   3  15   6-96.4143 605.175   7
 -15   3  -6-717.885 1000.42   2
 -15  -3   6-2155.54 1393.39   2
   3 -15  -6 1327.53 1901.44   2
  15   3   6-1825.04 1223.70   7
 -15   3  -7-121.275 522.251   2
 -15  -3   7-1813.74 1361.67   2
   3  15   7-119.273 609.112   7
  15   3   8-1184.68 1085.35   7
 -15   3  -8 284.512 683.327   2
 -15  -3   8 1.39994 872.315   2
   3  15   8 28.6974 564.242   7
  15   3   9-39.2991 841.501   7
 -15   3  -9-534.659 691.869   2
   3  15   9-304.653 696.936   7
  -4 -15  -9-1982.42 1157.68   2
  -4  15   9-1872.92 1485.52   7
  -4  15   8-568.793 960.608   7
 -15  -4  -8-231.738 605.160   2
  -4 -15  -8-1422.95 1102.15   2
  -4 -15  -7-733.438 973.917   2
  -4  15   7-856.414 998.530   7
 -15  -4  -7-276.909 545.401   2
  -4 -15  -6-2151.78 1306.94   2
 -15  -4  -6-114.456 417.437   2
  -4  15   6-702.930 848.334   7
  -4  15   5-2133.27 1371.68   7
 -15  -4  -5-143.982 568.349   2
  -4 -15  -5-1795.13 1426.59   2
  -4  15   4-1900.25 1203.46   7
 -15  -4  -4 739.163 735.509   2
  -4 -15  -4-2464.15 1597.27   2
 -15  -4  -3 1736.12 1110.19   2
  -4 -15  -3-217.076 864.853   2
  -4 -15  -2 6517.32 2973.22   2
 -15  -4  -2 5551.28 1741.28   2
  -4  15   2 3446.80 1781.44   7
 -15   4   1 1479.98 1038.63   2
 -15  -4  -1 2432.73 1283.98   2
  -4  15   1 3222.43 1730.88   7
  -4 -15  -1 4794.99 2680.54   2
   4  15  -1 1361.32 931.773   7
 -15   4   0 3224.24 1440.02   2
 -15  -4   0 2227.08 1097.44   2
  -4  15   0 2711.29 1492.96   7
  -4 -15   0 5389.69 3143.77   2
   4  15   0 3211.66 1301.50   7
  -4  15  -1 1578.64 1181.26   7
   4  15   1 2324.82 1176.68   7
 -15   4  -1 2729.20 1469.64   2
  -4  15  -2 2242.98 1171.97   7
   4  15   2 4359.64 1631.93   7
 -15   4  -2 4103.37 1744.02   2
  -4  15  -3-178.576 482.159   7
  15   4   3 1983.99 1900.65   7
   4  15   3 1140.50 855.878   7
 -15   4  -3 970.228 900.762   2
   4 -15  -4-531.398 1404.38   2
   4  15   4-978.746 925.578   7
 -15   4  -4-677.568 908.586   2
  15   4   4-2594.03 1610.68   7
 -15   4  -5-884.959 971.269   2
  15   4   5-1677.61 1279.03   7
   4  15   5-1719.27 1278.78   7
   4 -15  -5-484.983 1358.27   2
  15   4   6-1777.78 1233.69   7
 -15  -4   6-2605.23 1675.49   2
 -15   4  -6-944.622 833.274   2
   4  15   6-761.863 948.532   7
   4  15   7-192.728 623.697   7
 -15   4  -7-129.698 602.733   2
  15   4   8-89.3271 697.545   7
 -15   4  -8-1.11119 549.486   2
   4  15   8 328.506 577.611   7
 -15  -4   8 1.72106 1142.79   2
  15   4   9-878.281 1099.95   7
 -15   4  -9-1414.36 1115.27   2
 -15  -4   9-218.943 1163.37   2
   5  15  -9-1938.06 1169.36   7
  -5 -15  -9-2147.42 1261.21   2
 -15  -5  -8-788.495 766.130   2
  -5  15   8-1648.04 1194.55   7
   5  15  -8-1738.60 1072.29   7
  -5 -15  -8-2045.09 1380.51   2
 -15  -5  -7-518.277 605.455   2
  -5  15   7-825.474 1018.79   7
   5  15  -7-1603.17 1088.92   7
  -5 -15  -7-628.886 976.559   2
  -5  15   6-1102.85 1111.88   7
  -5 -15  -6-1068.59 1039.92   2
 -15  -5  -6 916.421 789.778   2
  -5 -15  -5-1627.27 1373.81   2
  -5  15   5-645.486 877.373   7
 -15  -5  -5 568.111 639.085   2
 -15  -5  -4-840.372 738.448   2
  -5  15   4-828.534 1187.55   7
  -5 -15  -4-1584.59 1473.11   2
  -5  15   3-1032.42 1217.61   7
  -5 -15  -3-1418.91 1442.48   2
 -15  -5  -3-89.7258 483.700   2
   5  15  -2-555.620 729.152   7
  -5 -15  -2-684.344 1317.18   2
 -15  -5  -2 1447.05 998.912   2
  -5  15   1-581.387 964.577   7
  -5 -15  -1-1486.68 1738.58   2
   5  15  -1-568.271 668.729   7
 -15   5   1-770.022 855.254   2
 -15  -5  -1-17.2639 447.212   2
  -5  15   0-193.096 835.387   7
  -5 -15   0 2267.91 2297.42   2
   5  15   0 164.209 465.601   7
 -15  -5   0-285.230 744.294   2
 -15   5   0-218.234 763.895   2
   5  15   1-113.534 490.561   7
  -5  15  -1-887.075 850.285   7
  -5 -15   1 350.054 1428.84   2
 -15   5  -1-192.104 748.651   2
 -15  -5   1-1951.49 1284.32   2
   5  15   2 697.460 648.234   7
 -15   5  -2-92.1898 546.029   2
  -5  15  -2 237.956 468.614   7
  15   5   3-1786.13 1547.87   7
   5  15   3-798.058 899.605   7
 -15   5  -4-945.837 965.470   2
   5  15   4-2085.54 1325.43   7
   5 -15  -4-1004.14 1668.69   2
 -15   5  -5-435.228 743.124   2
  15   5   5-2382.97 1457.09   7
  15   5   6-2246.09 1349.94   7
 -15   5  -6-464.726 868.952   2
 -15  -5   6-2161.35 1635.92   2
   5  15   6-1185.61 995.888   7
 -15  -5   7-975.729 1426.86   2
 -15   5  -7-842.482 925.501   2
   5  15   7-831.164 934.346   7
  15   5   8-1154.39 1091.73   7
 -15  -5   8-1571.41 1816.12   2
 -15   5  -8-1316.17 1076.59   2
   5  15   8-1444.07 1087.73   7
 -15   5  -9-1362.56 1145.16   2
  15   5   9-2270.13 1332.54   7
 -15  -5   9-3612.15 2811.41   2
  -6 -15  -8-1648.26 1270.47   2
  -6  15   8 469.614 936.935   7
   6  15  -8-1792.85 1137.88   7
  -6 -15  -7 11.4665 702.072   2
 -15  -6  -7 773.142 801.423   2
  -6  15   7 516.628 858.312   7
   6  15  -7-1672.43 1111.04   7
   6  15  -6-1700.61 1137.90   7
  -6  15   6-640.159 816.308   7
 -15  -6  -6 420.630 641.766   2
  -6 -15  -6 496.667 766.950   2
  -6  15   5-1055.81 1055.07   7
  -6 -15  -5-117.961 623.431   2
 -15  -6  -5 287.499 495.819   2
 -15  -6  -4-40.2166 420.118   2
  -6  15   4-884.734 1045.81   7
   6  15  -4-1778.06 1116.47   7
  -6 -15  -4-733.565 1097.66   2
 -15  -6  -3 182.469 524.186   2
  -6  15   3-618.501 834.792   7
   6  15  -3-2071.17 1181.66   7
  -6 -15  -3-400.981 1065.89   2
 -15  -6  -2 988.401 766.259   2
   6  15  -2-868.347 855.343   7
  -6 -15  -2 1033.80 1475.93   2
 -15  -6  -1 152.119 478.270   2
  -6 -15  -1-2214.23 2060.25   2
  -6  15   1-1966.51 1386.66   7
   6  15  -1-694.415 748.150   7
   6  15   0 17.9177 553.719   7
 -15   6   0-2019.33 1267.52   2
 -15  -6   0-807.961 895.501   2
  -6 -15   0-1392.86 2483.43   2
 -15  -6   1-1907.21 1303.30   2
   6  15   1-226.991 654.172   7
  -6 -15   1-1260.86 2475.31   2
  -6  15  -1-654.322 825.363   7
 -15   6  -1-2373.06 1441.11   2
  -6 -15   2-339.967 2012.68   2
 -15   6  -2-344.411 899.978   2
 -15  -6   2-2125.91 1350.16   2
  15   6   2 79.0424 1191.19   7
   6  15   2 516.922 667.705   7
   6  15   3-1041.53 1014.46   7
  15   6   3-974.505 1263.09   7
 -15  -6   3-2656.61 1665.40   2
   6  15   4-1708.05 1139.71   7
  15   6   4-1205.10 1180.46   7
 -15  -6   4-2472.20 1695.39   2
 -15   6  -4-957.274 1227.34   2
   6  15   5-1450.95 1121.55   7
  15   6   5-1417.76 1119.53   7
 -15  -6   5-696.749 968.066   2
 -15   6  -5-823.710 955.851   2
   6  15   6-1813.98 1190.68   7
  15   6   6-2150.19 1367.09   7
 -15   6  -6-927.045 1008.92   2
 -15  -6   6-925.931 1538.19   2
  15   6   7-1354.58 1097.74   7
 -15  -6   7-579.598 1402.26   2
   6  15   7-849.768 1053.70   7
 -15   6  -7-353.180 724.402   2
 -15  -6   8-1751.34 2324.52   2
 -15   6  -8 424.003 831.913   2
  15   6   8-517.027 906.804   7
  -7  15   7 466.956 1005.24   7
  -7 -15  -7-1891.69 1371.60   2
 -15  -7  -6 589.389 737.001   2
   7  15  -6-796.883 895.047   7
  -7 -15  -6 1616.00 1319.73   2
  -7  15   6 240.506 1011.14   7
   7  15  -5-1880.43 1164.36   7
 -15  -7  -5-214.781 607.777   2
  -7  15   5-1065.62 1108.12   7
  -7 -15  -5 163.160 760.630   2
 -15  -7  -4 34.1253 459.362   2
  -7  15   4-1895.78 1265.90   7
   7  15  -4-2259.26 1311.13   7
  -7 -15  -4-701.529 1040.19   2
  -7  15   3-944.800 1216.01   7
   7  15  -3-1719.89 1074.62   7
  -7 -15  -3-958.633 1347.69   2
 -15  -7  -3-173.470 559.063   2
   7  15  -2 15.8027 600.789   7
  -7 -15  -2-282.866 963.449   2
 -15  -7  -2-55.0926 595.185   2
   7  15  -1 105.563 594.751   7
  -7 -15  -1 526.798 1461.47   2
 -15  -7  -1-976.189 921.474   2
   7  15   0 754.924 840.913   7
 -15  -7   0 9.46749 674.616   2
  -7 -15   0-1100.28 1927.28   2
 -15   7   0 196.813 605.166   2
 -15  -7   1-1204.35 1015.63   2
  -7 -15   1-2513.49 2958.59   2
  15   7   1 595.837 1553.39   7
   7  15   1 337.256 696.782   7
 -15   7  -1-891.818 986.593   2
 -15  -7   2-692.213 1136.25   2
  15   7   2 1188.54 1530.73   7
  -7 -15   2-1264.72 3207.54   2
   7  15   2 19.1033 509.354   7
 -15   7  -2-684.215 1086.86   2
  -7 -15   3-4114.23 4522.32   2
  15   7   3-1482.40 1350.94   7
 -15  -7   3-485.421 973.318   2
   7  15   3-1138.49 872.363   7
  15   7   4-1496.23 1230.21   7
 -15   7  -4-1463.95 1252.77   2
 -15  -7   4-1544.31 1332.84   2
   7  15   4-1296.48 1033.68   7
 -15  -7   5-850.038 1307.21   2
 -15   7  -5-1779.38 1355.29   2
  15   7   5-1484.22 1287.99   7
 -15  -7   6 219.731 1172.82   2
 -15   7  -6-124.955 648.262   2
  15   7   6-420.027 822.904   7
   7  15   6-1606.70 1190.66   7
 -15   7  -7-36.8455 614.348   2
 -15  -7   7-3795.22 2698.78   2
  -8 -15  -6 761.647 664.974   2
   8  15  -6-2833.20 1599.35   7
  -8 -15  -5 779.795 1053.50   2
 -15  -8  -5-167.888 648.829   2
 -15  -8  -4-17.2823 616.507   2
   8  15  -4-1540.69 1212.24   7
  -8 -15  -4 572.812 1032.49   2
 -15  -8  -3 1.11132 664.270   2
   8  15  -3-2387.72 1384.72   7
  -8 -15  -3-1244.79 1466.46   2
 -15  -8  -2-2123.08 1195.72   2
   8  15  -2-2179.82 1215.64   7
  -8 -15  -2-1704.63 2007.68   2
 -15  -8  -1-839.731 888.255   2
  -8 -15  -1-587.534 1179.59   2
   8  15  -1 864.753 836.053   7
  15   8   0 7061.68 4146.60   7
  -8 -15   0 3139.41 3108.06   2
   8  15   0 4547.31 1631.93   7
 -15  -8   0 2531.83 1497.42   2
 -15   8  -1 139.329 870.216   2
  15   8   1 75.7378 1207.77   7
   8  15   1 1346.45 1032.49   7
 -15  -8   1 945.296 938.235   2
 -15  -8   2-932.094 1099.79   2
 -15   8  -2-405.678 859.165   2
   8  15   2-659.008 752.694   7
  15   8   2-1481.00 1870.38   7
   8  15   3-742.882 957.501   7
 -15  -8   3 1328.04 1348.87   2
  15   8   3-872.872 1228.16   7
 -15  -8   4 596.847 978.728   2
  15   8   4-1217.73 1091.77   7
   8  15   4-959.620 942.380   7
 -15   8  -4-50.3097 738.892   2
 -15  -8   5-1519.06 1824.66   2
 -15   8  -5-268.792 756.623   2
  15   8   5-1732.83 1347.33   7
   8  15   5-1675.17 1268.33   7
 -15  -8   6-1708.64 2070.36   2
 -15   8  -6 117.285 703.301   2
  15   8   6-30.5345 959.138   7
  -9 -15  -3-579.361 1049.83   2
 -15  -9  -3-1364.28 1034.10   2
   9  15  -3-1965.33 1348.61   7
  -9 -15  -2-243.435 1361.09   2
   9  15  -2-1087.94 913.289   7
 -15  -9  -2-524.323 764.539   2
  -9 -15  -1-804.694 1680.65   2
 -15  -9  -1-1048.33 1071.26   2
   9  15  -1 827.454 894.129   7
  15   9  -1-1659.71 2561.40   7
  -9 -15   0-1241.56 1968.62   2
  15   9   0 793.978 1929.50   7
   9  15   0 2097.76 1250.05   7
 -15  -9   0 540.515 954.951   2
  -9 -15   1-3654.27 4005.74   2
 -15  -9   1 1037.66 1302.99   2
   9  15   1 1106.10 935.465   7
  15   9   1-2877.71 2247.85   7
  15   9   2-2959.40 2049.15   7
 -15  -9   2 2193.96 1781.87   2
  -9 -15   2-4630.98 4588.99   2
   9  15   2 139.173 665.855   7
 -15   9  -2 224.542 815.462   2
 -15  -9   3 1020.65 1413.01   2
   9  15   3-555.593 751.453   7
  15   9   3-1270.01 1390.12   7
 -15   9  -3-181.243 753.222   2
 -15  -9   4-2565.71 2209.32   2
  15   9   4-2366.63 1559.03   7
 -15   9  -4-588.819 966.786   2
  10  15  -1 4298.84 1956.31   7
 -16   0   0 14552.0 2826.32   2
   0  16   1 1707.61 1496.77   7
 -16   0   1 5254.12 1736.06   2
   0 -16  -2 2612.66 1964.82   2
   0  16  -2-1070.08 1050.85   7
   0  16   2-2361.03 1318.75   7
 -16   0  -2-402.692 753.495   2
 -16   0   2 930.734 857.811   2
 -16   0  -3 3474.93 1414.82   2
 -16   0   3 1989.52 906.498   2
   0  16  -3 377.474 785.713   7
   0  16   3 1517.66 1204.04   7
 -16   0  -4 2529.98 1022.53   2
 -16   0   4 817.952 650.371   2
   0  16   4 2446.88 1544.18   7
   0  16  -4 2322.16 1126.76   7
   0  16   5 217.184 660.376   7
   0  16  -5 0.85133 636.035   7
 -16   0  -5 498.679 545.267   2
   0  16   6 3969.93 1672.96   7
 -16   0  -6 2735.19 1200.62   2
   0  16   7 2894.28 1559.89   7
 -16   0  -7 1711.25 1082.38   2
   0  16   8 1516.16 1374.78   7
 -16   0  -8 924.224 777.668   2
  -1  16   8 2095.66 1324.82   7
 -16  -1  -8 860.125 796.797   2
 -16  -1  -7 538.596 604.318   2
  -1  16   7 601.859 970.399   7
  -1 -16  -7-470.547 1008.63   2
  16  -1   6 2061.53 1828.97   7
  -1  16   6-1567.43 1185.92   7
  -1 -16  -6-587.673 1037.79   2
 -16  -1  -6 138.158 548.594   2
   1  16  -6 442.055 702.422   7
  -1 -16  -5-1948.54 1501.06   2
  -1  16   5-2677.50 1519.08   7
 -16  -1  -5-912.069 769.044   2
  16  -1   5-2171.24 1977.83   7
   1  16  -5 826.413 826.270   7
   1  16  -4 915.444 785.694   7
  -1 -16  -4 2064.86 1756.73   2
 -16   1   4 94.8643 489.758   2
 -16  -1  -4 133.911 589.615   2
   1  16  -3 3273.29 1478.27   7
  -1 -16  -3 5755.18 2667.79   2
 -16  -1  -3 1700.79 1179.53   2
 -16   1   3-327.634 768.762   2
  -1  16   3-741.800 1183.79   7
  -1  16   2 3560.19 1537.25   7
 -16  -1  -2 5589.81 1950.88   2
  -1 -16  -2 5759.76 2981.25   2
 -16   1   2 2786.68 1060.49   2
 -16  -1  -1 2252.90 1168.27   2
 -16   1   1 909.829 732.095   2
 -16   1   0-265.838 762.267   2
   1  16   0 1283.37 970.943   7
   1  16   1 1154.46 1059.88   7
  -1  16  -1 1994.44 1315.29   7
   1  16   2 3701.07 1853.80   7
  -1  16  -2 4302.77 1638.76   7
 -16   1  -3-999.551 931.177   2
  -1  16  -3-304.346 769.867   7
   1  16   3 1236.61 1227.26   7
 -16  -1   4 4054.85 1584.84   2
  -1  16  -4 420.165 725.119   7
   1  16   4 560.263 905.585   7
  16   1   4 6323.01 3266.26   7
   1  16   5-365.320 655.142   7
 -16  -1   5 614.907 797.300   2
  16   1   5-974.679 1229.88   7
   1 -16  -5-804.969 1365.25   2
   1  16   6 747.321 929.761   7
   1 -16  -6 305.951 1049.23   2
 -16   1  -6-513.535 630.313   2
  16   1   6 368.474 991.623   7
   1  16   7 947.432 1066.90   7
   1 -16  -7 1748.27 1613.07   2
  16   1   7-292.040 903.039   7
 -16   1  -7 891.540 847.210   2
  16   1   8 918.897 1409.77   7
 -16   1  -8 1690.33 993.330   2
  -2 -16  -8-303.420 899.073   2
  -2  16   8 790.602 1065.74   7
   2  16  -7 385.015 686.297   7
  -2  16   7 966.446 1023.07   7
  -2 -16  -7 142.169 673.029   2
 -16  -2  -7-263.049 530.867   2
  -2 -16  -6-1001.47 1190.18   2
  -2  16   6-1089.98 1214.34   7
  16  -2   6 981.526 1886.86   7
   2  16  -6 543.692 778.044   7
 -16  -2  -6-1090.95 782.994   2
   2  16  -5 1256.11 987.819   7
 -16  -2  -5-356.405 583.015   2
  16  -2   5-481.418 1635.76   7
  -2 -16  -5-1197.04 1196.83   2
 -16  -2  -4 1389.13 928.980   2
  -2 -16  -4 921.275 1375.49   2
   2  16  -4 1968.01 1286.86   7
 -16  -2  -3 4318.23 1546.33   2
 -16   2   3 436.472 639.013   2
  -2 -16  -2 15768.9 5291.34   2
 -16   2   2 5693.38 1903.59   2
 -16  -2  -2 13970.8 2696.31   2
  -2  16   2 4797.90 2293.02   7
   2  16  -1 12596.8 2607.90   7
 -16  -2  -1 9894.22 2489.07   2
  -2 -16  -1 14292.5 4957.10   2
  -2  16   0-780.051 1059.93   7
 -16   2   0-973.250 1031.62   2
 -16  -2   0 5298.98 1837.88   2
   2  16   0 3678.22 1548.44   7
   2  16   1 5570.49 1967.56   7
  -2  16  -1 3551.92 1504.32   7
 -16   2  -1 1211.20 640.184   2
  -2  16  -2 6257.92 2085.48   7
   2  16   2 12374.7 2733.58   7
 -16   2  -3-845.860 1166.34   2
   2  16   3 4348.18 1710.61   7
   2 -16  -3 4335.89 2349.93   2
  -2  16  -3 2248.56 1224.59   7
 -16  -2   4 2691.74 1634.06   2
   2 -16  -4 921.781 1214.09   2
  16   2   4 2188.15 1959.32   7
  -2  16  -4 125.757 616.130   7
   2  16   4 957.356 1021.40   7
 -16  -2   5 1273.73 1140.58   2
  16   2   5-694.155 1232.83   7
   2 -16  -5 244.828 1144.87   2
   2  16   5 101.287 595.893   7
 -16  -2   6 143.585 772.817   2
  16   2   6-458.775 1031.73   7
 -16   2  -6-528.819 810.755   2
   2 -16  -6 446.581 1392.49   2
   2  16   6 50.5967 633.085   7
   2  16   7 117.434 624.937   7
 -16   2  -7 764.962 758.319   2
  16   2   7 492.336 774.127   7
 -16   2  -8 1327.78 1072.63   2
  16   2   8 1892.57 1480.58   7
  -3 -16  -8 477.274 840.570   2
  -3  16   7 284.875 878.283   7
 -16  -3  -7-594.550 649.873   2
  -3 -16  -7-539.524 959.519   2
  -3  16   6 766.215 909.427   7
 -16  -3  -6-401.659 627.552   2
  -3 -16  -6-1250.40 1219.85   2
 -16  -3  -5 99.2234 443.730   2
  16  -3   5-1309.96 2718.50   7
  -3 -16  -5-1860.40 1400.43   2
  -3  16   5 51.9473 877.968   7
  -3  16   4 95.6227 1515.77   7
  -3 -16  -4 736.638 1106.05   2
 -16  -3  -4 996.063 880.047   2
  -3  16   3 631.829 1318.44   7
  -3 -16  -3 3020.34 2134.90   2
 -16  -3  -3 2980.82 1416.79   2
   3  16  -3 3542.65 1464.69   7
   3  16  -2 6284.53 1992.05   7
  -3  16   2 724.638 710.803   7
 -16   3   2 254.890 716.040   2
 -16  -3  -2 6015.03 1958.43   2
  -3 -16  -2 5314.81 2964.53   2
   3  16  -1 5775.37 1862.83   7
 -16   3   1 1083.32 838.525   2
  -3 -16  -1 4696.22 3539.07   2
 -16  -3  -1 5192.47 1942.48   2
  -3  16   0 3831.22 1743.06   7
   3  16   0 7580.61 2105.77   7
 -16  -3   0 8558.93 2256.95   2
 -16   3   0 3259.29 1433.65   2
  -3  16  -1 621.142 769.562   7
   3  16   1 3909.72 1647.49   7
 -16  -3   1 5261.17 1848.45   2
 -16   3  -1 403.430 675.140   2
  -3  16  -2 1934.45 1096.76   7
   3  16   2 3816.74 1563.30   7
  -3  16  -3 278.024 670.761   7
   3 -16  -3 831.917 1270.77   2
 -16   3  -3 791.690 901.102   2
   3  16   3 1409.05 1044.32   7
   3 -16  -4 691.592 1503.60   2
 -16   3  -4-377.060 1331.59   2
  16   3   4 1310.64 1565.15   7
   3  16   4 275.167 686.644   7
   3  16   5-718.074 854.480   7
  16   3   5-2184.28 1449.11   7
   3 -16  -5-758.055 1445.71   2
 -16   3  -5-31.5718 887.295   2
 -16   3  -6 922.772 871.282   2
   3  16   6-781.239 889.707   7
  16   3   6-451.050 976.893   7
 -16  -3   6-653.918 1055.02   2
 -16   3  -7 747.090 818.226   2
   3  16   7-316.776 679.082   7
  16   3   7 162.257 944.630   7
 -16  -3   7 1.32627 787.990   2
 -16   3  -8 1087.09 959.883   2
  16   3   8 1424.23 1208.79   7
 -16  -4  -7-954.593 767.881   2
   4  16  -7 1180.69 858.122   7
  -4 -16  -7-621.253 974.935   2
  -4  16   7 612.219 913.130   7
   4  16  -6 2597.51 1162.51   7
  -4 -16  -6 1143.13 1046.08   2
 -16  -4  -6 557.952 652.674   2
  -4  16   6 948.730 1018.00   7
  -4 -16  -5-809.880 1139.96   2
   4  16  -5 689.121 779.344   7
 -16  -4  -5 252.579 508.376   2
  -4  16   5 724.287 1133.23   7
  -4 -16  -4-957.953 1176.93   2
  -4  16   4-510.681 853.802   7
   4  16  -4 179.305 558.699   7
 -16  -4  -4 406.772 431.946   2
   4  16  -3 306.981 642.447   7
  -4 -16  -3-2.07658 1037.23   2
 -16  -4  -3 1100.50 886.961   2
  -4  16   3 203.187 682.539   7
   4  16  -2 275.957 645.961   7
  -4  16   2-326.671 737.329   7
 -16  -4  -2 1026.59 992.067   2
  -4 -16  -2 1327.91 1684.79   2
 -16   4   1 352.596 641.719   2
   4  16  -1 2182.41 1210.34   7
  -4 -16  -1 627.488 2471.19   2
 -16  -4  -1 2805.43 1422.11   2
  -4  16   0 2147.97 1287.43   7
 -16   4   0 2148.30 1239.56   2
   4  16   0 4529.40 1555.72   7
  -4 -16   0 7439.35 4494.69   2
 -16  -4   0 4941.91 1739.87   2
  -4  16  -1 370.196 684.655   7
   4  16   1 1470.74 1097.93   7
 -16  -4   1 2313.10 1326.40   2
 -16   4  -1 206.627 612.962   2
   4  16   2 108.633 589.795   7
  -4  16  -2-312.005 618.391   7
 -16  -4   2 1.12288 595.595   2
   4  16   3-647.861 850.168   7
   4 -16  -3-1037.19 1482.82   2
 -16   4  -3 535.078 782.915   2
 -16  -4   3-348.737 655.523   2
 -16  -4   4-1046.40 1189.59   2
   4 -16  -4 617.940 1411.08   2
 -16   4  -4 279.750 795.820   2
   4  16   4-606.285 968.269   7
  16   4   4-114.878 884.332   7
 -16   4  -5 269.865 568.912   2
   4  16   5-284.310 770.230   7
  16   4   5 595.990 1033.51   7
 -16  -4   5-1514.69 1229.00   2
 -16   4  -6 1518.73 1103.26   2
   4  16   6-387.363 774.517   7
 -16  -4   6-571.019 1157.98   2
  16   4   6 556.148 949.756   7
  16   4   7-1009.62 1198.83   7
 -16   4  -7 741.327 830.562   2
   5  16  -7 1149.11 1008.81   7
  -5 -16  -7-797.351 1130.33   2
  -5  16   7 916.109 977.085   7
 -16  -5  -6 837.701 782.207   2
  -5  16   6 1835.01 1370.52   7
  -5 -16  -6 804.677 1050.27   2
   5  16  -6 1284.53 1010.90   7
  -5  16   5 868.101 994.498   7
   5  16  -5 1642.35 967.334   7
 -16  -5  -5 1175.65 878.204   2
  -5 -16  -5-207.034 769.028   2
  -5  16   4 802.527 990.408   7
   5  16  -4-71.7559 454.537   7
 -16  -5  -4-437.674 622.150   2
  -5 -16  -4-420.693 872.607   2
  -5  16   3-564.585 1118.56   7
  -5 -16  -3-976.543 1385.00   2
   5  16  -3-554.589 770.083   7
 -16  -5  -3-943.974 894.057   2
 -16  -5  -2-397.241 632.520   2
  -5  16   2-115.024 927.490   7
  -5 -16  -2 484.080 1456.34   2
   5  16  -2-169.983 585.175   7
 -16  -5  -1-276.201 575.304   2
  -5 -16  -1-2463.08 2581.56   2
   5  16  -1-514.450 637.698   7
 -16   5   0 0.92111 649.430   2
  -5  16   0 172.989 711.501   7
  -5 -16   0 410.665 2049.14   2
   5  16   0 387.772 610.430   7
 -16  -5   0 622.818 699.918   2
 -16   5  -1-714.903 1053.43   2
  -5  16  -1 69.4736 556.362   7
  -5 -16   1-1829.20 2615.70   2
   5  16   1-810.445 762.217   7
 -16  -5   1-703.926 779.385   2
   5  16   2-1837.97 1049.73   7
 -16  -5   2-1437.55 1149.96   2
 -16  -5   3-1853.10 1303.09   2
 -16   5  -3-428.184 931.764   2
   5 -16  -3-661.976 1641.44   2
  16   5   3 70.7602 989.242   7
 -16  -5   4-2303.11 1482.82   2
  16   5   4 1082.54 1270.88   7
 -16   5  -4 635.255 928.014   2
  16   5   5 1919.25 1245.55   7
 -16   5  -5 1395.39 1128.24   2
 -16  -5   5-1666.75 1435.44   2
   5  16   5-1443.64 985.869   7
  16   5   6 871.243 967.130   7
   5  16   6-161.823 792.434   7
 -16   5  -6 1233.02 1137.75   2
 -16  -5   6-468.082 1207.86   2
  16   5   7-1723.69 1424.84   7
 -16   5  -7 577.915 904.113   2
 -16  -5   7-1798.95 1731.60   2
  -6  16   6 2415.93 1558.80   7
   6  16  -6 3726.11 1477.01   7
  -6 -16  -6 2920.31 1676.53   2
   6  16  -5 991.263 946.039   7
  -6 -16  -5 1813.05 1596.01   2
 -16  -6  -5 239.780 623.022   2
  -6  16   5 1290.13 1315.60   7
   6  16  -4 1497.52 956.510   7
  -6 -16  -4 724.717 1044.58   2
 -16  -6  -4 204.247 505.488   2
  -6  16   4 136.263 761.445   7
 -16  -6  -3-704.130 808.757   2
   6  16  -3 832.469 815.979   7
  -6  16   3-421.191 1037.37   7
  -6 -16  -3 1321.45 1670.76   2
 -16  -6  -2-722.523 820.439   2
   6  16  -2-228.011 531.856   7
  -6  16   2-830.924 1088.68   7
  -6 -16  -2-789.157 1708.90   2
  -6 -16  -1-46.7045 1440.05   2
   6  16  -1 11.4262 540.370   7
 -16  -6  -1 150.730 668.752   2
 -16  -6   0 1656.12 1233.66   2
  -6 -16   0 4311.67 3600.53   2
  -6  16   0 607.356 659.258   7
   6  16   0 2979.74 1311.33   7
 -16  -6   1-829.730 987.822   2
  -6 -16   1 1140.05 2697.45   2
   6  16   1-752.755 721.995   7
 -16   6  -1-1503.49 1168.71   2
  16   6   2 768.752 1644.49   7
 -16  -6   2-1558.74 1228.18   2
   6  16   2-1911.19 1211.71   7
  -6 -16   2-2485.22 4265.52   2
 -16  -6   3-1447.08 1297.64   2
  16   6   3 2208.45 2165.95   7
 -16   6  -3-489.598 987.354   2
 -16  -6   4 196.649 904.990   2
 -16   6  -4 356.265 681.584   2
   6  16   4-1646.93 1184.02   7
 -16   6  -5 944.095 968.663   2
  16   6   5 726.770 1025.46   7
 -16  -6   5-758.530 1251.32   2
 -16   6  -6 2548.49 1472.96   2
 -16  -6   6 2992.52 1862.48   2
  16   6   6 3331.00 1567.74   7
  -7 -16  -4 240.627 974.962   2
 -16  -7  -4-1587.44 1094.91   2
   7  16  -4 921.014 839.663   7
  -7  16   4-312.878 1209.80   7
   7  16  -3 1448.97 994.889   7
  -7 -16  -3-536.981 1259.45   2
 -16  -7  -3-589.437 721.755   2
   7  16  -2 1531.91 1042.82   7
  -7 -16  -2 731.445 1540.14   2
 -16  -7  -2-67.4827 484.867   2
   7  16  -1 996.807 956.506   7
  -7 -16  -1 96.1316 1294.56   2
 -16  -7  -1-120.080 613.837   2
   7  16   0 1502.78 1117.79   7
 -16  -7   0 200.034 631.901   2
  -7 -16   0-889.995 2176.08   2
   7  16   1 916.403 825.639   7
 -16  -7   1-616.090 900.856   2
 -16   7  -1 121.657 640.784   2
   7  16   2-499.726 743.244   7
 -16  -7   2-2071.96 1389.95   2
  16   7   2 2384.78 2034.05   7
  -7 -16   2-2141.45 4022.55   2
 -16  -7   3-869.525 995.046   2
 -16   7  -3-692.957 1236.39   2
   7  16   3-1422.57 1131.85   7
  16   7   3 1739.38 1929.50   7
 -16   7  -4-1003.08 1438.73   2
  16   7   4 924.059 1129.63   7
 -16  -7   4-349.823 1278.85   2
 -16  -8  -2 425.140 741.221   2
   8  16  -2 2562.64 1397.15   7
 -16  -8  -1 1.26806 580.181   2
   8  16  -1 2917.10 1412.31   7
  16   8   0 1897.81 2404.32   7
   8  16   0 1811.60 1205.93   7
 -16  -8   0-280.933 841.709   2
   8  16   1 1650.33 1142.59   7
 -16  -8   1-112.794 700.572   2
 -16  -8   2 1338.69 1381.40   2
  16   8   2 4821.84 2989.62   7
 -17   0   0-347.016 600.710   2
   0  17   0-846.871 954.574   7
 -17   0  -1 4155.99 1607.59   2
   0  17  -1 2653.36 1603.46   7
   0  17   1 2863.11 1534.41   7
   0  17   2 4621.03 1990.40   7
 -17   0  -2 4759.07 1811.17   2
 -17   0   2 5546.10 1800.35   2
 -17   0  -3 2455.33 1363.03   2
 -17   0   3 2626.63 1180.46   2
   0  17   3 3199.04 1509.79   7
   0  17  -4 183.246 689.230   7
   0  17   4-1244.23 1277.51   7
   0 -17  -4 1592.83 1822.64   2
 -17   0  -4-1043.78 1022.10   2
  17   0   5 1399.62 1858.54   7
   0  17   5-744.298 1009.82   7
   0 -17  -5 672.705 1252.55   2
 -17   0  -5 88.3086 674.003   2
   0 -17  -6-1973.83 1836.94   2
  17   0   6-2045.31 2069.10   7
 -17   0  -6-1514.30 943.332   2
   0  17   6-1985.41 1472.51   7
 -17  -1  -6-413.055 701.617   2
  -1 -17  -6-1984.73 1701.00   2
   1  17  -5-858.734 970.478   7
  17  -1   5-1532.44 2106.77   7
 -17  -1  -5-822.598 751.575   2
  -1 -17  -5-1624.33 1544.21   2
 -17  -1  -4 139.347 667.742   2
  -1 -17  -4 1083.25 1788.19   2
 -17  -1  -3 1162.87 1017.28   2
  -1 -17  -3 7954.51 3418.98   2
   1  17  -2-709.787 1118.14   7
 -17   1   2 436.258 970.250   2
 -17  -1  -2 1859.45 1204.02   2
   1  17  -1 959.722 975.518   7
 -17   1   1-1290.53 805.180   2
 -17  -1  -1 1011.50 1241.07   2
  -1  17   1 49.0160 930.763   7
 -17  -1   0 4379.27 1779.72   2
  -1  17   0 3151.83 1695.72   7
   1  17   0 2641.40 1628.57   7
   1  17   1 1.13320 625.144   7
 -17   1  -1-699.151 882.958   2
 -17  -1   1 1649.04 1186.46   2
   1  17   2 2100.41 1359.02   7
   1 -17  -2 5170.28 3196.17   2
  -1  17  -3 2034.98 1292.66   7
   1  17   3 1942.65 1334.97   7
   1 -17  -3 2874.09 2492.70   2
  17   1   4 2083.90 2638.91   7
   1 -17  -4 1480.92 2003.58   2
   1  17   4 888.807 1171.64   7
 -17  -1   4-844.448 1079.98   2
  17   1   5-484.421 1417.88   7
   1 -17  -5-895.569 1490.58   2
   1  17   5-609.551 899.847   7
 -17   1  -6-1946.30 1226.48   2
   1  17   6-242.348 783.887   7
  17   1   6-4073.77 2190.35   7
   1 -17  -6-1787.67 2041.98   2
  -2 -17  -6-785.127 1421.22   2
 -17  -2  -6 564.022 717.387   2
  -2  17   6 249.351 624.361   7
  -2 -17  -5-2651.74 1852.85   2
 -17  -2  -5-256.866 681.640   2
  -2 -17  -4 2417.38 1947.79   2
 -17  -2  -4 1780.24 1073.00   2
   2  17  -4 1717.37 894.631   7
 -17  -2  -3 2721.43 1333.28   2
  -2 -17  -3 4801.21 2985.40   2
   2  17  -3 1039.27 601.018   7
 -17   2   2 318.780 599.089   2
 -17  -2  -2 2219.66 1302.03   2
   2  17  -2 1048.32 795.367   7
   2  17  -1 3501.36 1602.10   7
 -17   2   1 43.8524 558.502   2
 -17  -2  -1 3614.81 1758.66   2
  -2  17   1-1367.05 1526.90   7
   2  17   0 8160.12 2245.89   7
  -2  17   0 4797.80 1932.42   7
   2  17   1 1267.64 1045.75   7
 -17   2  -1-2224.29 1441.97   2
   2  17   2 575.776 934.175   7
  -2  17  -2 1014.34 1126.05   7
   2 -17  -2 2255.81 2026.61   2
   2  17   3 1870.48 1317.17   7
  -2  17  -3 448.770 945.567   7
   2 -17  -3 1492.41 1953.71   2
  17   2   4 3839.34 2622.18   7
   2  17   4 2321.91 1343.44   7
   2 -17  -4 4290.71 2569.91   2
  17   2   5-2038.84 1807.29   7
   2  17   5 104.134 697.372   7
 -17   2  -6 475.211 616.739   2
  17   2   6-1777.02 1605.18   7
  -3  17   5-1167.87 1066.07   7
 -17  -3  -5 100.765 565.676   2
   3  17  -5-984.256 824.971   7
  -3  17   4-276.264 829.953   7
  -3 -17  -4-922.279 1412.02   2
   3  17  -4 162.090 805.159   7
 -17  -3  -4 1337.17 998.900   2
  -3  17   3 551.126 1072.09   7
  -3 -17  -3 1782.69 1899.77   2
   3  17  -3 1298.82 1104.17   7
 -17  -3  -3 1928.30 1271.03   2
  -3  17   2 1604.99 825.884   7
 -17  -3  -2 3859.49 1608.44   2
  -3 -17  -2 3801.71 3106.63   2
   3  17  -2 3316.24 1552.28   7
 -17  -3  -1 7249.96 2093.23   2
  -3  17   1 2315.61 1312.58   7
  -3 -17  -1 5240.07 4170.42   2
 -17   3   1 383.077 622.213   2
   3  17  -1 3850.38 1759.46   7
 -17  -3   0 9797.13 2565.91   2
   3  17   0 5263.07 1741.48   7
 -17   3   0 3026.30 1415.32   2
  -3 -17   0 9545.47 5821.47   2
  -3  17   0 2752.72 1457.32   7
   3  17   1 2123.78 1262.72   7
 -17  -3   1 7845.48 2530.28   2
   3  17   2 1162.66 1080.59   7
 -17   3  -2 1014.37 825.709   2
  -3  17  -2 496.143 955.472   7
   3  17   3 720.545 918.730   7
  17   3   3 1698.73 2489.88   7
 -17   3  -3 399.540 1052.78   2
 -17  -3   3 4779.93 1913.06   2
  17   3   4-672.010 1077.61   7
 -17   3  -4-1.11976 836.664   2
   3  17   4 559.185 806.165   7
 -17  -3   5 1679.13 1427.78   2
   3  17   5 66.7699 589.785   7
 -17   3  -5-455.189 874.216   2
  -4  17   4-887.985 1085.17   7
  -4 -17  -4-3300.99 2251.12   2
 -17  -4  -4 1406.53 998.801   2
   4  17  -4-1956.41 1179.06   7
  -4  17   3 1.31062 825.556   7
  -4 -17  -3-169.033 1118.52   2
 -17  -4  -3 2665.01 1334.39   2
   4  17  -3-211.679 565.659   7
  -4  17   2 276.658 795.951   7
  -4 -17  -2 1434.37 2347.27   2
   4  17  -2 1624.73 1097.15   7
 -17  -4  -2 4168.24 1652.75   2
 -17  -4  -1 3716.40 1615.48   2
   4  17  -1 1375.69 1078.14   7
  -4  17   1 712.820 1148.51   7
  -4 -17  -1 984.760 2522.31   2
 -17  -4   0 4156.44 1791.15   2
  -4 -17   0 525.544 2823.86   2
 -17   4   0 92.4051 600.733   2
   4  17   0 1355.76 1013.50   7
  -4 -17   1 3755.14 4325.16   2
   4  17   1 598.086 940.124   7
  -4  17  -1-378.688 649.242   7
 -17  -4   1 4645.11 1821.77   2
   4  17   2 297.885 573.636   7
 -17   4  -2 830.537 1106.52   2
   4  17   3-83.4276 701.420   7
  17   4   3 18.3640 1520.19   7
 -17   4  -3 76.2203 664.514   2
 -17  -4   3 2275.54 1418.26   2
 -17  -4   4 538.913 1125.01   2
   4  17   4-418.352 757.483   7
  17   4   4-2649.44 2015.73   7
 -17   4  -4-569.943 825.833   2
  -5 -17  -3-2250.36 2039.17   2
   5  17  -3-1377.66 995.545   7
  -5  17   3-880.127 1320.00   7
 -17  -5  -3 791.685 874.683   2
  -5 -17  -2 187.141 1431.11   2
 -17  -5  -2 1102.94 959.020   2
   5  17  -2-1094.79 885.356   7
  -5  17   2-1178.02 1284.33   7
   5  17  -1-611.870 752.174   7
 -17  -5  -1 1614.82 1184.44   2
  -5 -17  -1-1320.92 2154.48   2
  -5  17   1-989.677 996.564   7
 -17  -5   0 2556.31 1477.53   2
  -5 -17   0 1158.69 2842.21   2
   5  17   0 664.825 762.284   7
 -17  -5   1 846.263 1125.49   2
  -5 -17   1 329.972 2387.53   2
   5  17   1-698.890 844.985   7
   5  17   2-2019.57 1313.25   7
  -5 -17   2-16.9789 2295.16   2
 -17  -5   2 655.229 974.798   2
 -17   5  -2-1181.89 1298.22   2
  17   5   2 315.947 1857.63   7
 -17  -5   3-100.241 705.196   2
  17   5   3-2401.19 1971.16   7
 -17   5  -3-943.030 1162.76   2
   5  17   3-2114.84 1226.06   7
 -17  -6  -1 1310.94 1070.13   2
   6  17  -1-497.824 714.947   7
  -6  17   1-1450.99 1358.43   7
   6  17   0-1009.03 923.296   7
 -17  -6   0 741.546 860.810   2
  17   6   1 1950.47 3189.32   7
 -17  -6   1 743.772 987.614   2
   6  17   1-859.011 962.447   7
   0  18   0 3221.99 2240.22   7
 -18   0   0 5776.47 1875.50   2
   0  18  -1 2458.02 1423.41   7
   0  18   1 2738.61 1712.91   7
 -18   0   1 2234.14 1181.65   2
 -18   0  -1 1366.73 1045.75   2
  -1 -18  -1 962.604 3669.07   2
 -18   1   1 1643.52 1123.24   2
 -18  -1  -1 1428.60 1168.34   2
  -1  18   1-1838.27 1251.51   7
   1  18  -1-837.301 885.974   7
 -18   1   0-454.905 980.134   2
 -18  -1   0 2138.20 1351.72   2
  -1  18   0-316.304 958.581   7
   1  18   0 2944.18 1570.49   7
 -18  -1   1-886.413 856.933   2
 -18   1  -1-1719.16 1353.21   2
   1  18   1 2299.49 1675.86   7
  -1  18  -1 1816.38 1288.15   7
   0   0   0    0.00    0.00   0

TITL 601pfbs1 in P-42(1)c
REM P-42(1)c (#114 in standard setting)
CELL 1.54184  27.149760  27.149760  27.898557  90.0000  90.0000  90.0000
ZERR   88.00   0.003525   0.003525   0.004177   0.0000   0.0000   0.0000
LATT -1
SYMM -x,-y, z
SYMM  y,-x,-z
SYMM -y, x,-z
SYMM -x+1/2, y+1/2,-z+1/2
SYMM  x+1/2,-y+1/2,-z+1/2
SYMM -y+1/2,-x+1/2, z+1/2
SYMM  y+1/2, x+1/2, z+1/2
SFAC C H N O
UNIT 968.00 880.00 88.00 88.00
REM  CrysAlisPro recorded range (K): Min=110.0; max=110.0; aver:110.0
TEMP -163
TREF
HKLF 4
END
;
_shelx_hkl_checksum                5217
_shelx_fab_file
;
    0    0    2    163.14      0.00
    0    0    4    -25.93      0.00
    0    0    6     97.67      0.00
    0    0    8    -37.84      0.00
    0    0   10     60.10      0.00
    0    0   12     29.09      0.00
    0    0   14     29.11      0.00
    0    0   16    -14.77      0.00
    0    0   18     62.92      0.00
    0    1    1    379.55      0.00
    0    1    2   -220.70      0.00
    0    1    3     33.95      0.00
    0    1    4    120.21      0.00
    0    1    5      9.72      0.00
    0    1    6    137.55      0.00
    0    1    7      5.94      0.00
    0    1    8     12.93      0.00
    0    1    9     13.62      0.00
    0    1   10    -16.39      0.00
    0    1   11      8.71      0.00
    0    1   12    -26.50      0.00
    0    1   13      3.52      0.00
    0    1   14     -8.14      0.00
    0    1   15     -1.85      0.00
    0    1   16      5.94      0.00
    0    1   17     -1.80      0.00
    0    1   18    -19.64      0.00
    1    1   18    -14.67      0.00
    1    1   16    -14.69      0.00
    1    1   14      3.77      0.00
    1    1   12    -23.46      0.00
    1    1   10    -24.09      0.00
    1    1    8     -7.27      0.00
    1    1    6     35.16      0.00
    1    1    4    -52.03      0.00
    1    1    2    -84.49      0.00
    0    2    2   -331.65      0.00
    0    2    3    -10.47      0.00
    0    2    4   -123.99      0.00
    0    2    5    -18.54      0.00
    0    2    6     70.93      0.00
    0    2    7     10.22      0.00
    0    2    8     -2.51      0.00
    0    2    9     -2.46      0.00
    0    2   10    -42.46      0.00
    0    2   11    -13.13      0.00
    0    2   12    -15.33      0.00
    0    2   13     -1.79      0.00
    0    2   14     13.45      0.00
    0    2   15     -4.02      0.00
    0    2   16    -19.19      0.00
    0    2   17     14.55      0.00
    0    2   18     -3.13      0.00
    1    2   18    -35.43      0.00
    1    2   17      1.77      0.00
    1    2   16     17.13      0.00
    1    2   15    -11.44      0.00
    1    2   14      5.26      0.00
    1    2   13    -10.77      0.00
    1    2   12      0.04      0.00
    1    2   11     10.92      0.00
    1    2   10      9.99      0.00
    1    2    9    -13.72      0.00
    1    2    8    -14.26      0.00
    1    2    7    -36.73      0.00
    1    2    6     31.97      0.00
    1    2    5    -14.93      0.00
    1    2    4     58.73      0.00
    1    2    3    -31.15      0.00
    2    2   18    -13.52      0.00
    2    2   14      9.29      0.00
    2    2   12     -4.28      0.00
    2    2   10    -30.87      0.00
    2    2    8     26.14      0.00
    2    2    6    -18.71      0.00
    2    2    4    -47.51      0.00
    2    2    2     79.30      0.00
    2    2   16    -10.70      0.00
    0    3    3    158.02      0.00
    0    3    4   -134.77      0.00
    0    3    5    -83.03      0.00
    0    3    6      7.32      0.00
    0    3    7      5.49      0.00
    0    3    8    -63.03      0.00
    0    3    9      8.78      0.00
    0    3   10    -27.48      0.00
    0    3   11    -20.37      0.00
    0    3   12     12.17      0.00
    0    3   13    -12.81      0.00
    0    3   14     23.05      0.00
    0    3   15      4.53      0.00
    0    3   16     -1.37      0.00
    0    3   17     -7.03      0.00
    0    3   18     -5.77      0.00
    1    3   18      6.56      0.00
    1    3   17     27.37      0.00
    1    3   16     20.67      0.00
    1    3   15    -16.74      0.00
    1    3   14      9.49      0.00
    1    3   13     -3.75      0.00
    1    3   12     -4.65      0.00
    1    3   11      4.12      0.00
    1    3   10      8.66      0.00
    1    3    9     21.46      0.00
    1    3    8     10.47      0.00
    1    3    7    -33.05      0.00
    1    3    6     26.73      0.00
    1    3    5    -34.45      0.00
    1    3    4     19.27      0.00
    2    3   18     30.00      0.00
    2    3   17     15.03      0.00
    2    3   16      2.17      0.00
    2    3   15      2.37      0.00
    2    3   14     13.18      0.00
    2    3   13     -8.34      0.00
    2    3   12      9.48      0.00
    2    3   11      0.47      0.00
    2    3   10     -2.29      0.00
    2    3    9     13.53      0.00
    2    3    8     35.86      0.00
    2    3    7      1.58      0.00
    2    3    6     66.45      0.00
    2    3    5      3.45      0.00
    2    3    4    -62.94      0.00
    2    3    3   -101.40      0.00
    3    3   18     10.22      0.00
    3    3   16     -5.65      0.00
    3    3   14      3.85      0.00
    3    3   12     -9.81      0.00
    3    3   10     10.15      0.00
    3    3    8    -11.18      0.00
    3    3    6    -48.62      0.00
    3    3    4   -105.76      0.00
    0    4    4    -86.44      0.00
    0    4    5    -16.98      0.00
    0    4    6     59.10      0.00
    0    4    7     -5.46      0.00
    0    4    8    -12.87      0.00
    0    4    9      6.02      0.00
    0    4   10     -6.84      0.00
    0    4   11     -9.72      0.00
    0    4   12    -17.01      0.00
    0    4   13     -1.47      0.00
    0    4   14    -21.69      0.00
    0    4   15     -4.60      0.00
    0    4   16      2.91      0.00
    0    4   17    -12.28      0.00
    0    4   18     13.61      0.00
    1    4   18     -3.92      0.00
    1    4   17     -5.98      0.00
    1    4   16    -12.36      0.00
    1    4   15     -8.98      0.00
    1    4   14      2.51      0.00
    1    4   13      1.78      0.00
    1    4   12     -8.82      0.00
    1    4   11      3.58      0.00
    1    4   10     -5.99      0.00
    1    4    9     -7.59      0.00
    1    4    8    -14.26      0.00
    1    4    7    -10.71      0.00
    1    4    6     37.47      0.00
    1    4    5     77.69      0.00
    2    4   18     -9.84      0.00
    2    4   17     11.07      0.00
    2    4   16      7.58      0.00
    2    4   15      0.51      0.00
    2    4   14     10.95      0.00
    2    4   13     -3.24      0.00
    2    4   12     -3.79      0.00
    2    4   11      2.24      0.00
    2    4   10     -9.55      0.00
    2    4    9     10.78      0.00
    2    4    8     17.57      0.00
    2    4    7    -29.98      0.00
    2    4    6     31.18      0.00
    2    4    5    -17.39      0.00
    2    4    4     29.65      0.00
    3    4   17      0.37      0.00
    3    4   16      8.14      0.00
    3    4   15     -1.41      0.00
    3    4   14      2.73      0.00
    3    4   13     13.68      0.00
    3    4   12      1.05      0.00
    3    4   11     -0.12      0.00
    3    4   10    -17.27      0.00
    3    4    9     -4.73      0.00
    3    4    8     -7.55      0.00
    3    4    7    -17.03      0.00
    3    4    6     49.69      0.00
    3    4    5     24.97      0.00
    4    4   16     -7.33      0.00
    4    4   14     10.59      0.00
    4    4   12      0.83      0.00
    4    4   10     -3.01      0.00
    4    4    8    -14.35      0.00
    4    4    6     10.74      0.00
    4    4    4    114.30      0.00
    0    5    5    -59.23      0.00
    0    5    6     21.96      0.00
    0    5    7    -17.11      0.00
    0    5    8    -43.80      0.00
    0    5    9     14.48      0.00
    0    5   10    -13.58      0.00
    0    5   11      3.41      0.00
    0    5   12      1.27      0.00
    0    5   13      0.77      0.00
    0    5   14     13.47      0.00
    0    5   15     -8.06      0.00
    0    5   16     -3.61      0.00
    0    5   17     -7.34      0.00
    1    5   17     -2.87      0.00
    1    5   16      2.86      0.00
    1    5   15     -7.53      0.00
    1    5   14     -5.24      0.00
    1    5   13     -5.98      0.00
    1    5   12      8.05      0.00
    1    5   11      1.36      0.00
    1    5   10    -10.65      0.00
    1    5    9     10.06      0.00
    1    5    8    -20.04      0.00
    1    5    7    -12.14      0.00
    1    5    6    -20.27      0.00
    2    5   17     -5.40      0.00
    2    5   16     -1.69      0.00
    2    5   15      2.68      0.00
    2    5   14      8.33      0.00
    2    5   13     -4.45      0.00
    2    5   12     16.20      0.00
    2    5   11      2.84      0.00
    2    5   10    -12.40      0.00
    2    5    9     -4.81      0.00
    2    5    8    -25.61      0.00
    2    5    7    -12.07      0.00
    2    5    6     -5.25      0.00
    2    5    5    105.25      0.00
    3    5   17     -5.67      0.00
    3    5   16      1.85      0.00
    3    5   15      0.42      0.00
    3    5   14      5.47      0.00
    3    5   13      6.14      0.00
    3    5   12     10.91      0.00
    3    5   11      1.39      0.00
    3    5   10     17.88      0.00
    3    5    9     -0.14      0.00
    3    5    8     12.34      0.00
    3    5    7      8.20      0.00
    3    5    6    -38.62      0.00
    4    5   17     -0.62      0.00
    4    5   16      4.97      0.00
    4    5   15      6.67      0.00
    4    5   14     -7.19      0.00
    4    5   13      5.64      0.00
    4    5   12      0.28      0.00
    4    5   11     -1.20      0.00
    4    5   10      0.91      0.00
    4    5    9     -5.47      0.00
    4    5    8     17.62      0.00
    4    5    7     17.34      0.00
    4    5    6     25.08      0.00
    4    5    5     48.05      0.00
    5    5   16      2.36      0.00
    5    5   12     10.32      0.00
    5    5   10      2.80      0.00
    5    5    8     -6.12      0.00
    5    5   14     -9.96      0.00
    0    6    6     11.51      0.00
    0    6    7    -34.97      0.00
    0    6    8     -4.43      0.00
    0    6    9      1.90      0.00
    0    6   10     19.14      0.00
    0    6   11      8.71      0.00
    0    6   12     45.86      0.00
    0    6   13    -14.34      0.00
    0    6   14      6.88      0.00
    0    6   15     -3.24      0.00
    0    6   16      9.88      0.00
    0    6   17      8.76      0.00
    1    6   17     -4.23      0.00
    1    6   16      5.56      0.00
    1    6   15      8.79      0.00
    1    6   14      4.10      0.00
    1    6   13      0.26      0.00
    1    6   12    -11.33      0.00
    1    6   11      8.75      0.00
    1    6   10      2.84      0.00
    1    6    9     11.52      0.00
    1    6    8      2.74      0.00
    1    6    7     -9.98      0.00
    2    6   17     -2.32      0.00
    2    6   16      3.29      0.00
    2    6   15      2.19      0.00
    2    6   14    -11.86      0.00
    2    6   13      6.21      0.00
    2    6   12     13.46      0.00
    2    6   11     -0.66      0.00
    2    6   10     -1.13      0.00
    2    6    9     -0.74      0.00
    2    6    8    -11.40      0.00
    2    6    7     -2.17      0.00
    2    6    6    -65.59      0.00
    3    6   17      8.06      0.00
    3    6   16     -6.57      0.00
    3    6   15     12.85      0.00
    3    6   14      2.53      0.00
    3    6   13      5.25      0.00
    3    6   12      1.19      0.00
    3    6   11     -4.99      0.00
    3    6   10    -15.72      0.00
    3    6    9      3.08      0.00
    3    6    8     16.04      0.00
    3    6    7     -7.39      0.00
    4    6   17     -4.15      0.00
    4    6   16     -1.89      0.00
    4    6   15    -12.06      0.00
    4    6   14     -1.48      0.00
    4    6   13      1.46      0.00
    4    6   12     22.37      0.00
    4    6   11     -0.67      0.00
    4    6   10     14.93      0.00
    4    6    9     -9.32      0.00
    4    6    8    -10.54      0.00
    4    6    7     18.17      0.00
    4    6    6    -23.54      0.00
    5    6   16      8.43      0.00
    5    6   14      1.57      0.00
    5    6   12     -2.50      0.00
    5    6   11     15.86      0.00
    5    6   10      3.66      0.00
    5    6    9      6.30      0.00
    5    6    8     10.99      0.00
    5    6    7     19.51      0.00
    5    6   13     10.93      0.00
    5    6   15      3.35      0.00
    6    6   16      7.31      0.00
    6    6   14     -0.75      0.00
    6    6   10      4.34      0.00
    6    6    8      2.49      0.00
    6    6    6     62.96      0.00
    6    6   12     16.07      0.00
    0    7    7     -5.77      0.00
    0    7    8    -26.62      0.00
    0    7    9     -6.92      0.00
    0    7   10     26.04      0.00
    0    7   11      6.24      0.00
    0    7   12     23.52      0.00
    0    7   13     11.24      0.00
    0    7   14     -8.19      0.00
    0    7   15      4.06      0.00
    0    7   16    -17.60      0.00
    0    7   17     16.29      0.00
    1    7   17     -2.15      0.00
    1    7   16     -8.61      0.00
    1    7   15      1.49      0.00
    1    7   14      2.63      0.00
    1    7   13      0.83      0.00
    1    7   12      9.17      0.00
    1    7   11     -6.68      0.00
    1    7   10     -5.06      0.00
    1    7    9     -6.94      0.00
    1    7    8     -2.02      0.00
    2    7   17      3.95      0.00
    2    7   16     -3.28      0.00
    2    7   15      3.49      0.00
    2    7   14      3.69      0.00
    2    7   13    -11.84      0.00
    2    7   12    -16.27      0.00
    2    7   11     -3.18      0.00
    2    7   10    -15.32      0.00
    2    7    9    -12.83      0.00
    2    7    8     -4.39      0.00
    2    7    7    -12.14      0.00
    3    7   16     -2.17      0.00
    3    7   15      0.64      0.00
    3    7   14     -4.93      0.00
    3    7   13     -6.87      0.00
    3    7   12     -2.37      0.00
    3    7   11    -20.35      0.00
    3    7   10     -5.18      0.00
    3    7    9    -11.02      0.00
    3    7    8     10.96      0.00
    4    7   16     -1.53      0.00
    4    7   15     -2.13      0.00
    4    7   14     -8.47      0.00
    4    7   13      1.17      0.00
    4    7   12     -7.75      0.00
    4    7   11      5.59      0.00
    4    7   10    -15.78      0.00
    4    7    9     -5.13      0.00
    4    7    8    -14.36      0.00
    4    7    7     14.93      0.00
    5    7   16     -4.98      0.00
    5    7   15      0.98      0.00
    5    7   14     -3.03      0.00
    5    7   13      8.01      0.00
    5    7   12      2.71      0.00
    5    7   11      8.97      0.00
    5    7   10      3.09      0.00
    5    7    9     -4.64      0.00
    5    7    8     -5.98      0.00
    6    7   16      0.40      0.00
    6    7   15      1.68      0.00
    6    7   14     -9.29      0.00
    6    7   13     -0.07      0.00
    6    7   12     17.35      0.00
    6    7   11      4.31      0.00
    6    7   10      0.73      0.00
    6    7    9     17.18      0.00
    6    7    8      7.40      0.00
    6    7    7     22.81      0.00
    7    7   14      6.56      0.00
    7    7   12     -0.46      0.00
    7    7   10      8.19      0.00
    7    7    8     -6.49      0.00
    0    8    8     12.67      0.00
    0    8    9     -6.27      0.00
    0    8   10     -8.88      0.00
    0    8   11     -6.06      0.00
    0    8   12     -0.30      0.00
    0    8   13     22.82      0.00
    0    8   14      7.85      0.00
    0    8   15    -11.41      0.00
    0    8   16      6.38      0.00
    1    8   16      1.03      0.00
    1    8   15      1.93      0.00
    1    8   14      4.41      0.00
    1    8   13    -15.30      0.00
    1    8   12     -3.40      0.00
    1    8   11    -18.93      0.00
    1    8   10     23.61      0.00
    1    8    9      9.76      0.00
    2    8   16    -17.54      0.00
    2    8   15      3.14      0.00
    2    8   14      3.68      0.00
    2    8   13      6.99      0.00
    2    8   12      9.76      0.00
    2    8   11     -2.45      0.00
    2    8   10     -5.61      0.00
    2    8    9    -21.39      0.00
    2    8    8     -6.79      0.00
    3    8   16      0.88      0.00
    3    8   15     -5.83      0.00
    3    8   14      1.59      0.00
    3    8   13      0.87      0.00
    3    8   12      4.46      0.00
    3    8   11     -4.85      0.00
    3    8   10      1.38      0.00
    3    8    9      6.35      0.00
    4    8   16    -15.55      0.00
    4    8   15     10.47      0.00
    4    8   14      2.74      0.00
    4    8   13      6.99      0.00
    4    8   12      6.68      0.00
    4    8   11     -1.16      0.00
    4    8   10      3.24      0.00
    4    8    9      7.37      0.00
    4    8    8     -1.14      0.00
    5    8   15     -3.85      0.00
    5    8   14     -7.54      0.00
    5    8   13     -5.64      0.00
    5    8   12     25.11      0.00
    5    8   11      0.62      0.00
    5    8   10      8.88      0.00
    5    8    9     -0.08      0.00
    6    8   15     11.69      0.00
    6    8   14     -3.45      0.00
    6    8   13      1.58      0.00
    6    8   12     -6.49      0.00
    6    8   11     -3.89      0.00
    6    8   10    -10.24      0.00
    6    8    9      5.29      0.00
    6    8    8     -4.22      0.00
    7    8   15     -9.89      0.00
    7    8   14     -7.64      0.00
    7    8   13     -1.14      0.00
    7    8   12    -11.40      0.00
    7    8   11     -2.55      0.00
    7    8    9     -5.05      0.00
    7    8   10      5.06      0.00
    8    8   14     12.82      0.00
    8    8   12      4.76      0.00
    8    8   10     -6.05      0.00
    8    8    8      1.21      0.00
    0    9    9     20.84      0.00
    0    9   10      0.03      0.00
    0    9   11     13.38      0.00
    0    9   12      3.66      0.00
    0    9   13     42.81      0.00
    0    9   14     -1.90      0.00
    0    9   15      0.95      0.00
    1    9   15     -5.51      0.00
    1    9   14      9.83      0.00
    1    9   13     11.58      0.00
    1    9   12      2.11      0.00
    1    9   11    -12.16      0.00
    1    9   10     -1.76      0.00
    1    9   16    -23.59      0.00
    2    9   16     -9.40      0.00
    2    9   15    -13.66      0.00
    2    9   14     -9.02      0.00
    2    9   13    -12.52      0.00
    2    9   12     -8.35      0.00
    2    9   11    -10.63      0.00
    2    9   10      7.75      0.00
    2    9    9     -1.27      0.00
    3    9   15     -0.53      0.00
    3    9   14     -2.15      0.00
    3    9   13     -3.38      0.00
    3    9   12      9.63      0.00
    3    9   11      1.57      0.00
    3    9   10      9.53      0.00
    4    9   15     -2.36      0.00
    4    9   14     -0.63      0.00
    4    9   12      0.55      0.00
    4    9   11      1.87      0.00
    4    9   10     12.01      0.00
    4    9    9      1.68      0.00
    4    9   13      9.45      0.00
    5    9   15     -2.62      0.00
    5    9   14     -3.45      0.00
    5    9   13      4.04      0.00
    5    9   12      6.59      0.00
    5    9   11    -14.67      0.00
    5    9   10    -11.85      0.00
    6    9   14      1.27      0.00
    6    9   13      2.09      0.00
    6    9   12      2.67      0.00
    6    9   11    -10.47      0.00
    6    9   10      1.17      0.00
    6    9    9    -10.79      0.00
    7    9   14      0.14      0.00
    7    9   13      7.15      0.00
    7    9   12     -3.08      0.00
    7    9   11     11.17      0.00
    7    9   10     -1.70      0.00
    8    9   13      5.05      0.00
    8    9   12      5.66      0.00
    8    9   11      7.60      0.00
    8    9   10      7.86      0.00
    8    9    9    -12.55      0.00
    9    9   12     -1.80      0.00
    9    9   10      1.67      0.00
    0   10   10    -59.60      0.00
    0   10   11    -13.10      0.00
    0   10   12     13.50      0.00
    0   10   13     -0.90      0.00
    0   10   14     27.03      0.00
    0   10   15    -15.40      0.00
    1   10   15    -10.41      0.00
    1   10   14     -8.01      0.00
    1   10   13     -0.12      0.00
    1   10   12    -20.37      0.00
    1   10   11    -17.17      0.00
    2   10   14     -9.11      0.00
    2   10   13      2.57      0.00
    2   10   12    -10.79      0.00
    2   10   11      8.11      0.00
    2   10   10    -25.76      0.00
    2   10   15     -0.20      0.00
    3   10   15     17.19      0.00
    3   10   14      0.15      0.00
    3   10   13      3.37      0.00
    3   10   12     -2.29      0.00
    3   10   11      0.34      0.00
    4   10   14     -0.78      0.00
    4   10   13     -0.60      0.00
    4   10   12     15.34      0.00
    4   10   11    -10.35      0.00
    4   10   10      7.65      0.00
    5   10   14     -1.13      0.00
    5   10   13      2.19      0.00
    5   10   12      4.72      0.00
    5   10   11      2.90      0.00
    6   10   14     -8.03      0.00
    6   10   13      9.93      0.00
    6   10   12     17.34      0.00
    6   10   11      0.67      0.00
    6   10   10     14.72      0.00
    7   10   13     -0.18      0.00
    7   10   12      7.85      0.00
    7   10   11     -0.80      0.00
    8   10   13      1.37      0.00
    8   10   12     -8.39      0.00
    8   10   11     -0.97      0.00
    8   10   10    -12.52      0.00
    9   10   12      0.81      0.00
    9   10   11    -14.90      0.00
   10   10   10      3.70      0.00
    0   11   11     -5.18      0.00
    0   11   12    -10.00      0.00
    0   11   13      2.73      0.00
    0   11   14     16.64      0.00
    1   11   14     21.40      0.00
    1   11   13      3.61      0.00
    1   11   12      0.72      0.00
    2   11   14      5.79      0.00
    2   11   13    -11.09      0.00
    2   11   12      3.68      0.00
    2   11   11      8.81      0.00
    3   11   14     -7.56      0.00
    3   11   13      0.34      0.00
    3   11   12      0.98      0.00
    4   11   14     -6.30      0.00
    4   11   13     -6.48      0.00
    4   11   12    -11.93      0.00
    4   11   11     -8.44      0.00
    5   11   13     -7.99      0.00
    5   11   12     -0.71      0.00
    6   11   13     -0.18      0.00
    6   11   12     14.73      0.00
    6   11   11     -7.42      0.00
    7   11   12     10.43      0.00
    8   11   12     23.49      0.00
    8   11   11     20.23      0.00
    0   12   12     -2.79      0.00
    0   12   13    -10.11      0.00
    1   12   13     19.84      0.00
    2   12   13    -11.78      0.00
    2   12   12     -0.18      0.00
    3   12   13      5.39      0.00
    4   12   13     -3.19      0.00
    4   12   12      6.16      0.00
    6   12   12     -8.57      0.00
    5    5    6      9.81      0.00
   10   11   11    -36.34      0.00
   10   10   12      3.47      0.00
    9   11   12      8.98      0.00
   10   11   12    -27.54      0.00
   11   11   12      6.74      0.00
    8   12   12     18.11      0.00
   10   12   12      3.17      0.00
   12   12   12    -13.43      0.00
    9   10   13     20.35      0.00
    7   11   13     16.54      0.00
    8   11   13     10.78      0.00
    9   11   13     15.77      0.00
   10   11   13    -10.10      0.00
    5   12   13    -19.65      0.00
    6   12   13     12.72      0.00
    7   12   13     -1.13      0.00
    8   12   13      8.93      0.00
    9   12   13      6.10      0.00
   10   12   13     -5.14      0.00
   11   12   13     -0.31      0.00
    0   13   13     -5.89      0.00
    2   13   13     17.32      0.00
    4   13   13     -3.51      0.00
    6   13   13      7.61      0.00
    8   13   13    -10.21      0.00
   10   13   13     -8.32      0.00
   12   13   13     -1.46      0.00
    8    9   14     -2.26      0.00
    9    9   14     13.96      0.00
    7   10   14     -1.68      0.00
    8   10   14      4.60      0.00
    9   10   14     -5.82      0.00
   10   10   14     -7.75      0.00
    5   11   14    -11.36      0.00
    6   11   14     -1.68      0.00
    7   11   14      0.69      0.00
    8   11   14      2.42      0.00
    9   11   14     -1.19      0.00
   10   11   14      0.15      0.00
   11   11   14     -4.22      0.00
    0   12   14     19.95      0.00
    1   12   14    -12.32      0.00
    2   12   14     16.88      0.00
    3   12   14     -7.05      0.00
    4   12   14     -4.32      0.00
    5   12   14     -0.79      0.00
    6   12   14    -18.97      0.00
    7   12   14      1.36      0.00
    8   12   14     10.06      0.00
    9   12   14     18.58      0.00
   10   12   14     -5.79      0.00
   11   12   14     -3.53      0.00
   12   12   14      6.66      0.00
    0   13   14      6.96      0.00
    1   13   14      4.21      0.00
    2   13   14    -17.76      0.00
    3   13   14     -9.87      0.00
    4   13   14      4.53      0.00
    5   13   14     -0.16      0.00
    6   13   14      4.99      0.00
    7   13   14     -0.07      0.00
    8   13   14     -7.53      0.00
    9   13   14     -3.77      0.00
   10   13   14      1.17      0.00
   11   13   14      5.42      0.00
   12   13   14     -4.61      0.00
   13   13   14      3.89      0.00
    0   14   14    -17.33      0.00
    2   14   14     11.01      0.00
    4   14   14     -3.54      0.00
    6   14   14     -5.83      0.00
    8   14   14      8.70      0.00
   10   14   14    -11.69      0.00
   12   14   14     -2.54      0.00
   14   14   14      1.55      0.00
    6    9   15    -13.64      0.00
    7    9   15    -14.94      0.00
    8    9   15     -3.41      0.00
    4   10   15     -2.35      0.00
    5   10   15    -11.18      0.00
    6   10   15     -3.31      0.00
    7   10   15     -7.67      0.00
    8   10   15      8.25      0.00
    9   10   15      5.94      0.00
    0   11   15     28.30      0.00
    1   11   15     -5.33      0.00
    2   11   15     -0.13      0.00
    3   11   15     -2.17      0.00
    4   11   15     12.74      0.00
    5   11   15     19.81      0.00
    6   11   15      3.09      0.00
    7   11   15     -4.20      0.00
    8   11   15     18.05      0.00
    9   11   15      2.08      0.00
   10   11   15      2.85      0.00
    0   12   15     26.60      0.00
    1   12   15      4.19      0.00
    2   12   15     -1.09      0.00
    3   12   15     -0.40      0.00
    4   12   15     -2.44      0.00
    5   12   15      0.86      0.00
    6   12   15     -5.94      0.00
    7   12   15      1.56      0.00
    8   12   15     -4.04      0.00
    9   12   15     -9.53      0.00
   10   12   15     -7.36      0.00
   11   12   15      1.06      0.00
    0   13   15      1.67      0.00
    1   13   15      6.70      0.00
    2   13   15     -4.65      0.00
    3   13   15     -3.69      0.00
    4   13   15     -1.32      0.00
    5   13   15      6.99      0.00
    6   13   15     -8.21      0.00
    7   13   15     -8.02      0.00
    8   13   15     -5.02      0.00
    9   13   15     -5.30      0.00
   10   13   15      1.97      0.00
   11   13   15      3.15      0.00
   12   13   15     -0.63      0.00
    0   14   15     -2.26      0.00
    1   14   15     -0.18      0.00
    2   14   15     -9.85      0.00
    3   14   15     -3.32      0.00
    4   14   15      3.83      0.00
    5   14   15      2.69      0.00
    6   14   15     -5.92      0.00
    7   14   15     -0.86      0.00
    8   14   15      6.39      0.00
    9   14   15      6.85      0.00
   10   14   15      0.23      0.00
   11   14   15      0.74      0.00
   12   14   15    -11.12      0.00
   13   14   15     -2.69      0.00
    0   15   15    -10.14      0.00
    2   15   15    -11.58      0.00
    4   15   15      5.52      0.00
    6   15   15     -3.94      0.00
    8   15   15      0.12      0.00
   10   15   15     -7.34      0.00
   12   15   15     -3.81      0.00
   14   15   15     -6.65      0.00
    7    7   16    -24.88      0.00
    5    8   16     17.30      0.00
    6    8   16     -6.83      0.00
    7    8   16      7.70      0.00
    8    8   16     -9.23      0.00
    0    9   16     -1.86      0.00
    3    9   16     -2.22      0.00
    4    9   16     -0.52      0.00
    5    9   16     -2.66      0.00
    6    9   16     14.96      0.00
    7    9   16      3.38      0.00
    8    9   16     -8.56      0.00
    9    9   16     10.52      0.00
    0   10   16    -30.21      0.00
    1   10   16     -5.84      0.00
    2   10   16    -17.08      0.00
    3   10   16     -4.42      0.00
    4   10   16    -14.00      0.00
    5   10   16     -1.19      0.00
    6   10   16     -5.48      0.00
    7   10   16     -3.50      0.00
    8   10   16      2.08      0.00
    9   10   16     12.14      0.00
   10   10   16     -6.78      0.00
    0   11   16     19.37      0.00
    1   11   16     -0.35      0.00
    2   11   16    -11.34      0.00
    3   11   16     17.45      0.00
    4   11   16     -1.60      0.00
    5   11   16    -11.74      0.00
    6   11   16      6.62      0.00
    7   11   16      6.06      0.00
    8   11   16      0.53      0.00
    9   11   16     -0.59      0.00
   10   11   16      8.83      0.00
   11   11   16      1.89      0.00
    0   12   16     -8.13      0.00
    1   12   16      6.08      0.00
    2   12   16     -6.85      0.00
    3   12   16      5.47      0.00
    4   12   16      1.84      0.00
    5   12   16      5.23      0.00
    6   12   16     -2.65      0.00
    7   12   16    -10.97      0.00
    8   12   16      2.74      0.00
    9   12   16      3.53      0.00
   10   12   16      6.38      0.00
   11   12   16     -5.12      0.00
   12   12   16     -4.71      0.00
    0   13   16     12.71      0.00
    1   13   16     -8.36      0.00
    2   13   16     -7.61      0.00
    3   13   16     -9.09      0.00
    4   13   16      3.29      0.00
    5   13   16     -2.40      0.00
    6   13   16      3.35      0.00
    7   13   16     -4.37      0.00
    8   13   16     -9.81      0.00
    9   13   16    -13.23      0.00
   10   13   16     -0.15      0.00
   11   13   16    -11.62      0.00
   12   13   16      5.35      0.00
   13   13   16      7.65      0.00
    0   14   16     12.56      0.00
    1   14   16     -1.37      0.00
    2   14   16      3.78      0.00
    3   14   16      5.51      0.00
    4   14   16     -1.51      0.00
    5   14   16     -0.06      0.00
    6   14   16     -9.22      0.00
    7   14   16      0.93      0.00
    8   14   16     -2.81      0.00
    9   14   16      1.83      0.00
   10   14   16      3.35      0.00
   11   14   16     -6.37      0.00
   12   14   16     -4.35      0.00
   13   14   16     -3.26      0.00
   14   14   16      0.34      0.00
    0   15   16    -10.60      0.00
    1   15   16      2.11      0.00
    2   15   16      9.69      0.00
    3   15   16     -3.15      0.00
    4   15   16     -6.50      0.00
    5   15   16     -6.41      0.00
    6   15   16      3.50      0.00
    7   15   16      8.56      0.00
    8   15   16      6.28      0.00
    9   15   16      5.12      0.00
   10   15   16     -3.94      0.00
   11   15   16     -2.63      0.00
   12   15   16     -4.43      0.00
   13   15   16      5.65      0.00
   14   15   16     -1.03      0.00
   15   15   16      4.24      0.00
    0   16   16     -2.21      0.00
    2   16   16    -10.73      0.00
    4   16   16     -4.75      0.00
    6   16   16      5.87      0.00
    8   16   16     -0.93      0.00
   10   16   16      9.09      0.00
   12   16   16     -4.00      0.00
   14   16   16      0.35      0.00
   16   16   16     14.37      0.00
[truncated: 14,360 more chars]
