# Supplementary material for: Enhanced‐Type Quantitative Luminescence Recognition for Per‐ and Polyfluoroalkyl Substances (PFAS) by a Metal–Organic Framework Single Crystal
Source: Angew Chem Int Ed Engl. 2025 Nov 24;65(3):e15775. doi: 10.1002/anie.202515775 (PMC12811649; doi:10.1002/anie.202515775)
Supplement: Supplementary file 2 — Supporting Information [file ANIE-65-e15775-s002.zip › with tetrafluorosuccinic acid.cif]

data_with tetrafluorosuccinic acid
_audit_creation_date               2025-09-29
_audit_creation_method
;
Olex2 1.5
(compiled 2025.07.13 svn.rb7424aed for OlexSys, GUI svn.r7314)
;
_shelx_SHELXL_version_number       '2018/3'
_audit_contact_author_address      ?
_audit_contact_author_email        ?
_audit_contact_author_name         ''
_audit_contact_author_phone        ?
_publ_contact_author_id_orcid      ?
_publ_section_references
;
Dolomanov, O.V., Bourhis, L.J., Gildea, R.J, Howard, J.A.K. & Puschmann, H.
 (2009), J. Appl. Cryst. 42, 339-341.

Sheldrick, G.M. (2015). Acta Cryst. C71, 3-8.
;
_chemical_name_common              ?
_chemical_name_systematic          ?
_chemical_formula_moiety           'C23 N O4 Zn, 0.083[]'
_chemical_formula_sum              'C23 N O4 Zn'
_chemical_formula_weight           419.61
_chemical_melting_point            ?
_chemical_oxdiff_formula           'C11 H10 N O'
loop_
  _atom_type_symbol
  _atom_type_description
  _atom_type_scat_dispersion_real
  _atom_type_scat_dispersion_imag
  _atom_type_scat_source
 'C' 'C' 0.0181 0.0091 'International Tables Vol C Tables 4.2.6.8 and 6.1.1.4'
 'N' 'N' 0.0311 0.0180 'International Tables Vol C Tables 4.2.6.8 and 6.1.1.4'
 'O' 'O' 0.0492 0.0322 'International Tables Vol C Tables 4.2.6.8 and 6.1.1.4'
 'Zn' 'Zn' -1.5491 0.6778
 'International Tables Vol C Tables 4.2.6.8 and 6.1.1.4'

_shelx_space_group_comment
;
The symmetry employed for this shelxl refinement is uniquely defined
by the following loop, which should always be used as a source of
symmetry information in preference to the above space-group names.
They are only intended as comments.
;
_space_group_crystal_system        'cubic'
_space_group_IT_number             223
_space_group_name_H-M_alt          'P m -3 n'
_space_group_name_Hall             '-P 4n 2 3'
loop_
  _space_group_symop_operation_xyz
 'x, y, z'
 '-x, -y, z'
 '-x, y, -z'
 'x, -y, -z'
 'z, x, y'
 'z, -x, -y'
 '-z, -x, y'
 '-z, x, -y'
 'y, z, x'
 '-y, z, -x'
 'y, -z, -x'
 '-y, -z, x'
 'y+1/2, x+1/2, -z+1/2'
 '-y+1/2, -x+1/2, -z+1/2'
 'y+1/2, -x+1/2, z+1/2'
 '-y+1/2, x+1/2, z+1/2'
 'x+1/2, z+1/2, -y+1/2'
 '-x+1/2, z+1/2, y+1/2'
 '-x+1/2, -z+1/2, -y+1/2'
 'x+1/2, -z+1/2, y+1/2'
 'z+1/2, y+1/2, -x+1/2'
 'z+1/2, -y+1/2, x+1/2'
 '-z+1/2, y+1/2, x+1/2'
 '-z+1/2, -y+1/2, -x+1/2'
 '-x, -y, -z'
 'x, y, -z'
 'x, -y, z'
 '-x, y, z'
 '-z, -x, -y'
 '-z, x, y'
 'z, x, -y'
 'z, -x, y'
 '-y, -z, -x'
 'y, -z, x'
 '-y, z, x'
 'y, z, -x'
 '-y-1/2, -x-1/2, z-1/2'
 'y-1/2, x-1/2, z-1/2'
 '-y-1/2, x-1/2, -z-1/2'
 'y-1/2, -x-1/2, -z-1/2'
 '-x-1/2, -z-1/2, y-1/2'
 'x-1/2, -z-1/2, -y-1/2'
 'x-1/2, z-1/2, y-1/2'
 '-x-1/2, z-1/2, -y-1/2'
 '-z-1/2, -y-1/2, x-1/2'
 '-z-1/2, y-1/2, -x-1/2'
 'z-1/2, -y-1/2, -x-1/2'
 'z-1/2, y-1/2, x-1/2'

_cell_length_a                     27.724(3)
_cell_length_b                     27.724(3)
_cell_length_c                     27.278(4)
_cell_angle_alpha                  90
_cell_angle_beta                   90
_cell_angle_gamma                  90
_cell_volume                       20967(6)
_cell_formula_units_Z              12
_cell_measurement_reflns_used      4804
_cell_measurement_temperature      110.00(10)
_cell_measurement_theta_max        75.6960
_cell_measurement_theta_min        2.3200
_shelx_estimated_absorpt_T_max     0.946
_shelx_estimated_absorpt_T_min     0.946
_exptl_absorpt_coefficient_mu      0.558
_exptl_absorpt_correction_T_max    1.00000
_exptl_absorpt_correction_T_min    0.41628
_exptl_absorpt_correction_type     multi-scan
_exptl_absorpt_process_details
;
CrysAlisPro 1.171.42.49 (Rigaku Oxford Diffraction, 2022)
Empirical absorption correction using spherical harmonics,
implemented in SCALE3 ABSPACK scaling algorithm.
;
_exptl_absorpt_special_details     ?
_exptl_crystal_colour              'clear light colourless'
_exptl_crystal_colour_lustre       clear
_exptl_crystal_colour_modifier     light
_exptl_crystal_colour_primary      colourless
_exptl_crystal_density_diffrn      0.399
_exptl_crystal_density_meas        ?
_exptl_crystal_density_method      ?
_exptl_crystal_description         block
_exptl_crystal_F_000               2484
_exptl_crystal_preparation         ?
_exptl_crystal_size_max            0.1
_exptl_crystal_size_mid            0.1
_exptl_crystal_size_min            0.1
_exptl_transmission_factor_max     ?
_exptl_transmission_factor_min     ?
_diffrn_reflns_av_R_equivalents    0.2735
_diffrn_reflns_av_unetI/netI       0.0466
_diffrn_reflns_Laue_measured_fraction_full  0.926
_diffrn_reflns_Laue_measured_fraction_max  0.912
_diffrn_reflns_limit_h_max         18
_diffrn_reflns_limit_h_min         -18
_diffrn_reflns_limit_k_max         18
_diffrn_reflns_limit_k_min         -18
_diffrn_reflns_limit_l_max         18
_diffrn_reflns_limit_l_min         -18
_diffrn_reflns_number              21008
_diffrn_reflns_point_group_measured_fraction_full  0.926
_diffrn_reflns_point_group_measured_fraction_max  0.912
_diffrn_reflns_theta_full          30.923
_diffrn_reflns_theta_max           30.923
_diffrn_reflns_theta_min           3.565
_diffrn_ambient_environment        N~2~
_diffrn_ambient_temperature        110.00(10)
_diffrn_detector                   'CCD plate'
_diffrn_detector_area_resol_mean   ?
_diffrn_measured_fraction_theta_full  0.926
_diffrn_measured_fraction_theta_max  0.912
_diffrn_measurement_details
;
List of Runs (angles in degrees, time in seconds):

  # Type    Start    End  Width  t~exp~   \w     \q     \k     \f   Frames
--------------------------------------------------------------------------
  1  \f   -349.73  10.27   2.00   13.00 -41.43 -76.56 -31.50    --   180
  2  \w   -113.43 -27.43   2.00   13.00    -- -118.11 114.09 117.24   43
  3  \w   -119.24 -27.24   2.00   13.00    -- -118.11  89.85 -32.66   46
  4  \w    -90.69   5.31   2.00   13.00    --  -37.81  89.85-152.66   48
  5  \w   -113.43 -27.43   2.00   13.00    -- -118.11 114.09  36.24   43
  6  \f    -10.27 349.73   2.00   13.00 -27.24-118.11  31.50    --   180
  7  \w    227.32 357.32   2.00   13.00    --  -37.81 -59.25  60.08   65
  8  \w   -113.43 -27.43   2.00   13.00    -- -118.11 114.09-161.76   43
  9  \w    -90.69   5.31   2.00   13.00    --  -37.81  89.85   7.34   48
 10  \w   -113.43 -27.43   2.00   13.00    -- -118.11 114.09 -17.76   43
 11  \w   -113.43 -27.43   2.00   13.00    -- -118.11 114.09-107.76   43
 12  \w   -113.43 -27.43   2.00   13.00    -- -118.11 114.09 144.24   43
 13  \w   -113.43 -27.43   2.00   13.00    -- -118.11 114.09  63.24   43
 14  \w    227.32 357.32   2.00   13.00    --  -37.81 -59.25 -99.92   65
 15  \f   -349.73  10.27   2.00   13.00 -82.98-118.11 -31.50    --   180
 16  \w    227.32 357.32   2.00   13.00    --  -37.81 -59.25-179.92   65
 17  \w   -113.43 -27.43   2.00   13.00    -- -118.11 114.09 -44.76   43
 18  \w    225.02 307.02   2.00   13.00    --  -88.11 -59.25 -69.92   41
 19  \w   -113.43 -27.43   2.00   13.00    -- -118.11 114.09 171.24   43
 20  \w    -90.69   5.31   2.00   13.00    --  -37.81  89.85 127.33   48
 21  \w    225.02 307.02   2.00   13.00    --  -88.11 -59.25  20.08   41
;
_diffrn_measurement_device         'abstract diffractometer'
_diffrn_measurement_device_type   
 'Saxi-CrysAlisPro-abstract goniometer imported SAXI images'
_diffrn_measurement_method         '\w and \f scans'
_diffrn_orient_matrix_type        
 'CrysAlisPro convention (1999,Acta A55,543-557)'
_diffrn_orient_matrix_UB_11        -0.0494195000
_diffrn_orient_matrix_UB_12        -0.0250248000
_diffrn_orient_matrix_UB_13        -0.0057480000
_diffrn_orient_matrix_UB_21        0.0247513000
_diffrn_orient_matrix_UB_22        -0.0495652000
_diffrn_orient_matrix_UB_23        0.0057929000
_diffrn_orient_matrix_UB_31        -0.0076834000
_diffrn_orient_matrix_UB_32        0.0025600000
_diffrn_orient_matrix_UB_33        0.0558781000
_diffrn_radiation_monochromator    graphite
_diffrn_radiation_probe            x-ray
_diffrn_radiation_type             'Cu K\a'
_diffrn_radiation_wavelength       1.54184
_diffrn_source                     'fine-focus sealed X-ray tube'
_diffrn_source_type                'Enhance (Cu) X-ray Source'
_reflns_Friedel_coverage           0.000
_reflns_Friedel_fraction_full      .
_reflns_Friedel_fraction_max       .
_reflns_number_gt                  348
_reflns_number_total               581
_reflns_special_details
;
 Reflections were merged by SHELXL according to the crystal
 class for the calculation of statistics and refinement.
 
 Structure factors included contributions from the .fab file.
 
 _reflns_Friedel_fraction is defined as the number of unique
 Friedel pairs measured divided by the number that would be
 possible theoretically, ignoring centric projections and
 systematic absences.
;
_reflns_threshold_expression       'I > 2\s(I)'
_computing_cell_refinement         'CrysAlisPro 1.171.42.49 (Rigaku OD, 2022)'
_computing_data_collection         'CrysAlisPro 1.171.42.49 (Rigaku OD, 2022)'
_computing_data_reduction          'CrysAlisPro 1.171.42.49 (Rigaku OD, 2022)'
_computing_molecular_graphics      'Olex2 1.5 (Dolomanov et al., 2009)'
_computing_publication_material    'Olex2 1.5 (Dolomanov et al., 2009)'
_computing_structure_refinement    'SHELXL 2018/3 (Sheldrick, 2015)'
_computing_structure_solution      ?
_refine_diff_density_max           0.528
_refine_diff_density_min           -0.325
_refine_diff_density_rms           0.051
_refine_ls_extinction_coef         .
_refine_ls_extinction_method       none
_refine_ls_goodness_of_fit_ref     1.619
_refine_ls_hydrogen_treatment      undef
_refine_ls_matrix_type             full
_refine_ls_number_parameters       77
_refine_ls_number_reflns           581
_refine_ls_number_restraints       76
_refine_ls_R_factor_all            0.1868
_refine_ls_R_factor_gt             0.1290
_refine_ls_restrained_S_all        1.600
_refine_ls_shift/su_max            0.000
_refine_ls_shift/su_mean           0.000
_refine_ls_structure_factor_coef   Fsqd
_refine_ls_weighting_details      
 'w=1/[\s^2^(Fo^2^)+(0.2000P)^2^] where P=(Fo^2^+2Fc^2^)/3'
_refine_ls_weighting_scheme        calc
_refine_ls_wR_factor_gt            0.3494
_refine_ls_wR_factor_ref           0.4343
_refine_special_details            ?
_olex2_refinement_description
;
1. Restrained distances
 C00A-C009_$2 \\sim C00A-C009 \\sim C00A_$2-C009_$1
 with sigma of 0.01
 C009_$2-C009_$1 \\sim C00A-C00A_$1
 with sigma of 0.01
 C4_$3-C4_$4 \\sim C3_$4-C3_$3
 with sigma of 0.01
 N1-C4_$6 \\sim C4_$6-C3_$6 \\sim C3_$6-C1
 with sigma of 0.01
 C4_$6-C3 \\sim N1-C1
 with sigma of 0.01
 C008_$8-C008 \\sim C00D_$8-C00D
 with sigma of 0.01
2. Uiso/Uaniso restraints and constraints
All non-hydrogen atoms have similar U: within 2A with sigma of 0.01 and sigma
for terminal atoms of 0.02 within 2A
;
_atom_sites_solution_hydrogens     .
_atom_sites_solution_primary       ?
_atom_sites_solution_secondary     ?
loop_
  _atom_site_label
  _atom_site_type_symbol
  _atom_site_fract_x
  _atom_site_fract_y
  _atom_site_fract_z
  _atom_site_U_iso_or_equiv
  _atom_site_adp_type
  _atom_site_occupancy
  _atom_site_site_symmetry_order
  _atom_site_calc_flag
  _atom_site_refinement_flags_posn
  _atom_site_refinement_flags_adp
  _atom_site_refinement_flags_occupancy
  _atom_site_disorder_assembly
  _atom_site_disorder_group
 C004 C 0.250000 0.8950(11) 0.6050(11) 0.227(8) Uani 1 2 d S TU P . .
 C005 C 0.250000 0.9324(12) 0.5676(12) 0.225(8) Uani 1 2 d S TU P . .
 C008 C 0.2971(6) 0.8787(9) 0.6224(10) 0.232(8) Uani 1 1 d D U . . .
 C009 C 0.250000 0.7865(5) 0.7135(5) 0.247(9) Uani 1 2 d DS TU P . .
 C00A C 0.2866(5) 0.7866(5) 0.750000 0.246(10) Uani 1 2 d DS TU P . .
 C00B C 0.250000 0.8248(9) 0.6752(9) 0.244(9) Uani 1 2 d S TU P . .
 C00D C 0.2971(6) 0.8441(10) 0.6588(10) 0.237(8) Uani 1 1 d D U . . .
 Zn1 Zn 0.3013(2) 1.000000 0.500000 0.200(5) Uani 1 4 d S TU P . .
 N1 N 0.3737(8) 1.000000 0.500000 0.247(12) Uani 1 4 d DS TU P . .
 O4 O 0.2909(6) 0.9520(6) 0.5485(6) 0.223(6) Uani 1 1 d . U . . .
 C1 C 0.4749(8) 1.000000 0.500000 0.255(13) Uani 1 4 d DS TU P . .
 C3 C 0.4492(7) 1.000000 0.5445(5) 0.258(12) Uani 1 2 d DS TU P . .
 C4 C 0.3986(7) 1.000000 0.5445(5) 0.258(12) Uani 1 2 d S TU P . .

loop_
  _atom_site_aniso_label
  _atom_site_aniso_U_11
  _atom_site_aniso_U_22
  _atom_site_aniso_U_33
  _atom_site_aniso_U_23
  _atom_site_aniso_U_13
  _atom_site_aniso_U_12
 C004 0.165(14) 0.258(10) 0.258(10) 0.060(11) -0.022(9) -0.022(9)
 C005 0.161(13) 0.257(9) 0.257(9) 0.042(11) -0.015(8) -0.015(8)
 C008 0.173(14) 0.259(12) 0.264(12) 0.076(11) -0.025(10) -0.026(10)
 C009 0.227(13) 0.256(10) 0.256(10) 0.085(11) -0.060(9) -0.060(9)
 C00A 0.241(11) 0.241(11) 0.258(14) 0.076(10) -0.076(10) -0.059(13)
 C00B 0.208(14) 0.261(10) 0.261(10) 0.091(11) -0.049(9) -0.049(9)
 C00D 0.188(14) 0.260(12) 0.262(12) 0.088(11) -0.033(10) -0.040(10)
 Zn1 0.144(8) 0.233(8) 0.223(8) 0.000 0.000 0.000
 N1 0.030(17) 0.37(2) 0.34(3) 0.000 0.000 0.000
 O4 0.162(11) 0.256(10) 0.250(10) 0.019(8) -0.010(7) -0.005(7)
 C1 0.029(18) 0.40(2) 0.34(3) 0.000 0.000 0.000
 C3 0.032(16) 0.40(2) 0.34(3) 0.000 -0.003(8) 0.000
 C4 0.039(16) 0.39(2) 0.35(3) 0.000 0.003(8) 0.000

_geom_special_details
;
 All esds (except the esd in the dihedral angle between two l.s. planes)
 are estimated using the full covariance matrix.  The cell esds are taken
 into account individually in the estimation of esds in distances, angles
 and torsion angles; correlations between esds in cell parameters are only
 used when they are defined by crystal symmetry.  An approximate (isotropic)
 treatment of cell esds is used for estimating esds involving l.s. planes.
;
loop_
  _geom_bond_atom_site_label_1
  _geom_bond_atom_site_label_2
  _geom_bond_distance
  _geom_bond_site_symmetry_2
  _geom_bond_publ_flag
 C004 C005 1.45(4) . ?
 C004 C008 1.46(2) 19_566 ?
 C004 C008 1.46(2) . ?
 C005 O4 1.36(3) . ?
 C005 O4 1.36(3) 19_566 ?
 C008 C00D 1.38(3) . ?
 C009 C00A 1.42(2) . ?
 C009 C00A 1.43(2) 10_656 ?
 C009 C00B 1.49(3) . ?
 C00B C00D 1.48(2) . ?
 C00B C00D 1.48(2) 19_566 ?
 Zn1 Zn1 2.843(12) 41_675 ?
 Zn1 N1 2.01(2) . ?
 Zn1 O4 1.898(18) 27_575 ?
 Zn1 O4 1.898(18) . ?
 Zn1 O4 1.898(18) 26_556 ?
 Zn1 O4 1.898(18) 4_576 ?
 N1 C4 1.398(15) 27_575 ?
 N1 C4 1.398(15) 26_556 ?
 N1 C4 1.398(15) . ?
 N1 C4 1.398(15) 4_576 ?
 C1 C1 1.39(5) 25_676 ?
 C1 C3 1.408(15) . ?
 C1 C3 1.408(15) 4_576 ?
 C1 C3 1.408(15) 26_556 ?
 C3 C4 1.403(15) 27_575 ?
 C3 C4 1.403(15) . ?
 C4 C4 0.00(4) 27_575 ?

loop_
  _geom_angle_atom_site_label_1
  _geom_angle_atom_site_label_2
  _geom_angle_atom_site_label_3
  _geom_angle
  _geom_angle_site_symmetry_1
  _geom_angle_site_symmetry_3
  _geom_angle_publ_flag
 C005 C004 C008 117(2) . . ?
 C005 C004 C008 117(2) . 19_566 ?
 C008 C004 C008 127(4) . 19_566 ?
 O4 C005 C004 124(2) . . ?
 O4 C005 C004 124(2) 19_566 . ?
 O4 C005 O4 113(4) 19_566 . ?
 C00D C008 C004 117(2) . . ?
 C00A C009 C00A 120.3(4) . 10_656 ?
 C00A C009 C00B 119.5(2) . . ?
 C00A C009 C00B 120.3(2) 10_656 . ?
 C009 C00A C009 119.5(4) . 7_665 ?
 C00D C00B C009 117.9(16) 19_566 . ?
 C00D C00B C009 118.0(16) . . ?
 C00D C00B C00D 124(3) 19_566 . ?
 C008 C00D C00B 117.9(17) . . ?
 N1 Zn1 Zn1 180.0 . 41_675 ?
 O4 Zn1 Zn1 81.2(5) . 41_675 ?
 O4 Zn1 Zn1 81.2(5) 26_556 41_675 ?
 O4 Zn1 Zn1 81.2(5) 4_576 41_675 ?
 O4 Zn1 Zn1 81.2(5) 27_575 41_675 ?
 O4 Zn1 N1 98.8(5) 26_556 . ?
 O4 Zn1 N1 98.8(5) 4_576 . ?
 O4 Zn1 N1 98.8(5) 27_575 . ?
 O4 Zn1 N1 98.8(5) . . ?
 O4 Zn1 O4 89.0(9) 27_575 . ?
 O4 Zn1 O4 162.5(11) 4_576 . ?
 O4 Zn1 O4 88.4(9) 26_556 . ?
 O4 Zn1 O4 162.5(11) 26_556 27_575 ?
 O4 Zn1 O4 88.4(9) 27_575 4_576 ?
 O4 Zn1 O4 89.0(9) 26_556 4_576 ?
 C4 N1 Zn1 119.7(5) . . ?
 C4 N1 Zn1 119.7(5) 4_576 . ?
 C4 N1 Zn1 119.7(5) 26_556 . ?
 C4 N1 Zn1 119.7(5) 27_575 . ?
 C4 N1 C4 120.6(9) . 4_576 ?
 C4 N1 C4 120.6(9) . 26_556 ?
 C4 N1 C4 120.6(9) 27_575 26_556 ?
 C4 N1 C4 0.0(5) 26_556 4_576 ?
 C4 N1 C4 120.6(9) 27_575 4_576 ?
 C4 N1 C4 0.0(5) 27_575 . ?
 C005 O4 Zn1 132(2) . . ?
 C1 C1 C3 120.4(5) 25_676 4_576 ?
 C1 C1 C3 120.4(5) 25_676 26_556 ?
 C1 C1 C3 120.4(5) 25_676 . ?
 C3 C1 C3 119.3(9) 26_556 . ?
 C3 C1 C3 119.3(9) 4_576 . ?
 C3 C1 C3 0.0(14) 26_556 4_576 ?
 C4 C3 C1 120.4(6) 27_575 . ?
 C4 C3 C1 120.4(6) . . ?
 C4 C3 C4 0.0(10) 27_575 . ?
 N1 C4 C3 119.7(6) . . ?
 C4 C4 N1 0(10) 27_575 . ?
 C4 C4 C3 0(10) 27_575 . ?

loop_
  _geom_torsion_atom_site_label_1
  _geom_torsion_atom_site_label_2
  _geom_torsion_atom_site_label_3
  _geom_torsion_atom_site_label_4
  _geom_torsion
  _geom_torsion_site_symmetry_1
  _geom_torsion_site_symmetry_2
  _geom_torsion_site_symmetry_3
  _geom_torsion_site_symmetry_4
  _geom_torsion_publ_flag
 C004 C005 O4 Zn1 179.5(8) . . . . ?
 C004 C008 C00D C00B 3(4) . . . . ?
 C005 C004 C008 C00D 178(2) . . . . ?
 C008 C004 C005 O4 -179.6(15) 19_566 . . . ?
 C008 C004 C005 O4 -179.6(15) . . . 19_566 ?
 C008 C004 C005 O4 0.4(15) 19_566 . . 19_566 ?
 C008 C004 C005 O4 0.4(15) . . . . ?
 C008 C004 C008 C00D -2(2) 19_566 . . . ?
 C009 C00B C00D C008 178(2) . . . . ?
 C00A C009 C00A C009 0.000(1) 10_656 . . 7_665 ?
 C00A C009 C00B C00D -147.4(13) . . . 19_566 ?
 C00A C009 C00B C00D 32.6(13) . . . . ?
 C00A C009 C00B C00D 32.6(13) 10_656 . . 19_566 ?
 C00A C009 C00B C00D -147.4(13) 10_656 . . . ?
 C00B C009 C00A C009 180.000(2) . . . 7_665 ?
 C00D C00B C00D C008 -2(2) 19_566 . . . ?
 Zn1 Zn1 O4 C005 0.8(12) 41_675 . . . ?
 Zn1 N1 C4 C3 180.000(3) . . . . ?
 Zn1 N1 C4 C4 0.0(7) . . . 27_575 ?
 N1 Zn1 O4 C005 -179.2(12) . . . . ?
 O4 C005 O4 Zn1 -0.5(8) 19_566 . . . ?
 O4 Zn1 O4 C005 -80.6(15) 26_556 . . . ?
 O4 Zn1 O4 C005 0.8(12) 4_576 . . . ?
 O4 Zn1 O4 C005 82.1(15) 27_575 . . . ?
 C1 C1 C3 C4 180.000(1) 25_676 . . . ?
 C1 C1 C3 C4 180.000(1) 25_676 . . 27_575 ?
 C1 C3 C4 N1 0.000(1) . . . . ?
 C1 C3 C4 C4 0(100) . . . 27_575 ?
 C3 C1 C3 C4 0.000(1) 4_576 . . . ?
 C3 C1 C3 C4 0.000(1) 4_576 . . 27_575 ?
 C3 C1 C3 C4 0.000(1) 26_556 . . 27_575 ?
 C3 C1 C3 C4 0.000(1) 26_556 . . . ?
 C4 N1 C4 C3 0(100) 27_575 . . . ?
 C4 N1 C4 C3 0.000(1) 4_576 . . . ?
 C4 N1 C4 C3 0.000(1) 26_556 . . . ?
 C4 N1 C4 C4 0(100) 4_576 . . 27_575 ?
 C4 N1 C4 C4 0(100) 26_556 . . 27_575 ?
 C4 C3 C4 N1 0(100) 27_575 . . . ?

_shelx_res_file
;
TITL 610_a.res in Pm-3n
    pfba.res
    created by SHELXL-2018/3 at 15:36:14 on 29-Sep-2025
REM Old TITL 610_a.res in P-43n
REM SHELXT solution in Pm-3n: R1 0.365, Rweak 0.072, Alpha 0.171
REM <I/s> 0.528 for 145 systematic absences, Orientation as input
REM Formula found by SHELXT: C295 N72 O16 Co10 I2
CELL 1.54184 27.724366 27.724366 27.27776 90 90 90
ZERR 12 0.002669 0.002669 0.004314 0 0 0
LATT 1
SYMM -X,-Y,+Z
SYMM -X,+Y,-Z
SYMM +X,-Y,-Z
SYMM +Z,+X,+Y
SYMM +Z,-X,-Y
SYMM -Z,-X,+Y
SYMM -Z,+X,-Y
SYMM +Y,+Z,+X
SYMM -Y,+Z,-X
SYMM +Y,-Z,-X
SYMM -Y,-Z,+X
SYMM 0.5+Y,0.5+X,0.5-Z
SYMM 0.5-Y,0.5-X,0.5-Z
SYMM 0.5+Y,0.5-X,0.5+Z
SYMM 0.5-Y,0.5+X,0.5+Z
SYMM 0.5+X,0.5+Z,0.5-Y
SYMM 0.5-X,0.5+Z,0.5+Y
SYMM 0.5-X,0.5-Z,0.5-Y
SYMM 0.5+X,0.5-Z,0.5+Y
SYMM 0.5+Z,0.5+Y,0.5-X
SYMM 0.5+Z,0.5-Y,0.5+X
SYMM 0.5-Z,0.5+Y,0.5+X
SYMM 0.5-Z,0.5-Y,0.5-X
SFAC C N O Zn
UNIT 276 12 48 12
EQIV $1 1-Y,+Z,1-X
EQIV $2 1-Z,1-X,+Y
EQIV $3 1-X,2-Y,+Z
EQIV $4 1-X,+Y,1-Z
EQIV $5 +X,+Y,1-Z
EQIV $6 +X,2-Y,1-Z
EQIV $7 +X,2-Y,+Z
EQIV $8 0.5-X,1.5-Z,1.5-Y
SADI 0.01 C00A C009_$2 C00A C009 C00A_$2 C009_$1
SADI 0.01 C009_$2 C009_$1 C00A C00A_$1
SIMU 0.01 0.02 2
SADI 0.01 C4_$3 C4_$4 C3_$4 C3_$3
SADI 0.01 N1 C4_$6 C4_$6 C3_$6 C3_$6 C1
SADI 0.01 C4_$6 C3 N1 C1
SADI 0.01 C008_$8 C008 C00D_$8 C00D

L.S. 10 0 0
PLAN  28
SIZE 0.1 0.1 0.1
TEMP -163
CONF
FREE C3 C3_$6
FREE C3 C3_$5
FREE C4 C4_$6
FREE C4 C4_$5
FREE Zn1 C4_$5
FREE Zn1 C4_$6
FREE Zn1 C4
FREE Zn1 C4_$7
list 4
MORE -1
ABIN
fmap 2 53
acta
OMIT 0 0 2
OMIT 0 0 8
OMIT 0 0 16
OMIT 0 0 18
OMIT 0 1 1
OMIT 0 1 6
OMIT 0 1 15
OMIT 0 1 18
OMIT 0 2 2
OMIT 0 2 6
OMIT 0 2 15
OMIT 0 2 17
OMIT 0 3 5
OMIT 0 3 6
OMIT 0 3 13
OMIT 0 4 6
OMIT 0 5 7
OMIT 0 6 12
OMIT 0 6 14
OMIT 0 7 9
OMIT 0 8 11
OMIT 0 10 12
OMIT 1 2 3
OMIT 1 2 4
OMIT 1 2 7
OMIT 1 2 16
OMIT 1 3 5
OMIT 1 3 6
OMIT 1 3 7
OMIT 1 4 5
OMIT 1 4 6
OMIT 1 4 12
OMIT 1 4 13
OMIT 1 5 12
OMIT 2 2 6
OMIT 2 2 8
OMIT 2 3 5
OMIT 2 3 6
OMIT 2 3 7
OMIT 2 3 8
OMIT 2 4 5
OMIT 2 4 6
OMIT 2 4 7
OMIT 2 6 6
OMIT 2 10 13
REM <olex2.extras>
REM <HklSrc "%.\\pfba_sq.hkl">
REM </olex2.extras>

WGHT    0.200000
FVAR       1.22642
C004  1    0.250000    0.894990    0.605010    10.50000    0.16526    0.25757 =
         0.25757    0.06004   -0.02240   -0.02240
C005  1    0.250000    0.932357    0.567643    10.50000    0.16057    0.25652 =
         0.25652    0.04242   -0.01527   -0.01527
C008  1    0.297115    0.878730    0.622387    11.00000    0.17252    0.25895 =
         0.26399    0.07560   -0.02517   -0.02568
C009  1    0.250000    0.786549    0.713451    10.50000    0.22732    0.25646 =
         0.25646    0.08528   -0.06017   -0.06017
C00A  1    0.286552    0.786552    0.750000    10.50000    0.24051    0.24051 =
         0.25837    0.07589   -0.07589   -0.05898
C00B  1    0.250000    0.824823    0.675177    10.50000    0.20839    0.26113 =
         0.26113    0.09117   -0.04932   -0.04932
C00D  1    0.297141    0.844105    0.658796    11.00000    0.18800    0.25972 =
         0.26208    0.08754   -0.03340   -0.04022
ZN1   4    0.301282    1.000000    0.500000    10.25000    0.14434    0.23300 =
         0.22264    0.00000    0.00000    0.00000
N1    2    0.373664    1.000000    0.500000    10.25000    0.03026    0.37495 =
         0.33680    0.00000    0.00000    0.00000
O4    3    0.290852    0.952024    0.548509    11.00000    0.16193    0.25642 =
         0.25027    0.01937   -0.01015   -0.00489
C1    1    0.474907    1.000000    0.500000    10.25000    0.02882    0.39613 =
         0.33925    0.00000    0.00000    0.00000
C3    1    0.449235    1.000000    0.544527    10.50000    0.03245    0.39581 =
         0.34457    0.00000   -0.00310    0.00000
C4    1    0.398621    1.000000    0.544513    10.50000    0.03885    0.38816 =
         0.34779    0.00000    0.00331    0.00000
HKLF 4


REM  610_a.res in Pm-3n
REM wR2 = 0.4343, GooF = S = 1.619, Restrained GooF = 1.600 for all data
REM R1 = 0.1290 for 348 Fo > 4sig(Fo) and 0.1868 for all 581 data
REM 77 parameters refined using 76 restraints

END

WGHT      0.2000      0.0000

REM Highest difference peak  0.528,  deepest hole -0.325,  1-sigma level  0.051
Q1    1   0.3816  1.0000  0.5000  10.25000  0.05    0.43
Q2    1   0.5000  1.0000  0.5000  10.12500  0.05    0.35
Q3    1   0.3824  1.0000  0.5993  10.50000  0.05    0.16
Q4    1   0.3956  1.0000  0.6194  10.50000  0.05    0.15
Q5    1   0.4048  1.0000  0.6039  10.50000  0.05    0.15
Q6    1   0.5000  0.5000  0.5000  10.04167  0.05    0.14
Q7    1   0.4190  1.0000  0.7465  10.50000  0.05    0.14
Q8    1   0.5000  1.2026  0.5000  10.25000  0.05    0.13
Q9    1   0.4214  0.7564  0.5000  10.50000  0.05    0.13
Q10   1   0.5000  0.8782  0.5000  10.25000  0.05    0.13
Q11   1   0.5000  0.8630  0.5980  10.50000  0.05    0.12
Q12   1   0.5000  0.6233  0.5914  10.50000  0.05    0.12
Q13   1   0.4555  0.9508  0.5000  10.50000  0.05    0.12
Q14   1   0.2993  0.8751  0.6099  11.00000  0.05    0.12
Q15   1   0.3080  0.8910  0.6265  11.00000  0.05    0.11
Q16   1   0.2943  1.0000  0.8010  10.50000  0.05    0.11
Q17   1   0.5000  1.0452  0.7034  10.50000  0.05    0.11
Q18   1   0.4635  1.0000  0.5848  10.50000  0.05    0.11
Q19   1   0.5000  1.0000  0.5826  10.25000  0.05    0.11
Q20   1   0.5000  1.1250  0.5983  10.50000  0.05    0.11
Q21   1   0.2829  0.8843  0.6014  11.00000  0.05    0.11
Q22   1   0.4437  0.9484  0.5358  11.00000  0.05    0.11
Q23   1   0.2706  0.8166  0.5000  10.50000  0.05    0.11
Q24   1   0.4326  1.0487  0.5422  11.00000  0.05    0.10
Q25   1   0.5000  1.1641  0.5860  10.50000  0.05    0.10
Q26   1   0.5000  0.6984  0.5000  10.25000  0.05    0.10
Q27   1   0.3722  0.7948  0.5000  10.50000  0.05    0.10
Q28   1   0.3592  0.7883  0.5000  10.50000  0.05    0.10
;
_shelx_res_checksum                66662
_shelx_hkl_file
;
   0   0   2 22916.5 1622.41  20
   0   0   2 22054.2 1730.48   4
   0   0   3 259.074 202.819  20
   0   0   3 299.400 143.091   4
   0   0   4 421173. 10129.9  20
   0   0   4 417023. 10737.2   4
   0   0   5-17.2413 587.056   4
   0   0   5 324.355 121.050  20
   0   0   6 87397.3 5392.79  20
   0   0   6 91556.1 5961.98   4
   0   0   6 91377.5 5416.76   9
   0   0   7-1148.35 1196.13  20
   0   0   7-881.143 1087.42   4
   0   0  -8 687.556 286.319  16
   0   0   8 1093.96 756.184  20
   0   0   8 585.948 379.344   4
   0   0   9-395.231 680.357  20
   0   0   9-283.939 688.417   9
   0   0 -10 18542.5 2480.42  16
   0   0  10 35218.5 4142.40   9
   0   0 -11 135.479 386.133  16
   0   0  11-1.14151 666.204  20
   0   0  11 5.83113 566.691   9
   0   0  12 11738.7 2923.53  20
   0   0  12 147.191 438.607   9
   0   0  13-1200.84 1359.75   4
   0   0  13-423.461 530.446  20
   0   0 -14 7809.73 2335.59  14
   0   0 -14 10089.9 3471.31   7
   0   0  14 12972.5 4006.33  20
   0   0 -15-2698.41 1706.66  16
   0   0 -15 356.282 788.405   7
   0   0  15 233.871 883.217   9
   0   0  15-2027.48 1966.93  20
   0   0  16 17944.6 4897.73   4
   0   0  16 15585.0 4287.18  20
   0   0  16 17615.4 3915.46   9
   0   0 -17 1.22340 869.303  16
   0   0  17-2577.76 1528.20  20
   0   0  18 16134.8 5118.88  20
   0   0 -18 6896.30 3491.22   7
  -1   0   1 16475.6 1263.49   9
   0   1  -1 21818.1 1393.51   7
  -1   0   1 9339.75 938.573  20
   0  -1   1 24152.6 1391.86  20
  -1   0   1 24298.9 1357.49  16
   0  -1  -1 42306.5 1637.41  14
  -1   0  -1 40023.9 1678.48  16
  -1   0  -2 205199. 4531.97  16
   0  -1   2 208843. 4418.57  14
   1   0   2 205848. 5636.88   4
  -1   0   2 205396. 4914.83   4
   0  -1   2 210213. 5748.84   4
   0  -1  -2 203173. 4521.12  14
   0   1   2 208528. 5162.90   9
  -1   0   2 210371. 5524.52   9
   0   1  -2 203064. 5174.27   7
   0  -1   2 208253. 4863.45   9
  -1   0   2 210197. 5228.98  20
   1   0   2 212744. 5249.63  20
   0   1   2 209261. 4499.57  20
   0  -1   2 207791. 5301.11  20
   0   1   3 36645.6 2416.73  20
  -1   0   3 36357.2 2580.52  20
   0  -1   3 36567.8 2709.35  20
   1   0   3 34908.4 2100.02   9
   0   1   3 36913.7 2575.33   9
  -1   0   3 37263.4 2742.75   9
   0   1   3 37103.9 2757.18   4
  -1   0   3 35546.7 2582.87   4
   1   0   3 35765.9 2847.77   4
  -1   0  -4 1847.27 566.877  16
   0  -1   4 1577.37 494.225   9
   0  -1   4 2096.82 663.582   4
  -1   0   4 1767.28 526.941   4
  -1   0   4 1963.27 737.023  20
   0   1   4 1915.11 621.611  20
   0   1   4 1620.02 533.430   9
   1   0   4 1647.53 517.232   9
  -1   0   5 37914.9 3238.90  20
   0  -1   5 37125.4 3402.48  20
  -1   0  -5 36870.4 2822.45  16
   1   0   5 35202.4 2866.01   9
   0  -1  -5 35707.6 2675.42  14
   0  -1   5 36021.1 3540.70   4
   1   0   5 36292.6 3606.78   4
  -1   0   6 180692. 8092.47  20
   0   1   6 181436. 7889.85  20
   0  -1   6 178092. 8302.77  20
   1   0   6 166332. 7761.42  20
   0   1  -6 177800. 6280.52  16
   0   1   6 175593. 7665.60   9
   0  -1  -6 172799. 6680.11  14
   0  -1   6 177629. 8565.59   4
   1   0   6 179172. 8795.19   4
  -1   0   6 177227. 8381.06   4
   0   1   6 172591. 8402.19   4
  -1   0  -7 29612.5 2974.04  16
   0   1   7 29520.2 3421.87   9
   1   0   7 28421.6 3155.54   9
   1   0   7 29270.4 3864.71   4
   0  -1   7 29938.0 3840.00   4
  -1   0   7 29786.8 3783.39   4
   0   1   7 28648.2 3676.78   4
   0  -1   7 30065.0 3659.81  20
  -1   0   7 30673.3 3648.40  20
   0   1   7 30473.0 3655.83  20
   1   0   7 28935.2 3583.92  20
  -1   0  -8 36017.6 3512.71  16
   0  -1  -8 29863.5 3342.37  16
  -1   0   8 34299.3 4043.47   9
   0   1   8 33717.0 3887.73   9
   1   0   8 31379.8 3472.43   9
  -1   0   8 28438.1 3786.23   4
   0  -1   8 33467.0 4361.47   4
   1   0   8 32343.7 4259.53   4
   0   1   8 33853.0 4449.37   4
   1   0   8 36266.3 4270.44  20
   0   1   8 32194.0 4030.97  20
  -1   0   8 38111.9 4442.43  20
   0  -1   8 36755.1 4425.90  20
   0  -1   9 6050.85 1698.51   9
   0   1   9 7165.64 1801.91   9
   1   0   9 6178.99 1684.98   9
   1   0   9 6906.87 1953.14  20
  -1   0   9 7614.51 2106.65  20
   0   1   9 9807.60 2376.71  20
   0  -1  -9 7643.35 1771.86  16
   0   1  -9 5499.80 1449.58  16
  -1   0  -9 5953.91 1424.72  16
  -1   0  10 36394.8 4490.46  20
   0  -1  10 37335.6 4596.14  20
   1   0  10 36068.4 4422.57  20
   0  -1  10 6752.61 1173.62   4
   0   1  10 6784.97 1400.42   4
   0   1 -10 11459.7 1953.49  16
   1   0  10 21905.4 3038.35   9
  -1   0  11 643.782 1027.46   4
   0   1  11 624.729 873.501   4
   0   1  11 608.550 987.028  20
  -1   0  11 421.873 941.220  20
   1   0  11-16.6995 707.447  20
   0  -1  11 469.989 913.149  20
   0   1 -11 319.946 468.342  16
   1   0 -11 224.787 502.612  16
   0  -1 -11 766.722 728.335  16
  -1   0  11 521.032 756.591   9
   0   1 -12 17596.1 3136.25   7
   0  -1  12 12096.5 2395.48   9
  -1   0  12 13082.2 2403.75   9
   1   0  12 27910.7 4484.88  20
   0  -1  12 25635.4 3991.32  20
  -1   0  12 20656.7 3779.07  20
   0   1  12 24229.8 3908.61  20
  -1   0 -12 9967.06 1925.82  16
   0  -1 -12 10912.4 1925.59  14
   1   0  12 4006.16 1232.73   4
  -1   0 -13 838.800 714.194  14
   1   0  13 1928.34 1450.32   4
  -1   0  13 674.384 1075.84   4
   0  -1 -13 1367.42 1141.67  16
   0   1 -13 710.166 792.733  16
   0  -1 -13 1404.98 902.447  14
   1   0  13 494.358 591.291   9
  -1   0  13 702.262 1168.11   9
   0   1  13 1838.55 1711.84   9
   0  -1  13 401.881 876.152   9
   1   0  13 180.858 977.307  20
  -1   0  13 943.161 1049.65  20
   0  -1  13 592.883 1325.17  20
   0   1  13 661.038 1099.32  20
   0   1 -13 1231.42 1055.60   7
   1   0 -13 1259.47 1242.28   7
   0   1  14 345.263 910.967  20
   1   0  14 2190.32 1428.38  20
  -1   0  14 820.423 1718.55  20
   1   0 -14 3761.13 1472.86  16
   0   1  14 1932.77 1831.97   9
   1   0  14 490.748 375.557   9
   0  -1  14 3706.61 2022.92   9
  -1   0  14 1513.86 999.830   9
   1   0 -15 1435.45 930.217  14
  -1   0 -15 2266.99 879.729  16
  -1   0  15 1322.50 1256.47  20
   0  -1  15 2385.90 1981.13  20
   1   0  15 344.074 1751.38  20
   0  -1  15 3956.92 2100.97   4
   0   1  15 1771.23 1614.14   4
  -1   0 -15 1420.52 1291.99  14
   0   1 -16-1.05825 350.224  16
   0  -1 -16 1831.88 1165.68  16
   1   0 -16 6193.14 2382.73  16
  -1   0 -16 2216.36 2305.74  16
  -1   0  16 3431.75 2838.15  20
   0  -1  16 1187.81 1171.08  20
   0   1  16 556.093 385.430  20
   1   0  16 4438.38 2455.85  20
  -1   0  16 3084.15 1969.35   9
   0  -1 -16 2314.78 1520.64   7
   1   0 -16 214.416 633.950   7
   1   0 -16 1403.06 1269.68  14
  -1   0  16 6188.37 2915.12   4
   0  -1  17 11414.2 3516.11   9
  -1   0  17 10577.1 3337.98   9
   0   1 -17 4359.80 2397.07   7
  -1   0 -17 2632.03 1548.96  16
   0   1  17 4222.45 2439.24  20
   0  -1  17 2629.79 1850.68  20
   1   0  17 3723.93 2526.64  20
   1   0  17 5902.77 2455.79   9
   0   1  17 7716.17 3007.39   9
  -1   0  17 11031.3 4048.54   4
   1   0  17 11192.9 4084.02   4
   0   1 -18 4412.32 3007.01   7
   1   0 -18 2213.59 1788.67   7
   0   1  18 11849.6 3460.78   9
   1   0  18 5051.23 2058.54   9
   1   0  18 19532.8 5448.71   4
   0   1  18 24823.8 6184.25   4
   1   0  18 10875.1 4113.56  20
   0   1  18 10510.4 3806.49  20
   0  -1  18 9197.94 3547.56  20
  -1  -1   0 27743.2 1445.80  14
   1  -1   0 11535.7 944.526  14
  -1  -1   0 16029.2 1094.44  16
   1   1   0 19313.5 1274.34   7
  -1   1   0 32030.0 1634.08  16
  -1   1   1 262.684 170.889   9
  -1  -1  -1 225.108 114.426  14
   1   1   1 218.253 164.286   7
  -1  -1   1 261.286 193.963  20
  -1   1  -1 197.334 129.185  16
   1   1  -1 222.916 142.224   7
  -1  -1   1 290.208 179.048  14
   1   1   2 44286.6 2219.66   9
  -1   1   2 42523.4 2315.96   4
  -1  -1   2 44392.7 2618.70   9
  -1  -1   2 43552.4 2566.53  20
   1  -1   2 43158.6 2536.00  20
  -1   1  -2 42971.1 1747.36  16
  -1  -1  -2 43809.8 2433.10  16
   1  -1  -2 42873.4 2463.04  14
  -1  -1  -2 42664.0 1621.97  14
   1   1  -3 410.149 277.828   7
  -1   1   3 418.663 250.875   4
   1   1   3 341.887 215.484   4
  -1   1  -3 422.217 223.634  16
   1  -1   3 342.316 220.023   9
  -1  -1   3 385.748 176.588   4
   1  -1   3 408.811 300.127   4
   1   1   3 259.791 229.012  20
  -1  -1   3 400.892 242.110  20
  -1   1   3 429.125 278.492  20
  -1  -1  -3 444.823 250.705  16
  -1  -1   4 39093.1 3136.78   9
  -1   1   4 38849.8 3002.06  20
   1   1   4 35822.1 2783.35   9
   1  -1   4 35567.0 2547.21   9
  -1  -1  -4 34856.9 2109.04  14
  -1  -1   5 689.128 427.713  20
  -1  -1  -5 819.300 362.399  14
  -1  -1   5 654.279 352.427   9
   1  -1   5 494.103 203.858  20
   1   1  -5 599.826 501.029   7
  -1   1  -5 739.455 194.926  16
  -1  -1   6 22695.9 2881.51   4
   1   1   6 24892.6 3260.50   4
  -1   1   6 23939.3 3052.06   4
  -1   1   6 25762.1 2956.85  20
   1  -1   6 24011.5 2986.30  20
   1   1   6 23670.1 2725.44  20
  -1  -1   6 24795.9 3110.07  20
  -1  -1   6 23862.1 2918.87   9
  -1  -1  -6 24446.1 2318.23  14
  -1  -1   7 414.268 142.836  20
  -1   1   7 540.580 461.405  20
  -1  -1   7-32.3492 674.832   4
  -1   1   7-262.433 772.955   4
   1   1   7-288.253 753.327   4
  -1  -1  -7 175.892 301.941  16
  -1  -1   7 410.300 558.530   9
   1  -1   7-564.149 689.194   9
  -1  -1  -7 588.959 308.972  14
   1  -1   7-206.985 721.240  20
   1   1   7 167.465 171.637  20
  -1  -1   8 22430.8 3316.14   4
   1  -1   8 24843.6 3652.95   4
   1   1   8 26516.2 3894.72   4
  -1   1   8 24807.4 3588.61   4
  -1  -1   8 27906.4 3913.15  20
  -1   1   8 27617.4 3678.05  20
   1   1   8 26632.5 3537.12  20
   1  -1   8 26292.9 3710.54  20
  -1  -1  -8 27676.3 3141.89  16
   1  -1   8 22588.7 2890.64   9
  -1   1   8 27529.2 3671.07   9
   1   1  -8 25989.2 3264.18   7
  -1   1  -9-1461.62 947.555  16
  -1  -1   9-699.246 718.895   4
  -1   1   9 51.6864 365.267   4
  -1  -1  -9 616.704 504.350  16
  -1   1   9-394.338 607.626   9
   1   1  -9 208.090 388.643   7
  -1   1   9 644.277 804.460  20
   1   1   9 800.983 818.915  20
   1   1  10 2908.58 1726.36   4
  -1   1  10 1803.74 1026.76   4
   1  -1  10 1447.88 266.990   4
   1   1 -10 1233.51 654.133  16
  -1  -1 -10 2870.02 1062.06  16
   1   1 -10 8535.13 2022.10   7
   1  -1  10 6280.76 1461.34   9
   1   1  10 5347.09 1622.24   9
  -1  -1  10 17336.7 3019.19  20
   1  -1  10 16701.0 3258.55  20
  -1  -1 -10 3453.81 1055.72  14
  -1   1 -10 3248.32 1010.91  16
  -1  -1  11-83.0417 403.730  20
   1   1  11-241.614 493.879  20
  -1   1  11-149.208 96.7900  20
   1  -1  11-1672.65 1077.56  20
   1  -1 -11-238.927 407.904  16
  -1  -1 -11-327.213 106.183  14
   1  -1  11-236.481 97.5796   4
  -1   1  11-15.9837 396.714   4
   1   1  11-3.89571 293.694   4
  -1   1  11-345.507 478.510   9
  -1  -1 -11-473.730 457.510  16
  -1   1 -11 220.278 244.245  16
  -1   1  12 11080.5 2279.76   9
   1   1  12 16872.0 3124.35   9
   1  -1  12 9134.63 1895.98   9
   1   1  12 22703.7 3967.13  20
  -1  -1  12 15957.7 3273.16  20
   1  -1  12 21909.9 3820.77  20
  -1   1  12 13221.7 2810.86  20
   1  -1  13-291.217 970.139  20
   1   1  13-1036.74 1281.34  20
  -1  -1  13 162.561 328.269  20
  -1   1  13-227.431 767.163  20
   1   1 -13 235.333 331.622  16
  -1  -1  13-107.379 272.707   9
  -1  -1  13-248.733 489.690   4
  -1   1 -14 294.368 746.973  14
  -1  -1 -14 535.482 340.854  16
  -1   1  14 338.150 291.292  20
   1   1  14 192.704 419.355  20
   1  -1 -14 168.811 436.278  16
  -1  -1  14 630.611 1125.88   4
  -1   1  14 445.687 875.588   4
   1  -1 -14 211.208 642.000  14
  -1  -1 -14 519.036 681.330  14
  -1   1 -14-361.105 897.998   7
   1  -1 -14-183.662 71.9609   7
   1   1 -14 1308.52 1184.42   7
  -1  -1  14 485.761 771.056   9
  -1   1 -15 703.946 595.735  14
   1  -1 -15-453.815 475.456  14
   1  -1  15 565.456 1216.91   9
   1  -1 -15 516.355 713.047  16
   1  -1 -15 997.975 892.689   7
  -1   1 -15-40.1211 757.285   7
   1   1 -15 423.423 1192.31   7
   1   1  15-429.008 1145.77  20
  -1  -1  15-615.356 806.886  20
   1  -1  15 1566.87 1654.59  20
  -1   1  15 2052.98 2003.50   4
   1  -1  15 1955.40 1771.89   4
  -1  -1  15 1625.75 1689.07   4
   1   1  15 3010.27 1940.84   4
   1  -1  16 353.606 630.961  20
  -1  -1  16 1686.52 1638.20  20
   1   1  16 452.785 1476.64  20
  -1   1  16-323.965 551.863  20
   1  -1  16 4930.64 2749.12   4
  -1   1  16 3904.58 2054.71   9
   1   1 -16 645.898 560.443   7
  -1   1 -16 634.068 413.114  16
   1   1  17 3328.33 1722.07   9
  -1  -1 -17 653.778 847.624   7
   1   1 -17 384.902 1098.22   7
   1  -1  17 2694.72 2354.19  20
   1   1  17 1821.83 1748.81  20
  -1  -1 -17 3055.13 2267.71  16
   1  -1 -17 4092.80 2088.60  16
  -1   1  18 16871.9 4929.89   4
   1   1  18 5164.19 2978.31  20
   1  -1  18 4394.78 2697.74  20
   1   1 -18-792.412 1042.30   7
  -1   1 -18 2781.13 2412.80   7
   1  -1 -18 1207.29 1373.24   7
  -1  -1  18 14122.9 4132.53   9
   1   1  18 3130.29 1701.87   9
  -1   1  18 9003.74 3063.23   9
   1  -1  18 2584.53 1610.43   9
  -2   0   0 24294.1 1426.96   9
   0  -2   0 24251.2 1670.87  14
   0   2   0 22777.5 1583.81   7
  -2   0   0 23039.4 1685.93  16
   0   2  -1 212381. 5378.48   7
   0  -2   1 207192. 4625.44  20
   0  -2  -1 204825. 4965.35  14
   0  -2   1 207428. 4932.97  14
  -2   0   1 210674. 5334.84  16
   2   0   1 210571. 4805.48   4
  -2   0  -1 208319. 5331.62  16
   0   2   1 207204. 4810.16   7
   0   2   2 2332.32 633.563   9
  -2   0   2 2728.71 619.363  16
   0  -2  -2 2421.86 523.986  14
   0  -2   2 2592.04 723.534   4
   0  -2   2 2584.45 575.147  14
  -2   0   2 2448.51 459.639   4
   2   0   2 2515.49 631.857   4
  -2   0   2 2304.13 651.540   9
   0   2  -2 2355.51 653.533   7
   0  -2   2 2353.39 590.273  20
  -2   0   2 2677.40 674.023  20
  -2   0  -2 2553.49 590.526  16
   0   2   3 105129. 4388.55   7
   2   0  -3 108053. 3199.30   7
   0   2  -3 111026. 5011.38   7
  -2   0   3 112238. 5270.79   9
   2   0   3 108144. 3335.33   9
   0   2   3 108208. 4753.78   9
   0  -2   3 107530. 4511.95   9
   0   2   3 110255. 3898.06  20
  -2   0   3 108888. 4915.91  20
   0  -2   3 106394. 4851.54  20
   0  -2   3 106463. 4180.63  14
   0  -2  -3 104862. 4224.58  14
  -2   0  -3 105169. 4389.09  16
   2   0   3 109638. 5228.19   4
   0  -2   3 110664. 5230.97   4
  -2   0   3 109400. 4344.51   4
   0   2   3 110950. 5170.01   4
  -2   0   4 17968.5 2037.09   4
   0   2   4 19392.8 1910.87  20
   0  -2   4 17747.1 1782.61  14
  -2   0  -4 19466.6 2024.81  16
   0   2  -4 15601.9 961.000  16
   2   0   4 18239.9 1707.08   9
   2   0  -5 26616.0 2289.42   7
   0   2  -5 27693.7 2898.24   7
   0  -2   5 28963.6 3180.34  20
  -2   0   5 29066.4 2891.61  20
  -2   0   5 31345.6 3280.66   9
   0   2   5 30078.5 2989.36   9
   0   2  -5 25862.5 1757.91  16
   0  -2  -5 27655.4 2584.07  14
   2   0   5 30288.1 3433.94   4
   0  -2   5 28144.2 3057.90   4
   0   2   5 28865.7 3097.15   4
   0   2   6 42373.2 3797.75   9
   0  -2   6 38680.7 3365.99   9
  -2   0   6 43259.3 3912.40  20
   0   2   6 45582.5 3842.55  20
   0  -2   6 46155.6 4374.28  20
   0   2  -6 41930.4 2658.97  16
  -2   0   6 45099.0 4054.57   4
   0  -2   6 42403.1 4066.53   4
   2   0   6 44912.2 4491.58   4
   0   2   6 41922.1 4102.90   4
   0   2  -6 44245.4 3946.44   7
   2   0  -6 40543.6 3222.44   7
   0  -2   7 13714.9 2203.70   9
   2   0   7 16427.9 2849.88   4
  -2   0   7 15017.6 2580.80   4
   0  -2   7 15594.0 2742.56   4
   0   2   7 16025.7 2537.14  20
  -2   0   7 14892.8 2494.28  20
   0  -2   7 17302.8 2849.27  20
   0   2  -7 14415.1 1619.07  16
  -2   0  -7 15838.8 2096.02  16
   0   2  -7 15720.3 2535.45   7
   2   0  -8 3180.37 803.332   7
   0   2  -8 3640.63 1078.10   7
   0  -2  -8 3957.90 990.657  14
   2   0   8 3335.79 1081.40   4
   0  -2   8 3074.78 1099.05   4
   0   2  -8 3136.37 712.014  16
   0  -2   8 3865.11 1226.61   9
  -2   0  -8 3625.22 830.367  16
   2   0   8 3337.82 1068.49  20
   0   2   8 2858.99 810.696  20
  -2   0   8 4130.20 1209.71  20
   0  -2   8 3125.97 813.419  20
   0   2   8 2953.64 893.394   9
  -2   0  -9 1247.17 393.738  14
   0  -2  -9 2164.26 817.700  14
   0   2   9 3163.58 1303.47  20
  -2   0   9 1671.06 666.277  20
  -2   0  -9 91.7329 799.461  16
   0   2   9 1503.90 363.719   9
   0   2  -9 2072.56 944.634   7
   2   0  -9 2212.10 888.102   7
   0  -2  -9 2739.53 1128.21  16
   0  -2 -10 9702.46 1977.20  14
   0  -2 -10 3783.15 848.107  16
   0  -2  10 5935.80 2169.92   4
   0   2  10 13045.7 2875.89   4
   2   0  10 6414.39 1667.76   9
   2   0 -10 6678.47 1558.74   7
   2   0  10 12649.8 2725.32  20
  -2   0  10 12160.7 2698.42  20
   0  -2  10 15777.8 2904.11  20
   0  -2 -11 698.117 674.387  14
  -2   0  11 1343.45 1228.59   4
   0  -2  11 1320.87 1180.71   4
   0   2  11 336.020 559.103   4
   2   0  11 821.290 1162.76  20
   0   2  11 1608.24 1363.52  20
   0  -2  11 1544.37 1621.33  20
  -2   0  11 667.186 1016.36  20
   0   2 -11 439.182 541.850  16
   2   0  11 1481.63 1261.22   9
   0   2  11 1039.51 1179.72   9
   2   0 -11 1059.67 942.995   7
   0   2 -11 1026.05 1012.96   7
   0   2  12 4940.25 2307.09   4
  -2   0  12-1234.07 1729.52   4
   0   2  12 3284.63 915.408  20
   0   2  12 12472.2 2796.19   9
  -2   0  12 1334.78 977.480   9
   2   0  12 7670.12 1642.06   9
   0  -2 -12 48.1714 517.160  16
   2   0 -12 4699.59 1848.62  16
   2   0  12 13580.0 3225.68  20
   0  -2  12 9910.66 2463.05  20
  -2   0  12 11795.3 3260.63  20
   0  -2  12 11201.7 3057.37   4
   0   2  13 2372.88 1778.61   4
   2   0  13 2912.74 2118.00   4
   0  -2 -13 3273.63 1482.05  16
   2   0 -13 3996.84 1737.65  14
   0  -2  13 1357.93 1330.23   9
  -2   0  13 2788.94 1735.76   9
   0  -2 -13 2059.29 1404.21  14
   0  -2  13 1687.69 2039.51  20
   0   2  13 2419.04 1993.10  20
   2   0  13 771.412 1128.88  20
  -2   0  13 1685.86 1832.64  20
  -2   0 -14 560.684 392.777  16
   0   2 -14-157.359 278.588  16
   0  -2 -14-662.199 611.952  16
   0  -2  14-662.917 945.340   9
  -2   0  14 240.787 465.836   9
   2   0 -14 426.476 775.924   7
   0   2 -14 94.9401 241.388   7
   0   2  14 434.109 201.973  20
  -2   0  15 12888.6 3661.99   4
   2   0 -15 3383.39 1710.12  16
   2   0  15 7500.53 3578.78  20
   0  -2  15 7761.14 3535.15  20
   2   0  15 6247.57 2432.08   9
   0  -2  15 6455.74 2625.20   9
  -2   0 -15 4928.44 2232.67  16
   0   2 -15 2224.07 1565.80  16
   0   2 -15 4948.08 2972.19   7
   2   0 -15 4285.08 2426.71   7
   0  -2 -16 244.157 250.012  14
   0   2  16 3278.24 2272.45   4
  -2   0  16 4290.60 2519.97   4
   2   0 -16-1437.90 1550.31  14
   0  -2 -16-3406.82 1736.83  16
   2   0 -16 450.567 538.689  16
  -2   0 -16 74.8764 120.574  16
   0   2  16 3144.79 1764.55   9
   2   0  16-44.9689 416.769   9
   2   0 -16-1161.27 1204.48   7
   0   2  16-2517.19 1894.46  20
   0  -2  16-2460.45 2037.54  20
   2   0  16-1833.54 1692.50  20
   2   0 -17 4536.07 2563.82  14
   2   0  17 9599.63 3568.69  20
  -2   0  17 7682.48 3437.20  20
   2   0  17 18329.1 5252.69   4
   0   2  17 13280.2 4684.50   4
  -2   0 -17 1362.92 1671.77  16
   2   0  17 7309.39 2476.82   9
   0  -2  17 10429.8 3901.12  20
   0   2  17 12214.4 4371.36  20
   0   2 -17 4237.52 2911.23   7
   2   0 -17 3677.92 2455.33   7
  -2   0 -17 8470.00 3754.40   7
  -2   0  17 17312.6 4405.92   9
   0   2  17 10827.0 3279.30   9
  -2   0  18 7601.57 2924.84   9
   2   0  18-373.707 688.166   9
   0   2  18 1470.89 1282.17   9
   0  -2  18 5296.12 2225.33   9
   2   0 -18-1729.19 1655.09   7
   0   2 -18-3308.42 1582.28   7
   0   2  18 2313.43 1944.75  20
  -2   0  18-764.429 1063.78  20
   2   0  18-658.279 1325.83  20
   2  -1  18 1426.33 1440.81  20
  -2   1  18 1345.57 1724.36  20
   1   2  18 2097.80 2297.02  20
   1  -2 -18 1003.41 1649.96  16
   2  -1  18 1925.53 1326.99   9
   1   2  18-3373.64 1837.29   9
   1  -2 -18 708.614 1348.05   7
  -2  -1 -18-1020.07 907.042   7
  -1   2 -18 1003.61 1256.77   7
  -1   2 -17 3952.67 2310.48   7
   1   2  17 6640.70 3288.82   4
   2  -1  17 1485.40 1112.26  20
   1   2  17 5589.52 2935.07  20
  -2   1  17 1659.51 1817.56  20
  -2  -1 -17 1876.07 1418.66  16
  -2   1  17 15489.2 4543.60   4
   2   1 -17 972.420 1210.63  14
   1   2  17 1658.51 1228.48   9
  -2   1  17 10746.4 3459.06   9
   1  -2 -16 2447.38 1495.87   7
   2   1 -16 2188.04 1312.29   7
  -1   2 -16 4356.64 2427.84   7
   1  -2 -16 925.253 994.351  14
   1   2  16 5897.20 2908.84   4
  -1  -2  16 1559.36 1267.46  20
   1   2  16 501.479 1398.95  20
   2  -1  16 1752.25 1017.66  20
   1  -2 -16-171.963 828.177  16
  -2  -1 -16 2807.55 1993.63  16
   2  -1  16 8808.75 3491.14   4
  -1  -2  16 4655.60 2077.35   9
   1   2  16 3126.73 1590.93   9
  -2   1  16 10631.8 3427.09   9
   2   1 -15-1757.85 961.245   7
  -1  -2  15 837.503 1749.40  20
   2  -1  15-510.742 397.979  20
   1  -2 -15-533.409 942.920  14
  -2  -1 -15 1538.45 1043.39  16
  -1   2 -15-3342.20 1168.53  16
   2  -1  15 3008.88 2090.95   4
   1   2  15 350.132 827.968   9
  -1  -2  15 402.890 663.955   9
   1  -2 -15 2713.09 1371.46  16
   2   1 -14 1357.21 1265.12   7
   1   2  14 488.895 917.727  20
  -2  -1 -14 408.454 337.598  14
  -1   2 -14 687.367 555.146  16
  -2   1  14 947.940 1213.35   4
   2  -1  14 611.780 1127.96   9
   1   2  14 679.874 803.758   9
  -1  -2  14-178.905 185.379   9
   1  -2 -14 1.07140 565.536  16
  -2  -1 -13-22.0269 460.895  14
   1   2  13-283.918 854.029   4
  -2   1  13 836.688 1107.47   4
   2  -1  13 401.203 617.599   9
   1   2  13 1.13724 456.708   9
  -2   1  13-256.184 588.994   9
  -1   2 -13 1366.64 823.096  16
   2   1 -13-244.578 464.354   7
  -1   2 -13-961.978 1253.30   7
  -2   1  13-817.176 1223.09  20
  -1  -2  13-118.822 927.291  20
   1   2  13 189.682 816.382  20
  -1   2 -12 9301.62 2465.40   7
  -2   1  12 1676.88 983.949   9
   1   2  12 15729.0 3524.87  20
   2  -1  12 14332.8 3319.70  20
  -2   1  12 9170.75 2919.54  20
  -1  -2  12 12416.7 3488.99  20
   1  -2 -12 1117.28 1442.37  16
   2   1 -12 3705.75 1762.87  16
  -1   2 -12 4664.26 988.432  16
   1  -2 -12 7413.30 2163.39  14
   1   2  12 8555.77 3146.56   4
  -1  -2  12 11489.0 3037.50   9
   1  -2 -11 508.056 497.209  14
  -1  -2  11 135.787 438.326   4
   2  -1  11-150.583 300.424   4
   1   2  11-1183.65 1358.21   4
   1   2  11-372.456 601.499  20
  -2   1  11-519.202 852.910  20
  -1  -2  11-19.0610 226.372  20
   2  -1  11-93.1994 586.926  20
  -2  -1 -11-732.159 917.976  16
  -1   2 -11 177.918 415.421  16
   2   1 -11 153.167 543.178   7
  -2   1  11 462.796 479.288   9
  -2  -1 -10 12243.7 2651.28  16
  -1   2 -10 11278.7 1714.72  16
  -1  -2  10 16734.5 3365.26   4
   1   2  10 19306.3 3652.76   4
  -2  -1 -10 7373.12 1317.66  14
   1  -2 -10 14626.1 2558.68  14
   2  -1  10 17715.4 3345.11  20
  -1  -2  10 18320.2 3263.31  20
   2  -1  10 5922.66 1737.45   4
  -2   1  10 13819.1 2576.86   9
   2  -1  10 11063.2 2046.51   9
  -2   1   9 39.0294 679.694   4
   2  -1   9 784.298 590.720   4
   1   2   9 1436.02 944.105  20
  -2   1   9 424.593 273.422  20
  -2  -1  -9-187.383 498.941  14
   2  -1   9 1329.83 683.678   9
  -2   1   8 784.305 334.957   4
  -1  -2   8 744.787 74.1006   4
   2  -1   8 1246.33 491.597   9
   2  -1   8 500.957 245.190  20
   1   2   8 1115.91 578.078  20
  -2  -1  -8 426.952 119.602  14
  -1  -2   8 980.129 804.900  20
  -2   1   8 713.661 184.745  20
  -1  -2   8 860.826 632.201   9
  -1   2  -7 6435.31 1071.83  16
  -2   1   7 6752.63 1555.78   4
  -1  -2   7 7093.23 1668.78   4
   1   2   7 6673.56 1514.44  20
  -1  -2   7 7759.80 1792.53  20
  -2   1   7 7231.23 1678.24  20
   2   1  -7 7571.68 1469.15   7
  -2  -1  -7 5743.10 864.098  14
  -1  -2   7 6658.54 1529.10   9
   1   2   6 1422.70 463.284   4
  -2   1   6 1812.10 498.393   4
  -1  -2   6 2218.67 814.406  20
  -2   1   6 2341.36 691.305  20
  -1   2  -6 2109.55 529.273  16
  -1  -2   6 1501.81 316.175   9
  -2   1   6 2442.49 822.322   9
   1   2   6 1839.05 681.509  20
  -2  -1  -5 1550.74 334.779  14
  -1  -2   5 2605.10 930.160  20
   1   2   5 1800.90 491.448   9
  -1   2  -5 2078.47 473.533  16
  -2   1   5 2214.52 573.730   9
   2   1  -5 1951.32 610.488   7
   1   2   5 2458.39 935.135   4
   2  -1   4 9859.07 1138.78   9
   1   2   4 11155.5 1658.46   9
   2   1  -4 11677.8 1486.22   7
   1  -2  -4 10579.8 1629.21  14
  -2  -1  -4 9703.79 844.409  14
  -1   2  -4 9961.39 996.429  16
  -2  -1  -4 11185.3 1652.30  16
  -2   1   4 10855.1 1645.06  20
  -1   2  -3 7743.44 705.163  16
   1   2   3 8130.26 1375.78   7
   2   1  -3 8436.08 1127.98   7
   1  -2  -3 8436.96 1349.85  14
  -2   1   3 7211.06 1106.92   4
   1   2   3 7936.71 1470.37   4
   2  -1   3 8356.00 1462.06   4
  -1  -2   3 8447.05 1312.27  14
   1   2   3 8252.95 1298.11   9
   2  -1   3 7236.40 758.221   9
  -2   1   3 7769.31 1232.69  20
   1   2   3 7680.96 1141.62  20
  -1  -2   3 8204.37 1346.11  20
   2  -1   3 7882.11 1365.13  20
  -1  -2   3 8529.43 1384.95   9
  -2  -1  -2 526.586 184.767  14
  -1  -2   2 612.741 310.571  14
  -1   2  -2 460.556 170.511  16
   2   1  -2 774.858 328.126   7
   1   2   2 455.044 326.455   7
  -2   1   2 575.711 329.021  20
  -1  -2   2 705.855 416.367  20
  -2  -1  -2 800.269 454.320  16
  -1   2  -1 44629.8 2512.45   7
  -2  -1  -1 43807.4 2495.66  16
  -1  -2   1 43487.5 1765.50  16
  -2  -1  -1 44537.7 1995.68  14
  -1  -2   1 43846.0 2454.51  14
  -1  -2   1 45468.1 2463.36  20
  -1   2  -1 43541.6 1930.66  16
  -2   1   1 46075.8 2683.62  16
   1   2   1 43769.2 2533.39   7
  -1   2   0 205940. 4712.16   7
   1  -2   0 201600. 4956.65  14
  -1  -2   0 196336. 4883.05  14
   2   1   0 194719. 4759.95   7
  -2   1   0 198349. 3904.15   9
  -2   1   0 203214. 5365.75  16
  -2  -1   0 209776. 5125.32  14
  -2  -1   0 206198. 5282.68  16
   1   2   0 198716. 5133.17   7
  -2   1  -1 42618.9 2326.94  16
  -2  -1   1 43457.2 2338.45  16
   1  -2   1 44136.6 2224.79  20
   1  -2   1 45085.0 2299.92  14
  -1  -2  -1 44311.7 2273.16  14
   2   1   1 44302.8 2380.77   4
   2   1   1 43248.5 2576.54   7
  -1  -2  -1 46153.4 2506.30  16
  -1   2   1 43244.6 2415.79   9
   1   2  -1 43892.5 2471.04   7
  -1   2   1 42914.3 1905.73   7
  -2  -1   2 724.970 294.307  16
   1   2  -2 632.093 335.700   7
   1  -2   2 577.850 282.715  14
  -1  -2  -2 573.670 323.342  14
  -2  -1   2 684.130 425.074  20
  -2  -1   2 633.768 416.545   9
  -1   2   2 669.553 262.059  20
  -2   1  -2 591.580 304.947  16
  -1   2   2 479.544 184.569   7
  -2  -1   2 649.935 334.816   4
   1  -2   3 7885.33 980.303  14
   2   1   3 7219.15 1295.83   4
  -1   2   3 8009.24 1369.50   4
   1  -2   3 7506.57 1018.60   9
  -1  -2  -3 7961.75 1013.52  14
  -2  -1   3 8010.68 1372.93  20
  -1   2   3 8573.46 1062.40  20
  -2   1  -3 7926.06 1091.96  16
  -2  -1   3 8039.27 1068.29  16
  -1  -2  -4 9335.31 1217.98  14
  -1   2   4 11819.3 1502.44  20
   1  -2   4 10413.9 1212.05  14
  -2  -1   4 10502.8 1598.50   4
   2   1   4 10872.7 1465.23   9
   1   2  -4 10586.0 1695.84   7
  -2   1  -4 9924.52 1360.39  16
  -1  -2  -5 2609.38 876.312  16
   1  -2   5 2392.36 676.197   4
  -1   2   5 2241.53 837.079   4
  -2   1  -5 1866.88 622.562  16
  -2  -1   5 2367.58 768.944  20
   2   1   5 1609.87 545.835   9
  -1   2   5 2756.84 945.544   9
   1  -2   5 2305.40 780.165  20
   2   1   5 1747.97 610.635  20
   1  -2   5 2044.59 721.185   9
  -2  -1   5 1844.98 366.109   9
  -1  -2  -6 1787.56 516.760  14
   1  -2   6 1364.33 383.020   4
   2   1   6 1643.36 452.961   4
  -1   2   6 2472.75 876.536   9
  -2   1  -6 2283.46 763.279  16
  -2  -1   6 1946.03 698.772   9
  -2  -1   6 1734.45 521.839  20
  -1   2   6 1857.68 613.403  20
   1   2  -6 2448.20 795.527   7
   1  -2   6 1716.08 550.358  20
   2   1   7 7098.95 1751.22   4
  -2  -1   7 6657.44 1663.50   9
   1  -2   7 6750.39 1394.72   9
  -1   2   7 7735.87 1717.24   9
  -1  -2  -7 7466.52 1307.20  14
   1  -2   7 7562.84 1776.25  20
  -2  -1   7 7147.79 1692.57  20
  -1   2   7 8420.62 1741.25  20
  -2   1  -8 1302.48 570.091  16
  -1   2   8 1986.64 917.541  20
   1  -2   8 1109.85 650.444  20
  -2  -1   8 1369.72 621.055  20
   2   1   8 704.236 274.985   4
  -1   2   8 890.143 327.594   4
  -1   2   8 2237.55 1134.08   9
   2   1   8 888.917 646.359  20
  -1   2   9 294.072 534.367   4
   2   1   9 379.345 500.087   4
  -1   2   9 829.798 700.252  20
  -1  -2  -9 758.794 688.002  16
   2   1   9 311.308 293.347  20
  -1  -2  -9 437.520 416.387  14
  -2   1  -9 1442.97 567.114  16
   1  -2  10 16349.4 2984.44  20
  -2  -1  10 16897.4 3357.38  20
   2   1  10 16165.1 3176.08  20
  -1   2  10 18654.2 3510.37   4
   2   1  10 8153.71 2319.70   4
   1  -2  10 14133.5 3234.81   4
   1  -2  10 12114.0 2486.47   9
  -1  -2 -10 15659.2 2504.73  14
  -2   1 -10 15651.7 2621.28  16
  -1  -2 -10 9712.71 2069.07  16
   1  -2  11 432.817 603.383   4
   2   1  11-398.163 313.722   4
  -1   2  11-488.446 922.333   4
  -2  -1  11-197.692 542.754  20
   1  -2  11-266.460 673.472  20
   2   1  11 148.011 506.200  20
  -1   2  11 1.12689 234.567  20
  -2  -1  11-330.872 720.262   9
  -2   1 -11 158.869 395.686  16
   1   2 -11 71.2535 333.579  16
  -1  -2 -11-461.626 714.926  14
   1   2 -12 38.3750 997.384  16
  -2   1 -12 11738.9 2248.36  16
  -1   2  12 6302.72 2517.50   9
   2   1  12 5072.24 2158.60   4
  -1   2  12 5356.68 2729.68   4
   1  -2  12 9461.08 2855.89   4
  -2  -1  12 6496.70 2452.35   4
  -1   2  12 4163.73 1971.47  20
   1   2 -12 13829.4 2914.94   7
   1  -2  12 4613.29 1913.63   9
  -1  -2 -12 5212.62 1784.91  16
   2  -1 -12-510.697 801.498   7
  -2  -1  12 10714.1 3235.23  20
   1  -2  12 14389.6 3381.28  20
   2   1  12 15264.1 3352.13  20
   2   1  13-1288.46 1624.67  20
  -2  -1  13-470.825 1034.63  20
  -1   2  13-248.582 397.304  20
   1  -2  13-1.43354 287.851  20
   1  -2  13-841.300 1125.46   4
  -2  -1  13 805.488 1161.24   4
  -1   2  13-571.740 806.033   4
  -2   1 -13 237.636 323.274  14
   1   2 -13 136.268 347.296   7
  -2   1 -13 374.608 546.674  16
   2  -1 -13-137.457 503.918  16
   2   1  13 62.3598 627.120   9
   1  -2  13-403.097 861.224   9
  -1   2  13-675.597 1142.50   9
  -1   2  14 253.891 888.520  20
   2   1  14-787.330 1247.08  20
  -2  -1  14 989.525 1271.60   4
   2  -1 -14 1301.49 942.442  14
  -1  -2 -14 747.870 1019.35  14
   1   2 -14-365.861 361.283  16
  -1   2  14 910.210 533.819   9
   2   1  14 1324.61 1087.50   9
  -2  -1  14 961.005 1039.12   9
   1  -2  14 591.643 557.292   9
   1   2 -14 599.991 813.047   7
   1   2 -15 1.60798 658.875   7
   2   1  15 3809.60 2550.81   4
  -1  -2 -15 867.786 873.808  14
   2  -1 -15 445.659 1192.86  14
  -2   1 -15-714.770 450.797  16
  -1  -2 -15-875.154 657.386  16
   1  -2  15 2021.82 2059.85  20
   2   1  15-405.938 566.941  20
   2   1  15 513.928 1247.92   9
   2  -1 -15-1303.54 1021.08  16
  -2   1 -16 6753.71 2861.74   7
   2  -1 -16 576.498 1785.37   7
  -1   2  16 5880.17 2846.81   4
   2   1  16 5676.80 3083.82   4
   2  -1 -16 1585.43 1033.81  16
  -2  -1  16 5903.79 2501.65   9
  -1   2  16 3956.21 2322.81  20
   1  -2  16 2174.39 2101.88  20
   2   1  16 1125.38 872.743  20
   2  -1 -16 2549.00 2021.18  14
  -2   1 -16-819.012 872.209  16
   1  -2  17 6168.99 3167.61  20
  -2  -1  17-2119.66 2048.52  20
   2   1  17 1506.06 1231.72  20
   2   1  17 1620.05 951.992   9
  -1   2  17 6572.83 2608.58   9
   1  -2  17 4581.14 1936.33   9
   1   2 -17-577.636 714.798   7
   2  -1 -17 1800.92 1350.48   7
   2   1  18 341.022 372.428  20
  -2  -1  18-266.030 863.901  20
  -1  -2 -18-2002.65 1565.33   7
  -1  -2 -18 3953.64 2117.46  16
  -1   2  18 3827.92 1981.53   9
   2   1  18 34.5296 383.095   9
  -2   2   0 2242.63 601.143  16
   2  -2   0 2288.26 563.656  14
  -2  -2   0 2348.23 590.096  16
  -2   2   0 2190.14 457.494   9
   2   2   0 2349.63 600.274   7
  -2   2   0 2173.08 493.169   7
  -2  -2   0 2472.49 602.523  14
  -2  -2   1 584.271 304.146  16
  -2   2   1 490.702 181.230   7
   2  -2   1 648.454 295.302  14
   2  -2  -1 615.169 368.886  14
  -2  -2  -1 632.238 273.792  14
  -2  -2   1 599.426 324.030  14
   2   2  -1 603.097 317.323   7
   2   2   1 684.332 407.459   7
  -2  -2  -1 841.607 468.677  16
  -2   2   1 772.812 437.173   9
  -2  -2   2 321821. 8383.72  20
   2  -2   2 308538. 7723.38  20
  -2   2   2 317631. 8177.13   9
  -2   2  -2 313410. 6434.54  16
  -2  -2   2 322834. 6436.42  16
  -2  -2  -2 298277. 5960.35  14
   2   2  -2 315855. 7526.45   7
  -2  -2   2 318124. 8248.73  14
   2   2   2 313398. 8396.84   7
   2  -2   2 313973. 8449.61   4
   2   2   2 311147. 8497.21   4
   2  -2  -2 320195. 8317.56  14
   2  -2   2 322589. 6162.86  14
  -2  -2  -2 320358. 8129.33  16
  -2  -2   3 563.672 424.889   4
   2   2  -3 472.734 340.304   7
   2  -2   3 417.796 350.356  20
   2  -2   3 662.813 284.802  14
  -2  -2  -3 427.203 225.756  14
  -2  -2   3 573.097 445.259   9
  -2   2   3 714.465 358.405  20
  -2   2   3 429.340 314.195   4
   2   2   3 408.517 387.722   4
   2   2  -4 1196.80 687.820   7
  -2   2   4 1201.89 549.226  20
   2  -2   4 1046.59 566.202   4
  -2  -2   4 1022.68 626.195   4
  -2  -2  -4 493.626 320.380  14
   2  -2   4 510.253 240.174  14
   2  -2   4 780.415 353.844   9
  -2   2  -4 557.759 290.684  16
  -2   2   4 1160.18 679.105   9
   2  -2   5 108.149 185.966   9
  -2  -2  -5 331.623 267.091  14
   2   2   5 64.9785 289.610  20
  -2  -2   5 304.181 417.814  20
  -2  -2  -5 9.82532 455.089  16
  -2   2  -5 287.537 221.377  16
   2  -2   5 88.8692 431.789   4
  -2   2   5-212.770 505.277   9
   2   2   5 481.192 489.323   4
  -2   2   6 2175.98 979.396  20
  -2  -2   6 2504.98 1193.47  20
   2   2   6 2533.86 1062.33   9
  -2  -2   6 1891.78 724.634   9
  -2  -2  -6 1598.44 567.504  14
  -2  -2  -6 1851.12 793.954  16
  -2   2  -6 1941.09 830.591  16
  -2   2   6 1998.48 844.480   9
   2   2  -6 2923.56 1161.54   7
  -2  -2  -7 135.713 87.8680  14
   2  -2   7-32.8981 586.089  20
  -2   2   7-571.529 740.754  20
  -2  -2   7-120.176 562.861  20
  -2  -2  -7-271.402 515.755  16
  -2   2  -7-17.1507 231.969  16
   2   2  -7 185.834 250.810   7
  -2   2   7-147.535 521.670   9
   2   2   7 154.302 265.141   9
  -2  -2   7-141.494 615.065   9
  -2  -2  -8 122.253 226.834  14
   2  -2   8 608.438 779.894  20
  -2  -2   8 1449.77 914.251  20
  -2   2   8 929.656 561.845  20
  -2  -2  -8 401.093 491.995  16
  -2   2   8-193.831 837.646   4
   2   2  -8 727.107 391.375   7
  -2   2   8 1055.08 595.425   9
   2   2   8 718.431 594.101   9
   2  -2   8 690.335 348.563   9
  -2  -2   8 848.967 501.530   9
   2   2   9-372.883 666.814  20
   2  -2   9-124.922 395.787  20
  -2   2   9-524.507 829.111  20
  -2  -2   9-622.659 963.083  20
  -2   2  -9 70.2618 266.494  16
   2   2   9-545.872 967.720   4
  -2   2   9-933.750 1119.11   4
  -2  -2  -9 183.992 187.323  14
   2   2  -9-54.4304 167.925   7
   2   2   9 153.781 268.506   9
   2   2 -10 3772.91 1422.93   7
  -2  -2  10 4387.13 2029.25  20
   2  -2  10 4342.77 1913.27  20
  -2   2  10 4933.55 1967.68   4
  -2   2 -10 1679.05 679.891  16
  -2   2  10 5923.49 2136.17   9
   2   2  10 4479.88 1620.50   9
   2   2  10 7100.96 2269.20   4
   2   2  11 59.4342 491.963  20
  -2   2  11-690.128 857.768  20
  -2  -2  11-341.613 934.542  20
   2  -2  11-182.117 544.627  20
  -2   2  11-894.080 969.321   4
   2   2  11-1072.00 1243.12   4
   2  -2  11-134.355 464.089   4
  -2   2 -11-94.7387 267.292  16
   2   2 -11-235.737 351.312  16
   2   2  11 0.89826 326.094   9
   2  -2  11-268.808 411.074   9
  -2  -2 -12 9445.51 1573.76  14
  -2  -2 -12 20462.7 3616.09  16
  -2   2 -12 15620.3 2573.13  16
  -2  -2  12 25948.2 4896.41  20
   2  -2  12 24419.4 4286.62  20
  -2   2  12 19796.0 4050.71  20
   2   2  12 27425.7 4547.40  20
   2   2 -12 22677.3 3873.28   7
   2  -2  12 17008.1 4099.88   4
   2   2  12 24102.7 4699.37   4
  -2   2  12 19107.1 4251.20   4
   2   2  12 24171.1 3778.27   9
   2  -2 -13-149.439 484.231  14
  -2  -2 -13 169.645 295.609  14
   2  -2  13-1195.65 1816.77  20
  -2  -2  13-941.799 1315.23  20
   2   2  13-645.935 1202.98  20
  -2  -2  13-1880.18 1552.77   9
   2  -2 -13-656.392 704.937  16
   2   2 -13-56.7439 404.220  16
   2   2  13-291.851 554.562   9
   2   2  13-965.544 1090.20   4
   2  -2  13-911.790 1255.92   4
  -2   2 -13-1003.39 735.111  16
  -2  -2 -13-1646.74 1214.35  16
  -2   2 -13-1126.78 1156.62   7
   2   2 -13-177.103 632.004   7
   2  -2 -14 1812.53 1405.36  14
  -2  -2 -14 365.540 373.925  14
   2   2  14 1768.35 1789.95  20
   2   2 -14 566.586 721.888  16
  -2   2  14 1594.87 1234.97   9
   2   2  14 824.920 1275.15   9
   2   2  14 1844.93 1597.89   4
   2  -2  14 1004.50 1348.49   4
  -2   2 -14 638.175 602.712  14
  -2   2 -14 206.288 612.871  16
   2   2 -14 100.341 1060.66   7
   2  -2 -14 8.61481 215.602   7
  -2   2 -14 1322.77 1280.99   7
   2   2 -15-1952.20 1639.85   7
   2   2  15-1536.79 1110.66   9
  -2   2  15-1204.64 1197.73   9
   2  -2  15-392.662 410.292   9
  -2   2  15-993.490 909.327   4
   2   2  15-1492.69 631.507  20
   2  -2  15-1496.68 1163.22  20
   2   2 -15-15.3404 144.192  16
  -2   2 -15-3730.56 1921.16  16
   2   2  16 5857.45 2654.50  20
   2  -2  16 7178.68 3190.33  20
  -2   2  16 6597.09 3116.52  20
   2   2  16 10006.6 3960.81   4
  -2   2  16 12781.5 4088.15   4
  -2  -2  16 9471.61 3087.39   9
   2   2 -16 1491.43 1783.02   7
   2  -2 -16 5326.74 2115.30  16
  -2  -2 -16 9203.11 3028.95  16
   2   2  17-3412.62 2105.08   9
  -2  -2  17 3567.91 2266.45   9
   2  -2 -17-4128.77 2391.66  14
   2   2  17 3480.71 2560.04   4
  -2   2 -17 1362.32 1906.30   7
   2  -2 -17-1240.28 1136.27   7
   2  -2  17-941.621 1133.38  20
  -2  -2  17-4646.37 2752.13  20
   2   2  17-1887.28 1598.34  20
  -2   2  17-760.076 846.314  20
   0  -3   0 170.685 118.504  20
  -3   0   0 79.0078 112.209   9
  -3   0   0 112.937 59.5637  16
   0  -3   0 133.656 147.817  14
   0   3   0 151.115 81.8035   7
   3   0   1 34732.7 2165.50   4
  -3   0  -1 32414.9 2571.55  16
  -3   0   1 33290.3 2578.29  16
   0   3  -1 34213.8 2591.97   7
   0  -3   1 34629.4 2125.39  20
   0  -3   1 33752.4 2497.20  14
   3   0  -1 32649.0 1753.26   7
   0   3  -2 103518. 4939.13   7
  -3   0  -2 103149. 4758.98  16
   0  -3   2 104422. 4546.32  20
   0  -3  -2 101697. 4437.66  14
   0  -3   2 102006. 4402.28  14
  -3   0   2 107930. 5077.13   9
   3   0   2 106470. 4761.76   4
   0   3   2 98936.9 4275.62   7
   3   0  -2 103842. 2818.18   7
  -3   0  -3 36984.6 2970.77  16
   0  -3  -3 36676.6 2783.47  14
  -3   0   3 40768.4 3313.42  20
   0  -3   3 38524.4 2778.74  14
   0   3   3 38465.1 2828.81   7
   3   0  -3 40251.4 1848.67   7
   0   3   3 40828.9 2136.33  20
   0  -3   3 39299.8 3153.25  20
   3   0   3 40748.1 3368.74   4
  -3   0   3 42096.5 2433.24   4
  -3   0   3 39206.8 3022.30  16
   0  -3  -4 106660. 5003.00  14
   0   3   4 104377. 5206.18   7
   0  -3   4 104880. 5004.77  14
   0   3   4 111867. 5598.67   9
  -3   0   4 110680. 6051.57   9
   3   0   4 109596. 6044.51   4
   0   3   4 110930. 6113.59   4
   0   3   4 108816. 4370.85  20
   0  -3   4 111003. 5783.26  20
   3   0  -4 105004. 3702.12   7
   0   3  -4 110196. 5882.79   7
  -3   0   5 109021. 6574.46   9
   3   0   5 87877.7 4274.26   9
   0   3   5 102606. 5784.23   9
   0   3  -5 102059. 6067.87   7
   3   0  -5 97564.0 4189.25   7
   0  -3   5 105048. 6405.88   4
   3   0   5 100357. 6425.90   4
   0  -3   5 107496. 6327.95  20
   0   3   5 108027. 5150.52  20
  -3   0   5 104404. 5929.23  20
   3   0   5 104028. 6116.71  20
   3   0  -6 341.927 104.239   7
   0   3  -6-217.959 731.149   7
   3   0   6-255.869 884.767   4
   0   3   6-1038.67 1563.85   4
   0   3  -6 546.896 100.489  16
  -3   0  -6-224.664 682.995  16
  -3   0   6-91.1413 839.158   9
   3   0   6 291.123 305.309   9
  -3   0   6 362.954 973.806  20
   0  -3   6 241.792 609.177  20
   3   0   6 80.9036 742.595  20
   0   3   7 4400.40 1394.61   4
   0  -3  -7 4954.45 1253.94  14
  -3   0  -7 3823.39 778.704  16
   0  -3   7 3076.88 760.531   9
   3   0   7 4224.82 1266.24   4
  -3   0   7 4018.30 1088.41  20
   0  -3   7 3953.83 1114.00  20
   0   3   7 3621.22 948.034  20
   3   0   8-1224.34 1066.47   4
   0  -3   8 349.012 403.976   9
  -3   0  -8 115.994 144.124  16
   0  -3  -8 227.520 220.964  14
  -3   0  -8-240.963 166.285  14
   0  -3   8-1230.71 1214.43  20
   0   3   8-1429.87 1337.42  20
   3   0  -8-168.301 415.462   7
   3   0   9 377.887 358.545   4
  -3   0   9 267.226 270.314   4
   0  -3  -9 599.095 578.516  16
  -3   0  -9-89.1772 734.222  16
   0  -3  -9-77.7017 699.276  14
  -3   0  -9 358.311 191.027  14
   3   0  -9 170.728 227.196   7
   0   3   9 8.45951 488.450  20
   0  -3   9 662.421 386.510  20
   0  -3   9 67.0773 546.439   9
  -3   0 -10-954.101 345.255  14
   0  -3 -10 1252.19 1007.57  14
   3   0  10 1231.16 1344.86  20
  -3   0 -10 346.894 628.245  16
   0   3  10 924.193 1074.69   4
   3   0 -10-629.767 710.968   7
   0  -3  10-266.588 906.139  20
   0   3  10-2132.92 1426.28  20
  -3   0  10-1271.26 875.356   9
  -3   0  11 1588.28 1276.00   4
   0   3  11 22.9858 477.217   4
   3   0 -11 2189.21 1144.43   7
   0   3 -11 2001.79 1214.98   7
  -3   0 -11 2348.05 1167.91  16
   0  -3 -11 2752.70 1020.59  14
  -3   0 -11 547.273 303.464  14
   0  -3  11 2599.34 1683.74  20
   0   3  11 2123.16 1487.63  20
   3   0  11 1340.90 1292.47  20
   3   0  12 19209.5 3858.45  20
   0  -3  12 16846.1 3307.56  20
   0   3  12 17000.0 3775.29   4
   0  -3  12 16492.2 3370.13   9
   0   3  12 8299.89 2415.65  20
   3   0 -12 9748.23 2133.11   7
   0   3 -12 18885.4 3425.20   7
   3   0  13 1871.47 1686.83   4
   0   3  13-776.848 1676.56   4
   0   3  13 756.409 831.560   9
  -3   0  13 2371.91 1542.06   9
   3   0  13 1267.66 914.961   9
   0  -3 -13 2511.09 1333.50  16
   0  -3  13 1416.14 1060.83   9
   0  -3  13 1405.89 1711.60  20
   0   3  13 1530.46 1523.28  20
   3   0  13-2.78020 1106.05  20
  -3   0 -13 851.094 744.212  16
   0   3 -13 242.876 303.651  16
   0   3 -13 619.836 694.522   7
   0   3  14 2918.25 1707.50   9
   3   0  14 2790.79 1515.10   9
   0  -3 -14 3060.87 1423.00  16
   3   0 -14 1448.50 1544.20  16
   0  -3  14 2867.44 2186.97  20
   0   3  14 2937.87 2128.79  20
  -3   0  14 5272.04 2631.89   4
   3   0  14 4277.78 2497.23   4
  -3   0 -14 3738.36 1724.65  16
   0   3 -14 786.006 541.346  16
   3   0 -14 2611.42 1516.36   7
   0   3 -14 3503.61 1958.14   7
   3   0 -15 2059.42 1358.43   7
   0   3  15 1712.75 1655.34   4
   3   0  15 5865.49 3091.48  20
   0  -3 -15 1698.45 1313.78  16
  -3   0 -15-1216.06 344.012  16
   0  -3  15 2959.96 2061.25  20
  -3   0  15 1320.47 1833.16  20
   0  -3 -15 3408.07 2180.78  14
  -3   0  15 3839.77 1915.53   9
   0  -3  15 2530.25 1569.29   9
   3   0  15 2018.25 1168.91   9
   3   0  16-826.214 794.272   9
   0   3  16 2427.21 1505.09   9
   3   0 -16-2.17953 590.559  16
  -3   0 -16-920.323 973.803  16
   0  -3 -16 2512.41 1613.17  14
  -3   0  16 982.748 1395.09  20
   0  -3  16 53.3186 658.973  20
   3   0  16 3461.56 2446.28  20
   0   3  16 970.917 1518.12  20
   3   0 -16-2457.83 1905.76   7
   0   3 -16 5.60771 246.936   7
   0   3  17 2132.89 1313.69   9
   3   0 -17 2841.96 1400.22  16
   3   0  17 8747.02 3569.68   4
   0  -3  17 3521.10 2312.36   4
   0   3  17 4379.89 2866.92   4
   0  -3 -17 2677.65 1711.50  16
   3   0  17-1178.63 1365.94  20
  -3   0  17 1473.43 1883.12  20
   0  -3  17 3227.57 2295.37  20
   0   3  17 3668.75 2371.94  20
   0   3 -17-1350.19 516.227   7
  -3   1  17 4118.26 2199.69   9
   1   3  17-2641.76 1702.82   9
  -1  -3  17 3802.44 2253.10   9
  -3  -1 -17-2858.89 1708.31  16
  -1  -3  17 536.577 802.466   4
  -3   1  17 5798.63 2829.24   4
   1   3  17 1347.34 1499.80  20
  -3   1  17 1951.21 1619.91  20
   3  -1  17-3042.37 2253.63  20
  -1   3 -17-324.651 365.680   7
   1  -3 -16 758.933 1379.36  14
  -1  -3  16 1402.13 1433.81   9
   3  -1  16 1.23051 410.574   9
   1   3  16 5.98351 508.472   9
   3   1 -16 1656.85 1040.91  16
  -3  -1 -16-123.865 420.608  16
  -3   1  16 7285.50 3113.96   4
  -1  -3  16 1661.28 1541.61   4
   3  -1  16 5359.77 2916.33   4
  -3   1  16 61.2850 764.799  20
   1   3  16-167.815 729.244  20
   3  -1  16 1107.53 1777.00  20
  -1  -3  16-1534.04 1450.16  20
  -1   3 -16 753.152 1263.81   7
   3  -1  15 274.842 527.144   9
   3   1 -15 174.901 312.091  16
   1  -3 -15 996.669 940.287  16
  -3  -1 -15 423.698 757.168  16
   3  -1  15 2702.17 1959.88   4
   1   3  15-793.087 996.521   4
   3  -1  15 1025.80 1352.90  20
  -1  -3  15 510.926 1259.67  20
  -3   1  15-718.893 892.222  20
   3   1 -15-1928.92 1192.07   7
   3   1 -14-701.475 673.983   7
  -1   3 -14-515.112 454.827   7
   1   3  14 383.927 797.999   9
   1  -3 -14 545.016 924.155  16
  -3  -1 -14 694.500 899.580  16
  -1   3 -14-1194.59 427.359  16
  -1  -3  14 253.120 1219.65  20
  -3   1  14 147.347 459.803  20
   1   3  14 558.218 964.124  20
   1  -3 -14 110.118 513.027  14
   1   3  13-1508.74 2084.15   4
  -3   1  13 938.706 1354.83   4
   1   3  13-209.665 668.321   9
  -3   1  13-261.009 596.743   9
   3   1 -13 995.152 714.006  16
  -1  -3  13-1333.01 1446.71   9
  -1   3 -13-1247.85 627.311  16
  -3  -1 -13-1908.23 1272.82  16
   3   1 -13-433.652 650.796   7
  -3   1  13-440.978 775.126  20
   3  -1  13-1243.59 1734.79  20
  -1  -3  13 309.545 1071.85  20
   1   3  13 141.339 804.356  20
   1   3  12 15214.5 3087.37   9
  -3   1  12-903.329 1371.17   4
   1   3  12 13250.1 3582.54   4
  -1   3 -12 1605.39 461.425  16
  -3  -1 -12 13339.6 2809.25  16
  -3   1  12 3373.33 1210.08   9
  -3  -1 -12 1093.76 486.817  14
  -1  -3  12 9407.56 2653.78  20
   3  -1  12 13931.0 3243.63  20
   1   3  12 15621.0 3207.57  20
   3  -1  11 139.743 474.365  20
  -3  -1 -11-563.706 213.217  14
  -3   1  11-132.446 622.309   9
   3  -1  11 543.286 687.996   9
   1   3  11-40.9318 487.030   9
   1   3  11-796.848 730.532  20
  -1  -3  11-68.1700 548.141  20
   3   1 -11-447.381 509.380   7
   3  -1  11-383.905 463.802   4
   1   3  11-1475.04 1409.42   4
   3   1 -10 3265.52 1347.35   7
  -1   3 -10 2220.96 1177.42   7
   3  -1  10 1569.87 1360.38   4
   1   3  10 3493.13 1572.26   4
   3  -1  10 4009.46 1674.23  20
  -3  -1 -10 1778.60 736.925  14
   3  -1  10-438.700 925.915   9
  -1  -3  10 4536.50 1979.36  20
   3   1  -9 402.757 471.315   7
   1  -3  -9-306.992 425.439  14
  -3  -1  -9 139.731 74.6935  14
   3  -1   9 460.903 366.791   4
  -3   1   9 202.267 261.081   4
   1   3   9 296.544 336.684  20
  -1  -3   9 191.367 410.631  20
  -1   3  -9 325.458 208.100  16
  -1  -3   9-199.401 593.453   9
   1   3   9-388.117 618.126   9
   3  -1   9-630.997 594.036  20
  -1   3  -8 7548.09 1963.94   7
   3   1  -8 8235.79 1763.46   7
  -3   1   8 5684.11 1426.08   9
  -1   3  -8 6209.32 1073.85  16
  -3   1   8 7307.82 1874.05   4
  -1  -3   8 7137.86 1843.32   9
   1   3   8 7244.29 1719.68   9
  -1  -3   8 7038.42 1833.74  20
  -3   1   8 8126.97 2092.48  20
   1   3   8 6428.60 1634.21  20
   1  -3  -8 9198.45 2099.87  14
  -3  -1  -8 4389.91 615.141  14
   1   3   7 799.145 225.457   9
  -1   3  -7 191.926 943.141   7
  -3  -1  -7 966.143 190.177  14
   1  -3  -7 1163.65 553.434  14
  -3   1   7 819.340 418.980   4
   1   3   7 1433.52 612.533   4
  -3   1   7 1542.73 157.797  20
  -1  -3   7 1334.02 781.846  20
   1   3   7 1198.63 628.206  20
  -1   3  -7 1366.13 396.884  16
  -1  -3   7 91.6402 1065.38   9
  -3   1   7 1856.11 699.350   9
  -3   1   6 7616.32 1607.22  20
  -1  -3   6 7500.76 1719.73  20
   1   3   6 7201.84 1592.91   9
   1  -3  -6 8394.19 1694.86  14
  -1   3  -6 5387.26 1180.89   7
   1   3   6 8075.51 1814.53   4
  -3   1   6 6042.39 1377.68   4
  -1  -3   6 5697.18 1368.09   4
  -1   3  -6 6884.03 903.388  16
   3   1  -5 4065.48 1211.10   7
  -3  -1  -5 5213.85 1593.80  16
  -1   3  -5 1739.91 323.716  16
   3  -1   5 2463.08 731.583   9
   1   3   5 4778.71 1526.93   9
   3  -1   5 3925.68 1499.14  20
  -1  -3   5 3321.06 1201.18  20
  -3   1   5 4165.67 1450.44  20
  -1  -3   4 3680.25 901.347  20
  -1  -3   4 4587.31 1383.69   4
   1   3   4 4433.99 1342.15   4
   1   3   4 5549.87 1288.43   9
   1   3   4 4091.17 917.639  20
   3  -1   4 4764.11 1289.51  20
   3   1  -4 4289.86 837.040   7
   1  -3  -3 418.935 403.430  14
  -1  -3   3 400.110 347.723  14
   3  -1   3 183.253 179.369   4
   1   3   3 264.516 285.100   7
  -3   1   3 367.485 356.136  20
   3   1  -3 467.718 332.481   7
  -1   3  -2 7674.60 1339.08   7
  -3   1   2 7801.76 1345.76  16
   1  -3  -2 6892.11 1173.31  14
   3  -1   2 6677.21 752.879  14
   1   3   2 6879.14 1192.47   7
  -1  -3   2 7192.40 1201.82  14
   3   1  -2 7478.08 1003.22   7
  -3  -1  -2 6815.73 1241.93  16
   3  -1   2 7648.32 1290.73   4
  -3  -1  -1 291.361 208.288  16
  -1   3  -1 247.618 224.229   7
   1  -3  -1 281.579 307.970  14
  -1  -3   1 195.552 179.640  14
  -3   1   1 313.980 314.468   9
   3   1  -1 266.092 223.151   7
   1   3   1 274.996 238.066   7
  -1  -3   1 215.104 162.577  20
  -1  -3   1 268.084 159.306  16
   1  -3   0 36336.4 2567.24  14
  -1  -3   0 34294.4 2476.66  14
  -3   1   0 36450.7 2702.23  16
  -3  -1   0 37293.0 2721.69  16
  -1  -3   0 36789.0 2241.27  16
   1   3   0 34948.9 2568.22   7
   3   1   0 37495.3 2482.04   7
  -3   1   0 36183.7 2042.44   9
  -1   3   0 36941.1 2490.95   7
  -1  -3  -1 188.019 218.996  14
   1  -3   1 201.557 134.090  14
   3   1   1 170.032 84.4896   7
   3   1   1 245.617 203.890   4
  -3  -1   1 224.719 87.9064  16
  -3   1  -1 231.900 34.1222  16
   1   3  -1 180.051 67.9061   7
  -1   3   1 286.824 202.926   7
  -1  -3  -2 7885.85 1286.48  16
  -3   1  -2 7298.59 1236.18  16
  -3  -1   2 7397.84 1241.52  16
  -1  -3  -2 7324.38 1156.01  14
   1  -3   2 8281.99 1215.73  14
  -1   3   2 7621.46 1063.03   7
   3   1   2 7394.04 1242.50   4
   1  -3   2 8163.17 1227.45  20
  -1   3   2 7084.88 1256.12   9
   1   3  -2 7243.39 1303.42   7
  -3  -1   2 7244.56 1323.29   9
  -3   1  -3 288.396 261.417  16
  -3  -1   3 354.269 267.480  16
   1   3  -3 324.057 348.700   7
  -1   3   3 150.476 103.565  20
   1  -3   3 349.247 239.908  14
   3   1   3 142.542 21.5848   4
  -3  -1   3 404.555 227.505   4
   1  -3   3 183.847 171.557  20
  -1   3   4 3974.45 793.276  20
   1  -3   4 2963.31 656.895  20
  -3  -1   4 4497.75 1165.85  20
   1  -3   4 4439.56 886.989  14
   3  -1  -4 2851.14 365.709   7
  -1   3   4 4071.44 913.597   7
  -1  -3  -4 4600.08 1020.52  14
   1  -3   4 4867.66 1348.40   4
  -3   1  -4 4750.76 1115.97  16
  -1  -3  -4 4111.86 952.657  16
  -3  -1   4 4873.43 1040.90  16
   3   1   5 4407.96 1619.49  20
   1  -3   5 3164.32 1138.91  20
  -1   3   5 3393.58 1046.10  20
  -3  -1   5 4217.98 1615.43  20
  -1  -3  -5 3375.49 1241.07  16
  -3  -1   5 2723.23 1024.73   9
   1  -3   5 3761.41 1083.48  14
   1   3  -5 4889.52 1571.24   7
  -1  -3  -5 3060.88 1087.58  14
  -1   3   6 8841.41 1868.66   9
  -3  -1   6 7452.36 1830.95   9
  -1   3   6 7340.17 1831.80   4
   3   1   6 6330.75 1503.36   4
  -3  -1   6 7944.89 1705.69   4
  -1  -3  -6 7346.13 1535.62  16
   3  -1  -6 6046.97 1068.84   7
   1   3  -6 8293.42 1781.81   7
   3   1   6 6417.34 1570.90  20
   1  -3   6 6844.25 1618.37  20
  -3  -1   6 8057.99 1887.03  20
   1   3  -7 1560.24 724.641   7
   3  -1  -7 1419.34 456.663   7
   3   1   7 1539.69 652.603   4
   1  -3   7 2185.72 892.136  20
  -1   3   7 1976.81 804.675  20
  -3  -1   7 1462.72 620.232  20
  -3  -1   7 1579.25 841.245   9
   1  -3   7 955.255 434.668   9
  -1   3   7 1346.00 605.189   4
  -1   3   7 1927.03 650.445   9
   3   1   7 1532.08 614.091   9
  -3   1  -7 1676.86 569.545  16
   3   1   8 6172.13 1744.18   4
  -1   3   8 5636.31 1288.55  20
   1  -3   8 5203.13 1511.69  20
   1  -3   8 6434.37 1566.84   9
  -3  -1   8 6690.90 1712.02   9
   3   1   8 7490.48 1560.05   9
  -1   3   8 9547.31 2264.46   9
  -1  -3  -8 7430.13 1456.92  14
  -3   1  -8 8357.79 1812.06  16
   1   3  -8 7683.55 1788.58   7
  -1  -3  -9-849.637 896.749  14
   3   1   9-373.407 430.610   4
  -3  -1   9 368.194 495.288   4
  -3   1  -9 64.4833 245.965  16
  -1   3   9 325.111 556.355  20
   1  -3   9-391.381 492.406  20
   1   3  -9 86.5965 166.784  16
   3   1   9-231.832 440.727   9
   3  -1  -9 84.5879 48.1270   7
   1   3  -9-47.7724 393.065   7
   3   1  10 3679.37 1324.94   9
  -1   3  10 5384.34 1836.72   9
   3   1  10 3623.97 1813.13  20
  -1  -3 -10 2634.70 925.708  14
   3   1  10 2690.81 1776.98   4
  -1   3  10 3592.76 1507.42   4
  -1   3  10 1194.79 769.936  20
   1  -3  10 1673.95 1238.94  20
   1   3 -10-307.611 371.307  16
  -3   1 -10 592.487 533.516  14
  -3   1 -10 2532.46 954.943  16
   3  -1 -10 1468.26 809.854   7
   1   3 -11-107.936 261.823   7
  -1  -3 -11-211.129 808.223  14
  -3  -1  11 216.978 583.230   4
  -1   3  11-1443.76 1407.26   4
   3   1  11-265.524 431.371   4
   1  -3  11 79.2842 210.449  20
  -1   3  11-123.495 260.727  20
  -1  -3 -11 5.39591 221.714  16
   3   1  11-214.452 466.597  20
   3   1  11 280.655 595.286   9
  -1   3  11-707.503 860.348   9
  -3   1 -11 219.549 116.366  16
   1   3 -12 17174.3 3416.12   7
   1  -3  12 12632.7 3079.16  20
   3   1  12 13157.2 3480.12  20
  -1  -3 -12 8890.74 1846.99  14
  -3  -1  12 7427.62 2351.69   4
   3   1  12 1704.68 1033.45   4
  -3  -1  12 11931.4 3051.91   9
   3   1  12 12965.5 2552.33   9
  -3   1 -12 14746.9 2879.66  16
  -1  -3 -12 1215.00 631.696  16
  -1   3  12 12801.4 3266.47   4
  -1   3  13-114.466 863.768   4
  -3  -1  13 832.138 1235.52   4
   1  -3  13 402.638 285.263  20
   3   1  13-991.775 1230.62  20
  -1   3  13-209.740 376.694  20
   1   3 -13-1022.35 1137.48   7
  -1  -3 -13-7.31261 353.125  14
  -1  -3 -13-579.862 285.620  16
   3   1  13-219.159 413.977   9
   1  -3  14 919.469 1441.87  20
  -1   3  14-111.625 613.454  20
   3  -1 -14-128.196 388.421   7
   1   3 -14 514.672 695.638   7
  -1  -3 -14 93.6304 318.312  14
   3  -1 -14 747.949 864.291  16
   3   1  14 369.518 630.309   9
   1  -3  14 221.133 394.587   9
   1   3 -14 800.884 554.585  16
  -1   3  15 1238.23 1056.22   9
   3   1  15-840.925 871.915   9
   1  -3  15 604.294 872.776   9
  -3  -1  15 783.511 1346.91   9
   3   1  15 2656.02 2112.13   4
   1  -3  15 462.400 985.440  20
   3   1  15 3465.99 2288.61  20
  -3  -1  15-2616.85 1853.10  20
   3  -1 -15 196.494 1109.54  14
   3  -1 -15 114.593 528.874   7
   1   3 -15-2763.15 1744.09   7
  -1  -3 -15-381.625 263.659  14
  -3   1 -15-1738.37 1388.29  16
  -1  -3 -15-877.092 724.181  16
  -3   1 -16 188.637 1077.62   7
   3  -1 -16-1304.51 1304.48   7
   1  -3  16 2016.05 1914.91  20
   3   1  16 1634.03 1614.42  20
  -3  -1  16-1022.42 799.115  20
   3  -1 -16 1177.31 1242.16  14
   3  -1 -16 676.997 700.549  16
   3   1  16 3907.87 2566.77   4
  -3  -1  16 3500.20 2046.22   9
   3   1  16-519.242 801.158   9
  -1   3  16 3880.26 2098.65   9
  -3   1 -16-3123.69 1875.29  16
   3   1  17-3725.23 2300.00  20
  -3  -1  17-841.409 1262.91  20
   1  -3  17 1706.26 1682.96  20
   1  -3  17 783.782 1216.45   4
  -1   3  17 3448.03 2399.27   4
  -1   3  17 1430.56 1460.59   9
  -3  -1  17 7574.43 2928.67   9
   3   1  17-1793.98 1355.06   9
  -3   1 -17 3161.54 2170.84   7
   3  -1 -17 187.520 655.283   7
   3  -1 -17 1.27085 445.275  16
  -3   2  17 1672.97 1652.11  20
   2   3  17-1107.76 1527.29  20
   3  -2  17-2495.12 1987.63  20
  -2  -3  17-1702.77 1898.77  20
   3  -2  17 529.484 736.184   9
  -2  -3  17 1243.31 1419.71   9
  -2  -3  17-1584.97 1522.28   4
  -2   3 -17 673.707 1190.21   7
   2  -3 -17-673.373 766.862  16
   3  -2  16 3385.31 2242.94  20
   2   3  16 7.67590 980.696  20
  -3   2  16 2896.16 2303.89  20
  -2  -3  16 1751.73 1574.61   9
   3  -2  16 723.340 634.929   9
   2   3  16-1180.76 1273.18   9
  -3   2  16 6956.15 2735.98   9
  -2  -3  16 2395.02 1964.71   4
   3   2 -16 189.108 623.552   7
   2  -3 -16 1872.30 1394.78   7
  -2   3 -16 5774.49 2949.93   7
  -3  -2 -16 2914.25 2253.89  16
   2  -3 -15-933.204 624.259   7
   2  -3 -15 698.648 1077.45  14
   3  -2  15 2431.99 2254.93  20
   2   3  15 598.435 1119.10   4
  -3   2  15 2101.79 1651.47   4
  -2  -3  15 2105.38 1585.66   4
   3   2 -15 379.937 555.487  16
   2   3  15 551.766 691.230   9
  -3   2  15 2135.70 1544.36   9
  -3  -2 -15 2718.44 1650.49  16
  -3   2  14-572.090 959.980  20
   3  -2  14 362.979 481.333  20
   2   3  14 1045.30 1083.04  20
  -2  -3  14 339.133 855.549   9
   3   2 -14 231.360 326.592  16
   2  -3 -14 310.859 258.265  16
  -2   3 -14 384.240 282.087  16
  -3  -2 -14 1114.47 875.796  16
   3  -2  14-312.923 813.082   9
   2   3  14-119.761 515.733   9
   2   3  14 30.6081 204.556   4
   3  -2  14 47.3002 301.691   4
  -3  -2 -13-49.8805 129.411  14
   2   3  13-908.511 1630.23   4
   3  -2  13-676.980 989.604   4
   2   3  13-630.899 722.920  20
  -2  -3  13-360.046 409.805  20
   3  -2  13-966.974 1359.39  20
  -3   2  13-360.029 941.023  20
  -3  -2 -13-796.519 864.308  16
  -2   3 -13-256.115 205.314  16
   3   2 -13 158.557 582.192  16
   2  -3 -13 33.4158 525.029  16
   2   3  13 276.566 772.369   9
   2  -3 -12 8059.87 2603.73  14
  -2   3 -12 4438.96 1961.78   7
   2   3  12 7457.88 2483.84   4
  -3   2  12 2614.50 1846.01   4
   3  -2  12 2784.46 1715.07   4
   2   3  12 13038.7 3125.65   9
  -3   2  12 12461.8 3302.97  20
  -2  -3  12 8817.23 3165.86  20
   2   3  12 13989.4 3275.57  20
   3  -2  12 10214.5 3013.12  20
  -2   3 -12 7459.06 1815.59  16
  -3   2  12 3501.86 1222.62   9
   3  -2  11-115.808 631.990   4
   2   3  11-1364.21 1350.85   4
  -3   2  11-29.1503 407.448   4
  -2   3 -11-335.806 490.526  16
  -2  -3  11-486.675 907.589  20
  -3   2  11 105.506 1134.90  20
   2   3  11 448.798 822.661  20
   2   3  11 512.206 323.486   9
  -3   2  11-560.436 853.625   9
   3   2 -11-928.077 933.944   7
  -2   3 -11 286.157 415.560   7
   3  -2  11 167.690 116.972  20
   2   3  10 18266.0 3698.73   4
   3  -2  10 11213.5 1854.15   9
  -3   2  10 19542.7 3393.77   9
  -2  -3  10 16326.6 3369.75   9
   2  -3 -10 16452.0 3030.74  14
  -2   3 -10 15254.2 3154.52   7
   3   2 -10 20828.8 3531.82   7
  -2  -3  10 22411.0 4022.30  20
   3  -2  10 18493.7 3588.23  20
  -3   2   9-420.278 910.609  20
  -2  -3   9-37.4861 399.208  20
  -3  -2  -9-119.712 605.361  16
   3  -2   9-145.066 190.385  20
   2   3   9-160.427 385.527  20
   2  -3  -9-155.498 625.271  14
  -3   2   9-1014.74 864.733   4
   2   3   9 63.9936 365.776   9
   3  -2   9 343.803 498.436   9
  -3   2   9 132.074 235.120   9
  -3   2   8 19600.9 3057.86  20
  -2   3  -8 14154.1 1958.42  16
  -3  -2  -8 17644.8 3017.97  16
  -3  -2  -8 10504.3 1302.07  14
   2  -3  -8 12608.9 2493.28  14
  -2  -3   8 14827.1 2801.96   4
  -3   2   8 13847.3 2570.58   4
  -3   2   8 15940.7 2774.02   9
   3  -2   8 11908.1 1872.40   9
   2   3   8 16340.1 2799.06   9
  -2  -3   8 15745.2 2979.28   9
   2  -3  -7 766.982 246.159  14
  -3  -2  -7 824.810 207.591  14
  -3  -2  -7 2153.73 909.322  16
  -2   3  -7 1083.95 399.685  16
   2   3   7 1335.85 728.889   9
  -3   2   7 873.777 269.031   9
  -2  -3   7 1045.62 574.099   4
   2   3   7 1978.88 1010.63   4
  -2  -3   7 1005.78 569.882  20
  -3   2   7 1093.59 462.869  20
   2   3   6 18553.8 3155.68   4
  -2   3  -6 13254.9 1535.83  16
  -3  -2  -6 18925.3 2765.45  16
  -2  -3   6 16732.1 2725.89  20
  -3   2   6 16292.5 2356.34  20
  -3  -2  -6 11317.5 1063.08  14
   2  -3  -6 15335.8 2314.52  14
   2   3   6 17288.0 2713.37   9
   2  -3  -5 4063.09 1119.35  14
   3  -2   5 1409.75 395.449   4
   3  -2   5 2501.08 480.115  14
   3  -2   5 3019.24 1025.12  20
   3  -2   5 1962.29 408.515   9
  -2  -3   5 3156.78 1091.73   9
  -2  -3   5 1850.80 217.371  20
  -2  -3   5 4265.88 1344.37   4
  -3  -2  -4 83871.3 3127.29  14
   3  -2   4 97780.4 3216.39  14
   2   3   4 108699. 6322.87   4
   3  -2   4 104488. 5999.19   4
  -2  -3   4 105986. 6053.14   9
  -2   3  -4 97206.3 3620.11  16
  -2  -3   4 92989.5 3265.47  16
   2   3   4 102430. 5875.15   7
   2  -3  -4 107793. 5920.86  14
   3  -2   4 104824. 5713.84  20
  -3   2   4 105450. 5260.37  20
  -2   3  -4 107244. 6125.81   7
   3   2  -4 104063. 5056.91   7
  -3  -2  -3 26623.5 1833.59  14
  -3   2   3 27356.9 2222.66   4
  -2   3  -3 26960.5 1989.53  16
  -2  -3   3 27002.1 1844.38  16
   3  -2   3 29777.1 1924.16  14
  -2   3  -3 31743.6 3056.80   7
   3   2  -3 28557.0 2478.56   7
  -2   3  -2 344.747 217.345  16
   3  -2   2 405.340 245.265  14
  -3  -2  -2 484.531 295.835  14
  -2  -3   2 506.153 335.885  14
   3   2  -2 441.674 292.913   7
  -2  -3   2 507.957 281.531  16
   3  -2   2 380.396 364.160   4
  -2  -3   2 457.784 401.578  20
  -3   2   2 381.583 306.516   9
  -3   2   1 8578.46 1429.82  16
  -2   3  -1 8250.58 1213.35  16
   2   3   1 8259.17 1340.48   7
   3   2  -1 8294.44 1266.90   7
  -3  -2  -1 8350.91 1216.42  14
  -2  -3   1 7808.93 1317.78  14
  -2  -3   1 8808.80 1449.04  20
  -3  -2  -1 7889.12 1337.24  16
  -2  -3   1 7886.61 1071.18  16
  -3   2   1 8419.71 1249.65   9
   3  -2   1 8218.71 1130.71  14
  -2   3  -1 7907.21 1284.62   7
  -3   2   1 7949.28 812.913   7
   2  -3   0 103673. 4527.03  14
   3  -2   0 109314. 4696.34  14
   2   3   0 103107. 4800.38   7
  -3  -2   0 105771. 4721.33  14
  -2  -3   0 100398. 4510.97  14
  -2   3   0 105458. 4216.90   7
   3   2   0 105636. 4693.80   7
  -3   2   0 109793. 4939.07  16
  -2  -3   0 102815. 4293.10  16
  -3  -2   0 106526. 4769.60  16
  -2   3   1 9018.56 1123.40   7
  -2   3   1 8150.05 1248.22   9
   2  -3   1 8681.98 1292.23  14
  -2  -3  -1 7613.76 1212.15  14
  -3   2  -1 8734.83 1382.52  16
  -3  -2   1 8213.27 1425.27  14
   3   2   1 8089.48 1368.60   7
  -2  -3  -1 8737.68 1345.48  16
  -3  -2   1 8319.57 1329.01  16
   2   3  -1 7958.60 1286.89   7
   2  -3   2 352.542 230.503  20
   2  -3   2 270.073 252.460  14
  -2  -3  -2 469.576 401.453  14
  -3  -2   2 500.370 407.648  16
  -3   2  -2 381.970 266.330  16
   3   2   2 485.256 435.042   4
   2   3  -2 497.699 464.652   7
  -2   3   2 287.191 298.696   9
  -3  -2   2 580.954 381.541  20
   2  -3   3 28324.7 2291.91  14
  -2  -3  -3 25069.7 2124.53  14
  -2   3   3 27992.3 1871.62   7
  -3  -2   3 28597.0 2949.16   9
  -2  -3  -3 28153.2 2799.55  16
  -2   3   3 28704.6 1950.06  20
  -3  -2   3 30490.5 3061.08  20
  -3  -2   3 28788.4 2490.62  16
  -3   2  -3 27224.3 2420.64  16
  -2  -3  -4 91505.2 4205.43  14
   3  -2  -4 95051.7 5547.85  14
   2  -3   4 97298.0 4200.46  14
  -3  -2   4 99706.0 5295.58   4
   2  -3   4 105800. 6157.34   4
   3   2   4 102982. 6117.12   4
   2  -3   4 92437.3 3938.82   9
  -3  -2   4 95913.4 4520.65  16
  -2   3   4 106353. 5861.20   9
  -2  -3  -4 104212. 5557.94  16
  -3   2  -4 93555.6 4761.84  16
  -2   3   4 98954.6 4418.93  20
  -3  -2   4 100425. 5723.50  20
   2   3  -5 3776.69 1006.56   7
   2  -3   5 3472.83 749.857  14
   3   2   5 1512.75 386.749   4
   3  -2  -5 2009.46 643.498  14
  -3   2  -5 2941.92 810.501  16
  -2  -3  -5 2604.11 885.142  16
  -3  -2   5 3681.21 1223.30  20
  -2   3   5 2372.38 264.571  20
   3  -2  -6 13839.0 2304.74  14
  -2  -3  -6 15194.7 2050.67  14
  -3  -2   6 18986.7 2945.96  20
   2  -3   6 14353.1 2489.54  20
   3   2   6 16351.3 2688.01  20
   2  -3   6 13249.6 1618.62  14
  -2  -3  -6 13965.5 2205.80  16
  -3  -2   6 14944.8 2549.60   9
  -2   3   6 17081.4 2837.11   4
   3  -2  -7 1024.14 371.757  14
   2  -3   7 816.562 345.746  20
  -3  -2   7 1156.88 564.954  20
  -2   3   7 611.378 207.569  20
  -2  -3  -7 1377.18 625.850  14
  -2   3   7 1562.34 833.889   4
   3   2   7 1806.92 767.781   9
  -2  -3  -7 1374.21 624.590  16
  -3  -2   7 1131.63 694.371   9
  -3   2  -8 17578.6 2575.81  16
  -2  -3  -8 14344.9 2413.79  16
   2   3  -8 18847.3 3080.75   7
   3   2   8 15381.7 2601.89   9
  -3  -2   8 14604.6 2891.03   9
  -2   3   8 15808.2 2669.16  20
   3  -2  -8 12758.8 2404.44  14
   2  -3   9 385.613 605.031  20
  -2   3   9 127.592 272.191  20
  -2  -3  -9 308.345 505.922  16
  -3   2  -9-294.168 759.000  16
   3   2   9-688.815 848.143   4
   2   3  -9-509.158 741.134   7
   3   2   9-21.0676 456.764   9
  -2  -3 -10 15124.0 2169.43  14
   2   3 -10 20920.4 3603.85   7
   2  -3  10 19010.5 3486.21  20
  -2   3  10 18880.1 3480.67  20
   3   2  10 19566.2 3825.71  20
   2  -3  10 14851.4 2646.16   9
  -3  -2  10 20631.9 3719.12   9
   3   2  10 17853.2 3097.14   9
  -3   2 -10 20216.3 3056.35  16
  -2   3  10 17033.5 3311.35   4
   3   2  10 20729.0 3966.61   4
   3   2  11 2.27127 253.804  20
  -2   3  11-503.008 989.657  20
   2  -3  11 80.1229 352.826  20
   3   2  11-1119.17 1299.86   4
  -2   3  11-1864.63 1624.75   4
  -3   2 -11-825.950 973.340  16
  -2   3  11-184.038 610.311   9
  -2  -3 -11 267.113 305.252  14
  -2   3  12 6570.60 2115.30   9
   2   3 -12 13396.8 3172.75   7
  -2  -3 -12 6141.14 1638.79  14
   3   2  12 11135.4 3269.20  20
   2  -3  12 11391.0 2644.54  20
   3   2  12 6713.05 2785.89   4
  -2   3  12 10745.5 3077.63   4
   3   2  12 12000.2 2841.79   9
   2   3 -12 384.566 1035.87  16
  -3   2 -12 10200.0 2402.20  16
   3   2  13-196.098 364.146   9
  -2   3  13-3155.36 1882.72   9
   2  -3  13-533.629 605.238   9
   3   2  13-440.476 965.981  20
   2  -3  13-671.840 1342.32  20
  -3  -2  13-1099.31 1233.16   9
   3   2  13-430.505 786.644   4
  -2   3  13 127.367 936.159   4
   3  -2 -13 243.111 253.500  14
  -3   2 -13-172.926 288.972  14
  -2  -3 -13 777.187 728.776  14
  -2  -3 -13-1910.69 1231.95  16
  -3   2 -13 677.449 281.614  16
   2   3 -13 551.904 792.529   7
  -2  -3 -14-737.420 478.606  14
   3  -2 -14 823.183 1081.20  14
   2  -3  14-172.071 1160.09  20
  -3  -2  14 24.8357 768.506  20
   3   2  14 1222.57 1422.38  20
   3   2  14 647.071 701.840   9
   2  -3  14 767.669 682.880   9
   2   3 -14 413.737 246.261  16
  -3   2 -14-488.758 669.841  16
  -2  -3 -14-2332.07 1623.15  16
  -2   3  14 162.819 556.670   4
   3   2  14-854.195 1347.23   4
   3  -2 -15 940.328 951.857  14
   3   2  15 4670.19 2623.86  20
   2  -3  15 375.900 1311.83  20
  -3  -2  15 543.450 1414.68  20
   3   2  15-1095.37 1021.10   9
  -3   2 -15 1057.00 1285.44   7
   3  -2 -15 1022.66 976.987   7
   3  -2 -15 721.005 1122.85  16
  -2   3  16 1947.32 1828.90  20
   2  -3  16 1710.08 1647.67  20
   3   2  16 3447.41 2466.00  20
  -3  -2  16 1255.29 1212.51  20
   3   2  16 3894.57 2440.53   4
   3  -2 -16 1104.01 885.051   7
  -3   2 -16 5021.32 2575.39   7
  -3  -2  16 2588.10 1688.82   9
   2  -3  16 5958.95 2180.60   9
  -2  -3 -17 2516.76 1682.69  16
  -2   3  17 2050.61 1814.27   4
   3   2  17 1966.57 1968.68   4
  -3  -2  17-203.732 492.449   4
   2  -3  17 361.661 878.913  20
  -3  -2  17-1422.20 1584.54  20
   3   2  17-3705.92 2284.87  20
  -2   3  17 569.815 1510.10  20
   2   3 -17-4074.35 2883.52   7
  -2   3  17 2029.33 1446.28   9
  -3  -2  17 2138.64 1645.87   9
  -3  -3   0 35700.1 2912.44  14
  -3   3   0 35835.9 2346.19   9
  -3   3   0 35909.6 2520.38   7
  -3  -3   0 36353.0 2858.26  16
   3   3   0 36740.1 3045.02   7
  -3   3   0 37955.6 3100.90  16
  -3  -3   1 343.906 329.579  16
   3  -3   1 194.562 134.236  14
  -3   3  -1 250.214 172.453  16
  -3   3   1 236.266 152.397   7
  -3  -3  -1 222.326 203.837  14
   3  -3  -2 28162.6 2896.52  14
   3  -3   2 25375.6 2272.65  14
  -3  -3  -2 23546.5 2196.49  14
  -3  -3   2 28887.4 2809.08  14
  -3  -3  -2 27992.5 2813.29  16
   3   3   2 25059.0 2829.95   7
  -3  -3   2 25437.2 2389.05  16
   3   3  -2 26370.6 2584.15   7
  -3   3   2 26058.7 1629.79   7
  -3   3  -3 1018.31 482.458  16
   3  -3  -3 1325.99 580.808  14
  -3  -3  -3 814.464 372.028  14
   3  -3   3 1067.51 385.195  14
  -3  -3   3 1572.53 742.019  20
  -3   3   3 905.208 233.321   7
  -3  -3   3 915.812 354.074  16
   3   3   3 1013.62 573.919   4
   3   3   3 1159.67 510.758   7
   3  -3   3 1354.93 547.001  20
  -3   3  -4 81223.3 4298.48  16
  -3   3   4 86630.5 4556.98  20
   3  -3  -4 81865.2 5370.35  14
  -3  -3  -4 75624.5 3754.01  14
   3  -3   4 88645.1 4071.86  14
  -3  -3  -4 92160.3 5641.77  16
  -3  -3   4 86872.7 5940.26   9
  -3  -3   4 80569.5 5417.70  20
   3  -3   4 83373.3 5239.22  20
   3   3   4 81972.9 5744.47   4
   3  -3   4 84855.2 5672.69   4
  -3  -3   5 330.727 370.007  16
   3  -3   5 94.5276 531.375  14
  -3  -3   5 491.147 555.894   9
   3  -3   5 442.017 246.279   9
   3   3  -5 534.103 406.602   7
  -3  -3   5-358.770 957.496  20
  -3   3   5 463.922 192.348   9
  -3   3  -5 957.745 324.868  16
  -3  -3  -5 589.083 228.878  16
   3   3  -6 23571.5 2835.72   7
  -3  -3  -6 17221.9 1833.97  14
  -3   3  -6 21402.1 2489.97  16
  -3  -3  -6 21282.4 2968.20  16
   3  -3   6 19097.0 1919.98  14
  -3   3   6 24163.3 3213.32   4
   3   3   6 23647.0 3619.64   4
  -3  -3   6 23291.8 3304.99   4
  -3   3   6 20844.1 2558.02  20
  -3  -3   6 22589.7 3265.62  20
   3   3   6 22582.1 3099.68  20
   3  -3   6 17409.3 1848.99   9
  -3   3   6 25029.0 3346.27   9
  -3   3  -7 240.119 122.111  16
   3   3   7 132.734 369.943   4
  -3   3   7 156.759 355.272   4
   3   3  -7-1113.45 1031.76   7
  -3  -3  -7 130.282 194.685  14
  -3   3   7-965.057 961.606  20
  -3  -3   7 59.0168 543.653  20
   3   3   7-699.489 868.042  20
  -3  -3  -7-11.7856 449.570  16
  -3   3   7 186.322 451.388   9
   3   3  -8 11015.2 2475.43   7
   3  -3   8 7267.69 1491.26   9
  -3   3   8 9291.10 2077.55  20
  -3  -3  -8 9331.17 2195.37  16
  -3  -3   8 9390.31 2471.10   9
  -3  -3  -8 3976.86 938.881  14
  -3  -3   8 8221.53 2148.66   4
   3   3   9-287.202 832.170   9
   3  -3   9-572.204 683.269  20
   3  -3  -9 181.291 198.889  14
   3   3  -9-1269.51 1397.80   7
  -3  -3  -9-222.723 504.741  14
  -3   3   9-794.356 837.872   4
  -3   3   9 58.8598 719.814  20
  -3  -3   9 163.272 473.229   9
  -3  -3 -10 7016.60 2244.64  16
  -3   3  10 9283.68 2504.26   4
  -3  -3  10 8234.28 2344.64   4
   3   3  10 9298.36 2741.78   4
  -3  -3  10 9595.57 2724.69   9
  -3   3 -10 5079.99 1439.96  16
   3   3 -10 11417.0 2755.94   7
  -3  -3 -10 3483.61 962.674  14
   3  -3  10 9700.28 2669.42  20
   3   3  10 10238.9 2764.41  20
   3  -3 -11-506.978 631.319  14
   3   3  11-736.245 824.794  20
   3   3  11-2154.84 1685.11   4
  -3  -3  11 70.1735 700.249   4
  -3   3  11-1878.30 1675.51   4
  -3   3 -11-341.863 916.526  16
  -3  -3 -11-1864.96 1393.87  16
  -3   3  11-1287.92 1562.22  20
   3  -3  11-515.476 927.778  20
  -3  -3  11-794.536 855.644   9
   3   3  11-726.999 1016.13   9
   3  -3  11 0.74842 232.960   9
   3  -3 -12 8049.04 2467.86  14
   3   3  12 14162.7 3506.81  20
   3  -3  12 11300.7 2891.00  20
  -3   3  12 10984.8 3120.68  20
  -3  -3  12 15888.9 3585.06   4
   3   3  12 12860.8 3626.88   4
  -3   3  12 11742.4 3536.22   4
   3   3  12 14240.5 3320.03   9
   3  -3  12 5684.57 1400.59   9
  -3   3 -12 3630.81 1649.55   7
  -3   3 -12 8548.80 2009.68  16
   3   3 -12 5841.69 1834.17  16
   3  -3 -13-501.749 651.245  14
   3   3  13-450.789 552.231   9
  -3   3 -13-96.9442 527.336  16
  -3   3  13-657.918 1073.10   4
  -3  -3  13-1161.54 1294.12   4
   3   3 -13 0.60359 230.342  16
   3   3  13-1639.08 1655.64  20
  -3   3  13-2608.99 1847.23  20
   3  -3 -13-1254.13 1102.50   7
  -3   3 -13-2439.58 1587.01   7
   3   3 -13-925.192 1089.18   7
  -3   3 -14 114.240 426.090  16
   3   3  14-1675.99 1402.79   4
  -3   3  14-746.999 866.591   4
  -3  -3  14-262.103 493.058   4
   3   3 -14-801.759 1085.01   7
   3   3  14-503.456 466.663   9
  -3   3  14-2352.26 1585.24   9
   3   3 -14-326.667 352.777  16
   3  -3  14-1285.41 1750.00  20
  -3  -3  14-2289.68 1521.96  20
   3   3  14-440.420 196.050  20
  -3   3  14-1698.86 1667.46  20
   3   3  15 2076.16 1761.43  20
  -3  -3  15-1668.46 1157.10  20
   3  -3  15 1674.39 1603.24  20
   3   3  15-184.376 484.914   4
  -3  -3  15-595.301 527.480   4
  -3  -3 -15 2558.01 1525.29  16
   3   3  15-2024.46 1358.71   9
  -3  -3  15-1710.05 1273.55   9
   3  -3  15 1406.60 1126.39   9
   3   3 -15-667.155 1004.72   7
   3  -3 -15 293.834 743.753  16
   3  -3  16-431.813 233.324  20
  -3   3  16 575.197 1268.52  20
  -3  -3  16-2971.55 2011.34  20
   3   3  16-137.890 446.928  20
   3  -3 -16-1907.60 1970.18  14
  -3  -3  16-1442.78 1338.32   4
  -3   3  16 2965.82 1913.28   4
   3  -3 -16 658.669 1002.47   7
   3   3 -16-665.052 1145.65   7
  -3  -3 -17 1082.96 1425.78  16
   3  -3  17-341.362 779.876  20
  -3   3  17 968.983 1469.25  20
   3   3  17-3897.06 2558.98  20
  -3  -3  17-1246.74 1517.04  20
   3  -3  17 434.314 504.699   9
  -3  -3  17 1.83254 535.695   9
  -3   3 -17 128.775 1018.53   7
   3  -3 -17-1419.89 749.625  16
  -3   3  17 1623.67 1549.05   4
   0   4   0 436760. 10049.9   7
   0  -4   0 444576. 10003.7  14
  -4   0   0 448153. 9003.34   9
  -4   0   0 430494. 10576.5  16
   0  -4   0 465887. 7024.07  20
   4   0   0 466131. 6409.29   4
   0  -4  -1 1194.58 421.256  14
   0  -4   1 1332.12 508.001  14
   0  -4   1 1304.52 423.202  20
   0   4   1 1206.20 509.889   7
   4   0   1 1178.51 462.437   4
   0   4  -1 1593.98 619.786   7
  -4   0   1 1263.07 528.882  16
   4   0  -1 1259.10 438.371   7
   4   0   2 18101.7 2143.86   4
   4   0  -2 18965.3 1477.37   7
   0   4   2 18177.5 2076.04   7
   0  -4   2 18040.0 1989.34  20
   0   4   3 105627. 3091.95  20
   0   4   3 106489. 5147.62   7
   4   0  -3 110086. 3444.98   7
   0   4  -3 115558. 5953.27   7
  -4   0   3 111838. 5987.39   9
   0   4   4 55675.0 2921.14  20
   0  -4   4 55459.0 4334.02  20
   4   0  -4 56636.7 2582.62   7
  -4   0   4 60897.0 4240.85  16
   4   0   4 60357.0 4674.13   4
   0   4   4 56069.8 4340.50   9
  -4   0   4 60434.2 4812.47   9
  -4   0  -4 58525.8 4116.97  16
  -4   0   4 57631.2 4374.29  20
   4   0  -5 126509. 4555.65   7
   0   4  -5 124885. 7290.27   7
   0  -4   5 136118. 7778.71   4
   0  -4  -5 141096. 6652.11  14
   0  -4   5 135395. 6406.74  14
   0   4   5 140180. 7904.84   4
  -4   0   5 130664. 6086.24   4
   4   0   5 136848. 7748.56   4
   0   4   5 136239. 6736.47   7
  -4   0  -5 144671. 6986.84  16
   0   4   5 135311. 7039.19   9
  -4   0   5 136534. 7768.71   9
   0   4   5 130467. 5470.02  20
  -4   0   5 132511. 7207.51  20
   0  -4   5 121796. 7031.72  20
  -4   0  -6 38471.5 3894.37  16
   0  -4   6 30176.3 2900.79  14
   4   0   6 34245.6 4233.92  20
   0  -4   6 29495.1 3753.93  20
  -4   0   6 26228.9 3078.89  20
   0   4   6 32629.4 3586.13   9
  -4   0   6 32435.9 3870.22   9
   0  -4  -6 32955.6 3279.90  14
   4   0  -6 29843.9 2537.94   7
   0   4  -6 33104.2 3826.00   7
   4   0   6 30160.1 3895.72   4
  -4   0  -7 9057.93 1855.32  16
  -4   0   7 7946.84 1768.13   4
   4   0   7 7253.55 1985.34   4
  -4   0   7 3364.03 736.715  20
   4   0   7 6022.21 1453.33  20
   0  -4   7 8376.39 2096.44  20
   0   4   7 8132.92 1625.36  20
   4   0  -7 9077.12 1565.75   7
   0   4   7 6935.54 1454.93   9
   0   4  -7 8868.30 1937.97   7
   0  -4  -7 6698.12 1271.81  14
   0  -4  -8-587.725 858.372  14
   0   4   8 1148.70 1075.85   4
  -4   0  -8 870.528 531.553  16
  -4   0   8-505.183 907.526   4
   0  -4   8 181.404 678.975   9
   4   0   8 700.248 412.767   9
   0   4   8 99.6687 573.696   9
   0   4  -8 51.5049 606.241   7
  -4   0   8-1392.32 1388.33  20
   0   4   8-1205.68 1222.53  20
   0  -4  -9 4552.06 1228.88  14
   4   0   9 3785.26 1192.56   9
  -4   0   9 3373.72 1291.39   4
   0  -4   9 2481.37 1310.67   4
   4   0   9 3481.66 1625.73   4
   0  -4   9 5237.46 1931.47  20
   0   4   9 5193.22 1671.37  20
   0   4  -9 2657.43 468.514  16
  -4   0  -9 4919.67 1574.73  16
   0  -4   9 2754.03 1228.12   9
   4   0  -9 5019.41 1317.47   7
   0  -4 -10 9503.23 2215.78  14
  -4   0 -10 9415.00 2418.34  16
   0  -4 -10 2664.58 1045.33  16
   0  -4  10 8109.92 2426.58   4
  -4   0  10 7985.37 2185.94   9
   0   4  10 8847.47 2115.34   9
   4   0  10 6075.23 1547.00   9
   4   0 -10 7144.42 1799.71   7
   0   4 -10 8522.09 2298.02   7
  -4   0  10 8190.07 2512.63  20
   0  -4  10 7528.43 1964.54  20
   0   4  10 4662.93 1651.82  20
   0   4 -11 2340.11 1311.05   7
   4   0 -11 2138.07 944.546   7
   0  -4  11 2547.83 1789.44  20
   4   0  11 640.055 676.301  20
  -4   0  11 3057.64 1439.80   9
   0  -4  11 291.123 284.669   4
   0   4  11 1161.40 1017.46   9
   4   0  11 1613.81 940.931   9
   0  -4 -11 2074.11 881.191  14
   0   4 -11 1358.92 494.606  16
   4   0 -12 3540.35 1657.24   7
   0   4 -12 5138.76 1833.04   7
   0  -4  12 2401.38 1340.44  20
  -4   0  12 4412.91 2215.82  20
   0   4  12-1149.78 519.160  20
   4   0  12 6396.87 3297.40  20
   0  -4 -12 1306.61 1381.97  14
   0   4  12 439.640 476.290   4
   0  -4  12 5943.26 2320.48   4
   4   0  12 2206.02 1284.62   9
   0   4  12 3153.40 1601.65   9
   0   4 -12-1537.90 682.836  16
   0   4 -13 3825.34 1887.00   7
   0   4  13 2866.79 1758.51  20
   4   0  13 335.624 1096.22  20
   0  -4 -13 2840.05 1497.83  16
   0  -4  13 1330.06 1294.24   4
  -4   0  13 4846.06 2543.83   4
   0   4  13 1776.66 1382.90   9
   4   0  13 2484.76 1263.75   9
  -4   0 -13 2309.90 1465.06  16
   0   4 -14 2758.77 1797.56   7
  -4   0 -14 436.236 1149.31  16
   0  -4  14 2571.11 1750.85   4
   4   0  14 3488.15 2322.07   4
  -4   0  14 4127.78 2405.10   4
   0   4  14 4385.80 2559.23   4
   0  -4 -14 3103.23 1671.75  16
   0  -4  14 2552.14 1810.12   9
   4   0 -14 3118.13 1734.21  14
   4   0  14 1721.58 1105.17   9
   4   0  14 2342.77 1855.35  20
   0   4  14 3387.83 2142.42  20
   0  -4  14 2920.29 2270.90  20
   4   0  15 3214.40 2349.26  20
   0  -4  15-777.535 913.476  20
   0   4  15 807.462 1057.67  20
  -4   0  15 1792.10 1535.82  20
   4   0 -15 14.8287 343.850  16
   0   4  15-1826.64 1629.95   4
   0  -4  15 421.599 864.016   4
   4   0  15 205.317 392.348   9
   0   4  15 944.300 983.016   9
  -4   0  15 1398.67 1492.34   9
  -4   0 -15-2783.75 1720.84  16
   0  -4 -15 995.760 1180.17  14
  -4   0 -16-1303.18 1500.83  16
   4   0  16 7117.47 2981.34  20
   0   4  16 3224.66 2243.97  20
   0  -4  16 3628.14 2206.41  20
  -4   0  16 4806.13 2516.64  20
   0   4  16 1176.24 1326.19   4
   0  -4  16 1278.39 1276.72   4
   0  -4 -16 556.977 1002.09  14
   0   4 -16-1023.39 1274.27   7
   4   0 -16 2300.17 1527.36   7
   0   4  16 57.1706 233.744   9
   4   0  16 578.893 652.962   9
  -4   0  16 5175.36 2341.04   9
   4   0  17 2647.96 2113.26   4
   4   0 -17-1074.78 1204.40  16
   0   4 -17-4225.57 2674.63   7
   4   0 -17 46.0504 713.941  14
   0  -4  17 661.490 779.701  20
   0   4  17 1063.07 1733.15  20
  -4   0  17 674.774 932.659  20
   4   0  17-3749.31 2188.03  20
   0  -4  17 996.029 1243.38   9
   0   4  17-3174.81 1741.51   9
  -4   1  17 772.690 1291.80  20
   1   4  17 768.878 1397.15  20
   4  -1  17-1828.29 1675.58  20
  -1  -4  17 140.841 798.589   9
   4  -1  17 291.112 471.913   9
   1  -4 -17-92.7687 675.661  16
  -1   4 -17-1573.58 1411.05   7
   4   1 -17 924.853 866.798   7
   1  -4 -16 1112.00 1186.08  14
  -4   1  16 1829.00 1848.85  20
   1   4  16 691.708 1099.98  20
  -1  -4  16 164.465 1048.54  20
   4  -1  16 1380.81 845.996  20
   1  -4 -16 809.572 512.353  16
   4   1 -16-289.669 818.458  16
   1   4  16-2803.34 1723.99   9
   4  -1  16 232.374 405.113   9
   4  -1  16 3955.96 2598.96   4
  -4   1  16 4719.20 2459.21   4
   1   4  16-1251.16 1665.50   4
  -4  -1 -16-3317.78 1902.15  16
  -1   4 -16-1669.15 1482.84   7
   4   1 -16-352.532 314.820   7
   1  -4 -15 101.629 769.658  14
   1   4  15-1753.98 1385.19   9
   4  -1  15-264.168 331.231   9
  -4   1  15 3961.06 2163.56   9
  -1  -4  15-665.551 905.336   4
   4  -1  15 2620.12 1972.00   4
   1   4  15-253.827 934.825   4
   4   1 -15-799.344 696.333  16
   4   1 -15 575.087 1104.85   7
  -1   4 -15 63.3086 646.074   7
  -4  -1 -15 75.6834 312.449  16
  -1  -4  15-208.821 556.846  20
  -4   1  15 1434.39 1553.52  20
   4  -1  15 1807.67 1779.92  20
   1  -4 -14-493.908 694.215  14
  -4  -1 -14-184.562 218.044  16
   1   4  14-453.505 969.039   4
  -1  -4  14 394.311 598.890   9
  -1  -4  14 398.717 1264.04  20
   4  -1  14-713.800 854.348  20
   1   4  14 409.266 1007.10  20
  -1   4 -14 270.461 336.052   7
   4   1 -14-819.536 509.048   7
   4  -1  14-531.190 461.065   9
   1   4  14-106.442 411.570   9
  -4   1  14-98.8052 243.326   9
  -4  -1 -13 339.510 354.676  16
  -1  -4  13 579.063 967.620   4
   1   4  13 379.081 921.605  20
   4  -1  13-204.021 414.118  20
   1   4  13 1.22338 704.464   9
  -4   1  13 139.532 802.436   9
  -1   4 -13-1620.35 1430.48   7
  -4  -1 -12 4904.65 1683.79  16
  -1   4 -12 1925.52 758.128  16
  -4   1  12 2256.87 826.926   4
   1   4  12 3801.86 1364.80   4
   1  -4 -12-469.989 780.381  16
  -1  -4  12 7520.55 2464.81   4
   4  -1  12 8931.58 3162.26  20
   1   4  12 11984.4 3560.01  20
   1   4  12 9071.14 2616.72   9
   4  -1  12 2130.74 530.049   9
  -4   1  12 125.913 432.571   9
  -1   4 -12 2700.42 1198.91   7
  -4   1  12 5909.85 1768.24  20
  -1  -4  12 5869.77 2472.19  20
   1   4  11-939.430 766.006  20
  -1  -4  11-439.889 168.439  20
  -4   1  11-1814.95 2135.75  20
   4  -1  11 117.491 538.395  20
  -1   4 -11-72.1249 401.703  16
   4  -1  11-206.675 327.200   4
  -1  -4  11-477.678 770.391   4
  -4   1  11 253.892 707.719   4
  -1  -4  11-547.251 547.518   9
  -1   4 -11-651.732 713.476   7
   4  -1  11 157.089 242.076   9
   1   4  11-364.790 772.781   9
  -1  -4  10 3235.31 1398.74  20
  -4   1  10 4257.69 1428.98  20
   1   4  10 3259.02 1052.10  20
  -1   4 -10 766.158 378.055  16
  -1  -4  10 5241.84 1881.03   4
   4  -1  10 362.805 755.432   4
   1   4  10 5119.15 1888.85   9
   1  -4 -10 6263.48 2098.56  14
  -1   4 -10 5121.47 1799.75   7
   4  -1  10 1976.11 432.895   9
   1   4   9 527.644 518.668  20
  -1  -4   9-89.7394 56.5808  20
  -4  -1  -9 81.7581 364.504  16
  -1   4  -9 63.2548 185.052  16
  -1  -4   9 294.781 504.557   4
   4  -1   9-540.715 425.023   4
  -1  -4   9 375.706 55.2941   9
   1  -4  -9 79.6077 283.288  14
   4  -1   9-336.962 391.222   9
  -4   1   9 585.875 750.110   9
  -1   4  -9-816.005 883.007   7
   4   1  -9 737.640 594.195   7
  -1   4  -8 1414.12 320.508   7
   4   1  -8 3351.25 1091.66   7
  -4   1   8-17.6813 1122.59  20
   1   4   8 501.980 483.649  20
   1  -4  -8 4849.92 1638.46  14
   1   4   8 2355.75 1132.73   9
  -4  -1  -8 2086.75 681.128  16
  -4   1   8 1799.15 846.424   4
  -1   4  -7 86.4273 902.423   7
   1  -4  -7 2481.73 1193.74  14
  -4   1   7 116.257 697.513   4
   4  -1   7 434.204 116.506   9
   1   4   7 1764.09 908.447   9
   1   4   7 428.140 258.434  20
   4  -1   7-267.033 1056.31  20
  -4  -1  -7 595.352 550.796  16
  -4   1   7-791.448 1230.67  20
  -1  -4   7 362.659 461.792  20
   4  -1   6 14682.9 1533.52   9
   1   4   6 22478.7 3337.88   9
  -1  -4   6 15905.3 2579.26   9
  -1  -4   6 22733.7 3753.19   4
   4  -1   6 19440.4 3176.88  20
  -4   1   6 17682.0 2710.83  20
  -1  -4   6 17359.8 2875.29  20
   4   1  -6 18272.7 2186.45   7
  -1   4  -6 15585.4 2497.30   7
  -4  -1  -6 20952.2 2870.11  16
   1   4   5 10402.3 2058.53   7
  -4   1   5 9355.09 2075.92  20
   4  -1   5 10759.6 2311.49  20
  -1  -4   5 9457.43 2096.38  20
  -4   1   5 7273.69 1325.10   4
   1   4   5 9681.22 2285.95   4
  -1  -4   5 9995.26 1746.79  14
  -1  -4   5 10260.0 2244.79   9
  -4  -1  -5 11676.0 2206.05  16
  -1   4  -5 10288.8 1998.67   7
   1   4   5 10642.2 2218.78   9
   4   1  -5 8504.75 1400.24   7
   1   4   4 837.732 446.975  20
  -1  -4   4 428.773 293.993  20
  -4   1   4 875.650 417.320  20
  -4  -1  -4 1058.66 419.461  16
  -4   1   4 335.887 310.396   4
  -1   4  -4 1015.69 662.711   7
   1  -4  -4 934.232 480.362  14
   1   4   4 816.035 529.767   7
   4   1  -4 1317.96 550.633   7
  -1  -4   4 1207.90 660.798  14
   1   4   4 590.254 529.765   4
   4   1  -3 4565.80 919.760   7
  -1  -4   3 5006.93 1091.71  14
  -4   1   3 5459.34 1293.44  16
  -4   1   3 3528.72 917.362   9
  -4  -1  -3 4673.45 1050.51  16
  -1   4  -3 4463.08 1166.35   7
   1  -4  -3 4684.68 1090.99  14
  -4   1   3 2949.74 585.970   4
   4  -1   2 11658.5 1287.85  14
  -4   1   2 13557.4 1937.69   9
   4   1  -2 13385.0 1522.11   7
  -1  -4   2 12202.8 1159.23  16
  -1   4  -1 42888.2 3198.00   7
  -1  -4   1 38737.0 2308.14  16
  -1  -4   1 42521.9 2885.96  20
  -4   1   1 40718.2 3032.53   9
   1   4   1 39935.7 3196.95   7
  -4   1   0 1208.23 521.149  16
   1  -4   0 1156.10 318.889  20
  -1  -4   0 618.620 304.529  14
   1  -4   0 921.930 389.566  14
  -4   1   0 968.039 351.260   9
  -1  -4   0 1091.91 471.510  16
  -4  -1   0 1038.06 590.349  16
   4   1   0 688.546 340.802   7
   1   4   0 928.892 458.816   7
  -1   4   0 1357.62 578.927   7
  -4  -1   1 40261.8 3279.04  16
  -4   1  -1 38720.8 3174.69  16
  -4   1  -1 36836.8 1922.32   9
  -1   4   1 41150.9 2944.26   7
   1  -4   1 42482.4 2535.50  20
  -1  -4  -1 39896.8 3053.00  14
   1  -4   1 42290.6 3096.65  14
   4   1   2 12722.6 1753.82   4
  -1   4   2 12868.9 1656.79   7
   1  -4   2 13041.2 1690.49  20
  -1  -4  -2 12983.3 1724.15  14
  -4  -1   2 13448.7 1835.21  16
  -1   4   3 3382.77 863.408   7
  -1   4   3 4711.22 1151.46   9
   1   4  -3 4052.19 1140.60   7
  -1  -4  -3 3146.24 852.652  16
   1   4  -4 896.652 266.364   7
  -1   4   4 681.981 296.470  20
  -1   4   4 993.517 486.521   7
  -1   4   4 1368.62 644.350   9
  -4  -1   4 1272.53 779.420  20
  -1  -4  -4 372.217 543.843  16
   1  -4   4 349.280 394.500  20
  -4  -1   4 1161.28 445.502   4
  -4  -1   5 8672.40 1863.39   9
  -1   4   5 9667.88 1844.73   9
  -1  -4  -5 8929.97 1970.97  16
  -4   1  -5 12483.9 2222.23  16
   1  -4   5 8524.76 1955.00  20
  -1   4   5 9394.88 1454.28  20
  -4  -1   5 10438.2 2173.18  20
   4  -1  -5 4090.97 486.237   7
   1   4  -5 12030.0 2471.02   7
  -1   4   5 9588.61 2293.79   4
   1  -4   5 10062.4 2365.99   4
   4  -1  -6 18704.9 1699.62   7
  -1  -4  -6 23129.2 2760.71  14
  -1   4   6 15978.7 2254.91   9
  -4  -1   6 19488.0 3160.70   9
   1  -4   6 21349.5 2479.36  14
   4   1   6 16838.8 3007.44   4
  -4   1  -6 24905.0 3129.40  16
  -1  -4  -6 17682.7 2715.54  16
  -4  -1   6 15930.5 2411.61  20
   1  -4   6 18307.6 2992.53  20
   4   1   6 22686.9 3640.37  20
   4  -1  -7 942.311 373.876   7
   1   4  -7 2024.66 1163.36   7
  -1  -4  -7 1278.51 654.811  14
   4   1   7 866.287 386.331  20
  -1   4   7 581.418 245.337  20
   1  -4   7 853.210 544.126  20
  -4  -1   7 587.592 276.742   9
  -4   1  -7 1764.31 897.391  16
   1  -4   7 1094.49 786.319   4
   4   1   7-58.8855 959.469   4
  -1   4   7-874.815 1187.79   9
  -1  -4  -7 753.806 167.417  16
   1   4  -8 3854.60 1477.29   7
   4  -1  -8 1822.01 542.029   7
  -1  -4  -8 1616.75 282.989  14
  -1   4   8 3625.63 1602.38   4
  -1   4   8 1386.19 425.192  20
   4   1   8 3104.26 1224.80   9
   1  -4   8 1792.69 895.406   9
  -4  -1   8 1701.64 542.915   4
  -4   1  -8 3149.64 1241.04  16
   1   4  -8 903.426 110.131  16
   1   4  -9-62.6254 288.081  16
   1  -4   9 100.143 99.3828   9
   1  -4   9 351.936 724.847  20
  -1   4   9-245.316 127.546  20
   4   1   9 338.016 445.151   9
   4   1   9-634.688 781.299   4
   1  -4   9 77.9231 469.968   4
  -4  -1   9-522.556 490.885   4
  -4   1  -9-27.5287 513.644  16
  -1  -4  -9 703.148 387.900  14
  -1  -4 -10 4554.45 1147.09  14
  -4   1 -10 7408.89 2180.08  16
  -1  -4 -10 494.264 443.702  16
   1  -4  10 3646.07 1152.73   9
   4   1  10 5602.38 1722.45   9
   1   4 -10 6319.25 2118.64   7
   4   1  10 920.793 641.832   4
  -1   4  10 924.648 529.239  20
  -4  -1  10 5277.45 1882.60  20
   1  -4  10 3344.19 897.909  20
   4  -1 -10 1791.16 767.508   7
   1   4 -11-1079.16 1043.50   7
   4  -1 -11 148.347 271.465   7
  -1  -4 -11-297.188 395.879  14
   4   1  11-458.812 919.695  20
  -4  -1  11-1966.43 2458.63  20
   1  -4  11 346.370 830.508  20
  -1   4  11-1027.75 1074.05   9
   4   1  11-456.298 707.508   9
  -1   4  11-625.079 1269.89   4
   4   1  11-131.902 301.715   4
  -1  -4 -11 205.713 665.523  16
   1   4 -11 149.535 330.001  16
  -4   1 -11-1330.58 1165.39  16
   1   4 -12 3805.42 888.904  16
  -1   4  12 2613.80 1250.18   4
   4   1  12 2700.36 1487.96   4
  -1  -4 -12 5812.33 1544.24  14
   4   1  12 8983.89 3244.35  20
  -1   4  12-697.665 725.170  20
   1  -4  12 7507.13 2340.62  20
  -4  -1  12 7701.81 2358.98  20
  -4  -1  12 16863.3 4082.60   9
   4  -1 -12 751.988 554.081   7
  -4   1 -12 13000.2 2927.29  16
  -1  -4 -12 1965.51 1060.30  16
   1   4 -12 11789.3 3024.42   7
  -1   4  12 5230.67 1501.64   9
   4   1  13 773.518 904.167   9
  -1   4  13-1444.30 1360.83   9
  -4  -1  13 1566.11 1385.70   9
   1  -4  13 383.913 580.514   4
  -1   4  13-3575.72 2205.40   4
   4   1  13-109.470 453.883  20
  -4  -1  13-1869.21 1701.30  20
  -1   4  13-685.447 543.758  20
  -1  -4 -13 513.943 616.538  14
   1  -4  13 680.464 469.471   9
  -1  -4 -13-540.387 180.348  16
   1   4 -13 360.660 438.699   7
   4  -1 -13-191.070 609.523   7
  -1   4  14 159.642 547.037  20
   1  -4  14 530.290 905.701  20
  -1  -4 -14-496.823 484.001  14
   1  -4  14-479.661 554.572   4
  -4   1 -14-144.424 810.616  16
   1   4 -14-555.180 713.963   7
   4   1  14-634.301 509.380   9
  -1   4  15-889.513 1192.99   4
   4   1  15 2912.96 2228.04   4
   1  -4  15 866.900 868.694   4
  -4   1 -15-343.037 925.535  16
  -4  -1  15 1410.59 1161.51  20
   1  -4  15 806.131 1399.51  20
   4   1  15 2788.82 2090.25  20
  -1   4  15 893.378 1041.84   9
  -4  -1  15 787.251 1082.57   9
   4   1  15 671.964 838.077   9
   1  -4  15 573.032 827.006   9
  -1   4  16 331.382 686.186   9
  -4  -1  16 1404.15 1412.65   9
   4   1  16 3653.11 2625.73   4
   1  -4  16-1260.16 1270.79   4
  -1   4  16-921.948 1340.56   4
   4  -1 -16-606.907 847.113  16
  -1  -4 -16-76.8097 651.673  16
  -4   1 -16-582.188 1256.75  16
   1  -4  16 1132.09 1239.46  20
  -4  -1  16 1798.26 1302.61  20
   4   1  16 3208.29 2085.82  20
  -4  -1  17 965.048 1256.60  20
   1  -4  17 584.670 1562.67  20
   4   1  17-1604.59 2141.20  20
   4  -1 -17 1267.82 1405.02  14
   1  -4  17-2182.81 1737.37   4
  -4   1 -17 1415.11 1298.89   7
  -1   4  17-838.689 1074.67   9
  -4  -1  17 2420.18 1899.93   9
  -1  -4 -17 1291.04 994.036  16
  -2   4 -17 470.913 744.161   7
   4   2 -17 268.452 671.490   7
   2   4  17 55.6684 812.409  20
  -2  -4  17-1220.79 1249.99  20
   4  -2  17-705.205 1373.09  20
   2  -4 -17 1943.38 1356.72  14
  -4   2  17 3337.09 1987.98   4
  -4   2  17 689.666 1477.94  20
   2  -4 -17 1465.86 977.849  16
  -2  -4  17-715.510 821.416   9
   4  -2  17 1.21916 333.036   9
  -4   2  17 1979.51 1465.34   9
  -4  -2 -17-1807.96 1578.37  16
  -2   4 -16-69.9997 448.902   7
   4   2 -16 674.918 637.185   7
   2  -4 -16-548.248 835.243   7
   2   4  16-1565.81 1657.40  20
   4  -2  16 688.037 620.052  20
  -4   2  16 313.559 872.001  20
   2  -4 -16-1309.35 1415.87  14
   2  -4 -16-1570.21 1116.90  16
   2   4  16-2612.68 2060.79   4
   4  -2  16-407.007 514.093   9
  -4   2  16 1003.58 1120.79   9
   4  -2  15 1456.57 979.653   9
   2   4  15 870.351 866.223   4
  -4  -2 -15 2511.85 1573.79  16
   4   2 -15 2588.41 1753.03   7
  -2   4 -15 2716.71 1746.53   7
  -4   2  15 3080.50 2532.35  20
   4  -2  15 5023.42 2594.78  20
  -4   2  14-484.605 605.000  20
   4  -2  14-811.171 757.625  20
   2   4  14 1380.52 1296.78  20
   4  -2  14 67.0474 316.785   9
   2   4  14 666.757 959.724   9
  -4   2  14 423.440 323.328   4
   2   4  14-827.185 1024.73   4
   4  -2  14 155.325 274.134   4
  -4  -2 -14 4.38711 293.640  16
   4   2 -14 977.550 909.516   7
   4   2 -14 434.024 765.196  16
   2  -4 -14-261.616 902.340  16
   2  -4 -13 4172.45 2025.26  14
   2   4  13 1393.69 1406.47   9
  -4   2  13-1342.01 1424.01   9
  -4  -2 -13-534.241 993.148  16
  -4   2  13-1473.33 1247.45  20
   2   4  13 961.099 1146.57  20
   4   2 -13 994.752 1187.08   7
  -2   4 -13-98.2933 742.160   7
  -2   4 -12 5155.09 1167.81  16
  -4   2  12 5952.75 1779.53   9
   2  -4 -12 20331.3 3958.09  14
  -4   2  12 5803.08 1114.71  20
  -2  -4  12 9164.38 2227.63   9
   2   4  12 17488.0 3760.99   9
   2   4  12 16521.3 3783.58  20
   4  -2  12 14778.6 3734.87  20
  -2  -4  12 14791.2 4007.94  20
   2   4  12 2878.60 1470.31   4
  -4  -2 -12 11700.6 2755.82  16
  -2  -4  12 15371.3 3616.57   4
   4  -2  12 10143.2 3225.85   4
   4   2 -11-1376.85 1388.61   7
  -2  -4  11-252.892 581.660   9
   4  -2  11 9.49793 423.652   4
  -4   2  11-359.101 590.320   4
  -4   2  11-1511.97 1917.22  20
  -2  -4  11-472.064 1213.47  20
   2   4  11 145.222 660.469  20
  -4   2  11-456.053 520.255   9
   2   4  11-498.540 924.770   9
  -2   4 -11-218.647 332.166  16
  -4  -2 -11-542.523 1270.78  16
   4  -2  11-477.989 721.046  20
   4   2 -10 4531.51 1761.52   7
   4  -2  10 6001.03 2321.88  20
  -4   2  10 1139.60 309.768  20
  -2  -4  10 4063.28 1862.10  20
   2   4  10 4374.78 2036.40   9
  -2  -4  10 3761.60 1982.98   9
   4  -2  10 212.036 759.290   9
  -4   2  10 730.945 266.058   9
  -2   4 -10 1883.30 839.663  16
  -4   2   9 485.085 146.422  20
  -2  -4   9 472.510 480.201  20
  -2   4  -9 372.217 184.578  16
   2   4   9 1181.81 834.642  20
  -4   2   9-354.652 701.546   4
  -4   2   9 1443.21 925.620   9
   4  -2   9 1334.91 671.587   9
   4   2  -9 599.553 170.959   7
  -4  -2  -8 1492.20 299.062  14
  -4   2   8 5664.87 1483.51  20
  -4  -2  -8 3714.36 1423.49  16
  -4   2   8 4319.20 1493.74   4
   4   2  -8 6010.43 1618.99   7
   2   4   8 8333.08 2298.75   9
  -2   4  -8 5403.60 1008.50  16
  -2  -4   7 8201.09 2001.25  20
  -4   2   7 7114.62 1532.72  20
  -4  -2  -7 4116.38 564.620  14
   4   2  -7 7747.29 1496.55   7
   4  -2   7 7552.36 1281.01   9
  -2   4  -7 6392.99 958.328  16
  -4  -2  -7 6164.36 1200.87  16
  -4   2   7 6800.50 1495.66   4
   2   4   7 7231.45 1694.00   4
  -2  -4   7 8868.81 2208.37   4
  -4  -2  -6 347.185 895.256  16
   4  -2   6 1268.23 398.464  20
  -4  -2  -6 1499.21 382.407  14
  -2  -4   6 1616.92 251.809  20
  -2  -4   6 3209.41 1365.82   9
   4  -2   6 1534.51 305.637   9
  -4   2   6 3206.25 1251.17  20
  -2   4  -6 1537.05 328.283  16
  -4  -2  -5 5201.37 1423.80  16
   4  -2   5 2367.89 249.445   4
  -4   2   5 4289.82 1295.79   9
   4  -2   5 6020.49 1773.10  20
   2  -4  -5 6678.58 1818.31  14
  -4  -2  -5 4141.12 739.073  14
   4  -2   5 3466.57 559.367  14
  -2  -4   5 4597.85 1218.22  14
  -2  -4   5 6042.97 1755.45   9
  -4   2   5 5721.64 1513.69  20
   2   4   5 6394.18 1799.48   4
  -4  -2  -4 66157.4 4887.58  16
   2  -4  -4 61550.8 4651.29  14
   4  -2   4 62820.7 2746.91  14
   4   2  -4 70024.3 4133.48   7
  -4  -2  -4 60919.6 2977.92  14
  -2  -4   4 65507.9 4675.67  14
   2   4   4 67556.9 4992.29   7
  -2  -4   4 60783.2 2689.02  16
  -2   4  -4 58752.8 2813.16  16
  -2   4  -4 69297.5 5200.18   7
  -2  -4   4 63578.2 4787.12  20
  -4   2   4 64048.9 4854.08   9
   4  -2   4 70012.4 5109.87   4
   2   4   4 68972.2 5326.10   4
  -4   2   4 63926.7 3694.29   4
  -2  -4   3 100490. 3841.07  16
  -4  -2  -3 104054. 5819.72  16
  -2  -4   3 98510.0 5520.55  20
  -2   4  -3 111718. 6144.05   7
   4  -2   3 93953.4 3630.82  14
   4   2  -3 102185. 4849.73   7
  -4  -2  -3 98762.1 4099.01  14
  -2  -4   3 103871. 5651.13  14
   2   4   3 100082. 5713.04   7
  -4   2   3 95597.4 4008.65   4
  -4   2   3 104172. 5816.02   9
   2  -4  -2 2009.34 898.918  14
  -2   4  -2 1578.58 746.341   7
  -2  -4   2 2080.12 852.820  14
   4  -2   2 1222.38 645.328   4
  -4  -2  -2 1488.21 693.296  16
  -4   2   2 1931.68 921.594  16
   2   4   2 1832.89 844.900   7
   4   2  -2 1317.16 611.846   7
  -4  -2  -2 1210.72 482.894  14
  -2  -4   2 1466.98 560.641  16
  -2  -4   1 11886.6 1469.53  16
   4   2  -1 12339.4 1781.35   7
  -2  -4   1 13164.1 1802.65  20
   4  -2   1 12177.5 1627.94  14
  -2  -4   0 18187.9 1964.63  16
  -2   4   0 17207.4 2020.53   7
  -4   2   0 17100.1 1654.93   9
   2  -4   1 13329.1 1490.05  20
  -4   2  -1 12286.1 1134.76   9
  -2   4   1 13108.1 1598.94   7
   4  -2  -2 1153.06 492.360  14
  -2  -4  -2 1574.80 728.997  14
   2  -4   2 1554.29 614.153  14
  -2  -4  -2 1651.49 710.092  16
  -4  -2   2 1494.30 694.430  16
   4   2   2 1721.93 718.670   7
   4   2   2 1629.01 627.841   4
  -2   4   2 1533.55 580.702   7
  -2   4   3 103659. 5681.14   9
   4  -2  -3 100503. 5764.03  14
  -2  -4  -3 96335.1 4733.66  14
   4   2   3 99149.2 5994.19   7
  -4  -2   3 100974. 5892.03  20
  -2  -4  -3 101711. 5485.69  16
  -4  -2   3 101127. 5960.37   9
  -2   4   3 100187. 4347.09   7
   2   4  -3 103123. 5743.77   7
  -4  -2   4 67148.9 5144.85  20
  -2   4   4 64536.9 4753.77   9
   4   2   4 67474.2 5158.68   4
  -2  -4  -4 66212.2 4630.11  16
   2   4  -4 67539.7 4856.08   7
   2  -4   4 65265.0 5180.96   4
  -2   4   4 62343.1 3195.80  20
  -2   4   4 61675.8 3647.40   7
  -2  -4  -5 3935.97 1101.47  16
  -2   4   5 6753.69 1780.52   4
   2  -4   5 4948.65 1128.31   9
  -4  -2   5 5740.05 1695.42  20
   2  -4   5 3241.35 853.627  20
   2   4  -5 5621.15 1416.72   7
   4   2   5 2577.13 618.201   4
  -2   4   5 4288.02 845.657  20
   2  -4   6 3659.93 1586.14   4
   2  -4   6 974.740 327.911  20
   4   2   6 4435.32 1890.83  20
  -4   2  -6 1914.70 710.957  16
   2   4  -6 3422.90 1399.51   7
  -2  -4  -6 1916.17 651.728  16
  -4  -2   6 1652.02 602.790  20
  -4  -2   7 8058.33 1759.50   4
   2  -4   7 7354.35 1772.22   4
   2  -4   7 6272.39 1213.26   9
  -4  -2   7 7548.10 2007.13   9
   4   2   7 7772.62 1805.58  20
   2  -4   7 7429.29 1900.34  20
  -2  -4  -7 7734.05 1755.48  16
  -4   2  -7 6874.24 1424.75  16
   2   4  -7 9200.33 2019.63   7
  -4  -2   7 4865.75 790.233  20
   4   2   8 6411.50 1781.20  20
   2  -4   8 4938.95 1299.25   9
  -2  -4  -8 3596.27 1182.08  16
  -4   2  -8 6617.76 1699.52  16
  -2   4   8 9649.55 2685.58   4
  -2  -4  -8 9259.88 1832.18  14
   4  -2  -8 2134.89 749.984  14
   2  -4   9 1203.42 958.750  20
  -4  -2   9-634.704 1470.08  20
   4   2   9-412.804 851.080   4
  -4  -2   9 987.293 857.776   9
   2  -4   9 813.569 665.853   9
  -2  -4  -9 218.536 193.833  14
  -4   2  -9-190.450 869.051  16
   4   2  10 4717.43 2353.25   4
  -4  -2  10 3756.58 1490.45  20
   2  -4  10 2767.25 1388.41  20
  -4  -2  10 4696.33 2179.01   9
  -2  -4 -10 4237.48 1433.14  14
   2   4 -10 497.668 421.463  16
  -4   2 -10 4615.54 1694.32  16
  -2  -4 -10 1623.69 1057.39  16
   4   2  11-132.359 838.154  20
  -4  -2  11-2689.51 2728.71  20
   2  -4  11 140.670 633.159  20
   4  -2 -11 12.9163 135.211   7
   4   2  11-1295.51 1283.89   4
  -2   4  11-1042.91 1254.51   4
  -2  -4 -11-63.1819 280.340  16
  -4   2 -11-1364.41 1362.30  16
  -2  -4 -11-447.303 667.918  14
   4   2  12 13670.6 3686.52   4
  -4   2 -12 18378.2 3317.33  16
   4  -2 -12 3329.87 1083.56   7
  -4  -2  12 10950.5 2888.84  20
   4   2  12 15535.0 3992.28  20
   2  -4  12 17417.9 3617.33  20
  -2  -4 -12 14118.0 2573.28  14
   4   2  13 536.927 804.719  20
  -4  -2  13-617.463 947.023  20
  -2  -4 -13 1832.93 1030.33  14
  -4   2 -13 1387.17 1089.91  16
   4  -2 -13 843.546 690.708   7
  -2   4  14-868.635 1373.06  20
   2  -4  14-355.781 312.375  20
  -4  -2  14-327.340 403.505  20
   4  -2 -14 490.626 186.796   7
  -2  -4 -14-1841.20 1395.69  16
   2  -4  14 429.167 718.147   9
  -2   4  14 81.1201 95.7271   9
   4  -2 -14 239.773 687.556  14
   4   2  14-1085.65 1401.06   4
   2  -4  14 51.4426 456.948   4
   4  -2 -15 3418.58 1899.62  14
  -2   4  15 3134.52 1832.88   9
   2  -4  15 2887.39 1486.50   9
  -4  -2  15 5409.95 2578.49  20
   4   2  15 5081.24 2622.83  20
   2  -4  15 1484.94 1587.67  20
  -2   4  15 1534.78 1703.75  20
   2   4 -15 1274.16 1315.88   7
   2  -4  15 3132.41 1940.12   4
  -2   4  15 1239.89 1316.99   4
  -2   4  16 702.710 968.276   9
  -4  -2  16-1420.24 1482.92   9
  -4  -2  16 550.230 493.971  20
   2  -4  16 99.7222 646.754  20
  -2   4  16-486.381 906.239  20
   4   2  16 2136.72 1538.39  20
  -4   2 -16 1068.30 1511.47   7
   2  -4  16-762.732 1021.88   4
   4   2  16 743.214 1082.82   4
  -4  -2  16-915.807 1006.65   4
  -4  -2  17 1152.45 1301.72   9
  -2   4  17-60.2391 232.684   9
  -4   2 -17 2992.14 2299.05   7
   2   4 -17-4053.25 2777.25   7
   2  -4  17 1121.76 1202.39  20
  -4  -2  17 1119.35 1473.67  20
  -2   4  17 1232.64 1658.46  20
   4   2  17-1132.29 1810.07  20
  -4  -2  17-277.423 472.910   4
   2  -4  17-320.852 1000.08   4
   4   2  17 1231.78 1525.95   4
  -3  -4  17-4365.98 2528.13   4
  -4   3  17 231.031 408.468  20
   3  -4 -17-429.525 138.785  16
  -4  -3 -17-1012.62 1176.11  16
   4  -3  17-1613.90 1604.71  20
   3   4  17-2830.12 1891.65  20
  -3  -4  17-1083.01 1090.93  20
  -3   4 -17-559.491 962.651   7
   4  -3  16-6.54110 277.928   9
  -3  -4  16-2496.36 1672.26   9
  -4   3  16 1911.19 1634.59   4
   3   4  16-1592.88 1630.21   4
  -4   3  16 812.020 971.989  20
  -4  -3 -16-432.866 338.302  16
  -3  -4  16-1638.58 1428.54  20
   3   4  16-1218.09 1300.14  20
   4  -3  16 36.6612 947.863  20
  -3   4 -16 314.368 794.071   7
   4   3 -16 700.734 1023.93   7
  -3   4 -15 1353.10 1496.86   7
   4   3 -15 356.404 1077.34   7
   3  -4 -15-549.608 938.887   7
   4  -3  15 118.634 401.487   9
  -4   3  15 1700.52 1482.31   9
   3   4  15-1627.16 1707.25   4
  -4   3  15 2441.88 1859.84   4
  -3  -4  15-1830.83 1434.61   9
   3  -4 -15-2057.95 1794.57  14
  -3  -4  15-1451.60 1227.84  20
   4  -3  15 995.308 911.445  20
   4   3 -14 2147.91 1332.68   7
  -4  -3 -14 689.486 1059.40  16
   3   4  14 316.382 183.797   4
  -4   3  14-25.8700 400.588   9
   3  -4 -14-317.936 504.467  14
   4  -3  14 432.492 1202.86  20
   3   4  14 1710.17 1848.16  20
  -3  -4  14-85.0380 564.402  20
  -4   3  14 1105.41 1341.57  20
  -4   3  13-2076.25 1672.73  20
   3   4  13-1946.97 1289.44  20
   4  -3  13-1645.90 1245.32   9
  -4   3  13-649.762 940.696   4
  -4  -3 -13-2828.61 1792.02  16
   4   3 -13-1684.40 1355.03   7
   3   4  12 12864.5 3148.37  20
   4  -3  12 9019.97 2839.67  20
  -4   3  12 8748.07 2809.47   4
  -3  -4  12 11476.8 3037.69   9
  -4  -3 -12 3909.00 1888.61  16
   3   4  12 9001.68 2625.88   4
  -4   3  12 6986.48 2357.56  20
   4   3 -12 12799.7 3184.59   7
   4  -3  12 6545.78 1400.43   9
  -3   4 -11-1242.52 1179.62   7
  -4  -3 -11-556.253 370.494  14
   4  -3  11-616.540 1204.97  20
   3   4  11-80.8490 288.954  20
  -3  -4  11-323.323 569.324   9
  -4   3  11-353.034 751.347  20
  -4   3  11-1239.46 1421.84   4
  -4  -3 -11-2448.89 1796.75  16
   4  -3  10 14669.4 3510.05  20
   4   3 -10 13402.4 2944.93   7
  -3   4 -10 7195.54 2368.79   7
   3  -4 -10 10343.9 2821.31  14
  -4  -3 -10 4579.04 887.486  14
  -4   3  10 10629.8 2666.37   9
  -3  -4  10 13275.0 3181.64   9
  -4  -3  -9-347.833 366.468  14
  -3  -4   9-1800.65 1430.49   9
  -4   3   9-1000.12 881.164   4
   4  -3   9 245.841 395.899   9
  -4   3   9 172.246 27.0861   9
  -4   3   9-103.038 438.154  20
   4   3  -9-588.078 848.184   7
  -3   4  -9-855.380 1005.00   7
   3  -4  -8 12243.4 2761.67  14
  -4  -3  -8 7493.88 1180.58  14
  -4   3   8 13635.6 2925.08   9
  -3  -4   8 18364.6 3481.59   4
   3   4   8 18733.9 3721.55   4
  -4   3   8 13982.7 2606.04  20
  -3  -4   8 17581.5 3334.62  20
  -3   4  -8 11969.9 1898.95  16
  -3   4  -8 9819.16 2487.82   7
   4   3  -8 14679.8 2776.75   7
  -4   3   7 371.265 361.564  20
  -4   3   7-463.806 902.081   9
  -3  -4   7 641.939 421.659  20
  -3   4  -7-141.370 488.218  16
  -3   4  -7-659.353 1075.56   7
   3  -4  -7 187.362 249.630  14
  -4  -3  -7 72.2203 306.309  14
   3   4   7-244.304 1037.90   4
   3   4   7-171.634 739.695  20
   4  -3   7 200.157 109.218   9
   4   3  -7 71.3111 354.217   7
  -3   4  -6 9144.59 1695.69   7
   4   3  -6 14902.0 2381.63   7
  -4   3   6 11529.3 2215.02   9
   3  -4  -6 10517.2 2037.22  14
   4  -3   6 9579.09 1317.34  14
  -4  -3  -6 7159.07 1063.08  14
  -4   3   6 12150.9 2285.00   4
  -3  -4   6 10159.3 2178.61   9
  -4   3   6 13009.5 2341.79  20
  -3  -4   6 12679.7 2474.80  20
   3   4   6 12864.5 2344.63  20
  -3   4  -6 8416.20 1333.98  16
   4  -3   5 3689.13 1475.87  20
  -4  -3  -5 5069.70 1812.37  16
   4  -3   5 1195.70 350.546   9
  -3   4  -5 2288.02 925.044  16
  -3  -4   5 1231.50 928.112  20
  -3   4  -5 4249.07 1704.18   7
  -4   3   5 3057.36 1309.58   9
  -3  -4   5 1727.61 648.183  16
   3  -4  -5 3348.33 1487.48  14
   4  -3   5 2077.30 767.032  14
  -4  -3  -5 1457.93 618.677  14
   3   4   5 1723.39 1051.15   4
   4   3  -5 4533.12 1610.30   7
  -3  -4   5 3657.02 1718.05   9
   4  -3   4 7826.58 1915.72  20
  -3  -4   4 5377.30 1420.91  20
   4  -3   4 4747.31 987.643  14
  -4  -3  -4 5643.15 1207.89  14
  -3  -4   4 10296.2 2314.07  14
  -4  -3  -4 12876.7 2766.12  16
  -3  -4   4 4564.09 1011.88  16
  -4   3   4 7148.09 1867.19   9
   3   4   4 9033.61 2260.09   7
  -4   3   4 7446.04 1522.19   4
   3   4   4 8784.24 2246.94   4
   4  -3   4 6026.82 1512.51   4
   3  -4  -3 88812.4 5664.63  14
  -3  -4   3 80374.8 5360.49  20
  -3  -4   3 89947.4 5645.05  14
  -4  -3  -3 83316.1 4310.71  14
  -4   3   3 83804.4 5309.73   9
  -3   4  -3 80966.9 4325.09  16
   3   4   3 85996.1 5601.41   7
  -4  -3  -3 96671.9 5972.99  16
   3   4   2 101045. 5790.47   7
  -4  -3  -2 95499.2 4950.29  14
  -3  -4   2 104646. 5748.05  14
  -3  -4   2 108510. 5959.15  20
  -3   4  -2 94074.1 4920.18  16
  -4   3   2 96870.5 3130.97   7
  -3   4  -2 101512. 5771.89   7
   3  -4  -2 104703. 5855.96  14
   4  -3   2 94670.5 4588.11  14
  -3  -4   2 99748.4 4943.23  16
  -4  -3  -2 107515. 5883.28  16
  -4  -3  -1 4467.71 1105.73  14
  -3  -4   1 4729.70 1145.42  14
  -4   3   1 4625.60 1189.23   9
   3  -4  -1 4076.10 1137.55  14
   3   4   1 4327.96 1173.85   7
  -4   3   1 5164.60 1374.88  16
  -4   3   1 3913.15 747.752   7
  -3  -4   1 4985.08 1097.33  16
  -4  -3  -1 4733.63 1183.23  16
  -4   3   0 102940. 4287.45   9
  -3   4   0 102481. 4730.47   7
   3   4   0 105879. 5656.47   7
  -4  -3   1 3935.42 1035.52  14
  -3  -4  -1 4102.66 1116.80  16
   4  -3  -1 4166.81 1176.58  14
  -3   4   1 3224.44 823.524   7
   4   3   2 105020. 6008.22   7
   4  -3  -2 107493. 5877.49  14
   3   4  -2 103086. 5524.90   7
  -3   4   2 105115. 4308.26   7
  -3   4   2 106646. 5523.73   9
  -3  -4  -3 90428.4 5498.28  16
   4   3   3 86910.8 5544.55   4
   4   3   3 82044.9 5746.92   7
  -4  -3   3 82516.0 4742.66  16
   3  -4   3 88874.8 5056.53  20
  -3   4   3 82272.7 3639.81   7
   3   4  -3 84282.7 5131.12   7
  -4  -3   3 86426.8 5710.17  20
  -4  -3   4 7963.12 1430.25  16
  -3   4   4 6641.82 1123.79   7
  -4  -3   4 11618.3 2653.23   9
  -4  -3   4 11972.3 2555.98  20
   3   4  -4 11562.6 2382.38   7
   3  -4   4 6197.79 1353.41  14
  -3  -4  -4 7867.58 1591.36  14
   3  -4   4 8405.85 2201.39   4
  -4  -3   5 2903.29 1467.82  20
  -3   4   5 2912.17 1171.73  20
  -3   4   5 5303.75 1817.31   9
   3   4  -5 3262.73 1535.97   7
   3  -4   5 2796.69 896.440  14
  -3   4   5 2972.05 1369.38   4
   3  -4   6 8149.39 1339.13   9
   3   4  -6 13544.3 2386.83   7
  -4  -3   6 10576.4 2032.95  20
  -3   4   6 13051.1 2328.35   9
   4   3   6 11425.0 2617.36   4
   3  -4   6 9739.37 2208.72   4
  -4  -3   7 834.537 353.080   4
   3  -4   7-619.436 845.467   4
   4   3   7 224.134 418.003   4
  -3   4   7-373.757 964.389   4
   4   3   7 79.8264 623.352  20
   3  -4   7 12.3219 628.584  20
  -3   4   7 1055.04 250.540   9
  -4  -3   7-935.551 1096.58  20
  -3   4   7 359.777 369.643  20
   3   4  -7 43.3041 682.037   7
   3  -4   8 12031.7 2737.53  20
  -3   4   8 13468.8 2561.21  20
   4   3   8 16811.9 3115.49  20
  -4  -3   8 15309.4 2974.93  20
  -4   3  -8 13159.2 2292.44  16
  -3   4   8 16449.8 3226.23   4
  -3   4   8 16617.4 3151.44   9
   3  -4   8 9796.65 1702.93   9
   3   4  -8 15410.9 3049.84   7
   3  -4   9-370.531 577.157  20
  -4  -3   9-500.561 908.249   9
  -3   4   9-732.439 1064.50   9
  -3   4   9-390.754 480.976  20
  -4  -3   9-2158.04 1669.48  20
   3   4  -9-1110.66 1315.66   7
  -4   3  -9-217.587 358.930  16
  -3   4  10 17343.5 3456.60   9
   3  -4  10 8981.71 2079.61   9
  -4  -3  10 14362.5 3411.52   9
  -4  -3  10 13495.7 3363.82  20
   3  -4  10 13274.6 3269.56  20
  -3   4  10 13296.4 2978.86  20
   4   3  10 15049.8 3738.16   4
  -4   3 -10 9073.24 2088.09  16
  -3  -4 -10 5949.33 1338.79  14
  -3  -4 -11-1751.57 1250.05  16
  -4   3 -11-416.284 123.739  16
   3  -4  11 196.320 426.680  20
  -4  -3  11-2546.38 2738.76  20
  -3   4  11-827.929 1038.18  20
   4  -3 -11 8.14320 139.805  14
  -3  -4 -11 58.6170 582.876  14
  -3   4  11-1490.29 1521.43   4
   4   3  11-1612.53 1562.30   4
  -4  -3  11-736.064 981.653   4
  -3   4  11-2435.39 1574.19   9
   3   4 -11-2099.30 1710.13   7
   4  -3 -11-321.482 490.456   7
  -4  -3  11-44.6975 427.498   9
   4   3  11-225.870 923.585  20
   4  -3 -12 5182.94 1962.75  14
  -3  -4 -12 3495.88 999.775  14
   4   3  12 13336.8 3762.30   4
  -3   4  12 8780.36 2875.12   4
  -4  -3  12 11885.4 3145.85   4
  -4   3 -12 6500.80 1677.04  16
  -3  -4 -12 6328.12 2365.95  16
  -4  -3  12 9940.61 3010.14  20
   4   3  12 11789.7 3530.47  20
   3  -4  12 11899.7 2950.79  20
  -3   4  12 10706.4 2770.59  20
  -3   4  12 6196.72 2042.52   9
   3   4 -12 16025.2 3597.88   7
   3  -4  12 6316.76 1776.64   9
  -4  -3  13-1358.25 1254.21   4
  -3   4  13-2353.55 1962.20   4
   4  -3 -13-772.068 799.619  14
   4  -3 -13-829.378 729.996   7
   3   4 -13-1580.20 1421.82   7
   4   3  13-976.887 1291.49  20
  -4   3 -13 121.676 94.7577  16
  -3   4  13-2208.19 1874.22  20
  -3   4  14 695.458 1389.19  20
   3  -4  14 2564.56 2349.04  20
  -4  -3  14 1569.45 1396.21  20
   4  -3 -14 1559.93 1428.19  14
  -4   3 -14 97.0502 441.109  16
   3   4 -14 1988.40 1433.97   7
  -4   3 -14 922.859 1480.34   7
   4  -3 -14-405.243 581.807   7
   4   3  14-481.371 930.958   4
   3  -4  15 407.574 1038.76  20
  -4  -3  15 295.041 713.636  20
   4   3  15 721.761 953.811  20
  -3   4  15-1029.59 1141.40   4
   4   3  15-1278.36 1417.28   4
   3  -4  15 44.1525 63.8232   4
   4  -3 -15 376.579 1055.01  14
   3   4 -15-652.188 1566.37   7
  -4   3 -15 1531.35 1616.72   7
  -4  -3  15-1199.07 960.308   9
  -3   4  16 465.336 527.578   9
   3  -4  16 188.197 493.611   9
   4   3  16 2026.90 1163.28  20
   3  -4  16 183.878 561.884  20
  -3   4  16 833.031 914.332  20
  -4  -3  16 308.680 751.986  20
   4  -3 -16 75.9783 486.540  16
   3  -4  16-51.7223 759.159   4
   4  -3 -17-1045.88 1504.31  14
  -4  -3  17 306.226 748.745  20
   3  -4  17 10.4692 198.933  20
   4   3  17-1720.30 2073.30  20
  -3   4  17 934.547 1464.51  20
   3  -4  17-1194.42 1371.19   4
  -3   4  17-480.353 523.384   4
   3   4 -17-1327.81 1745.96   7
  -4  -3  17-1331.40 1511.64   9
  -3   4  17 284.944 729.556   9
  -3  -4 -17 369.727 1078.00  16
   4  -4   0 53746.5 4002.78  14
  -4  -4   0 50605.8 3852.75  16
  -4   4   0 49721.2 3285.59   9
  -4   4   0 54330.7 4246.02  16
   4   4   0 51758.4 4208.76   7
  -4   4   0 51956.8 3522.95   7
  -4  -4   0 52029.6 4017.84  14
  -4  -4  -1 1102.61 468.814  14
  -4  -4   1 1208.62 634.515  14
   4  -4  -1 1335.45 651.466  14
   4  -4   1 1263.42 515.878  14
  -4  -4  -1 1413.28 627.953  16
  -4   4   1 1163.07 522.692   7
   4   4  -1 648.071 390.357   7
   4   4   1 616.447 102.889   7
  -4  -4  -2 71111.4 5017.72  16
  -4   4   2 70414.7 3556.16   7
  -4  -4   2 67211.1 4921.92  14
  -4  -4  -3 13280.3 2817.92  16
  -4   4   3 12595.8 2573.17   9
   4  -4   3 9522.39 1827.12  20
  -4   4  -3 12103.3 2502.08   7
   4  -4  -3 11346.9 2440.85  14
   4   4  -3 8236.60 1910.98   7
  -4   4   3 8770.19 1200.70   7
   4   4   3 7893.32 1933.67   7
   4   4   3 6916.55 1728.41   4
  -4  -4   3 11161.6 2444.42  14
  -4  -4   3 6832.30 1773.17  20
  -4   4  -4 284169. 11624.7   7
   4  -4  -4 266396. 11060.4  14
  -4  -4  -4 291290. 11198.0  16
  -4   4   4 257475. 10512.5   9
   4  -4   4 268258. 11022.5   4
   4   4   4 249785. 10832.7   4
  -4   4   4 224925. 5171.74   7
   4   4   4 273989. 11542.0   7
   4   4  -4 276040. 10120.0   7
   4  -4   4 261061. 10050.7  20
  -4  -4   4 242081. 10554.3  20
  -4  -4   4 272469. 9024.76  16
   4  -4  -5 1952.08 908.745  14
  -4  -4  -5 1490.50 564.291  14
   4  -4   5 1887.22 675.013  14
   4   4  -5 3365.61 1180.07   7
  -4  -4   5 2353.28 1002.88   9
  -4  -4   5 1837.70 913.763  20
  -4   4   5 2383.15 919.075   4
   4  -4   5 2359.49 954.583  20
   4  -4  -6 2127.80 940.852  14
  -4  -4  -6 1134.25 628.367  14
   4  -4   6 2248.17 679.707  14
  -4  -4   6 2926.84 1059.27  20
  -4  -4   6 2981.55 1221.50   9
   4  -4   6 1046.67 213.862   9
   4  -4   6 2136.51 1043.18   4
  -4  -4   6 2173.73 667.920  16
   4   4   7 461.521 244.655  20
  -4  -4  -7 81.9997 485.848  14
  -4   4   7 123.065 578.645  20
   4   4  -7-32.5481 618.151   7
   4  -4   7 68.8206 224.632  14
   4  -4  -7 577.274 231.673  14
  -4   4   7-413.577 935.036   4
   4   4   8 20175.6 3425.93  20
  -4  -4   8 19005.4 3396.90  20
  -4   4   8 17921.6 3078.23  20
  -4   4   8 17633.7 3183.77   4
   4   4   8 16832.0 3684.23   4
  -4  -4  -8 11290.0 1778.55  14
   4   4  -8 20522.8 3517.35   7
   4   4  -9 150.011 379.118   7
  -4  -4  -9-473.808 551.089  14
   4  -4   9-145.639 866.532  20
  -4  -4   9-1377.80 1244.28  20
   4  -4  -9-267.733 650.976  14
  -4  -4   9-1806.92 1542.96   9
  -4   4   9 42.7640 236.595  20
   4  -4 -10 9009.48 2552.22  14
  -4  -4 -10 6073.80 1333.16  14
  -4  -4  10 13731.4 3351.04   9
   4  -4  10 6196.27 1386.72   9
  -4   4  10 12067.2 2870.35   4
  -4  -4  10 12808.7 3411.16   4
  -4   4 -10 9752.88 2179.01  16
  -4   4 -10 8761.84 2673.00   7
  -4  -4  10 12141.0 3298.06  20
   4  -4  10 12931.6 3090.26  20
   4  -4 -11-563.976 805.583  14
  -4   4  11-67.1355 717.370  20
  -4  -4  11-234.571 437.678   9
  -4  -4  11-2546.36 2853.33  20
   4  -4  11 241.861 384.644   9
  -4  -4  11-1372.81 1528.34   4
  -4   4  11-3050.08 1530.50   4
   4   4  11-1382.29 1513.14   4
   4   4 -11 358.071 558.749   7
  -4   4 -11-728.333 1121.02   7
   4   4  11-557.657 1278.43  20
   4  -4  11-750.785 1046.13  20
  -4   4  12 6452.26 2314.75  20
  -4  -4  12 9751.85 2883.76   9
  -4   4 -12 106.490 1077.70   7
   4  -4 -12 6042.43 2373.80  14
  -4  -4 -12 2744.67 769.768  14
   4   4 -12 7571.56 2632.56   7
  -4   4  12 1304.30 401.990   9
   4  -4  12 6390.89 2370.86  20
  -4  -4  12 6176.53 2796.88  20
   4   4  12 6685.40 2672.93  20
  -4  -4  12 9055.50 2953.54   4
   4   4  12 7705.00 2965.00   4
  -4   4  12 7728.47 2764.70   4
  -4   4  13-1082.43 983.456  20
   4   4  13-447.013 848.260  20
  -4  -4  13-1004.42 1143.66   4
  -4   4  13-897.794 1216.94   4
   4   4 -13-262.761 575.595   7
   4  -4 -13-167.586 541.639   7
  -4  -4 -13-1210.11 1498.38  16
   4  -4  13-1790.19 1719.24  20
   4   4  14 4634.11 2325.14  20
   4  -4  14 4814.17 2575.14  20
  -4  -4  14 3237.15 2123.02  20
  -4   4  14 3194.23 1936.34   4
   4   4  14 4183.48 2156.04   4
   4   4 -14 4202.24 2177.93   7
  -4   4  14 4102.55 2280.05  20
  -4  -4 -14 7205.86 2596.79  16
  -4  -4 -15 381.006 814.702  16
   4   4  15-3208.19 2305.64   4
  -4  -4  15-4136.27 2240.21   4
   4  -4  15-660.365 894.059   4
   4   4 -15-924.791 1208.67   7
  -4  -4  15-786.615 1345.46  20
   4   4  15-1113.88 1306.27  20
   4  -4  15-829.384 1370.87  20
  -4   4 -16 45.4999 432.291   7
   4  -4 -16 542.028 753.922  16
  -4   4  16 1.97427 640.687  20
  -4  -4  16-1427.97 1301.74   9
  -4  -4 -16 993.211 1059.91  16
   4  -4 -16-891.271 880.684  14
   4   4  16 845.103 202.076  20
   4  -4  16 852.591 644.499  20
  -4  -4  16 515.376 109.575  20
   4   4  16 1103.49 1202.03   4
  -4  -4  16-1686.47 1521.26   4
   4  -4  16 624.518 905.352   4
  -4  -4  17-55.6731 272.944  20
   4   4  17-1319.01 1773.52  20
  -4   4  17-288.016 575.862   4
  -4  -4 -17-1.83750 1593.46  16
  -4   4  17 2.11513 137.280  20
   4   4 -17-182.701 875.710   7
  -4   4 -17-412.337 798.971   7
  -4   4  17 313.506 465.144   9
   5   0   0 95.1124 119.572   4
  -5   0   0 92.3101 217.733  16
   0  -5   0 133.187 64.5256  20
   0  -5   0 198.576 168.201  14
   0   5   0 90.5559 141.981   7
   5   0   1 37865.7 2798.19   4
   0   5  -1 36856.0 3405.77   7
   0  -5   1 35108.5 2624.76  20
   0  -5  -1 34778.3 3183.40  14
   0  -5   1 38206.0 3198.64  14
  -5   0   1 39704.3 3608.39  16
  -5   0  -1 37956.9 3500.93  16
   0  -5  -2 28162.9 2815.30  14
   0  -5   2 28529.1 2810.65  14
   5   0  -2 25949.5 2070.96   7
   5   0   2 30158.5 2917.21   4
   0  -5   2 27080.4 2641.12  20
   0   5  -2 30532.8 3221.65   7
  -5   0   2 33715.6 3408.63  16
  -5   0  -2 29577.2 3076.81  16
   0  -5   3 111639. 5765.46  14
   0   5   3 108466. 5751.32   7
   5   0  -3 107823. 3929.02   7
   0  -5   3 88718.2 2603.69  16
  -5   0  -3 102981. 5998.66  16
  -5   0   3 114896. 6338.31  16
  -5   0   3 108621. 6307.54   9
   0  -5  -3 106756. 5846.69  14
   0   5  -3 114113. 6548.07   7
  -5   0   4 142376. 7200.42  16
   0  -5  -4 137726. 6835.01  14
   5   0  -4 132729. 4324.05   7
   0  -5   4 138949. 6609.34  14
  -5   0  -4 134774. 7120.78  16
  -5   0   4 119367. 7222.71   9
   0   5   4 125597. 4033.21  20
   0  -5   4 135764. 7110.49  20
   0   5  -4 134133. 7427.25   7
   5   0   4 147244. 7697.60   4
   0   5   5 143974. 7792.18   9
  -5   0   5 132450. 7684.03  20
  -5   0   5 130949. 7940.30   9
   0   5   5 144766. 5445.16  20
   0  -5   5 140340. 7763.65  20
  -5   0   5 137817. 7304.39  16
   0  -5  -5 152279. 7547.08  14
   5   0  -5 143613. 4712.26   7
   0   5   5 145773. 7322.10   7
  -5   0   5 133702. 6007.49   4
   0   5   5 148346. 8808.99   4
   5   0   5 140540. 8270.29   4
  -5   0  -5 150568. 7715.97  16
   0  -5   5 147631. 7268.84  14
   5   0  -6 60735.1 3471.44   7
   0   5   6 60838.4 4105.39  20
   0  -5   6 55693.7 5119.75  20
   0  -5  -6 69475.8 5287.98  14
   0  -5   6 63876.1 4965.87  14
  -5   0   6 61948.2 5542.61  20
  -5   0   6 62603.4 5636.06   9
   0   5   6 63765.2 5431.75   9
  -5   0  -6 70130.1 5662.93  16
   0  -5   6 58475.5 5186.06   9
   5   0   6 56250.4 5421.79   4
   0   5   6 65132.4 6173.75   4
  -5   0  -7 7804.59 2031.44  16
  -5   0   7 5921.75 1617.19   9
   0   5   7 6510.50 1905.68   9
   0  -5   7 5489.26 1518.30  20
   5   0   7 8149.19 2268.92  20
  -5   0   7 7249.52 2079.28  20
   0   5   7 5480.62 1251.36  20
   0  -5   7 8754.10 2506.99   4
   5   0   7 5123.97 1660.34   4
   0  -5  -7 5074.77 1098.23  14
   0   5  -7 6837.26 2083.33   7
   5   0  -7 5167.35 1049.38   7
   5   0  -8 7246.09 1316.32   7
   0   5   8 9377.31 1992.62  20
   0  -5  -8 8073.38 1520.04  14
   0   5  -9-60.2977 707.475   7
   0  -5  -9 619.693 450.391  14
   0   5   9 1350.30 551.713  20
   0  -5   9 1666.04 909.743  20
   0  -5   9-798.098 1557.53   9
   0  -5  -9 1182.33 729.745  16
  -5   0   9 51.9607 769.537  20
  -5   0  -9 196.545 748.973  16
   5   0   9 817.537 571.417   4
   0   5   9-45.7990 715.106   4
   0   5   9 708.841 225.281   9
   5   0 -10-37.9210 426.760   7
   0   5 -10 3862.31 1735.85   7
   0   5  10-1084.12 724.371  20
   0  -5  10-377.761 258.999  20
  -5   0  10 245.833 501.775  20
   0  -5 -10 753.308 277.959  14
   0   5  10 2879.49 2131.49   4
  -5   0 -10 3395.32 1871.49  16
   0   5  10 2337.56 1530.78   9
   0  -5 -11 1134.51 185.404  14
   0  -5  11 1434.74 1370.00  20
  -5   0  11-1396.19 1421.62  20
  -5   0  11 1946.43 1408.66   4
   0   5  11-150.074 713.792   9
   0   5 -11 946.226 284.964   7
   5   0 -11 1220.63 646.140   7
  -5   0  11 3031.25 1555.81   9
   0  -5  11-1359.04 1099.93   9
   0   5  12 17438.0 3954.08  20
   5   0  12 25286.8 5650.33  20
   0  -5  12 21780.6 4759.31  20
  -5   0  12 14683.1 3098.51  20
  -5   0  12 27369.2 4945.24   9
   0   5  12 27881.7 4670.98   9
  -5   0 -12 37824.3 5496.95  16
  -5   0  12 23462.2 4303.62   4
   5   0  12 18464.6 4575.36   4
   0   5 -12 31905.3 5177.61   7
   5   0 -12 16605.0 3185.40   7
   5   0 -13 3643.01 1667.16   7
   0   5 -13 5387.06 2321.69   7
   0  -5 -13 1952.22 1034.61  14
   0   5  13 2718.22 1629.22  20
   0  -5 -13 3922.16 1656.21  16
  -5   0  13-492.058 728.841  20
  -5   0  13 3632.56 2110.29   4
   0   5  13-1083.55 1434.15   4
  -5   0 -13 5446.27 2241.13  16
   0   5  13 3964.29 1898.12   9
   5   0 -14 2972.15 1598.87   7
   0  -5 -14 1813.95 1400.97  14
   0   5  14 2766.90 1859.45  20
   0  -5  14 2482.13 1885.72  20
   0  -5  14 3394.06 1935.51   9
   5   0  14 3949.19 2314.73  20
   0  -5 -14 2994.06 1526.32  16
   0   5  14 4867.75 2513.45   4
   5   0  14 4482.92 2612.96   4
  -5   0  14 3938.66 1943.67   9
  -5   0 -14 2993.69 1544.12  16
   5   0  15 2019.63 1486.14  20
   0  -5  15 842.336 1203.93  20
   0   5  15 844.681 1212.90  20
   0  -5  15-809.479 887.162   9
  -5   0  15 1008.14 1125.37   9
   0   5  15-168.691 811.234   9
   0   5  15-2513.52 1891.17   4
   0  -5 -15 1049.39 763.685  16
  -5   0 -15-2739.37 1814.68  16
  -5   0  15 940.693 1200.76  20
   5   0 -16-662.890 1057.67  16
  -5   0  16-486.847 651.192  20
   0   5  16-2236.90 1556.29   9
  -5   0  16 1939.61 1509.52   9
   0   5  16-4489.46 2667.26   4
   0  -5 -16-2101.19 1480.99  14
   0  -5  16 133.976 542.531  20
   0   5  16 878.504 1127.57  20
   5   0  16-23.6244 656.880  20
  -5   0 -16-3486.46 2291.24  16
  -5   0  17-861.551 1074.35  20
   0   5  17-3687.02 2095.45   9
   0  -5  17-1.57873 342.039   9
  -5   0  17 1789.05 1447.63   9
   5   0  17 2006.06 1755.51   4
   0   5  17-800.572 1301.10   4
   0  -5  17-3375.85 2339.05   4
   0  -5  17 651.993 1130.37  20
   5   0  17-796.387 1025.39  20
  -5   0 -17-2208.41 2522.73  16
  -5   1  17-1005.75 1358.61  20
   1  -5 -17 640.080 737.287  16
   1   5  17-1980.81 2111.97   4
  -1  -5  17-4495.62 2636.48   4
  -1   5 -17-1760.92 1584.92   7
  -1  -5  17-1139.40 1071.03   9
   5  -1  17-810.087 1360.40  20
   1   5  17 967.840 1661.26  20
   1   5  16-2719.75 2247.88   4
   5  -1  16 1867.59 1770.17   4
  -1   5 -16 156.741 228.140   1
  -1  -5  16-3177.10 2156.85   4
   5  -1  16-2086.38 2103.91  20
   1   5  16 771.858 1111.42  20
   1  -5 -16 7.56354 421.473  16
   5   1 -16-2103.52 1298.28  16
  -5   1  16-2.05658 976.973  20
   5   1 -16-325.826 625.993  14
   1  -5 -16-722.257 849.166  14
  -5  -1 -16-3952.68 2332.17  16
   5   1 -16 1142.99 1118.36   7
  -1   5 -16-1315.08 1479.15   7
  -1   5 -15-2371.20 1657.77   7
   5   1 -15 901.183 923.730   7
  -1  -5  15-1.82831 703.457  20
   1   5  15 1.70322 373.711  20
   5  -1  15-72.6313 532.238  20
  -5   1  15-188.955 456.729  20
   1  -5 -15 47.8218 639.950  16
   1   5  15-2861.80 2409.03   4
   5  -1  15 2466.23 2018.58   4
  -5   1  15 857.324 1253.52   9
  -5  -1 -15-3937.77 2286.63  16
   1  -5 -15 252.009 774.691  14
  -1  -5  14-64.6511 495.589  20
   1   5  14-62.8337 438.428  20
   5  -1  14 400.640 945.805  20
   1   5  14-598.508 1251.90   4
   1  -5 -14 581.542 422.596  14
  -5  -1 -14 806.473 1025.01  16
  -5   1  14 784.392 1306.01   9
  -1   5 -13 862.060 971.954   7
   5   1 -13-226.503 801.140   7
   1   5  13 330.057 1094.33  20
   1  -5 -13-2162.17 1442.81  14
   5  -1  13 1626.19 1182.68   9
   1   5  13 1195.16 1205.01   9
  -5  -1 -13 1114.88 1053.73  16
  -5   1  13-185.967 800.679  20
   1  -5 -12-720.673 770.477  14
   5  -1  12 3934.47 1849.85   9
   1   5  12 9894.38 2959.05   9
  -1  -5  12 2846.51 1654.74   9
   1  -5 -12 6788.37 2269.39  16
  -5   1  12 2461.24 828.093  20
  -5  -1 -12 10294.7 3018.15  16
  -1   5 -12 4731.46 2117.30   7
   5   1 -12 1690.10 1221.51   7
   5  -1  12 11231.3 4042.56  20
   1   5  12 6382.34 2470.71  20
  -1  -5  12 7299.35 2861.27  20
  -5  -1 -11-1509.19 1230.77  16
  -1  -5  11 147.720 771.785  20
  -1  -5  11-218.635 547.993   9
  -5   1  11-696.774 1158.54  20
   5  -1  11-413.371 510.891   4
  -5   1  11 434.220 883.325   4
   1   5  11-1277.12 1104.29   9
   5  -1  11 505.835 637.585   9
   5   1 -11-312.943 584.917   7
  -1   5 -11-900.989 1140.79   7
  -1   5 -10 4504.49 1752.85   7
   5   1 -10 2416.65 984.017   7
   5  -1  10 789.160 541.661   4
  -5   1  10 911.976 460.723   4
  -1  -5  10 6792.32 2248.89  20
   1   5  10 5209.68 1777.57  20
  -1  -5  10 5474.96 2231.23   9
   1   5  10 6934.72 2275.63   9
  -5   1  10 4997.87 2001.92  20
  -5   1  10 846.069 490.440   9
   5  -1  10 3348.06 1072.44   9
   1   5  10 7509.49 2746.63   4
  -1   5  -9-620.461 815.646   7
   5   1  -9 99.7673 96.4242   7
   1  -5  -9-2229.41 1528.18  14
   1   5   9-83.4912 472.659  20
  -1  -5   9 37.2983 201.384  20
  -5   1   9 272.062 240.219   9
  -5  -1  -9-355.572 802.817  16
   5  -1   9 51.6850 357.190   4
  -1  -5   9-371.925 965.942   4
   1   5   9-586.638 1168.86   4
  -5   1   9-1033.31 1073.66  20
   1   5   9-155.790 828.695   9
  -5   1   8 1439.05 976.151  20
   5  -1   8 1211.13 409.757  20
   1   5   8 964.741 322.880  20
  -5  -1  -8 2083.64 1179.99  16
   1  -5  -8 1568.67 1182.44  14
  -1  -5   8 1004.19 833.465  20
   1   5   7 4375.36 1928.29   9
  -1  -5   7 820.534 665.744  20
   5  -1   7 1872.03 1186.57  20
   1   5   7 955.430 633.614  20
  -5  -1  -7 1646.50 1047.17  16
  -5   1   7 2438.35 1428.15  20
  -1   5  -7 1812.13 1181.23   7
   1  -5  -7 55.5407 399.190  14
   5  -1   6 11967.3 3158.12  20
   1  -5  -6 5239.94 1920.99  14
   5   1  -6 7757.59 1736.20   7
  -1  -5   6 6742.53 1780.04  14
   1   5   6 6431.37 2249.06   4
  -1   5  -6 9357.31 2608.41   7
  -1  -5   6 10451.5 2812.63   9
  -1  -5   6 2201.74 925.473  20
  -5   1   6 10211.0 2810.97  20
  -5  -1  -6 11549.7 2847.67  16
  -1   5  -5 8566.26 2297.24   7
  -1  -5   5 3148.67 1042.38  20
   1  -5  -5 4617.35 1425.68  14
   5   1  -5 4272.43 943.529   7
   1   5   5 4274.20 1697.67   4
   1   5   5 4551.22 1463.13   7
  -5  -1  -5 8950.25 2221.32  16
  -5   1   5 2275.11 531.648   4
  -1  -5   5 7502.36 1879.61  14
  -5  -1  -4 8152.61 1957.97  16
  -1  -5   4 7890.23 1737.84  20
   1   5   4 7041.09 1176.38  20
  -5   1   4 10807.8 2298.60  16
   1  -5  -4 7813.43 1865.80  14
   5  -1   4 3092.32 325.609  14
  -1  -5   4 9151.72 2030.35  14
   5  -1   4 7302.73 1615.48   4
  -5   1   4 5056.02 793.809   4
   1   5   4 9185.65 2029.68   7
  -5   1   4 7227.66 1774.36   9
  -5  -1  -3 4807.75 1415.94  16
  -1  -5   3 2047.87 307.874  16
  -1   5  -3 4132.92 1372.18   7
  -5   1   3 5554.56 1597.31  16
   5  -1   3 2391.43 587.278  14
   1  -5  -3 5120.81 1526.37  14
  -1  -5   3 2576.69 837.905  20
  -5   1   3 1970.70 447.452   4
  -1  -5   3 4331.60 1286.37  14
   5   1  -3 3692.84 960.734   7
  -5   1   3 2787.16 1090.16   9
   1   5   3 4547.42 1390.93   7
  -1   5  -2 1809.70 446.233   7
   1  -5  -2 2154.82 652.426  14
  -5  -1  -2 2103.93 666.477  16
  -1  -5   2 1270.70 213.340  20
  -1  -5   2 2193.47 694.822  14
   1   5   2 1658.46 544.829   7
   5   1  -2 2020.40 490.969   7
  -1  -5   2 1402.17 296.950  16
  -5   1   1 753.824 481.964  16
   5   1  -1 675.708 390.627   7
  -1   5  -1 759.670 484.634   7
  -1  -5   1 817.314 519.516  14
  -1  -5   1 503.286 299.630  20
  -5   1   1 548.266 420.251   9
  -5  -1  -1 624.969 448.019  16
  -1  -5   1 636.000 342.192  16
   1  -5   0 31121.9 2969.69  14
  -1  -5   0 32867.7 2978.83  14
   1  -5   0 31396.5 1933.43  20
   5   1   0 32629.4 3020.33   7
   1   5   0 33608.4 3161.27   7
  -5   1   0 31923.6 3245.04  16
  -5   1   0 30627.9 2457.59   9
   5   1   1 202.508 247.518   4
   1  -5   1 377.865 327.611  14
   1  -5   1 394.436 242.727  20
  -5   1  -1 310.500 284.054  16
  -5  -1   1 405.934 365.393  16
   1   5  -1 111.828 392.615   7
  -5   1  -1 261.498 34.8950   9
  -5  -1   2 2369.95 908.492  16
  -1  -5  -2 2176.12 740.439  16
   1  -5   2 2510.60 790.992  20
  -1  -5  -2 1922.67 646.398  14
  -5   1  -2 1585.16 322.485   9
   1   5  -2 1673.15 384.331   7
   5   1   2 1934.31 633.060   4
  -5   1  -2 810.464 617.109  16
   1  -5   3 3843.66 1117.82  14
  -1  -5  -3 4518.38 1317.80  16
  -1  -5  -3 3927.78 1291.43  14
   1   5  -3 4427.25 1498.39   7
  -1  -5  -4 9407.40 1639.01  14
   1  -5   4 8982.74 1678.71  14
  -5  -1   4 8414.27 1594.46  16
  -1   5   4 9173.32 2225.68   9
   1   5  -4 8587.28 2132.05   7
  -1   5   4 6914.01 833.713  20
   1  -5   4 8579.59 1890.35  20
  -5   1  -4 9052.21 1797.01  16
  -1  -5  -4 7752.04 1767.76  16
   1   5  -5 8664.95 2295.69   7
   5   1   5 4119.89 1505.44   4
  -5  -1   5 5413.05 1678.75  20
  -1   5   5 3292.04 589.556  20
  -1   5   5 7889.75 2083.00   9
  -5  -1   5 10087.8 2082.25  16
   1  -5   5 4389.56 1551.57  20
  -1   5   5 4055.24 1522.64   4
   1  -5   5 7398.38 1726.04  14
  -1   5   5 5197.59 1321.56   7
  -1  -5  -5 3603.28 1273.62  16
  -5   1  -5 7523.15 1855.03  16
  -5  -1   5 5810.48 1784.76   9
  -5   1  -6 4659.91 1565.66  16
  -1  -5  -6 3114.33 1503.84  16
  -5  -1   6 4820.17 1965.28   9
  -1   5   6 8612.37 2379.67   9
   1   5  -6 10411.0 2854.74   7
  -1   5   6 1910.49 422.540  20
   1  -5   6 13066.8 3416.41   4
   5   1   6 3598.69 1699.74   4
  -1  -5  -6 6654.48 2026.82  14
  -1   5   6 6893.03 2320.70   4
   1  -5   6 7401.54 1917.99  14
   1  -5   6 7315.39 2042.14   9
  -5  -1   6 9907.08 2683.89  20
   1  -5   6 3616.53 1734.52  20
   5  -1  -6 2126.65 447.977   7
   1   5  -7 4100.72 1980.76   7
  -1   5   7 1908.22 1083.99   9
   1  -5   7 2795.52 1591.20   4
   5   1   7 330.768 463.932   4
  -5   1  -7 2119.87 1176.18  16
   5  -1  -7 799.520 184.298   7
   5   1   7 3489.30 1783.19  20
   1  -5   7 1341.26 576.425  14
   1  -5   7 1249.14 930.406  20
  -5  -1   7 1582.72 999.459   9
  -1  -5  -7 3302.84 1381.88  14
  -5  -1   7 1886.91 1045.98  20
  -1  -5  -7 1176.77 793.136  16
  -1  -5  -8 3209.53 1311.60  14
  -5  -1   8 1837.33 1127.98   9
  -1   5   8 711.643 208.945  20
   1  -5   8 823.862 569.159  20
  -5   1  -8 2380.68 1282.74  16
   5  -1  -8 315.167 306.981   7
  -1   5   8 892.380 366.101   9
   5  -1  -9 346.407 384.848   7
  -1  -5  -9 152.214 218.302  14
  -1   5   9-600.454 913.297   4
  -5  -1   9-1401.18 1292.40  20
   1  -5   9-245.979 787.851   9
  -5  -1   9-185.509 252.747   9
  -1   5   9-1007.27 949.159   9
   5   1   9 42.2680 548.092   4
  -5   1  -9-910.854 1119.44  16
  -1   5   9 45.7748 426.800  20
   1  -5   9 150.876 486.856  20
  -1   5  10 1776.70 709.474  20
   1  -5  10 4996.06 1927.27  20
   1  -5  10 3688.68 1429.63   9
  -1   5  10 5691.56 1732.99   9
  -1  -5 -10 7332.46 1957.00  14
   5   1  10 2311.37 1451.03   4
  -5  -1  10 4858.69 1881.23  20
  -5   1 -10 8105.90 2521.06  16
   1  -5  11 783.131 1252.05  20
  -5  -1  11-1603.87 1501.55  20
  -1  -5 -11 1270.41 1129.15  16
  -1   5  11-962.266 1063.39   9
   5   1  11-153.609 378.647   4
   5  -1 -11-275.905 259.771   7
  -5   1 -11-1767.15 1399.36  16
  -1  -5 -11-375.426 815.048  14
  -1   5  12 4497.09 1665.15   9
  -1   5  12-304.446 545.826  20
   5   1  12 10014.8 3752.95  20
   1  -5  12 7938.88 2801.97  20
  -1  -5 -12 9154.47 2446.96  14
   5  -1 -12 1801.88 1228.11   7
   5   1  12 4231.21 2344.10   4
  -5  -1  12 1630.05 1292.16  20
  -1  -5 -12 3884.60 1959.84  16
   5  -1 -13 828.725 1058.54   7
  -1   5  13-1037.11 928.996  20
   5   1  13-166.374 712.730  20
  -1  -5 -13 592.657 1064.75  16
  -5   1 -13 1494.95 1122.71  16
  -1   5  13-2715.80 1992.45   4
  -1   5  13 109.638 411.753   9
  -5  -1  13-1278.43 1272.03  20
   5  -1 -14-495.146 686.600   7
  -5   1 -14 447.179 732.153  16
  -1  -5 -14-882.300 162.522  16
  -1   5  14 7.79457 313.463   4
   5   1  14 120.591 662.167  20
   1  -5  14 805.495 849.569   9
   1  -5  14 811.054 1397.44  20
  -1   5  14 441.473 799.522   9
  -5  -1  14 826.737 907.622  20
  -5  -1  15 778.241 943.618  20
   5   1  15 2236.08 1918.88   4
   1  -5  15 534.142 1094.85  20
   5   1  15 620.064 763.320  20
  -1   5  15-1175.61 1002.99   9
  -5   1 -15 632.134 397.050  16
  -5  -1  16 528.801 979.048  20
  -1   5  16-2744.94 2226.70   4
  -5  -1  16 110.065 157.018   4
   5   1  16 1053.59 1268.88   4
   1  -5  16 447.668 972.214  20
   5   1  16 1.99068 653.354  20
  -5   1 -16-73.0463 1474.64  16
  -5  -1  16 703.381 888.670   9
  -1   5  16-435.449 898.563   9
  -1   5  17 1496.34 1331.51  20
   5   1  17-1389.63 1362.48  20
   1  -5  17 313.468 1051.87  20
  -1  -5 -17-631.817 857.786  16
  -5  -1  17-230.254 610.098   4
  -1   5  17-1384.66 1764.28   4
   5  -1 -17 1053.70 1246.87  14
  -5  -1  17-587.380 929.706  20
   1  -5  17-710.640 678.639   9
  -5  -1  17 1487.11 1380.79   9
  -1   5  17-2461.39 1457.75   9
  -2   5 -17-1148.77 1323.61   7
   2  -5 -17-243.569 173.630  16
  -5   2  17-395.984 1224.70  20
   2   5  17 2.05589 808.512  20
  -2  -5  17-1387.85 1782.91  20
   5  -2  17-1216.47 1716.13  20
   5   2 -17-946.413 1456.72  14
  -5   2  17 664.008 723.891   4
   2   5  17-2986.06 2279.60   4
  -5   2  17-1804.70 1401.84   9
  -5  -2 -17-3730.81 2333.95  16
   2  -5 -16 365.110 305.836  14
   5  -2  16-852.716 1411.91  20
   2   5  16-1.87471 220.556  20
  -2  -5  16 187.003 209.277  20
  -2  -5  16-2548.62 1675.60   9
  -5   2  16 1647.10 1315.77   4
   2   5  16-2453.17 2083.71   4
  -2  -5  16-3367.09 2094.86   4
  -2   5 -16-551.052 838.345   7
   5   2 -16 1119.71 857.293   7
   2  -5 -16 149.416 854.069  16
  -5   2  16 79.7824 279.411  20
   2  -5 -15 330.222 711.881  14
  -5   2  15-15.1284 447.368  20
   5   2 -15-662.606 874.789  16
  -5  -2 -15-2334.30 1685.04  16
   2   5  15-3452.05 2526.82   4
   5  -2  15 349.935 485.740  20
   5  -2  15 763.185 674.383   9
  -2   5 -15-1.93685 654.927   7
   5   2 -15 2064.40 1339.36   7
   2  -5 -14 1369.07 1243.06  14
  -2   5 -14 1183.49 1124.99   7
   5   2 -14 1836.95 1229.73   7
  -5  -2 -14 1269.72 1146.06  16
   5  -2  14 1023.01 1291.19  20
   2   5  14 341.188 611.084  20
  -2  -5  14 354.806 199.252   4
   2   5  14 114.949 188.409   4
   5  -2  14 1497.95 1608.33   4
  -5   2  14-581.133 918.757   9
  -2   5 -13 4338.02 1951.75   7
   2   5  13 2265.19 1676.26  20
  -2  -5  13 985.186 1466.74   9
  -5  -2 -13 3888.06 1835.24  16
  -5   2  13 1467.13 1774.09  20
   5  -2  13 2195.90 1015.65   9
  -5   2  13 2517.77 1811.71   4
  -2  -5  13 4268.30 2095.94   4
  -2  -5  12 6797.50 2843.97   4
  -2   5 -12-1754.95 1587.85   7
   5   2 -12 2405.35 1241.51   7
   2   5  12 5387.25 2152.24  20
   2   5  12 6254.99 2503.33   9
  -2  -5  12 732.068 1345.43   9
  -5  -2 -12 1818.37 955.971  16
   5  -2  12 6427.43 3185.12  20
  -5   2  12-322.164 1262.28  20
   5  -2  12-271.434 492.175   9
  -5   2  12-2724.61 1963.49   9
   5  -2  12-451.860 565.611   4
  -2   5 -11 1431.22 655.300   7
   5   2 -11 2497.90 1091.62   7
  -2  -5  11 1285.94 805.192  20
   2   5  11 1881.74 1287.98  20
  -5  -2 -11 1495.38 665.248  16
   5  -2  11 1454.60 647.755   9
   2   5  11 2.15562 724.574   9
  -5   2  11 1352.68 1084.27   9
  -5   2  11 397.574 483.886  20
  -2  -5  11-24.3076 397.531   9
   5  -2  11 1217.25 253.853  20
  -2  -5  11 81.8775 913.515   4
   5  -2  11 116.734 421.968   4
  -2  -5  10 12014.5 3075.78   9
  -5  -2 -10 11301.0 2980.48  16
  -5   2  10 7013.60 2070.05   4
   5  -2  10 4801.93 1059.65   9
  -5   2  10 6780.88 1773.11   9
  -2   5 -10 8507.27 2474.16   7
   5   2 -10 9679.42 2405.76   7
  -2  -5  10 14033.9 3582.89   4
  -5   2  10 9737.22 2846.17  20
  -2  -5  10 13507.9 3216.28  20
   2   5  10 10943.2 2558.31  20
  -2  -5   9 2180.45 1158.98  20
   5   2  -9 2042.48 865.914   7
   2   5   9 1037.36 712.085   4
  -2   5  -9 1038.45 564.828   7
  -5   2   9 2219.08 1037.91   4
  -2  -5   9-121.190 484.223   4
   2   5   9 1295.02 831.606  20
   2   5   8 2267.56 1149.45  20
   2   5   8-58.2404 1039.92   4
  -2   5  -8-690.399 990.189   7
   5   2  -8 2320.98 1148.50   7
  -5  -2  -8 244.641 709.205  16
  -5   2   8 3155.26 1359.94  20
  -2  -5   8 579.546 563.169  20
  -5   2   8 890.119 572.132   4
   5   2  -7 3279.04 1255.02   7
  -5  -2  -7 2123.20 919.393  16
  -2  -5   7 2194.19 983.405  20
  -5   2   7 1971.01 898.643   4
  -5   2   7 2549.21 1135.36  20
  -5  -2  -6 40957.3 4609.86  16
  -5   2   6 36711.2 4556.17   9
   2   5   6 33787.6 4537.24   4
  -2  -5   6 32073.6 3604.88  14
  -2  -5   6 40680.3 4851.68   9
   5  -2   6 38946.0 4693.81  20
  -2   5  -6 37446.8 4496.01   7
  -5   2   6 40530.5 4383.29  20
   5  -2   5 96417.8 3425.41  14
   5  -2   5 104378. 7010.72   4
   2   5   5 112118. 7836.81   4
  -2  -5   5 102117. 6421.57  14
  -5   2   5 103130. 7026.03   9
  -5  -2  -5 105008. 6949.25  16
   2   5   5 113344. 7088.93   7
  -2   5  -5 113890. 7448.19   7
  -5   2   4 4630.98 1021.49   9
  -2  -5   4 5500.34 933.347  16
  -5  -2  -4 4990.33 1335.13  16
   2   5   4 6321.82 1732.58   7
  -2   5  -4 7285.95 1812.71   7
   2  -5  -4 5420.50 1544.09  14
   5  -2   4 5119.09 930.709  14
  -5   2   4 4257.08 893.573   4
  -2  -5   4 5406.58 1406.42  14
   5  -2   4 3387.53 697.302   4
   5   2  -4 6118.43 1340.95   7
  -2  -5   4 3528.02 1042.87  20
  -5  -2  -3 1505.94 572.571  16
  -5   2   3 4071.34 1353.61  16
   5   2  -3 3073.46 1003.16   7
  -2   5  -3 3059.51 819.207   7
   5  -2   3 2080.05 527.957  14
   2  -5  -3 3329.35 1084.80  14
   2   5   3 4043.65 1289.66   7
  -2  -5   3 3295.34 934.042  20
  -5   2   3 1291.02 470.369   9
  -2  -5   3 3864.53 794.142  16
  -2  -5   3 2942.87 677.096  14
  -5  -2  -2-619.005 892.416  16
  -5   2   2 473.731 467.083  16
   2  -5  -2 370.436 430.499  14
   5   2  -2 631.399 463.135   7
   2   5   2 272.354 384.246   7
  -2  -5   2-45.4290 458.468  14
   5  -2   2 48.3955 285.142   4
  -2  -5   2 231.192 218.781  16
  -2   5  -2-512.216 884.784   7
  -2   5  -1 2210.04 681.238   7
   2  -5  -1 2776.28 832.182  14
   5  -2   1 2233.89 566.478  14
   2  -5  -1 1828.13 322.178  20
  -2  -5   1 2918.72 972.988  20
  -2  -5   1 2205.25 667.228  14
   2   5   1 2503.01 756.353   7
  -5   2   1 2366.26 552.132   9
  -5  -2  -1 2728.88 865.608  16
  -2  -5   0 25377.1 2655.02  14
  -5  -2   0 24189.1 2862.77  16
  -5   2  -1 2863.16 980.718  16
   2   5  -1 2080.61 711.610   7
  -2  -5  -1 1874.20 465.051  14
   2  -5   1 2615.85 811.524  14
  -2  -5  -1 2686.90 815.203  16
  -5   2  -1 1854.72 412.434   9
   5   2   1 2585.81 887.909   7
   5   2   1 2546.09 677.733   4
   2  -5   2-244.116 432.364  14
  -2  -5  -2-597.791 675.999  14
  -2  -5  -2-120.403 487.860  16
  -5  -2   2-244.669 666.500  16
  -5   2  -2-192.045 573.064  16
  -2   5   2 4.38055 292.259   7
   2   5  -2-516.601 817.584   7
  -5   2  -3 2557.17 861.690  16
  -5  -2   3 3129.81 1059.90  16
   2  -5   3 2286.92 569.864  20
  -2  -5  -3 3006.67 930.100  14
  -2  -5  -3 2814.68 761.941  16
  -2   5   3 2245.86 602.799   9
  -2   5   3 3742.78 955.232   7
   2   5  -3 3383.64 1138.56   7
   5   2   3 2442.23 621.964   4
  -5  -2   3 2387.11 854.457   9
   2   5  -4 6758.24 1789.74   7
  -5   2  -4 5630.35 1423.55  16
   5   2   4 4566.88 1136.12   4
   2  -5   4 5807.76 1371.93  14
  -2  -5  -4 4784.93 1183.28  14
   2  -5   4 4192.62 962.178  20
  -2   5   4 5542.27 1561.37   9
  -2  -5  -4 3925.09 1100.38  16
  -2   5   4 5910.13 1342.80   7
  -5   2  -5 109000. 6293.15  16
  -5  -2   5 117338. 6496.03  16
  -5  -2   5 109020. 7234.98  20
  -2  -5  -5 100325. 5469.73  14
   2  -5   5 110112. 5805.13  14
   2   5  -5 108414. 7019.19   7
  -2   5   5 121371. 7805.25   4
  -2  -5  -5 99210.2 6264.52  16
  -2   5   5 109487. 6843.56   9
  -2   5   5 101330. 4529.75  20
   2  -5   5 101497. 6537.33  20
   2   5  -6 37307.6 4427.88   7
   2  -5   6 40619.5 4997.89   4
  -2  -5  -6 30616.2 3776.84  16
  -5   2  -6 37040.6 4069.53  16
  -2  -5  -6 34020.4 3419.47  14
  -5  -2   6 39045.9 4588.75  20
   2  -5   6 32987.2 3950.16  20
  -2   5   6 35214.8 3149.63  20
   2  -5   6 38060.5 3700.72  14
  -5  -2   6 35952.3 3702.22  16
  -2   5   6 37753.3 4191.48   9
   2  -5   6 31616.8 3300.19   9
  -5  -2   6 32153.6 3527.34   4
  -2   5   6 39326.3 4765.87   4
  -2  -5  -7 3381.79 1277.86  14
  -5   2  -7 1995.20 942.478  16
   2   5  -7 3799.36 1700.98   7
   2  -5   7 3150.04 1414.75  20
  -2   5   7 2632.96 920.489  20
   2  -5   7 3121.71 1041.78  14
  -2  -5  -7 3079.64 1279.21  16
   5   2   7 3530.92 1520.45  20
   2   5  -8 2237.63 1421.18   7
   5  -2  -8 387.653 59.4523   7
  -2  -5  -8 969.848 316.338  16
  -5  -2   8 221.043 895.513  20
   2  -5   8 1106.16 503.513   9
  -5  -2   8 1692.80 1164.13   9
  -2   5   8 890.194 508.178  20
   2  -5   8 386.909 400.655  20
  -2   5   8-153.695 1169.29   9
   5   2   8 811.388 662.126   4
  -5  -2   8 809.801 675.133   4
  -5   2  -8 1191.60 598.993  16
   2  -5   8-371.020 774.848  14
  -5  -2   9 1851.34 997.766   4
   5   2   9 1974.95 1317.35   4
   5  -2  -9 2465.75 798.080   7
   5   2   9 896.035 1039.43  20
  -5  -2   9 365.959 234.954  20
  -2  -5  -9 2269.94 1045.09  16
  -5  -2   9 2217.53 1212.76   9
   2  -5   9 934.133 474.392   9
   2  -5   9 3114.53 1501.41  20
   5  -2  -9 2122.75 1150.12  14
  -2   5   9 626.343 480.571   4
  -5   2  -9 2161.80 975.115  16
   5  -2 -10 5991.48 1960.97  14
   2  -5  10 12183.6 2866.09  20
  -5  -2  10 8727.39 2718.45  20
  -5  -2  10 14365.8 3379.49   9
  -2   5  10 12057.4 2574.69   9
   2  -5  10 6965.93 1707.99   9
  -2  -5 -10 6406.12 1906.77  16
  -5   2 -10 11333.2 2746.56  16
   2   5 -10 12982.8 3263.45   7
   5   2  10 14366.7 3561.01   4
  -5  -2  11-349.895 1113.57  20
   5   2  11 1330.47 1378.76   4
  -5  -2  11 1704.51 1350.62   4
   2  -5  11 426.810 759.667   4
  -5   2 -11 3116.62 1358.20  16
  -2   5  11 38.2256 721.969   9
   2  -5  11 3896.15 1976.71  20
  -2  -5 -11 1844.58 1078.15  16
   2   5 -11 207.969 668.456   7
  -5  -2  12-2317.91 2638.79  20
  -2   5  12-2772.43 1775.37   9
   2   5 -12 8076.98 2725.88   7
   5   2  12 962.587 1430.54   4
  -5  -2  12 2568.04 1394.28   4
   2  -5  12 2450.13 2174.03   4
  -2   5  12-3621.10 2474.90   4
   5   2  12 7523.40 3286.37  20
  -5   2 -12 2876.48 1597.30  16
   2  -5  12 7039.37 2228.16  20
   5   2  13 1252.62 1940.52  20
  -2   5  13 1160.89 1221.42  20
   2   5 -13 5612.59 2427.82   7
  -5  -2  13 1007.33 1267.71   4
  -2   5  13 951.656 1694.54   4
   2  -5  13 3458.86 1716.30   9
  -2   5  14 1106.27 1075.38   9
   5  -2 -14 241.708 789.274   7
   2   5 -14-121.238 1023.56   7
   2  -5  14 216.311 236.193  20
  -2   5  14-15.4402 100.213  20
  -5  -2  14-79.3197 221.099   9
  -2  -5 -14 1327.29 498.153  14
   5   2  14 1045.98 1306.52  20
  -5  -2  14 1675.88 1275.87  20
  -5  -2  14 308.933 651.966   4
  -2  -5 -15-693.669 869.801  16
   2  -5  15 175.250 465.181   9
  -2   5  15 202.806 503.571   9
   2  -5  15 442.561 848.907  20
   5   2  15 543.424 894.690  20
  -2   5  15 1.67695 837.026  20
  -2   5  15-3221.72 2270.20   4
  -5   2 -15 130.898 958.661  16
  -5  -2  15 444.421 796.649  20
  -2   5  16-111.036 638.368   9
   2  -5  16-292.530 570.124   9
  -2   5  16-1188.81 1283.64   4
   5   2  16 63.7251 300.849   4
   2  -5  16 628.930 1205.61  20
  -2   5  16 122.641 502.036  20
   5   2  16 120.840 801.229  20
  -2  -5 -16-1017.43 978.214  16
   5  -2 -16 512.532 731.253  14
  -5  -2  16 348.187 1172.54  20
   2   5 -16-383.268 1814.89   7
  -5   2 -16 192.749 468.459   7
  -2   5  17-683.176 955.851   9
  -5  -2  17-2.00729 49.2415   9
   5   2  17-716.234 1056.59  20
   2  -5  17 86.6571 194.001  20
  -2   5  17 1.95819 734.822  20
   5  -2 -17-197.834 651.791  14
   2   5 -17-1810.09 2348.92   7
  -5   2 -17 264.474 475.099   7
   5  -2 -17-1225.37 1093.27  16
  -5  -2  17-433.588 889.911  20
   5   2  17-860.341 1182.45   4
  -3   5 -17-637.603 959.025   7
   3  -5 -17-157.677 770.578  14
   5   3 -17 162.964 689.199   7
   3   5  17-1195.67 1520.47  20
  -5  -3 -17-2088.75 1733.46  16
  -5   3  17-1873.13 1566.89  20
  -5   3  16-562.317 1098.97  20
  -3  -5  16-1177.75 1203.16   9
   3   5  16 1.91516 483.704  20
  -3  -5  16-356.239 815.636  20
   5  -3  16-646.914 1021.01  20
  -5  -3 -16-520.725 988.287  16
   5   3 -16 921.285 576.993   7
  -3   5 -16 105.959 253.997   7
  -5   3  16-1348.62 1351.36   9
  -3  -5  16-3483.71 2196.54   4
   3   5  16-1814.33 1757.72   4
   3  -5 -15 691.023 828.086  16
  -5   3  15-434.323 566.773  20
  -3  -5  15-2178.81 1564.61  20
   5  -3  15-2066.17 1885.06  20
   3   5  15-3696.79 2543.07   4
   5   3 -15-293.218 376.506   7
  -3   5 -15-342.525 1036.98   7
  -5   3  15 393.527 637.123   9
   5  -3  14 350.469 576.717  20
   3   5  14 1126.85 1039.62  20
  -3  -5  14-1052.88 1234.71  20
  -5   3  14 1.72978 550.004  20
   5  -3  14-448.799 207.301   9
   3   5  14-1601.07 1748.54   4
  -3  -5  14-1767.84 1484.22   4
   5   3 -14 329.765 297.651   7
  -3   5 -14-133.245 385.216   7
  -5  -3 -14-573.185 749.425  16
   5   3 -13-110.174 543.091   7
   3  -5 -13 1175.11 1009.74  14
  -3  -5  13-941.995 924.912  20
   3   5  13-1.41224 543.369  20
  -3  -5  13-280.619 239.269   9
  -5   3  13 342.853 818.533  20
   5  -3  13-123.238 705.327  20
   3   5  13-1113.20 1394.22   4
  -3  -5  13 399.436 54.1305   4
   5  -3  13-1106.96 649.175   9
  -5  -3 -13-363.808 849.605  16
   5  -3  12 1161.18 544.430   9
  -3  -5  12 11218.6 3374.86   4
  -5   3  12 3607.85 1628.86   4
   3  -5 -12 10545.1 3306.44  14
  -5   3  12 6139.91 2383.13  20
  -3  -5  12 7063.43 2606.19   9
  -3  -5  12 4954.91 2318.50  20
   3   5  12 8081.27 2495.91  20
   5  -3  12 7588.33 2938.54  20
  -3   5 -12-2015.09 1981.46   7
  -5  -3 -12 2195.56 509.111  16
   3   5  11-659.206 559.443  20
   5  -3  11-724.002 1478.01  20
   3  -5 -11-2321.14 1522.89  14
   5   3 -11-645.104 822.584   7
  -3  -5  11-645.764 1003.63   9
  -5   3  11-963.767 1313.29  20
  -3   5 -11-1011.76 531.121  16
   5  -3  11-1133.39 697.268   9
  -5  -3 -11-932.400 1185.93  16
  -5   3  11-1887.05 1454.50   4
  -3  -5  11-2154.08 1590.33   4
  -5   3  10 9282.33 2735.69  20
  -3  -5  10 10624.2 3074.12  20
  -3   5 -10 2813.62 578.938  16
  -5   3  10 5292.17 1723.75   9
   5   3 -10 7981.17 2318.76   7
  -5  -3 -10 7540.79 2285.09  16
   3  -5 -10 10441.1 2799.08  14
  -3  -5  10 9190.14 2849.18   9
   3  -5  -9-953.399 1068.67  14
   5   3  -9-614.563 900.885   7
  -3   5  -9-40.2103 314.060  16
  -5   3   9-629.476 1026.80   9
  -5   3   9 429.039 402.527   4
  -3  -5   9-739.308 1387.00  20
   3   5   9-1148.57 1326.50   4
  -5  -3  -9 21.0283 582.937  16
  -3   5  -8 3874.35 868.700  16
  -5   3   8 3858.81 1384.02   4
   3   5   8 6794.20 2208.29   4
  -5   3   8 3043.42 1082.46   9
   5   3  -8 5509.62 1795.04   7
  -3  -5   8 5703.78 1894.63  20
  -5   3   8 7289.27 2140.55  20
   3  -5  -7 677.079 264.596  14
   5   3  -7 428.438 462.438   7
  -5  -3  -7 273.074 325.222  14
  -5  -3  -7 866.191 508.985  16
  -5   3   7 162.737 444.924  20
   3   5   7 1263.49 765.307  20
  -5  -3  -6 15780.7 2813.78  16
  -3   5  -6 11936.2 1567.28  16
   3   5   6 17076.6 2539.17  20
   5  -3   6 13248.7 2717.45  20
  -3  -5   6 13769.1 2642.38  20
  -3   5  -6 16581.9 2923.28   7
  -3  -5   6 17573.3 3372.52   9
   3  -5  -6 17924.9 3240.78  14
   5  -3   6 13760.6 1450.05  14
  -5  -3  -6 12043.3 1556.71  14
  -5   3   6 14307.1 2661.10   9
   3   5   6 14436.3 2988.13   4
  -5   3   6 14216.1 2236.26   4
   5   3  -6 16626.2 2544.19   7
   5  -3   5 2235.83 1065.17  20
  -5  -3  -5 2956.04 1227.57  16
  -3  -5   5 2121.95 679.257  20
  -5   3   5 928.755 350.274   9
  -3   5  -5 864.948 367.065  16
   3  -5  -5 2725.81 1248.75  14
   3   5   5 1851.93 1033.46   4
   3   5   5 2304.01 1039.92   7
   5   3  -5 2014.80 772.826   7
  -5  -3  -5 896.471 361.081  14
  -3  -5   5 2137.93 913.231  14
  -3   5  -5 2234.53 1045.26   7
  -3   5  -4 2081.15 829.042  16
  -5   3   4 2476.20 1211.62   9
  -3   5  -4 4397.24 1684.79   7
  -3  -5   4 2520.14 1010.27  16
   5  -3   4 3197.22 1067.53  14
   5   3  -4 3035.70 1273.02   7
  -5  -3  -4 1715.26 761.290  14
  -3  -5   4 3553.35 1500.09  14
   3   5   4 2905.91 1443.96   7
  -5  -3  -4 3205.26 1484.89  16
  -3  -5   4 2629.84 1217.86  20
   5  -3   4 3245.96 1418.47   4
  -5   3   4 2484.67 981.928   4
  -3   5  -3 699.050 494.174   7
   5  -3   3 598.772 385.308  14
  -3  -5   3 554.309 164.002  20
  -5  -3  -3 282.672 364.732  14
  -3  -5   3 636.095 324.395  14
  -5   3   3 325.968 274.760   9
  -5  -3  -3 325.575 473.044  16
  -3  -5   3 352.789 311.498  16
  -5   3   2 4515.50 1476.16  16
  -5   3   2 3348.26 626.752   7
   3   5   2 2994.08 873.962   7
   3  -5  -2 4220.79 1267.41  14
   5   3  -2 4027.03 1089.85   7
  -3   5  -2 3026.47 911.840   7
  -5  -3  -2 1951.06 302.367  16
  -5   3   2 3906.22 1138.93   9
  -3  -5   2 2591.86 671.215  14
  -3  -5   2 3530.20 905.434  16
  -3  -5   2 3828.47 1246.74  20
   3  -5  -1 5324.37 1579.44  14
  -3  -5   1 4525.99 1452.96  14
   5   3  -1 4795.96 1460.34   7
   3   5   1 4192.20 1444.51   7
  -5  -3  -1 5609.61 1617.14  16
  -5   3   1 5485.53 1686.96  16
  -3   5  -1 5305.78 1497.65   7
   3   5   0 110286. 6290.01   7
  -3  -5   0 102929. 5698.99  14
  -3  -5   0 109743. 5534.17  16
  -5  -3   0 115492. 6366.85  16
   5   3   0 114928. 6266.69   7
   3  -5   0 113194. 6123.79  14
   5  -3   0 114182. 5920.70  14
  -5   3   0 108758. 6260.67  16
  -5   3   0 104514. 4815.21   9
  -5  -3   1 4228.31 1405.49  16
   3  -5   1 4889.53 1439.33  14
   5  -3  -1 4557.83 1412.21  14
  -3  -5  -1 4844.80 1421.27  14
  -5   3  -1 2745.88 591.392   9
   5   3   1 5865.88 1787.77   7
   3  -5   1 3395.34 1018.86  20
   3   5  -1 4689.19 1547.63   7
  -5  -3   2 2930.96 910.726  16
  -3   5   2 3087.88 785.641   9
  -5   3  -2 4210.39 1228.84  16
  -3  -5  -2 4089.32 1139.88  14
   5   3   2 3337.85 1206.94   7
  -3  -5  -2 4283.12 1365.66  16
  -3   5   2 3346.42 896.598   7
   3  -5   2 3410.73 965.120  14
   3   5  -2 3259.19 1017.65   7
  -5   3  -3 156.473 384.672  16
  -3   5   3 268.698 335.480   9
  -3  -5  -3 246.606 368.046  14
   3  -5   3 26.2044 452.654  14
   3   5  -3-9.49882 564.611   7
  -5  -3   3 273.405 369.331  16
  -3   5   3 43.0591 448.289   7
   5   3   3 23.4670 770.121   4
   5   3   3-48.3306 854.314   7
  -3   5   4 3073.11 1357.32   9
  -5   3  -4 1584.22 881.140  16
  -5  -3   4 2739.92 1199.04  16
   3  -5   4 3487.46 1197.44  14
  -3  -5  -4 1981.84 1002.77  14
   5   3   4 2455.13 1225.22   7
  -3   5   4 1851.77 858.968   7
  -5  -3   4 2271.18 1322.16  20
  -5  -3   4 3299.44 1471.37   9
   3   5  -4 3273.57 1436.06   7
  -5   3  -5 2664.13 934.834  16
  -3   5   5 1964.21 1047.41   9
  -5  -3   5 1675.16 528.249  16
  -3   5   5 1368.61 546.612   7
   3  -5   5 861.180 117.097  14
  -5  -3   5 3356.44 1382.57  20
   5   3   5-304.504 1099.01   4
  -3   5   5 2380.87 1213.76   4
   3   5  -5 1826.62 870.657   7
  -3   5   6 16806.4 3078.39   4
   5   3   6 15504.7 2989.32   4
  -3  -5  -6 13435.2 2050.76  14
   3  -5   6 16574.2 2266.51  14
  -3   5   6 14054.3 2492.68   9
  -5  -3   6 15349.6 2425.11  16
   3  -5   6 13741.3 2426.32  20
  -5  -3   6 16350.8 3033.41  20
   3  -5   6 16255.7 3264.97   4
  -5   3  -6 16157.0 2596.28  16
   3   5  -6 17462.2 3023.94   7
   5   3   7 1219.93 763.447  20
  -3  -5  -7 760.648 413.818  14
   3  -5   7 531.101 209.355  14
  -3   5   7 1400.54 718.025  20
   3   5  -7 1559.70 1013.13   7
  -5   3  -8 5471.93 1684.63  16
  -3   5   8 4893.10 1294.26  20
   3  -5   8 2893.48 963.130   9
   3  -5   8 2966.73 1185.99  20
  -3  -5  -8 3999.11 1117.47  14
   3   5  -8 5066.53 1870.53   7
  -5  -3   8 4833.93 1652.47  20
  -3   5   8 6467.11 2114.20   4
  -5  -3   8 6722.45 2116.18   4
   3  -5   8 2812.32 841.009  14
  -5  -3   8 5647.41 2072.56   9
  -3   5   9 1100.89 797.656  20
   5  -3  -9 94.4194 172.296   7
  -3  -5  -9 523.251 360.390  14
   3  -5   9 1060.02 986.822  20
   5   3   9 388.560 595.668  20
  -5  -3   9 92.3483 539.662  20
  -5  -3   9-540.246 993.918   4
  -5  -3   9-237.481 865.651   9
   3  -5   9 175.536 556.847   9
  -5   3  -9-632.189 870.382  16
   3   5 -10 8182.08 2590.40   7
  -3  -5 -10 5097.70 1367.29  14
  -5  -3  10 11403.9 2900.75   9
   5   3  10 10973.4 3277.40   4
   3  -5  10 8105.51 2683.62   4
   5  -3 -10 2117.55 433.521   7
   3  -5  10 8851.46 2553.96  20
  -5  -3  10 8267.10 2772.19  20
  -3   5  10 9258.47 2185.11  20
  -5   3 -10 8325.51 2124.20  16
   3   5 -11-675.502 551.445   7
   3   5 -11 0.15407 135.171  16
  -5  -3  11-1270.73 1452.04  20
  -5  -3  11 859.241 1064.37   9
  -3  -5 -11 51.3334 307.924  14
   3  -5  11 490.461 779.100  20
  -5   3 -11-1612.78 1074.07  16
   5   3  11 827.443 1048.87   4
   3  -5  11-1247.89 1428.24   4
  -5   3 -12 5200.38 1773.14  16
  -3   5  12-1966.19 1944.63   9
   3   5 -12 7743.48 2687.71   7
   3  -5  12 10682.0 2900.63  20
   5  -3 -12 3468.72 1880.43  14
  -3  -5 -12 3062.98 891.182  14
  -3   5  12 4806.74 1789.20  20
  -3   5  12 4543.94 2059.57   4
   3  -5  12 5801.24 2517.63   4
  -3  -5 -12 736.977 450.360  16
  -5  -3  12 5012.08 1811.61  20
   5   3  12 8450.03 3143.33   4
   5  -3 -13-66.1436 665.844  14
  -3  -5 -13 198.250 315.370  14
  -3   5  13 487.476 790.424  20
   3  -5  13-738.359 586.996  20
   5   3  13-1684.18 1476.46   4
  -3   5  13-2359.66 1546.48   4
   3  -5  13 51.6604 780.088   4
   5  -3 -13 601.844 845.144   7
   3   5 -13-1685.89 1360.73   7
  -5   3 -13-398.183 290.810  16
   5   3  13 224.426 628.492  20
   3   5 -14-468.296 816.224   7
  -3   5  14 17.3617 238.677   9
   3  -5  14 172.799 513.444   9
   5   3  14-1622.64 1609.11   4
   3  -5  14-808.764 973.170   4
   3  -5  14 615.212 886.581  20
  -3   5  14 851.218 1024.59  20
   5  -3 -14 1011.59 1138.02  14
  -5  -3  14 171.129 362.302  20
  -5   3 -14-1365.57 968.218  16
   3  -5  15-810.678 909.995  20
  -3   5  15 1.72272 729.529  20
   5   3  15-809.205 1141.26  20
  -5  -3  15-2409.21 1782.32   9
  -5  -3  15-343.230 981.432  20
  -5   3 -15 308.184 1071.02   7
  -3   5  15-391.518 451.604   9
   3  -5  15-90.6802 360.573   9
  -3   5  15-2725.35 2043.72   4
   5   3  15-160.146 690.184   4
   3  -5  16 56.2358 514.551  20
   5   3  16-882.730 568.892  20
  -3   5  16 1.85547 364.136  20
  -3   5  16-1623.83 1338.91   4
  -5  -3  16-870.227 1160.18   4
  -5  -3  16 208.696 804.540  20
  -3   5  16 304.801 670.108   9
  -5   3 -16-188.128 998.249   7
   3   5 -16-594.673 592.879   7
   5   3  17-914.882 1618.67  20
   5  -3 -17-731.482 1053.28  16
  -3   5  17 240.078 1060.80  20
  -5  -3  17-803.984 1507.04  20
  -3  -5 -17 1149.77 991.350  16
  -5  -3  17-1775.31 1709.00   4
   3   5 -17-1641.22 1196.95   7
  -3   5  17-648.869 869.670   9
   4   5  17-1338.63 1742.61  20
  -4  -5  17-3638.94 2256.23   9
   4  -5 -17-1084.36 1395.91  14
  -4   5 -17 579.685 817.906   7
  -5  -4 -17-1004.04 1051.30  16
  -5   4  17-2121.82 1667.82  20
  -4  -5  16 295.437 936.606  20
   5  -4  16-1.99906 492.840  20
   4   5  16 553.891 817.834  20
   5   4 -16 679.897 1200.98   7
  -5   4  16 113.999 675.549  20
   4  -5 -16 198.967 1048.18  16
  -5  -4 -16 243.814 585.549  16
  -4   5 -16 770.970 805.214   7
   5  -4  16 891.260 918.814   4
   4   5  16-353.735 364.093   4
  -5   4  16 811.131 1081.02   4
   5  -4  15-1959.89 2011.69  20
   4   5  15-1867.11 1902.03  20
  -4  -5  15-386.560 1411.43  20
   5   4 -15-110.057 629.049   7
  -4   5 -15-631.943 767.129   7
   5  -4  15-562.226 1037.39   4
   4   5  15-3632.30 2520.20   4
  -5  -4 -15-41.7607 428.980  16
   4  -5 -14-2038.03 1521.31  14
  -4  -5  14-516.203 1143.79  20
   5  -4  14-67.6312 500.529  20
   4   5  14 1.61079 599.269  20
   5   4 -14 59.3410 90.4186   7
  -5   4  14-535.504 882.187  20
  -4   5 -14 661.603 1055.45   7
   5  -4  14 277.733 295.665   9
  -5   4  14-331.466 645.064   9
   4   5  14-3135.25 2234.89   4
  -5   4  14 84.4782 370.198   4
  -5   4  13-239.932 811.516  20
   4   5  13-1.46589 371.976  20
   4  -5 -13-102.401 189.172  14
   5   4 -13-13.5075 184.086   7
   5  -4  13-308.041 465.282   9
   5  -4  13-583.653 861.617  20
  -4  -5  13-452.789 1279.92  20
  -5  -4 -13 719.247 987.013  16
  -5   4  13-634.159 979.246   4
   4   5  13-2102.12 1771.82   4
   4  -5 -12 7218.87 2557.75  14
  -5   4  12 6189.15 2500.28  20
  -4  -5  12 6888.71 2604.17   9
   5   4 -12 6101.41 2372.38   7
   4   5  12 5191.52 2091.99  20
  -5   4  12 4505.85 2009.91   4
  -5  -4 -12 4487.86 2028.29  16
  -5  -4 -11-1821.68 1657.09  16
  -5   4  11-1362.66 1497.44   4
   4   5  11-622.519 1141.34  20
   5  -4  11-2855.09 1491.88  20
  -5   4  11-1159.51 1310.68  20
  -4  -5  11-1732.54 1465.54   9
   5  -4  11-448.450 534.068   9
  -5  -4 -10 2118.66 1291.59  16
  -4  -5  10 3820.17 1817.83   9
   5   4 -10 2314.93 1388.44   7
   5  -4  10 3679.48 1747.96  20
  -4  -5  10 3934.42 1664.25  20
  -5  -4 -10 1045.38 492.594  14
  -5  -4  -9-996.627 526.718  14
  -4  -5   9-449.462 910.598  20
  -5   4   9-1635.44 1340.35  20
   5   4  -9-968.797 1110.28   7
  -5  -4  -9-46.0801 986.790  16
   4   5   9-1079.31 1195.60   4
  -5  -4  -8 3081.46 831.913  14
  -5   4   8 6974.17 2035.62  20
   4   5   8 6819.24 1994.49  20
  -4  -5   8 6742.96 2062.06  20
   4   5   8 6268.45 2399.77   4
  -5  -4  -8 5583.37 1784.51  16
  -4   5  -8 4451.44 1145.12  16
   5   4  -8 6259.29 2007.95   7
   4   5   7 991.075 334.835  20
  -4   5  -7-212.017 753.026  16
  -5   4   7 303.409 713.322   4
   5   4  -7-537.633 874.090   7
  -5  -4  -7-323.955 631.254  14
   5  -4   7-42.7497 486.455  14
   5  -4   7 630.864 224.880   9
  -4  -5   7 1838.53 1028.72  20
   5  -4   6 2945.56 1241.14   4
  -4  -5   6 1916.79 636.181  16
  -4  -5   6 2642.97 1356.61   9
   5  -4   6 2595.15 697.048  14
  -5  -4  -6 1758.18 734.370  14
   5   4  -6 3386.45 1217.29   7
  -4  -5   6 2362.03 1209.89  20
   5  -4   6 2742.47 1110.27  20
  -5  -4  -6 3008.23 1286.81  16
  -4  -5   5 8010.76 1622.03  16
   4   5   5 9351.52 2319.60   7
  -4  -5   5 6576.77 1949.18  20
   5  -4   5 8942.02 2114.33  20
  -5  -4  -5 9441.30 2272.00  16
   5   4  -5 9023.94 1899.35   7
  -5   4   5 8837.98 1883.26   4
   4   5   5 8062.16 2159.31   4
   5  -4   4 2158.71 843.123   4
   4   5   4 1818.16 953.185   4
   4  -5  -4 2794.03 1139.89  14
   5   4  -4 2994.40 1036.72   7
  -4  -5   4 3303.43 1222.78  14
  -5  -4  -4 2786.46 1204.35  16
  -4  -5   4 2188.31 901.358  20
   4   5   4 3134.59 1240.80   7
   5  -4   4 2380.83 1037.06  20
  -4  -5   3 4297.14 1706.57  14
  -4  -5   3 2391.47 1325.45  20
  -5  -4  -3 4167.03 1675.27  16
   4   5   3 2462.49 1368.55   7
   4  -5  -3 3360.06 1335.09  14
  -4   5  -3 4165.86 1692.12   7
  -5   4   3 891.575 249.145   7
   5  -4   2 5360.79 1294.00  14
   4   5   2 5322.92 1435.92   7
  -5   4   2 8003.38 1723.67   9
   5   4  -2 6213.36 1398.73   7
  -4   5  -2 6424.69 1605.83   7
  -5   4   2 4693.38 860.006   7
  -5  -4  -2 5472.02 1370.79  16
  -4  -5   2 5821.12 1624.49  14
  -5  -4  -2 6602.19 1527.03  14
   4  -5  -1 9539.96 2094.10  14
   5  -4   1 12303.9 2091.78  14
  -5   4   1 10421.9 2316.70  16
  -5  -4  -1 11871.5 2139.83  14
  -4  -5   1 10096.1 2187.28  14
   4   5   1 10128.1 2258.15   7
   5   4  -1 10881.7 2125.14   7
  -4   5  -1 11078.5 2025.52   7
  -4  -5   1 9977.57 1828.36  16
  -5  -4  -1 9589.22 1924.23  16
   4  -5   0 128551. 6713.13  14
   5  -4   0 132971. 6735.33  14
   5   4   0 129686. 7078.47   7
  -5   4   0 119530. 5412.45   9
  -5   4   0 123842. 6946.59  16
  -4  -5   0 120459. 6520.50  14
  -5  -4   0 126983. 6758.52  14
   4   5   0 118559. 6865.14   7
  -5  -4   0 124330. 6722.33  16
  -4  -5   0 126012. 6371.26  16
   4   5  -1 9931.87 2190.73   7
  -4  -5  -1 9831.95 1881.36  14
  -5  -4   1 9285.86 1928.52  14
  -5   4  -1 11434.6 2054.83  16
  -5  -4   1 11807.5 2214.41  16
  -4  -5  -1 10738.2 1996.34  16
   4  -5   1 10673.3 1982.81  14
  -4   5   1 11539.0 2033.58   9
   5  -4  -2 6337.29 1750.48  14
   4   5  -2 5701.22 1551.40   7
  -4   5   2 5406.10 1215.67   7
  -4  -5  -2 5900.01 1426.17  14
   5   4   2 6013.10 1857.79   7
  -5  -4   2 6103.83 1499.84  16
  -4  -5  -2 4903.10 1402.93  16
  -5   4  -2 5706.20 1496.27   7
   4  -5   2 6851.90 1588.70  20
  -4   5   2 6254.45 1520.28   9
  -4   5   3 4486.87 1562.31   9
  -5  -4   3 3279.51 1351.27  16
  -4  -5  -3 3780.82 1239.50  14
   4  -5   3 2280.80 1017.72  14
   4   5  -3 2245.64 1243.30   7
   5   4   3 3175.21 1530.63   7
   4  -5   3 3590.36 1346.13  20
   5   4   3 2902.62 1443.18   4
   5  -4  -3 3352.18 1466.00  14
  -5  -4   4 1931.94 800.704  20
  -4   5   4 3476.78 1211.63   9
  -5  -4   4 2282.39 833.611  16
  -5   4  -4 2430.86 924.983  16
   5  -4  -4 2451.44 983.813  14
  -4  -5  -4 1879.76 724.207  14
   4  -5   4 2868.18 925.134  14
   5   4   4 1926.89 927.806   4
   5   4   4 2194.42 818.412   7
  -4   5   4 1597.10 499.506   7
   4  -5   4 2486.07 894.582  20
   4   5  -4 2663.40 959.881   7
  -5   4  -5 9007.02 1827.61  16
   5  -4  -5 8801.03 2252.72  14
  -4  -5  -5 6026.26 1401.55  14
   4  -5   5 8188.83 1570.68  14
   5   4   5 9195.11 2275.17   7
  -4   5   5 9620.26 2164.27   4
  -4   5   5 6314.49 1030.31   7
  -5  -4   5 8674.42 2302.92  20
  -5  -4   5 9272.72 2353.61   9
   4   5  -5 9198.79 2183.25   7
  -5   4  -6 2509.37 860.118  16
   4  -5   6 2998.36 942.202  14
  -5  -4   6 2561.08 950.823  16
   5   4   6 2665.39 1110.41   4
  -4   5   6 2993.16 1153.80   4
  -4  -5  -6 2457.51 891.685  14
   4  -5   6 3063.14 1309.00   4
   5  -4  -6 2542.93 1142.93  14
   4   5  -6 2867.91 1150.05   7
  -4  -5  -6 1114.81 722.101  16
  -4  -5  -7-1161.79 1402.02  16
   4  -5   7 145.896 340.915   9
   4  -5   7 1231.38 305.411  14
  -4  -5  -7 499.112 267.093  14
  -5   4  -7 1217.13 621.859  16
  -5  -4   7-444.979 855.499  20
   4   5  -7 417.356 704.307   7
   4   5  -8 6352.35 2079.23   7
  -4   5   8 6500.76 2123.15   4
  -4   5   8 6055.13 1735.76  20
  -5  -4   8 5837.91 1999.81  20
   4  -5   8 4472.25 1617.40  20
   4  -5   8 3912.56 1063.01  14
  -4  -5  -8 3850.27 1390.35  16
  -5   4  -8 5554.84 1620.91  16
  -4  -5  -8 3320.52 1204.68  14
   5  -4  -8 4918.21 1744.75  14
   5   4   8 5260.36 2002.38   4
  -4   5   9-903.431 792.310  20
  -5  -4   9-372.852 559.200  20
  -5  -4   9-2390.83 1496.13   9
  -5   4  -9-601.429 985.938  16
   5   4   9-404.642 447.243  20
   4  -5   9-812.067 973.545  20
   5  -4  -9-253.455 349.907  14
  -5  -4  10 3264.94 1639.09  20
  -4   5  10 1990.23 1131.07  20
  -5  -4  10 2475.45 1312.78   9
   4  -5  10 2146.03 975.372   9
  -5   4 -10 3439.99 1323.95  16
  -4  -5 -10 1475.00 927.385  16
   5  -4 -10 606.427 233.345   7
   5  -4 -10 950.953 752.526  14
  -4  -5 -10 2159.31 938.139  14
   4   5 -10 3136.43 1646.65   7
   4  -5  10 2031.93 1138.08  20
   4  -5  10 2376.97 1431.90   4
   5  -4 -11-110.050 113.699   7
   5  -4 -11 167.327 404.999  14
  -5  -4  11-1218.75 996.587  20
  -5  -4  11 81.2656 523.241   9
   5   4  11 124.402 219.935   4
   4  -5  11-1414.78 1193.49   4
   4  -5  11-553.568 617.759  20
  -5   4 -11-2311.54 1381.33  16
   4   5 -11-635.540 944.078   7
   4   5 -12 7708.84 2718.60   7
  -5   4 -12 3591.99 1815.83   7
   5  -4 -12 4216.52 1937.62  14
  -4  -5 -12 3473.80 1037.05  14
   5   4  12 6832.44 2763.31   4
  -5  -4  12 6515.67 2512.70   4
   4  -5  12 6342.53 2516.22   4
  -4   5  12 4489.05 1936.86   4
   4  -5  12 2982.02 974.538   9
  -5  -4  12 7533.96 2513.65   9
  -5   4 -12 6506.06 1893.90  16
  -4   5  12 4260.81 1978.30  20
   4   5 -13 455.832 236.998   7
  -5   4 -13-348.556 584.221   7
  -5  -4  13-362.400 1225.29   4
   4  -5  13-213.186 582.125   4
  -4   5  13-909.984 1322.55   4
   5   4  13-1374.32 1822.61   4
   5   4  13 3.12707 365.888  20
  -5  -4  13-592.787 759.077  20
  -4   5  13 129.606 525.440  20
  -5   4 -13 463.300 207.585  16
   5  -4 -13-630.221 967.258  14
   4  -5  13 52.8887 232.027   9
   4  -5  13-673.677 895.008  20
   4  -5  14 726.109 484.857  20
  -5  -4  14-222.833 651.350  20
  -4   5  14 588.229 954.050  20
   5   4  14-939.565 1525.26   4
   4  -5  14-443.183 966.340   4
   4   5 -14 694.538 593.277   7
  -5   4 -14 1268.25 1350.47   7
  -4   5  14 287.603 403.443   9
   4   5 -15-1104.89 1445.44   7
   5   4  15-1814.05 1423.72  20
   4  -5  15-1005.23 1474.85  20
  -4  -5 -15 616.687 492.058  16
  -5  -4  15-620.800 878.717  20
  -4   5  15-69.9650 186.712  20
  -4   5  15-176.071 693.773   9
   4  -5  15 0.98586 397.390   9
  -4   5  15-1013.91 1192.71   4
   5   4  15-759.291 1298.20   4
  -5  -4  15-2436.79 1970.48   4
   5   4  16 1707.10 1630.57   4
  -5  -4  16 726.178 1078.59  20
  -4   5  16 1.93152 817.951  20
  -5  -4  16 50.5045 165.070   9
  -4   5  16 624.091 968.030   9
  -4  -5 -16 465.293 697.235  16
   5   4  16 2.04495 914.055  20
   4  -5  16 457.009 1505.29  20
   5  -4 -16 138.264 875.760  14
   4   5 -17-190.379 1246.82   7
  -5   4 -17 2.61206 583.771   7
  -4   5  17-2.06442 1094.40  20
   5  -4 -17-1.93796 672.327  16
  -4  -5 -17 33.4604 465.046  16
   5  -4 -17-2629.13 1883.04  14
   5   4  17-913.108 1590.73  20
  -5  -5   0 142736. 7386.47  16
   5  -5   0 147492. 7526.86  14
   5   5   0 137574. 7829.86   7
  -5  -5   0 135402. 7478.65  14
  -5   5  -1 9712.43 2125.37  16
   5   5   1 5429.90 1598.67   7
  -5   5   1 8289.86 1650.50   9
   5   5  -1 6013.13 1748.38   7
   5  -5   1 8714.41 1899.47  14
  -5  -5   1 6200.40 1661.69  14
  -5  -5  -1 6920.12 1727.71  14
  -5   5  -1 7428.48 1664.80   7
  -5  -5  -1 7225.91 1805.49  16
  -5  -5   1 9688.25 2222.57  16
  -5   5  -2 105102. 6407.33  16
   5  -5  -2 103449. 6863.98  14
   5  -5   2 102212. 6031.33  14
   5   5  -2 106828. 6769.76   7
  -5  -5   2 89528.4 6374.55  14
  -5  -5  -2 103121. 6058.75  14
  -5   5  -2 97944.2 6426.02   7
  -5   5   2 97060.1 5030.80   7
  -5   5   2 105186. 6190.25   9
  -5  -5   2 103325. 6304.65  16
  -5  -5  -2 98559.2 6705.49  16
  -5   5   3 3149.08 1115.72   9
  -5   5  -3 2141.56 758.949  16
   5  -5  -3 3631.20 1329.89  14
  -5   5   3 1056.20 355.709   7
  -5  -5   3 3085.95 1335.06  14
  -5  -5  -3 2610.54 1013.97  14
   5  -5   3 2246.82 941.444  20
   5   5   3 2674.99 1238.17   7
  -5  -5  -3 3357.34 1342.48  16
  -5   5  -4 6902.06 1564.05  16
  -5  -5   4 4900.55 1229.26  16
   5   5  -4 7645.89 1973.77   7
   5  -5   4 6895.98 1503.71  14
  -5  -5  -4 5413.70 1345.37  14
  -5   5   4 3681.03 560.794   7
   5   5   4 7579.23 2140.84   7
   5  -5   4 8579.25 2102.70  20
  -5  -5   4 6888.56 1962.46  20
  -5  -5  -4 7963.48 2195.62  16
   5   5   4 7306.09 1994.09   4
  -5  -5  -5 367.253 258.148  16
  -5   5   5-305.146 750.704   9
  -5  -5   5 279.906 68.0881  16
   5   5  -5-102.509 382.757   7
  -5  -5  -5-375.361 632.701  14
   5   5   5-503.045 1046.47   7
   5   5   5-723.106 978.933   4
  -5   5   5 127.185 78.7527   4
   5  -5   5-57.3946 519.323  20
  -5  -5   5-617.125 918.866  20
  -5   5  -5-245.503 618.081   7
   5  -5   6 1142.88 599.300   4
   5  -5   6 181.723 109.392   9
   5  -5   6 493.522 328.146  14
  -5   5   6 813.460 565.823   4
  -5  -5  -6 290.954 219.581  14
   5   5  -6 774.705 414.250   7
  -5   5  -7-1188.67 1002.95  16
   5   5  -7-616.560 734.055   7
  -5  -5  -7-1373.42 1278.92  16
  -5  -5   7-401.938 757.001  20
  -5   5  -7-450.907 769.771   7
  -5   5   7-1884.90 1348.35   9
   5  -5  -7-227.770 542.227  14
  -5   5  -8 408.924 378.344  16
  -5   5   8-938.646 1054.73   9
  -5  -5   8-264.133 440.502  20
  -5   5  -8-143.071 522.303   7
   5  -5  -8-181.615 526.851  14
   5   5  -8-317.609 713.483   7
   5  -5   8-244.606 137.714   9
  -5  -5  -8-679.684 918.955  16
   5   5   8-463.674 609.873   4
  -5   5   8-278.256 410.083   4
  -5   5  -9-377.704 924.436   7
   5  -5  -9-935.061 974.194  14
   5   5   9-402.096 691.214  20
  -5  -5  -9-1382.62 1668.95  16
  -5   5   9-2703.02 1582.64   9
  -5   5  -9-609.737 648.714  16
  -5  -5   9-681.234 736.969  20
   5   5   9-853.191 1114.27   4
   5  -5   9-86.3249 93.8200   9
  -5  -5  10 477.620 482.001   9
   5  -5  10 788.064 729.678   4
   5  -5  10 700.257 715.098  20
   5   5 -10 1204.16 914.443   7
  -5   5 -10-1230.07 1159.59   7
  -5   5 -10 420.288 247.062  16
  -5  -5 -10-330.117 1082.39  16
  -5  -5  10 764.564 891.535  20
  -5  -5 -11-1959.95 2097.58  16
  -5   5 -11-165.961 735.494   7
  -5  -5  11-2448.55 1736.63   9
   5  -5  11-1274.96 1290.58   4
  -5   5  11-1532.75 1469.51   4
  -5  -5 -11-1059.59 489.914  14
   5  -5  11-1086.70 1151.72  20
  -5   5 -11-1016.75 684.124  16
  -5   5  11-2553.35 1740.53  20
  -5  -5  11-920.431 1227.27  20
   5   5 -11-2674.14 1812.54   7
  -5  -5 -12-1129.44 1096.01  16
   5  -5  12 203.236 249.896   9
   5   5  12 1394.91 1303.26  20
   5   5 -12 1404.81 1341.65   7
  -5  -5  12 1357.38 1268.86   9
  -5   5  12-1461.99 1374.89   4
  -5   5 -12-19.5095 321.283  16
  -5   5  12 1.41470 596.067  20
   5  -5  13-718.450 1048.90   4
   5   5  13-2609.85 2080.99   4
  -5   5  13-2130.33 1860.48   4
   5   5 -13-1868.68 1497.14   7
  -5   5  13-1267.79 1093.44  20
  -5  -5  13-1026.64 1436.13  20
  -5  -5  13-1776.77 1414.61   9
   5  -5  13-461.325 1251.07  20
   5   5  13-1652.93 1248.38  20
   5  -5  13-159.010 195.065   9
   5  -5  14-1587.57 1273.64  20
   5   5 -14 100.895 405.020   7
   5   5  14-2008.47 2000.11   4
   5  -5  14-59.5418 428.187   4
  -5  -5  14 30.4216 784.058  20
  -5   5  14 1.71650 638.599  20
  -5  -5 -14 486.005 881.246  16
  -5   5 -15-587.532 307.462   7
   5   5 -15-1122.19 1441.69   7
   5   5  15-1575.99 1794.34  20
   5  -5  15-1001.28 1366.73  20
  -5  -5 -15-277.937 421.851  16
  -5  -5  15-366.649 654.235  20
   5  -5 -15-2159.92 1567.21  14
   5   5  15-1996.36 1941.61   4
  -5   5  15-814.934 937.346   4
  -5   5  16 1655.49 1354.74   9
  -5  -5 -16 1988.28 1313.86  16
  -5   5  16 1401.73 1754.05  20
  -5  -5  16 2358.61 1739.85  20
   5   5  16 1489.99 1736.34   4
  -5   5 -16 567.630 1016.81   7
   5   5  16 665.371 508.142  20
   5  -5  16 2819.11 1740.60  20
   0   6   0 73914.8 5062.75   7
   0  -6   0 73787.1 4866.52  14
  -6   0   0 80081.8 5501.16  16
   6   0   0 66431.9 2867.16   4
   0  -6   0 71049.8 3427.13  20
   0  -6   1 171431. 7513.60  14
   0  -6  -1 169641. 7538.99  14
   0   6  -1 181680. 8116.25   7
   0   6   1 179568. 7800.43   7
   6   0   1 171226. 6539.46   4
  -6   0   1 187386. 8663.99  16
  -6   0  -1 173979. 8234.23  16
  -6   0  -1 169672. 6309.21   9
   0  -6   2 39260.8 2683.65  16
   0  -6  -2 38990.8 3635.31  14
   0  -6   2 42961.9 3781.17  14
   6   0   2 46638.1 3808.34   4
  -6   0   2 46576.8 4138.02   9
  -6   0   2 47604.2 4428.91  16
   0   6   2 47421.8 4041.24   7
   0   6  -2 46153.5 4327.71   7
   0  -6   3 764.113 224.028  16
  -6   0   3 230.815 639.542   9
   6   0  -3 710.981 236.532   7
   0   6   3 746.893 239.965   7
  -6   0  -3 439.359 520.803  16
   0   6  -3 1520.68 760.677   7
   0  -6   3 973.785 475.755  14
   0  -6   3 1599.20 632.034  20
   6   0   4 31778.1 3690.60   4
   0  -6   4 34871.0 3726.01  14
   6   0  -4 29992.2 2311.40   7
   0   6   4 34567.8 3807.48   7
   0   6  -4 36847.1 4446.58   7
   0  -6   4 31499.0 3574.59  20
   0   6   4 31580.8 1770.49  20
  -6   0   4 34014.0 3900.20  16
  -6   0   4 29799.2 3682.98   9
  -6   0  -4 31084.0 3969.12  16
  -6   0  -5 53078.7 5274.73  16
   0  -6  -5 48362.9 4725.15  14
   6   0  -5 45936.5 2879.44   7
   0  -6   5 54907.4 4863.51  14
   0   6   5 52544.7 4740.40   7
   0   6  -5 50736.3 5410.16   7
   0   6   5 49919.8 3053.78  20
   0  -6   5 50056.1 4804.91  20
  -6   0   5 55063.3 5229.34  16
  -6   0   5 46563.8 4882.35   9
   6   0   5 47150.0 4968.28   4
  -6   0   5 44574.8 3063.60   4
   0   6   6 201687. 7333.41  20
   0  -6   6 203219. 10559.5  20
   0   6  -6 202973. 10781.2   7
   0  -6  -6 212391. 10148.7  14
   6   0  -6 200999. 6414.81   7
   0  -6   6 212737. 9850.81  14
  -6   0  -6 204195. 10671.6  16
  -6   0   6 188496. 10698.8   9
   0   6   6 210954. 9984.02   7
   6   0   6 212596. 11470.2   4
   0   6   6 219175. 11946.8   4
   6   0  -7 9959.25 1314.92   7
   0  -6   7 12714.1 2413.06  14
   6   0   7 7051.35 1812.09   4
  -6   0  -7 14830.5 3003.84  16
  -6   0   7 15881.1 3030.23  20
   0  -6  -7 14747.3 2786.32  14
   0  -6   7 12231.4 2543.38   9
   0  -6  -8 10578.5 2273.57  14
   6   0   8 6956.95 2704.80  20
   0  -6   8 4273.64 1512.03  20
  -6   0   8 6211.44 2572.51  20
   0   6   8 5492.94 1382.13  20
   0   6   8 11244.8 2878.42   9
   6   0   8 2578.56 1201.58   4
   0  -6   8 4530.57 1120.65  14
   6   0  -8 5321.44 1209.70   7
  -6   0  -8 10864.4 2684.46  16
   0  -6  -9-314.380 606.752  14
   6   0   9-1044.14 1391.30  20
   6   0  -9 247.213 354.524   7
   0  -6   9-361.398 746.231  20
   0   6   9-558.222 729.886  20
   0  -6  -9-1007.09 880.099  16
  -6   0   9-214.700 722.134  20
   0   6   9-1303.12 1119.26   9
   0   6  10 34662.5 5161.43   9
   0   6  10 29906.2 5942.17   4
   0  -6  10 27706.2 5254.09   4
   0  -6 -10 25935.2 4201.15  16
   0   6  10 27169.3 4068.35  20
  -6   0  10 21175.1 5116.09  20
   0  -6  10 30697.2 5030.68  20
   6   0 -11 2720.80 976.450   7
   0  -6  11 3487.88 1551.04  20
   0  -6  11 894.137 442.715   9
   0   6  11 2327.62 989.234   9
   0  -6  11 2776.04 1641.00   4
  -6   0  11 1282.70 661.057  20
  -6   0 -11 2139.25 733.151  16
   0  -6  12 3890.73 2526.58  20
   0   6  12 5836.08 2406.31  20
   0   6  12 17680.9 4307.24   9
  -6   0  12 23661.5 4939.99   9
   0  -6  12 141.219 1042.25   9
   0  -6 -12 13447.8 3392.41  14
   0  -6  12 16093.6 4881.75   4
   6   0  12 3782.07 2514.86   4
   6   0 -12 5431.55 1763.40   7
  -6   0 -12 25041.0 5073.80  16
  -6   0  12 1503.36 2163.94  20
   6   0 -13 1472.82 719.072   7
   0  -6  13 1616.44 1240.18  20
   0   6  13 419.795 359.698  20
   0  -6 -13 1992.50 1200.61  16
   0  -6 -13 3080.39 1506.81  14
  -6   0 -13 4764.01 2153.41  16
   0   6 -13 1194.09 594.965   1
   6   0  13 1576.87 1291.47   4
   0   6  14 2284.22 1301.80   9
   0   6  14 662.132 311.678   4
   0  -6  14-483.600 1054.61   4
  -6   0  14 695.885 757.467  20
   0  -6 -14 2030.65 1158.47  14
   6   0  14 2460.51 1734.92  20
   0   6  14 2178.75 1817.17  20
   0  -6  14 4046.03 2407.76  20
  -6   0 -14 3019.96 1878.78  16
   6   0 -14 1121.44 569.203   7
   0  -6 -15 755.462 583.533  16
   0   6  15-3396.19 1833.44   9
  -6   0  15 1.84176 309.744   9
   0   6  15-4056.53 2540.28   4
   0  -6 -15-2224.14 1647.69  14
   6   0  15-982.788 1311.15  20
   0  -6  15-257.233 799.116  20
   0   6  15 624.194 783.445  20
   0  -6  15-2958.92 1731.85   9
  -6   0 -15-2970.61 2354.75  16
  -6   0  15-1696.05 1666.41  20
   0   6 -16 2816.21 1761.59   7
  -6   0  16 1639.21 1312.02  20
   0   6  16-3538.15 2472.97   4
   0  -6  16-1931.75 1686.17   4
   0  -6  16 2082.85 1631.67  20
   6   0  16 821.593 981.300  20
   0  -6 -16 2593.30 1499.07  14
   0   6  16 1649.53 1271.61   9
  -6   0  16 2488.63 1835.19   9
  -6   0 -16 1643.40 245.894  16
   0  -6 -16 1418.98 1200.06  16
   6   0  17-3209.09 2319.70  20
  -6   0  17 1333.80 1304.18   9
   0  -6  17-382.203 592.093   9
   0   6 -17-3722.81 2595.48   7
  -6   0  17-1568.74 1698.46  20
   0   6  17-2146.55 2093.99   4
  -6   0  17-309.481 406.499   4
  -6   1  17-1976.49 1931.19  20
  -6  -1 -17-2963.22 2616.89  16
   1  -6 -17 630.471 994.645  16
   1   6  17 815.584 1445.97  20
   6   1 -16 2.01339 575.995  14
   1  -6 -16 498.653 961.408  14
   6  -1  16 2085.30 2071.42   4
   1   6  16-3230.12 2604.77   4
  -1  -6  16-1740.79 1480.63   9
  -6   1  16 929.963 1231.26   9
   6  -1  16-2463.04 2113.43  20
   1   6  16 1135.70 1114.40  20
   1  -6 -16 457.966 727.924  16
  -6   1  16-250.594 984.337  20
   1   6  15 397.664 809.880  20
   6  -1  15-409.998 1010.49  20
   6  -1  15 1245.56 1272.87   4
   1   6  15-2972.53 2357.78   4
  -1   6 -15 192.913 315.698   1
   1  -6 -15-350.339 465.105  16
  -6   1  15-942.391 1358.84  20
  -6   1  15 864.625 1053.17   9
   1  -6 -15-342.131 851.997  14
  -6   1  14 301.733 882.047   9
  -1  -6  14-3188.43 2154.07   4
   1   6  14-2222.79 1943.55   4
  -6   1  14 2102.27 1607.53   4
   6  -1  14 2057.10 1860.96   4
   6  -1  14-354.223 981.795  20
  -1   6 -14-1016.23 1209.35   7
   1  -6 -14-83.8958 256.497  14
  -1  -6  14 868.472 1210.02  20
   1   6  14 112.159 634.347  20
   6   1 -14-1086.85 1036.37   7
  -6   1  14-377.440 877.855  20
  -6  -1 -14-1706.27 1664.47  16
  -6   1  13 1021.44 1397.58  20
  -1  -6  13 730.997 1134.55   9
   6  -1  13 1361.01 1406.15  20
   1  -6 -13 1334.29 1231.33  14
   1   6  13 3145.08 1782.36   9
  -6   1  13 2869.81 1796.83   9
  -1  -6  13 669.210 1244.19  20
   1   6  13 928.367 1342.90  20
   6   1 -13 1151.85 1052.36   7
  -6   1  13 2929.24 2052.14   4
  -6  -1 -13 1933.28 1249.87  16
  -1   6 -12 15517.6 4012.47   7
   1   6  12 15636.0 3726.55   9
  -1  -6  12 15402.5 4164.85   4
   1  -6 -12 239.318 1607.02  14
  -6   1  12 12360.1 3167.04   4
  -1  -6  12 7065.62 2598.95   9
   6   1 -12 4131.52 1782.72   7
  -1  -6  12 6072.62 2884.46  20
  -6   1  12 7737.37 3145.75  20
   1   6  12 8242.29 2953.99  20
   1  -6 -12 4095.27 2113.08  16
  -6  -1 -12 19827.3 4478.16  16
  -1   6 -11 176.044 492.532   7
   1  -6 -11 152.418 801.537  14
  -6   1  11-1489.17 1493.47  20
  -1  -6  11 65.7131 563.462   9
  -1  -6  11 1298.06 1501.77  20
   6   1 -11 1234.42 771.083   7
  -6  -1 -11-130.842 881.946  16
   1   6  11-156.967 591.200   9
  -1  -6  10 4684.31 2412.40  20
  -6   1  10 4739.81 2318.22  20
   1   6  10 6139.24 2026.08  20
   6  -1  10 1943.88 1958.44   4
  -1   6 -10 7193.20 2640.15   7
   6   1 -10 3138.06 1376.52   7
  -6  -1 -10 8405.37 2941.57  16
  -1  -6  10 3829.92 2004.14   9
  -6   1  10 9449.60 3465.81   9
   1   6  10 7733.94 3037.94   4
  -1   6  -9-455.262 1136.18   7
  -6   1   9-31.0567 429.355  20
   6  -1   9 1230.63 951.089   4
   1   6   9 1528.12 1000.38  20
  -1  -6   9 1558.49 1041.30  20
  -6   1   9 3359.64 1794.16   9
   6  -1   9-711.830 1003.71  20
   1   6   9 239.341 530.991   4
   6  -1   8 6250.03 1798.33   4
   1  -6  -8 10764.9 2277.85  14
  -1  -6   8 8314.14 2273.13  20
   6  -1   8 12509.4 3122.31  20
   1   6   8 9639.11 1901.46  20
  -1   6  -8 16299.0 3513.72   7
  -6   1   8 7258.53 1733.15   4
   6   1  -7 7902.69 1611.27   7
  -1  -6   7 10544.2 2289.32  14
  -1  -6   7 11016.4 2740.79   9
   1   6   7 8386.66 1556.53  20
  -6  -1  -7 11328.2 2581.67  16
  -6   1   7 13889.3 2949.24  20
  -6   1   7 3759.24 721.989   4
   6  -1   7 6477.63 1961.97   4
   1  -6  -7 11296.4 2527.94  14
   6   1  -6 4750.53 1193.24   7
  -1  -6   6 6110.19 2098.32  14
   6  -1   6 1620.27 1702.21   4
  -1  -6   6 5229.80 2075.42  20
   1   6   6 7088.63 2180.63   7
   1   6   6 7981.88 2585.45   4
   1  -6  -6 6213.73 2064.03  14
  -6  -1  -6 9691.12 2840.80  16
   1   6   5 6006.62 1717.88   7
   1  -6  -5 6155.59 1926.30  14
   6   1  -5 6639.54 1706.38   7
  -1  -6   5 5662.31 1660.75  14
  -1  -6   5 4343.21 1406.72  20
  -6  -1  -5 9547.98 2595.58  16
  -6   1   5 2505.04 591.089   4
   6  -1   5 718.120 804.836   4
   1  -6  -4 23278.1 3191.90  14
   6   1  -4 21802.1 2534.64   7
  -1  -6   4 27571.1 3500.99  14
  -6  -1  -4 25509.9 3699.81  16
  -1  -6   4 20341.1 1426.59  16
  -1   6  -4 24672.6 3583.21   7
  -1  -6   4 20549.8 2768.28  20
   1   6   4 20647.5 1772.74  20
  -6   1   4 25212.3 3535.46   9
  -6   1   4 26029.5 3592.14  16
   6  -1   4 22273.2 3010.12   4
  -6  -1  -3 6451.55 1716.86  16
  -1  -6   3 5352.77 839.746  16
  -6   1   3 6827.09 1708.23   9
   6  -1   3 4906.90 901.806  14
   1  -6  -3 5465.76 1322.92  14
   6   1  -3 6418.37 1186.06   7
   1   6   3 7220.33 1664.70   7
  -1  -6   3 6723.17 1585.01  14
  -6   1   3 6860.02 1616.34  16
  -1   6  -3 7510.56 1841.67   7
  -1   6  -2 2607.47 929.915   7
   1   6   2 3123.49 963.908   7
   6   1  -2 3076.10 821.028   7
  -6   1   2 2563.45 813.270   9
  -1  -6   2 2797.96 999.228  14
  -6  -1  -2 2291.36 828.088  16
  -1  -6   1 30069.2 3252.00  14
   6   1  -1 27293.7 2874.93   7
  -6   1   1 23209.4 2469.19  16
  -1  -6   1 26721.1 2416.24  16
  -1   6  -1 30164.9 3318.07   7
   1  -6  -1 21717.5 2272.52  14
  -1  -6   1 28639.6 2751.53  20
   6   1   0 177728. 5812.44   4
   1  -6   0 169150. 4780.34  20
  -6   1   0 186941. 8598.37  16
  -6  -1   0 189196. 8556.29  16
  -6   1   0 179779. 6983.02   9
  -1  -6   0 170110. 7494.54  14
   1  -6   0 179984. 7728.50  14
  -1   6   0 188952. 7937.13   7
   1   6   0 180380. 8147.02   7
   1  -6   1 23219.1 2183.56  20
  -6   1  -1 24592.7 2967.47  16
  -6  -1   1 25881.6 3040.29  16
  -6   1  -1 24286.9 2203.14   9
  -6  -1   1 25517.1 2817.44   9
   1  -6   1 26743.9 2844.44  14
  -1   6   1 28725.2 2924.09   7
   1   6  -1 25941.1 2987.41   7
  -1  -6  -1 28272.2 2752.46  16
  -1  -6  -2 2044.12 663.226  14
   1  -6   2 2884.61 992.838  14
   1   6  -2 2701.78 792.007   7
  -6  -1   2 3196.03 1070.12  16
  -6   1  -2 2262.54 499.396   9
  -6   1  -2 2368.61 627.398  16
  -1  -6  -2 2141.15 688.978  16
  -1  -6  -3 5625.38 1334.48  14
   1  -6   3 4408.98 973.902  14
  -1   6   3 4979.46 1070.91   7
   1  -6   3 6253.68 1332.09  20
  -1  -6  -3 5599.64 1349.60  16
   1   6  -3 5676.64 1402.16   7
   1   6  -4 23160.7 3391.36   7
  -1  -6  -4 23828.6 3165.72  16
  -1  -6  -4 24188.2 2997.78  14
   1  -6   4 22754.3 2819.15  14
  -6   1  -4 21053.8 2889.14  16
   1  -6   4 23595.4 3148.72  20
  -1   6   4 25958.0 3065.13   7
   6   1   4 25239.1 3530.11   4
  -6   1  -5 8138.51 2191.37  16
  -1  -6  -5 3118.93 1286.47  16
  -6  -1   5 9146.15 2282.99  16
   1  -6   5 5488.96 1856.19  20
  -1  -6  -5 9201.95 2178.69  14
   6   1   5 4416.45 1797.55   4
   1  -6   5 11840.6 2450.09  14
  -1   6   5 9545.48 2156.10   7
  -1   6   5 6335.26 1895.79   9
   1   6  -5 9950.61 2783.65   7
  -6  -1   5 6738.72 2139.16   9
   6   1   6 8474.81 3144.16   4
  -1   6   6 8924.65 2776.41   4
   1  -6   6 7797.28 2158.47  14
  -1   6   6 6560.81 1862.01   7
   1   6  -6 8420.92 2683.18   7
   1  -6   6 8385.15 2929.89  20
  -6   1  -6 7714.33 2285.34  16
  -1  -6  -6 6139.25 2512.51  16
  -6  -1   6 11018.9 2872.11  20
  -6  -1   6 10327.6 2688.31  16
  -6  -1   6 6159.19 2548.66   9
  -1   6   6 8903.77 2626.21   9
  -6   1  -7 11669.9 2651.42  16
   1  -6   7 10075.0 2259.58   9
   6   1   7 10922.9 2930.77   4
  -6  -1   7 5973.48 1466.86   4
   1  -6   7 11877.6 2321.17  14
   1   6  -8 17119.3 3562.21   7
  -6  -1   8 14929.6 3464.18  20
  -1   6   8 18474.1 3463.72   9
  -6  -1   8 13211.4 2978.06   9
  -1  -6  -8 17430.4 3127.91  14
   6   1   8 11539.4 3412.79  20
   1  -6   8 13449.2 2986.56  20
  -1   6   8 7637.60 1572.00  20
   1  -6   8 8468.83 1830.59  14
   6  -1  -8 3960.27 510.178   7
  -6   1  -8 9288.89 2268.99  16
  -6  -1   8 8502.39 1848.36   4
   6   1   8 9871.40 2985.01   4
  -6   1  -9 1527.89 914.443  16
   1   6  -9 2008.59 1205.38   7
  -1  -6  -9 1851.87 796.653  14
   6   1   9 241.477 636.496  20
   6  -1  -9 1044.50 390.504   7
  -6  -1   9 2660.18 1561.10   9
   1  -6   9 968.078 1079.49   4
   6   1   9 1071.86 1112.17   4
  -6  -1   9-276.085 729.645  20
  -1   6   9-74.8233 740.812   9
   1  -6   9 2518.94 1739.17  20
  -1   6   9 1129.99 787.043  20
  -1  -6 -10 6447.78 2051.29  14
  -1   6  10-1937.20 1027.60  20
  -1   6  10 6556.31 2260.04   9
  -1   6  10 5588.34 2864.15   4
   6  -1 -10 2577.79 1150.58   7
   1  -6  10 5428.05 2738.59  20
   1   6 -10 9530.30 2873.86   7
  -6  -1  10 4783.63 2082.26  20
   6   1  10 2625.10 2169.51   4
   1  -6  10 6740.82 2676.39   4
   6   1  11-306.902 1024.09   4
   1  -6  11 372.525 717.989   4
   1  -6  11 2999.19 1922.11  20
  -1   6  11 288.131 807.311  20
   1  -6  11-59.1840 604.914   9
  -1  -6 -11 312.823 839.310  14
   1   6 -11 1608.61 1159.12   7
  -1   6  11-434.242 884.277   9
  -6  -1  11-624.730 1442.95  20
  -1  -6 -12 4910.09 2282.92  16
  -6   1 -12 9858.68 2963.36  16
   1  -6  12 14986.1 4158.27   4
  -6  -1  12 7218.27 2922.44  20
   1  -6  12 2879.16 2005.90  20
   1   6 -12 19468.2 4374.01   7
   1  -6  12 3955.53 1541.37   9
  -1   6  12 10983.1 3193.57   9
   6  -1 -13-385.078 428.098   7
   1   6 -13 3701.19 1911.95   7
  -6  -1  13 873.617 1074.45   4
   1  -6  13 2875.91 1765.71   4
   1  -6  13 1085.19 1436.33  20
  -1  -6 -13 1805.05 1376.99  16
  -6   1 -13 2062.78 1366.45  16
   6  -1 -13 2531.41 1720.75  14
  -1  -6 -14-255.096 916.899  16
   6   1  14-366.835 507.033  20
   1  -6  14 576.109 1160.67  20
  -6  -1  14-296.401 633.745   9
  -1   6  14-502.930 823.397   9
   1  -6  14-934.209 1215.96   4
  -6  -1  14-247.465 175.384   4
  -1   6  14-1660.41 1709.74   4
   6   1  14 1354.83 1630.72   4
  -6   1 -14 1326.50 1102.96  16
  -6  -1  14 92.7246 627.835  20
   1   6 -15-2555.45 2016.33   7
   6   1  15-2392.54 1655.43  20
  -1   6  15 792.572 815.476  20
   1  -6  15 288.569 825.870  20
   1  -6  15-1352.03 1156.57   9
   1  -6  15-3128.92 2161.08   4
   6   1  15 391.926 884.247   4
  -6   1 -15-683.228 820.761  16
  -1   6  15-1642.01 1522.45   9
  -6  -1  15-830.015 1310.64  20
  -6  -1  16-180.576 855.729  20
  -1   6  16-2902.13 2284.36   4
  -6  -1  16-212.951 436.028   4
   1  -6  16-2089.16 1835.25   4
   6   1  16 2.06611 676.213  20
   1  -6  16 143.147 763.402  20
  -6   1 -16-1019.90 1075.83  16
   1   6 -16-446.670 1158.59   7
  -1   6  16 875.264 961.190   9
  -6  -1  16 630.021 844.979   9
   6  -1 -17 944.404 1253.23  14
   6   1  17-3097.11 2145.75  20
  -1   6  17 444.589 959.015  20
  -1  -6 -17-820.110 890.720  16
  -1   6  17-2406.02 2208.32   4
  -6  -1  17-848.488 1317.01  20
   6  -1 -17-669.123 1239.00  16
   1  -6  17-677.438 779.941   9
  -1   6  17-2987.78 1910.64   9
  -6  -1  17 937.369 1349.07   9
   1   6 -17-2344.30 2324.85   7
   2   6  17 1.99323 791.459  20
  -2  -6  17-2545.59 1836.22   9
   2  -6 -17 1001.53 1204.71  16
  -6   2  17-1876.41 2021.11  20
   2  -6 -17-189.069 1209.35  14
   6   2 -17-68.8903 606.758  14
  -6  -2 -17-3119.65 2509.83  16
  -2   6 -17 812.667 627.947   1
   2   6  16-631.558 1042.45  20
   6  -2  16-1282.00 1460.37  20
  -2  -6  16 16.3487 719.527  20
  -2  -6  16-1537.86 1503.55   9
  -6   2  16 509.187 622.849   4
   2   6  16-2401.35 1993.14   4
  -2   6 -16 415.434 830.995   7
   2  -6 -16-545.075 820.673  16
  -6   2  16 2.12071 1124.24  20
  -6  -2 -16-2189.92 1857.71  16
   2   6  15 205.586 791.929  20
   6  -2  15-747.858 1115.12  20
   6   2 -15-101.792 556.093   7
   2  -6 -15 328.837 781.801  14
  -6   2  15-398.654 1027.61  20
  -2   6 -15 421.112 508.937   7
  -2   6 -14-574.660 795.341   7
   2  -6 -14 365.648 281.198  14
   2   6  14-1988.15 1517.83  20
   6  -2  14-29.0016 619.320  20
  -6  -2 -14-2253.02 1694.63  16
   2   6  14-3220.90 2391.07   4
   6  -2  14 43.6063 213.133   4
   2  -6 -14-550.962 748.998  16
  -6   2  14-225.275 750.285   9
  -6   2  13 3360.13 1982.59  20
   2  -6 -13 2735.17 1675.10  16
  -2  -6  13 2762.28 1843.88   9
   6  -2  13 2551.81 2198.83  20
   2  -6 -13 4917.22 2056.03  14
   2   6  13 4272.48 2133.80  20
   6   2 -13 2462.26 1113.90   7
   6  -2  13 2865.75 2253.61   4
  -6  -2 -13 4507.15 2125.47  16
  -6   2  13 4477.23 2064.57   9
  -2  -6  12 8644.99 3051.55   9
  -6   2  12 11482.7 3523.32  20
   6  -2  12 14826.1 4293.75  20
   2   6  12 14306.0 3190.92  20
  -6   2  12 6126.10 2230.12   9
   6   2 -12 8677.47 2447.22   7
  -2   6 -12 11120.8 3122.69   7
  -6  -2 -12 17766.6 4213.40  16
   2  -6 -12 8127.59 2605.34  14
   6  -2  12 2738.51 1556.13   4
  -6   2  12 8504.75 2409.23   4
  -2   6 -11 8270.90 2383.32   7
   2  -6 -11 3929.59 1174.69  14
  -6  -2 -11 7555.42 2088.48  16
   6   2 -11 6014.48 1572.13   7
  -2  -6  11 2640.67 2183.84   9
   6  -2  11 5982.14 2443.45   4
  -6   2  11 2052.06 1609.34  20
  -2   6 -10 3568.08 1577.63   7
   2  -6 -10 1505.29 1111.67  14
   2   6  10 6015.19 2583.24   4
  -6   2  10 5593.98 2298.82  20
   6  -2  10-150.546 1094.75   4
   2   6  10 4883.07 1593.02  20
  -6  -2 -10 5195.26 2077.66  16
   6   2 -10 5376.46 1861.77   7
   2   6   9 4452.43 1511.58  20
   2   6   9 3840.33 1958.34   4
  -6  -2  -9 3280.02 1025.55  16
  -6   2   9 1653.23 1133.41  20
   2  -6  -9 4383.57 1504.30  14
  -2   6  -9 4162.04 1545.41   7
   6   2  -9 2045.37 687.413   7
  -6   2   8 2356.07 547.720   4
  -2   6  -8 5786.50 2004.31   7
   6   2  -8 7030.02 1823.69   7
   2   6   8 5743.16 1606.16  20
   6  -2   8 5653.31 1839.75  20
  -2   6  -7 29386.5 4355.51   7
   6  -2   7 27629.9 4117.68  20
   2  -6  -7 27297.6 3921.64  14
   6   2  -7 23451.1 3002.88   7
  -2  -6   7 22288.5 3285.93  14
  -2  -6   7 24793.8 4165.86   9
  -6   2   7 31574.5 4610.46   9
  -6   2   7 18300.0 2549.42   4
   2   6   7 24343.7 4264.34   4
  -2  -6   6 9340.88 2049.32  14
  -6   2   6 12251.8 2665.14   9
   2   6   6 11060.6 2544.33   7
   6  -2   6 4604.52 497.152   4
  -2   6  -6 12178.8 2716.34   7
   2  -6  -6 10992.3 2411.50  14
  -6  -2  -6 11765.9 2516.28  16
  -6  -2  -5 36646.7 4311.85  16
  -2   6  -5 44155.3 4936.52   7
   6  -2   5 31449.9 2178.63  14
   2  -6  -5 43714.5 4735.51  14
   6  -2   5 35295.5 4155.49   4
   2   6   5 38455.2 4747.71   4
  -6   2   5 34407.8 2934.05   4
   2   6   5 36985.8 4258.86   7
  -2  -6   5 35334.1 3964.29  20
  -6   2   5 42180.3 4840.10   9
  -2  -6   5 42339.8 4448.54  14
   2  -6  -4 3421.88 1430.12  14
   6  -2   4 1237.14 441.142  14
  -6  -2  -4 868.574 672.931  16
  -2  -6   4 1011.20 782.698  20
   6  -2   4 660.870 846.455   4
  -2  -6   4 1924.41 802.944  14
  -2  -6   4 1304.92 431.859  16
  -6   2   3 13832.9 1187.84   4
  -2  -6   3 17831.7 2640.94  14
   2   6   3 19463.3 2926.84   7
  -2   6  -3 16115.3 2582.51   7
  -2  -6   3 17292.1 2406.52  20
  -6   2   3 20377.3 3123.77  16
  -2  -6   3 15486.3 1766.13  16
  -6  -2  -3 17140.6 2691.78  16
   2  -6  -3 16493.8 2721.31  14
   6  -2   3 15056.3 1948.91  14
  -2  -6   2 4510.10 1267.46  14
  -2  -6   2 3710.93 876.842  16
  -6  -2  -2 4983.89 1533.31  16
  -6   2   2 4856.38 1464.40  16
  -2  -6   2 4082.69 1210.21  20
   2  -6  -2 4702.32 1377.84  14
   2   6   2 5061.51 1510.85   7
  -2   6  -2 5190.66 1431.05   7
   2  -6  -1 1811.07 347.096  20
   2  -6  -1 2486.23 887.471  14
  -2  -6   1 1686.82 610.476  14
  -2   6  -1 2618.37 911.274   7
   2   6   1 2856.51 1094.64   7
  -6  -2  -1 2003.54 692.230  16
   2  -6   0 39029.1 3661.42  14
  -2  -6   0 39806.0 3675.55  14
   6   2   0 45650.2 3180.40   4
   6   2   0 45911.4 4113.79   7
  -6   2   0 38355.3 3018.93   9
  -2   6   0 43381.2 3800.90   7
  -6   2   0 42810.9 4173.01  16
   2  -6   0 40317.4 2492.95  20
  -6   2  -1 2330.96 898.587  16
   6  -2  -1 1533.68 215.372  14
  -2  -6  -1 2279.72 850.218  14
   2  -6   1 2459.13 809.105  14
  -2  -6  -1 1752.31 626.809  16
  -6  -2   1 1388.48 491.673  16
   6   2   1 2072.54 685.128   7
  -2   6   1 2589.06 810.589   7
   2   6  -1 2198.95 808.410   7
   2  -6   1 2034.76 556.832  20
  -2  -6  -2 4163.40 1254.43  14
   2  -6   2 4949.66 1214.55  14
   2   6  -2 3528.39 991.101   7
  -6  -2   2 3609.19 1156.38  16
  -6   2  -2 3199.41 1104.45  16
  -2   6   2 4900.40 1201.06   7
  -2  -6  -2 4084.04 1124.26  16
  -6  -2   2 3163.62 1156.66   9
   2  -6   3 17498.0 2423.31  20
  -2   6   3 18829.2 2358.51   7
   2   6  -3 14192.3 2131.53   7
   2  -6   3 18502.2 2418.59  14
  -6  -2   3 18659.2 2723.44  16
  -6   2  -3 17074.7 2508.51  16
  -2  -6  -3 16469.2 2354.66  16
   6   2   3 20206.0 2803.85   4
  -6  -2   3 14862.7 2441.14   9
   2  -6   4 1862.69 579.637  20
  -2  -6  -4 2349.10 784.905  16
   2  -6   4 1128.72 496.724  14
  -2  -6  -4 1092.54 119.382  14
   6   2   4 1626.92 537.438   4
  -6   2  -4 643.370 801.901  16
  -2   6   4 2680.02 928.812   7
   2   6  -4 588.200 758.325   7
  -2   6   4 1816.81 161.380   9
   2  -6   5 42303.4 3974.74  14
  -2  -6  -5 35833.6 3606.44  14
  -2   6   5 40208.7 4401.26   9
  -2   6   5 41932.3 3797.72   7
  -6  -2   5 40718.2 4289.88  16
  -2  -6  -5 37400.0 4058.30  16
   2   6  -5 40450.4 4616.36   7
   2  -6   5 40376.3 4228.43  20
   2   6  -6 11469.0 2650.69   7
  -2  -6  -6 11403.4 2469.63  16
  -6  -2   6 11971.7 2377.01  16
  -2  -6  -6 8693.09 1887.81  14
  -2   6   6 12498.1 2886.47   4
   2  -6   6 11306.5 2204.49  14
  -2   6   6 10486.9 1949.07   7
  -6  -2   6 11733.8 2606.62  20
  -2   6   6 7295.97 1196.88  20
   2  -6   6 12001.8 2601.46  20
   2   6  -7 28644.3 4420.08   7
  -2  -6  -7 25582.5 3388.28  14
   2  -6   7 18758.9 2976.37   9
   2  -6   7 27010.4 3471.98  14
  -2   6   7 25405.1 4285.09   4
  -2   6   7 26947.4 3850.21   9
  -6  -2   7 22943.4 3629.09   9
  -2  -6  -7 24385.8 3713.08  16
  -6   2  -7 24495.2 3580.35  16
  -6  -2   7 24744.0 4035.09  20
  -6  -2   8 4873.77 1403.32   4
   2  -6   8 10806.5 3033.29   4
  -2  -6  -8 8009.25 1968.17  14
  -6  -2   8 9684.62 2750.57  20
  -6  -2   8 8181.45 2404.21   9
  -2   6   8 8031.88 2012.60   9
   2  -6   8 6690.02 1780.33  14
   6   2   8 9787.37 2992.14   4
  -2  -6  -8 7187.79 2092.98  16
  -6   2  -8 7319.21 2128.91  16
   6   2   8 8451.20 2986.66  20
   2  -6   8 8704.29 2484.45  20
  -2   6   8 5932.84 1519.89  20
  -2   6   9 3699.56 1477.54   9
   2  -6   9 2776.79 1590.08   4
  -6   2  -9 3647.19 1475.46  16
  -2  -6  -9 5872.48 1655.53  14
   2   6  -9 5733.91 2105.67   7
   2  -6   9 6639.02 2359.43  20
   6   2   9 2444.45 1881.50  20
  -2  -6  -9 5425.02 1781.44  16
  -6  -2   9 1938.31 1247.82  20
  -6  -2   9 5169.72 1903.67   9
   2  -6   9 1187.72 485.128   9
  -2   6   9 4932.67 1614.99  20
  -2   6   9 4908.48 2167.47   4
   6   2   9 6759.24 2547.65   4
  -2  -6 -10 3532.74 1316.91  16
  -2   6  10 3429.50 1413.79   9
   2   6 -10 7257.71 2590.06   7
   6   2  10 3682.83 1856.72   4
   6  -2 -10 4111.18 1667.68  14
  -2  -6 -10 6317.71 1776.32  14
   6  -2 -10 1104.03 320.782   7
   2  -6  10 7589.44 2282.74  20
  -6  -2  10 3677.14 1696.48  20
  -6  -2  10 6516.54 2210.50   9
   2  -6  10 3369.58 1212.12   9
  -6   2 -10 5595.23 2049.50  16
  -2   6  10 1017.14 715.143  20
  -2   6  10 5272.86 2335.68   4
   2  -6  10 7122.29 2802.44   4
  -2  -6 -11 11152.8 2425.10  14
   6  -2 -11 3533.47 594.806   7
   2  -6  11 14954.0 3823.63  20
  -2   6  11 9845.67 2731.48  20
  -2  -6 -11 8733.54 2561.72  16
  -6  -2  11 1068.45 829.936  20
   2   6 -11 12246.6 3334.43   7
   6   2  11 5970.13 2827.96   4
   2  -6  11 3080.85 1887.40   4
  -2   6  11 8079.66 2450.33   9
  -2  -6 -12 1800.69 673.826  16
   6   2  12 3480.21 1545.28   4
   2   6 -12 16070.5 3911.78   7
  -2  -6 -12 10244.1 2345.74  14
  -2   6  12 4277.28 1438.35  20
  -6  -2  12 8927.50 3111.51  20
   2  -6  12 8812.14 3279.25  20
   2  -6  12 14111.6 4133.21   4
   6  -2 -12 2075.48 587.338   7
  -2   6  12 9168.50 2601.04   9
   2  -6  13 2413.60 1849.05  20
  -2   6  13 5288.56 2214.17  20
  -2  -6 -13 3630.02 1498.57  14
   2  -6  13 4805.47 2347.86   4
   6   2  13 2374.51 1726.75   4
  -6  -2  13 2718.66 2001.93  20
  -6   2 -13 2984.31 1685.11  16
   2   6 -13 5244.36 2294.59   7
  -6  -2  14-1019.86 1323.47  20
   2  -6  14-1123.15 1124.75   9
  -6  -2  14-1718.37 1336.96   9
   6   2  14-1111.73 1165.15  20
   2  -6  14-771.108 1214.26  20
  -2   6  14-512.876 584.466  20
  -6   2 -14-717.266 497.356  16
  -2   6  14-1.58751 404.714   9
   2  -6  14-2117.64 1739.52   4
  -2   6  14-3078.34 2188.45   4
   2   6 -15-116.567 1204.75   7
   6  -2 -15 792.362 843.229  14
   6   2  15 30.8992 699.480  20
  -2  -6 -15-254.172 603.786  16
  -6  -2  15 216.363 419.547   9
  -2   6  15 749.777 822.733   9
  -2   6  15 444.667 900.958  20
   2  -6  15 899.305 1327.68  20
   2  -6  15-3197.03 1939.58   4
  -6   2 -15-336.189 604.839  16
  -6  -2  15-467.325 762.777  20
   2   6 -16-483.175 1317.58   7
  -6  -2  16 532.963 600.432  20
   6  -2 -16-7.70181 937.564  14
  -2   6  16-896.134 1264.75   4
   2  -6  16-357.394 778.471   4
   6   2  16-454.929 708.650   4
   2  -6  16-628.160 1338.52  20
   6   2  16-217.967 72.7098  20
  -2  -6 -16-862.688 1257.95  16
   2  -6  16-1278.60 910.934   9
  -2   6  16 767.627 998.852   9
   2   6 -17 276.058 615.553   7
  -6   2 -17 1445.48 1470.61   7
  -6  -2  17-610.279 912.793  20
   6  -2 -17 548.719 1179.28  14
   6   2  17-1636.98 1485.75  20
  -2   6  17 1613.28 1366.31  20
  -6  -2  17-1119.67 1329.44   4
  -2   6  17-1377.98 1622.76   4
  -2   6  17 93.8377 285.760   9
  -6  -2  17-268.386 744.064   9
  -3   6 -16 1088.43 1453.51   7
   3   6  16 966.975 1044.27  20
  -3  -6  16 682.271 1103.20  20
   6  -3  16-1122.56 1206.23  20
  -6   3  16 160.721 549.020  20
   3  -6 -16 954.835 1184.96  14
   3   6  16-1057.31 1366.87   4
  -6  -3 -16-723.809 1008.80  16
  -6   3  16-693.232 1101.32   9
  -3  -6  15-1236.72 1558.83  20
   6  -3  15-1079.40 1521.46  20
   3  -6 -15 1235.81 1141.77  16
  -6   3  15-149.153 679.151  20
   6   3 -15-753.166 1227.06   7
  -6  -3 -15-842.026 962.543  16
  -3   6 -15-70.8356 197.942   7
   3   6  15-3125.75 2401.59   4
  -6   3  14 314.190 563.564   4
   3   6  14-2675.35 2202.37   4
   3  -6 -14-881.823 1453.44  14
  -3  -6  14-2161.57 1520.63  20
   3   6  14-1974.70 1365.78  20
   6   3 -14-194.847 616.314   7
  -3  -6  14-941.027 1067.00   9
   6  -3  14 227.566 404.779  20
  -3   6 -14-333.596 513.057   7
  -3   6 -13-737.572 884.987   7
  -3  -6  13-1308.05 1503.44  20
   3   6  13-112.891 307.705  20
  -3  -6  13 718.821 756.469   9
  -6   3  13-319.935 564.942  20
   3  -6 -13-1068.80 1258.91  14
  -6   3  13 772.337 1146.59   4
  -6  -3 -13 55.6215 704.122  16
   6  -3  13-135.724 526.581  20
  -6   3  12 5330.53 2596.26  20
  -3  -6  12 4080.82 2142.22   9
  -6  -3 -12 4734.32 2146.84  16
   3   6  12 4563.71 2103.07  20
  -3   6 -12 3809.30 1808.99   7
  -6   3  11-810.609 1173.55   4
  -3   6 -11 464.401 982.663   7
  -6   3  11 36.2215 941.813  20
  -3  -6  11 221.136 525.646   9
   6   3 -11-1453.34 1542.85   7
   3   6  11 1903.94 1248.27  20
  -6   3  11-1059.89 1168.31   9
  -6  -3 -11 756.025 405.071  16
  -3   6 -10-748.876 992.631   7
  -6  -3 -10 1224.33 1142.61  16
   6   3 -10 692.038 743.950   7
  -6   3  10 2011.70 1528.03  20
  -3  -6  10-590.886 841.528  20
   3   6  10 2163.58 1631.52   4
  -6   3  10 988.256 897.387   4
  -6   3  10-1056.34 1202.59   9
  -6  -3  -9 279.481 594.285  16
   6   3  -9-1030.54 966.651   7
   3   6   9-228.157 708.854   4
  -6   3   9-109.862 737.603   9
  -3   6  -9 553.664 192.031   7
  -6   3   9-735.851 931.067   4
  -6  -3  -8 1882.26 1020.28  16
   6  -3   8 1863.28 1034.72  20
  -3  -6   8 2089.72 1207.19  20
  -6   3   8 3214.63 1125.57   4
  -6   3   8 1754.74 765.508   9
  -3   6  -8 1968.03 812.853   7
   6   3  -8 3358.97 1369.36   7
   6  -3   7-124.176 722.623  20
   3   6   7 850.003 768.185  20
   6   3  -7 709.846 509.736   7
  -3  -6   7-1791.40 1361.14  20
  -6   3   7 1204.84 1161.60   9
  -6   3   7 1018.56 783.615   4
  -3   6  -7-647.428 923.434   7
   3   6   6 688.406 235.975  20
   3   6   6 291.266 363.413   7
   6  -3   6 537.350 104.514  14
   6   3  -6 1073.55 641.612   7
  -6  -3  -6 754.849 497.461  16
  -3  -6   6-195.499 1039.66  20
  -6   3   6 1006.86 508.415   9
  -3  -6   6-884.588 1193.80  14
   3  -6  -5 13473.0 2799.77  14
   6  -3   5 10849.6 1514.29  14
   6   3  -5 14093.7 2415.29   7
  -3  -6   5 13127.4 2636.36  14
   3   6   5 12476.2 2639.13   7
  -3  -6   5 8772.30 1248.65  16
  -6  -3  -5 12117.4 2581.35  16
  -3   6  -5 12262.1 2841.85   7
  -6   3   5 9749.39 1640.83   4
   3   6   5 13395.7 2888.15   4
  -3  -6   5 11031.1 2326.95  20
   6   3  -4 10587.5 2094.81   7
  -3  -6   4 11901.0 2324.14  14
   3   6   4 11208.4 2373.91   7
  -6  -3  -4 9325.01 1907.78  16
  -3   6  -4 9147.10 2132.16   7
  -3  -6   4 9425.58 1973.75  20
   6  -3   4 10676.5 2132.64   4
   3  -6  -4 12129.3 2600.22  14
   6  -3   4 11691.0 1773.43  14
  -3  -6   3 24637.9 2611.30  16
  -6  -3  -3 21643.6 2933.70  16
  -6   3   3 28790.4 3877.67  16
   3  -6  -3 28005.6 3764.42  14
   6   3  -3 32516.9 3638.34   7
  -3  -6   3 24054.5 3143.41  14
   3   6   3 26566.3 3393.24   7
  -3  -6   3 25266.2 3282.20  20
  -6   3   3 25551.1 3064.85   9
  -6  -3  -2 15142.5 2578.60  16
  -6   3   2 18191.5 2457.82   9
  -3  -6   2 17221.9 2589.29  20
  -6   3   2 18405.0 2949.09  16
   3   6   2 16904.2 2736.45   7
   6   3  -2 18874.2 2740.77   7
  -3  -6   2 16458.6 2556.19  14
   3  -6  -2 18446.6 2910.57  14
  -3   6  -2 14450.1 2354.27   7
  -6   3   2 11487.4 1220.69   7
   3  -6  -1 7358.62 1597.99  14
  -3  -6   1 6501.71 1291.10  16
  -6  -3  -1 9849.76 2194.26  16
  -3  -6   1 7287.17 1616.33  14
  -3   6  -1 8912.88 1846.79   7
  -6   3   1 5381.53 960.984   7
   3   6   1 7703.06 1689.29   7
  -6   3   1 8339.56 1840.01  16
   6   3  -1 7851.44 1637.79   7
  -3  -6   0 188.988 558.416  16
   6  -3   0 394.100 423.014  14
   3  -6   0-150.497 992.209  14
  -3   6   0 1040.09 523.947   7
  -3  -6   0 1015.17 219.389  14
  -6  -3   0 1104.45 520.575  16
   3  -6   0 1082.18 366.070  20
   6   3   0 1709.99 215.795   7
   6   3   1 8891.20 2069.92   7
  -3  -6  -1 9300.17 1962.35  16
  -3  -6  -1 6757.00 1548.90  14
   3   6  -1 6777.51 1654.10   7
  -3   6   1 6347.41 1294.46   7
   3  -6   1 6547.59 1359.21  14
  -3  -6  -2 17453.8 2598.21  16
  -3  -6  -2 14947.9 2131.63  14
   3  -6   2 17141.1 2345.47  14
   3   6  -2 14531.2 2337.98   7
   6   3   2 17718.0 2557.92   4
  -6  -3   2 14944.8 2278.13  16
  -6   3  -2 16258.8 2579.72  16
   6   3   2 14671.4 2546.23   7
   3   6  -3 20994.4 2819.81   7
  -3   6   3 22372.0 2875.27   9
   3  -6   3 22904.9 2649.54  14
  -3  -6  -3 19808.2 2448.05  14
  -6  -3   3 21591.3 3024.51   9
  -6  -3   3 23792.1 3090.44  16
  -6   3  -3 24152.7 3095.29  16
  -6   3  -4 9349.91 1773.49  16
  -6  -3   4 10566.6 1943.74  16
  -3   6   4 9788.89 1989.87   9
   3  -6   4 9042.19 1565.62  14
  -3  -6  -4 7922.24 1349.37  14
  -6  -3   4 7869.34 1792.50   9
   3   6  -4 6777.56 1353.17   7
   3  -6   5 10707.7 1871.76  14
  -3   6   5 11974.4 2448.50   9
   3  -6   5 11547.6 2269.76  20
  -6   3  -5 11017.7 2175.40  16
   6   3   5 12033.2 2542.09   4
   3   6  -5 11273.0 2394.51   7
   6   3   6-423.662 1018.37   4
  -6  -3   6 668.626 537.020  16
  -3  -6  -6-524.197 695.128  14
   3  -6   6 981.083 594.257  14
  -6   3  -6 620.442 633.559  16
   3  -6   6 200.953 708.293  20
  -3   6   6 861.720 680.684   4
   3   6  -6 31.0809 897.006   7
  -6   3  -7 268.646 133.115  16
   3  -6   7 1156.45 693.703  14
  -3   6   7 422.915 589.299   4
  -3  -6  -7 115.865 388.420  14
  -3   6   7-225.906 678.160   9
  -6  -3   7-377.810 620.866  20
   3   6  -7 14.0562 615.249   7
  -3  -6  -7 414.854 744.207  16
   3  -6   8 2517.10 1260.48  20
  -6  -3   8 2122.01 1174.11   9
  -3  -6  -8 2011.48 755.793  14
   3  -6   8 2682.91 967.181  14
  -3   6   8 1530.53 613.037   9
  -3   6   8 1371.15 627.021  20
  -6  -3   8 3280.86 1553.47  20
   3  -6   8 4888.27 2001.10   4
   6   3   8 3098.29 1586.92  20
   6   3   9 1562.35 1179.82   4
   3  -6   9-1121.47 1224.25   4
  -6  -3   9-252.121 699.307  20
  -3   6   9 143.803 362.482  20
   3  -6   9-204.854 547.546   9
  -6  -3   9-1563.64 1451.78   9
  -3   6   9 328.452 429.725   9
   6   3   9 63.1497 569.030  20
  -3   6   9-378.151 663.294   4
  -3  -6  -9 98.2463 411.986  14
   3   6  -9 910.707 613.972   7
   3  -6   9 1379.81 803.378  14
   3  -6   9 1554.81 1205.08  20
  -3   6  10-891.687 883.622   9
   3   6 -10 1764.66 1266.28   7
   6   3  10 1467.38 1273.43  20
  -3  -6 -10 454.012 475.691  14
  -3   6  10 117.830 353.284  20
   3  -6  10 2927.48 1761.32  20
   3  -6  10 582.663 415.470   9
  -6  -3  10 2696.85 1568.33   9
   6   3  10 3335.17 2099.26   4
   3  -6  10 2420.41 1675.02   4
  -6  -3  10 1477.85 1281.83  20
  -3   6  10 1448.87 1330.75   4
  -6   3 -11-1919.40 1397.32  16
  -3   6  11-1355.28 1366.91   9
  -3   6  11 3540.59 1790.24  20
  -6  -3  11 6585.41 2377.61   9
  -3  -6 -11 174.386 233.379  14
   3  -6  11 7095.69 2717.10  20
   3  -6  11-464.227 943.785   4
   6   3  11 4610.39 2079.42   4
  -6  -3  11-64.0633 1204.02  20
   3   6 -11 3243.28 1703.69   7
   3   6 -12 3219.89 1757.45   7
  -3   6  12 3452.89 1664.49  20
  -3  -6 -12 1773.04 707.772  14
  -6   3 -12 3036.89 1275.00  16
  -3  -6 -12-2057.14 1652.19  16
  -6  -3  12 987.780 1205.03   4
  -3   6  13-622.756 739.275   9
   6  -3 -13 983.793 1344.85  14
  -3  -6 -13-289.815 497.765  14
  -6  -3  13 309.206 403.709  20
  -3   6  13 476.833 1039.90  20
   3  -6  13 243.517 517.533  20
   3   6 -13-530.669 717.098   7
   6   3  13-2178.44 1774.52   4
  -6  -3  13-2316.00 1565.66   4
  -3   6  13-67.9107 975.388   4
  -3  -6 -14-1009.06 1284.88  16
   3  -6  14-1436.69 1217.48  20
  -3   6  14 854.951 756.827  20
  -6  -3  14-365.405 889.727  20
   3  -6  14-1471.14 1461.44   4
   6   3  14-705.254 879.931   4
  -6  -3  14-797.865 969.192   4
  -3   6  14-4274.07 2511.08   4
   6   3  14-716.853 1192.69  20
   3  -6  14 49.0155 228.219   9
  -3   6  14 84.0299 389.785   9
   3   6 -14-450.662 662.363   7
  -6   3 -15 805.198 1094.95   7
   3   6 -15-449.868 751.586   7
   3  -6  15-681.654 869.327  20
  -6  -3  15-2128.04 1696.91   9
  -3   6  15-1.66626 204.377  20
  -6  -3  15-409.960 608.661  20
  -3   6  15-3.52593 469.791   9
   3  -6  15 13.2025 93.4948   9
   3  -6  15-871.747 1239.83   4
   6   3  15 146.946 577.157   4
   6  -3 -15 288.272 968.154  14
   6   3  15 215.435 424.317  20
  -6   3 -16-792.728 1365.31   7
   3   6 -16 361.396 941.038   7
   3  -6  16-438.749 727.302  20
   6   3  16 261.143 275.596  20
  -6  -3  16 1345.33 1195.38  20
   6  -3 -16 1008.83 1411.15  14
  -3   6  16 203.834 652.670   4
   3  -6  16-324.003 632.325   4
  -6  -3  16 885.427 788.057   4
  -3   6  16 1012.81 1164.32   9
  -6  -3  16 739.054 868.280   9
  -4   6 -16 2123.63 1752.99   7
  -4  -6  16 2236.70 1614.35  20
   6  -4  16-225.499 657.380  20
   4   6  16 480.270 1254.39  20
   6   4 -16 27.6989 329.784   7
   4  -6 -16 671.509 1136.11  16
  -6   4  16 1130.99 1302.47  20
   4  -6 -16 961.845 1301.74  14
  -6  -4 -16 1045.40 1121.37  16
   4   6  16 1234.89 1453.22   4
  -6   4  16 1150.08 1205.66   4
   6  -4  16 1795.25 1390.17   4
  -4   6 -15 85.2754 298.648   7
   4  -6 -15-1585.32 1256.95  14
  -4  -6  15-1880.99 1473.98  20
   6  -4  15-967.912 1349.92  20
   6   4 -15-1947.12 1516.84   7
  -6  -4 -15-1138.09 1230.49  16
   4   6  15-3047.46 2309.16   4
   6  -4  15-730.900 963.376   4
  -6   4  15-593.426 1247.82  20
  -6   4  15-2245.39 1765.55   9
  -4   6 -14 223.432 491.316   7
   6  -4  14-399.352 857.111  20
   4   6  14-422.127 955.142  20
  -4  -6  14-516.578 1078.70  20
  -4  -6  14-385.490 646.269   9
  -6  -4 -14 37.4600 388.940  16
   4   6  14-3663.30 2598.57   4
  -6   4  14-856.258 665.973   9
  -6   4  14 478.613 1123.00  20
   6   4 -14-1680.53 1598.18   7
  -6   4  13-1926.89 1838.70  20
   6  -4  13-370.391 1170.36  20
   4   6  13-644.325 1246.75  20
  -4   6 -13-166.136 520.268   7
  -4  -6  13-1922.40 2033.32  20
  -6   4  13-2319.81 1784.97   9
   6   4 -13-1635.88 1444.43   7
  -6  -4 -13-386.974 473.660  16
  -6   4  13-370.186 467.524   4
   4   6  13-2116.57 1995.04   4
  -4  -6  12 2956.82 2147.68   9
   6   4 -12 3759.71 1882.64   7
  -6  -4 -12 4667.91 2046.25  16
   4   6  12 1972.08 1620.27  20
  -6   4  12 1888.54 1385.90   4
  -6   4  12 5358.68 2665.52  20
  -4  -6  11-2019.43 2156.12  20
  -4  -6  11-2689.50 1829.28   9
  -6   4  11-2800.12 1941.86  20
  -4   6 -11-1186.71 1119.20   7
   6  -4  11-1010.26 1789.91  20
  -6  -4 -11-845.466 1122.74  16
   4   6  10 6462.63 2706.54   4
  -4  -6  10 4299.77 2044.82  20
  -6  -4 -10 6387.96 2231.35  16
   4  -6 -10 9539.73 2847.39  14
  -4   6 -10 3092.38 1376.95   7
   6   4 -10 7218.37 2322.73   7
  -4   6  -9 336.470 367.207  16
   4  -6  -9-472.267 1067.27  14
   4   6   9 256.428 504.434   4
  -4  -6   9 1221.03 336.964  20
   6   4  -9 659.708 561.896   7
  -6   4   9 317.565 44.6037   9
  -6   4   9 789.375 527.433   4
  -4   6  -9 1102.55 747.405   7
  -6  -4  -9 1318.62 971.265  16
  -6   4   8 365.111 553.775   9
   4   6   8 1977.97 1486.85  20
  -4   6  -8 486.569 146.852  16
   4  -6  -8 2264.24 1244.73  14
  -6  -4  -8 1770.88 1257.21  16
  -4  -6   8 756.813 746.874  20
   6   4  -8 1355.27 803.323   7
  -4   6  -8 989.556 748.150   7
   4   6   7-508.543 957.409   7
  -4  -6   7-481.932 700.329   9
  -4  -6   7 351.634 455.781  20
  -6  -4  -7 715.617 508.014  16
   6  -4   7-102.840 664.483   4
  -4   6  -7 138.987 231.238  16
   4  -6  -7-571.240 1026.75  14
   6  -4   7 186.996 330.750  14
  -6  -4  -7 226.751 201.440  14
   6   4  -7 872.059 666.117   7
  -4   6  -7 311.318 325.051   7
  -6   4   7 14.0161 697.263   9
   6  -4   7 62.0803 297.045  20
   4   6   7 12.8339 477.548  20
  -4  -6   6 4963.26 995.047  16
   6  -4   6 7045.69 1345.44  14
  -6  -4  -6 4712.86 1153.42  14
  -4   6  -6 5751.83 1191.49  16
  -6   4   6 6025.92 1577.03   4
   6  -4   6 8077.26 2246.12   4
  -4   6  -6 6694.32 2103.51   7
   6   4  -6 7323.02 1869.03   7
  -4  -6   5 1662.22 606.204  16
  -6   4   5 1841.81 574.485   9
  -6  -4  -5 2888.42 1280.80  16
  -4   6  -5 2480.48 1269.66   7
  -4  -6   5 2668.77 1128.10  14
   6   4  -5 2063.02 787.560   7
   6  -4   5 2324.50 1188.76  20
   4   6   5 2331.96 1231.91   4
   4   6   5 2296.25 1069.93   7
  -4  -6   5 2629.26 1208.09  20
  -4  -6   4 7050.17 2093.74  14
   4   6   4 5054.82 1624.90   7
   6  -4   4 3736.75 1266.51   4
  -4   6  -4 6663.70 2064.32   7
  -6  -4  -4 5899.38 1851.27  16
  -4  -6   4 3102.84 996.933  20
  -6   4   4 6715.08 1905.80   9
   6   4  -3 14277.3 2650.03   7
  -6  -4  -3 10159.5 2004.30  16
  -4   6  -3 10158.6 2178.47   7
  -6   4   3 11794.2 1204.01   7
   6  -4   3 13535.0 2086.90  14
   4  -6  -3 14576.8 2812.50  14
  -4  -6   3 10261.0 2158.12  20
  -4  -6   3 11633.5 2328.82  14
  -6  -4  -3 11140.8 1902.99  14
   4  -6  -2 4507.85 1751.80  14
  -6   4   2 5075.00 1956.78  16
   6  -4   2 1344.32 365.055  14
  -6   4   2 2668.33 800.947   7
  -4  -6   2 2032.72 737.927  14
  -6  -4  -2 2014.45 524.510  14
   6   4  -2 3548.16 1310.66   7
   4   6   2 3251.79 1320.12   7
  -4  -6   2 3324.05 1198.16  16
  -6  -4  -2 480.768 1025.70  16
  -4  -6   1 19532.1 2945.99  14
  -6  -4  -1 21615.8 2779.80  14
  -6   4   1 23558.5 2797.01   9
   4   6   1 22835.2 3245.45   7
   6   4  -1 23099.6 3244.31   7
  -4   6  -1 22236.2 2967.07   7
  -6   4   1 19692.9 2141.30   7
  -6   4   1 23798.1 3585.94  16
   4  -6  -1 25083.7 3581.20  14
  -4  -6   1 25318.5 3031.84  16
  -6  -4  -1 24245.0 3527.51  16
   6  -4   0 37064.5 3909.44  14
   4  -6   0 32071.2 3606.40  14
  -4  -6   0 28869.7 3471.02  14
  -6  -4   0 35331.3 4282.38  16
  -4  -6   0 31310.2 3308.50  16
   6   4   0 30786.6 3526.38   7
   4   6   0 26668.6 3330.23   7
  -6   4   0 31750.9 3836.76  16
  -4   6   0 35103.1 3618.88   7
   4  -6   1 19783.8 2763.64  14
  -6   4  -1 19022.7 2790.27  16
  -4  -6  -1 21508.6 2936.64  14
  -4  -6  -1 19024.7 2600.97  16
   6   4   1 23945.6 3451.22   7
   4   6  -1 23202.0 3295.45   7
  -4   6   1 23145.9 2667.53   7
  -6   4  -1 21062.4 2525.33   7
  -6  -4   1 20184.3 2932.57  16
   4  -6   2 1327.29 573.260  20
   6  -4  -2 1377.27 567.056  14
   4  -6   2 2062.23 524.402  14
   6   4   2 2736.52 1115.39   4
  -4  -6  -2 2321.05 844.296  14
  -4  -6  -2 2444.67 1205.94  16
   6   4   2 2421.69 1175.94   7
   4   6  -2 1911.21 714.382   7
  -4   6   2 1309.22 637.539   9
  -4  -6  -3 9610.57 1654.94  14
   4  -6   3 10424.7 1790.83  14
   6   4   3 9601.84 1950.12   4
  -6  -4   3 10537.9 1869.55  16
   6   4   3 8718.40 1921.20   7
   6  -4  -3 9067.27 1683.92  14
   4   6  -3 8611.14 1803.69   7
  -4   6   3 9630.51 1901.38   9
  -4   6   4 4227.36 1005.11   7
   4   6  -4 3647.54 1111.83   7
  -4   6   4 6496.69 1819.30   9
  -6  -4   4 2898.23 848.026   9
  -6  -4   4 3623.31 1085.72  16
   6  -4  -4 3503.80 1164.94  14
  -4  -6  -4 3923.97 1141.50  14
  -6   4  -4 2992.82 916.357  16
   4   6  -5 1818.32 747.064   7
  -4   6   5 2791.59 1201.43   9
  -6   4  -5 2071.26 914.023  16
   4  -6   5 2095.13 788.439  14
  -4  -6  -5 1885.12 782.342  14
  -6  -4   6 7359.94 1694.23  16
  -4   6   6 5244.49 1226.28   7
   6  -4  -6 7509.68 2121.38  14
   4  -6   6 6567.35 1557.97  14
  -4  -6  -6 6023.57 1409.18  14
  -6  -4   6 7888.17 2039.10  20
  -6   4  -6 6932.62 1720.89  16
  -4  -6  -6 4570.62 1240.26  16
   6   4   6 5168.94 1681.53   4
  -4   6   6 8687.63 2212.43   4
   4   6  -6 6173.21 1725.95   7
  -6  -4   7-735.288 978.280  20
   6   4   7-342.978 959.399   4
  -4  -6  -7-1557.95 1209.17  16
  -4   6   7 479.282 436.918   9
  -6   4  -7 337.086 460.681  16
  -6  -4   7 881.803 796.683  16
   4  -6   7-780.612 974.677  20
  -4  -6  -7 23.9408 351.122  14
   4   6  -7-66.0878 893.127   7
  -4   6   7 571.323 96.6571   4
   4  -6   7 739.432 382.569  14
  -6   4  -8 978.472 642.528  16
  -4   6   8 1511.87 856.701   9
  -6  -4   8 1220.14 881.817  20
   4  -6   8 1048.69 854.884   4
   4  -6   8 238.797 295.929  20
   6   4   8 765.884 661.421  20
   6  -4  -8 1429.25 957.287  14
  -4  -6  -8 939.103 572.119  14
   4  -6   8 326.199 293.545   9
  -4  -6  -8-107.957 1012.91  16
   4  -6   8 1231.45 628.632  14
   4  -6   9 736.302 504.870   9
  -6  -4   9-2300.96 1543.06   9
   4  -6   9 230.012 592.192   4
  -4  -6  -9-1277.36 1253.26  16
  -4   6   9 598.945 434.822   9
  -6  -4   9 434.773 101.781  20
  -4   6   9 463.399 277.323  20
  -6   4  -9 993.420 524.211  16
  -4   6   9-179.831 741.650   4
   6  -4  -9 1359.00 974.567  14
  -4  -6  -9-374.301 729.767  14
   4  -6   9 1121.45 640.865  14
   4   6  -9 135.568 932.646   7
   4  -6   9 1004.12 782.722  20
   6   4   9 571.836 585.354  20
  -4   6  10 3953.83 1213.47  20
  -6  -4  10 4342.26 2246.90  20
  -6  -4  10 3438.80 1435.54   9
  -4  -6 -10 704.301 1001.00  16
  -6   4 -10 5200.47 1670.82  16
  -4   6  10 5544.92 2394.42   4
   4  -6  10 6492.56 2690.24   4
   6  -4 -10 6090.48 2226.61  14
  -4  -6 -10 4083.60 1263.90  14
   4   6 -10 5205.52 2077.54   7
  -4   6  10 4271.26 1525.18   9
   4  -6  10 6603.15 2262.93  20
   6   4  10 4835.19 2380.21  20
   6  -4 -11 335.788 798.593  14
  -6  -4  11-1201.23 1656.62  20
  -6  -4  11-2319.16 1481.84   9
   4  -6  11-1604.04 1100.67   9
  -4   6  11-916.961 1016.00   9
   6   4  11-554.351 1113.91   4
  -6   4 -11-1262.12 1153.00  16
   4  -6  11-816.217 871.988  20
   4   6 -11-1664.72 1513.12   7
   6  -4 -12 3274.19 1901.65  14
  -4  -6 -12 2915.16 1109.73  14
  -6   4 -12 4211.70 1801.28  16
  -4   6  12 2157.13 1390.30  20
   4   6 -12 5247.56 2319.66   7
  -6   4 -13 1.97191 440.703   7
   6   4  13-247.657 1092.68  20
   4   6 -13 172.397 307.885   7
   4  -6  13-2370.11 1497.23  20
  -6  -4  13-2866.76 1802.78   9
  -4   6  13-1415.90 1473.49   4
   6   4  13-3722.93 2619.75   4
  -6   4 -13-647.141 859.483  16
  -4   6  13-810.715 827.579  20
  -6  -4  13-721.761 1513.91  20
  -4   6  13-264.030 836.343   9
   4  -6  13-160.142 222.262   9
  -4   6  14 1.69268 166.094   9
   6  -4 -14 759.849 1143.83  14
   4   6 -14 1506.74 1266.55   7
  -4   6  14 175.630 424.066  20
  -6  -4  14 3.66846 277.374  20
   6   4  14-34.7493 565.732  20
   4  -6  14-818.408 1401.73  20
   6   4  14 314.992 535.566   4
  -6   4 -14 43.1068 495.995   7
   4  -6  15-910.282 1290.21  20
   6   4  15 106.924 702.220  20
  -4   6  15-906.298 1084.33  20
  -6  -4  15 372.972 706.935  20
  -6   4 -15-275.061 207.938   7
  -4   6  15-1940.11 1837.39   4
   4  -6  15-694.360 1229.87   4
   6   4  15-236.706 752.634   4
  -4   6  15-238.257 269.758   9
  -4  -6 -15 464.420 582.041  16
   4   6 -16 2671.76 1841.74   7
  -4  -6 -16 2292.75 1768.27  16
  -4   6  16 1521.81 1371.80   4
   6   4  16 2943.47 1966.84   4
   4  -6  16 2973.13 1956.58   4
  -6  -4  16 1695.19 1781.43  20
  -6  -4  16 1664.25 1239.74   9
   4  -6  16 1307.22 1396.68  20
   6   4  16 1263.84 1390.30  20
  -4   6  16 1467.77 1627.83   9
  -6  -5 -16 348.527 489.242  16
   5   6  16 2324.23 1981.67   4
  -6   5  16 1190.53 1441.11   4
  -5  -6  16 636.856 1162.52  20
  -5   6 -16 937.368 1287.71   7
   5  -6 -16 159.152 1022.42  14
   5   6  16 72.5948 639.266  20
   6  -5  16-221.681 571.900  20
  -6   5  16 1185.52 1326.39   9
  -5   6 -15-218.186 1034.28   7
  -5  -6  15-835.602 980.110  20
   6   5 -15-1421.78 1565.77   7
   6  -5  15-1458.22 1634.62  20
   5   6  15-2638.87 1719.70  20
   5   6  15-2447.99 2140.94   4
  -6  -5 -15-322.982 593.368  16
  -5   6 -14 899.218 1064.97   7
   6   5 -14 1232.81 1005.12   7
  -5  -6  14 528.355 903.455  20
  -5  -6  14 775.115 923.102   9
   6  -5  14 593.022 871.043  20
  -6   5  14 1149.60 1385.79   4
   5   6  14-1682.73 1929.30   4
   6  -5  14 1191.22 1384.92   4
  -6  -5 -14 1525.22 1176.20  16
  -5  -6  13-1713.45 1798.25  20
  -6   5  13-818.325 1252.36   4
   5   6  13-1911.53 1992.18   4
   6  -5  13-572.648 544.461   4
   6   5 -13-1243.60 1259.75   7
  -5  -6  13-826.787 930.608   9
   6  -5  13-844.101 1152.21  20
   5   6  13-1309.79 1245.98  20
  -5   6 -13-732.797 1127.34   7
  -5   6 -12-82.6262 513.866   7
   5  -6 -12 766.804 643.695  14
   6   5 -12 1562.02 1279.36   7
  -6   5  12-865.770 1102.64   9
  -6  -5 -12 1016.09 632.820  16
  -6   5  12 250.875 832.638   4
   5   6  12 758.881 736.764  20
   6  -5  12 540.754 263.882  20
  -5  -6  12 901.236 1076.89  20
   6   5 -11-1231.62 1091.13   7
  -5  -6  11-491.400 1361.05  20
  -6   5  11-1970.77 1453.76   4
   6  -5  11-1383.91 1328.58   4
   6  -5  11-313.520 934.644  20
  -6  -5 -11-247.535 515.157  16
   5  -6 -11-2355.36 1536.36  14
  -5  -6  11-2500.10 1796.06   9
   5  -6 -10-740.658 928.262  14
  -6   5  10 179.931 94.9711   4
   5   6  10 304.353 763.962   4
   6  -5  10-1251.04 1155.89   4
  -6  -5 -10 142.567 312.527  14
  -5  -6  10 99.9593 422.513  20
  -6  -5 -10-879.123 1079.18  16
   5   6   9-326.342 925.777   4
  -5  -6   9-134.615 626.851  20
   5  -6  -9-146.503 802.973  14
  -6  -5  -9 241.007 94.1828  14
  -6   5   9-1569.07 1323.43   9
  -6  -5  -9 1528.11 1186.50  16
   5  -6  -8 1343.09 1010.39  14
  -6   5   8 1281.66 810.015   4
   6   5  -8 1469.05 930.035   7
  -5  -6   8 1560.99 935.126  20
   5   6   8 1483.36 1063.56  20
  -6  -5  -8 1527.96 1148.93  16
  -6   5   8 491.455 410.617   9
  -5  -6   7 806.653 387.117  20
   6   5  -7 1251.99 670.083   7
  -6   5   7 1260.60 83.7234   4
  -6  -5  -7 1965.60 1124.77  16
  -5  -6   7 934.379 698.398   9
  -6   5   7 1886.35 970.011   9
   5  -6  -7 1251.78 712.122  14
  -5  -6   6-660.704 769.898  20
  -6  -5  -6 51.0004 382.139  16
  -6  -5  -6 41.9008 197.181  14
  -5   6  -6 128.813 356.229  16
   5  -6  -6-163.862 490.943  14
   6  -5   6-300.203 443.050  14
  -5  -6   6-730.579 796.783   9
  -6   5   6-1887.43 1375.42   9
   6   5  -6-64.9245 121.751   7
   5   6   6-370.849 750.618   4
  -5   6  -6-201.617 663.123   7
  -6   5   5 406.669 236.277   4
   6  -5   5 768.329 419.109  14
  -6  -5  -5 531.624 476.111  14
  -6   5   5-539.225 980.706   9
   6  -5   5 987.185 785.341  20
  -5  -6   5 741.399 500.249  16
   6   5  -5 570.315 473.419   7
  -5   6  -5 612.805 494.579  16
  -6   5   4 3136.39 1274.81   9
   6  -5   4 2841.89 1237.34  20
  -5  -6   4 3190.80 1200.24  16
  -5   6  -4 2330.32 1031.27  16
  -5   6  -4 2232.20 1279.18   7
   6  -5   4 2812.78 1021.22  14
  -6  -5  -4 2798.84 1042.56  14
   5   6   4 3552.43 1463.25   4
   6  -5   3 17727.3 2721.34  14
   6   5  -3 17798.7 3118.79   7
  -6   5   3 15034.2 1802.02   7
  -6  -5  -3 16664.4 2627.36  14
  -5  -6   3 15067.6 2921.62  14
   5   6   3 16149.0 3085.39   7
  -5  -6   3 16637.6 2661.82  16
  -5   6  -3 15861.0 3035.75   7
  -6  -5  -3 14597.8 2783.50  16
  -5   6  -3 14403.5 2391.94  16
   5  -6  -2 48299.9 4978.38  14
   6  -5   2 42466.7 4122.26  14
  -6   5   2 38315.0 3729.41   9
   5   6   2 41563.5 4771.20   7
  -6  -5  -2 43290.2 4396.43  14
  -5  -6   2 39684.5 4516.85  14
   6   5  -2 43586.8 4713.38   7
  -6  -5  -2 38717.1 4365.74  16
  -5  -6   2 43476.9 4278.38  16
  -6   5   2 39955.1 3142.99   7
  -5   6  -2 41704.1 4365.12   7
  -6   5   1 7817.97 1768.90   9
  -5  -6   1 9083.49 2261.35  16
  -6  -5  -1 5399.64 1667.23  16
  -5  -6   1 6278.28 1850.43  14
  -6  -5  -1 7058.25 1982.79  14
   6  -5   1 4626.65 1373.43  14
   5  -6  -1 10005.0 2474.06  14
   6   5  -1 6098.34 1839.19   7
   5   6   1 5815.25 1894.89   7
   5  -6   0 56493.7 5199.82  14
   6   5   0 58984.1 5451.43   7
  -6  -5   0 53811.8 4980.63  14
  -5  -6   0 53582.5 4979.00  14
  -5   6   0 54030.1 4467.87   7
  -6   5   0 58874.3 4317.25   7
  -6   5   0 58555.5 5500.79  16
  -5  -6   0 57821.5 5002.40  16
  -6  -5   0 59812.0 5479.34  16
   5   6   0 50353.6 4967.10   7
   5   6  -1 5562.34 1989.04   7
  -5  -6  -1 8850.04 2391.87  14
  -6  -5   1 6340.72 1866.75  14
  -6   5  -1 10081.9 2633.22  16
  -6   5  -1 7180.71 1800.65   7
  -5   6   1 7741.98 1766.30   7
   6  -5  -1 14362.6 3156.94  14
   5  -6   1 8241.25 2070.09  14
  -6  -5   1 9551.07 2616.22  16
  -5  -6  -1 9735.32 2433.45  16
  -6   5  -2 43932.1 4692.35  16
  -6  -5   2 41720.2 4388.88  16
   6  -5  -2 48425.5 4919.28  14
   5  -6   2 39812.9 3987.19  14
   5   6  -2 42805.3 4585.59   7
  -5  -6  -2 42261.2 4203.37  14
   6   5   2 40475.5 4778.69   7
   5  -6   2 42680.8 4123.38  20
  -5   6   2 42554.1 4074.99   9
  -5  -6  -2 41515.4 4365.70  16
  -5  -6  -3 14068.6 2703.65  16
  -6  -5   3 14133.2 2536.30  16
  -6   5  -3 15330.3 2845.48   7
   5  -6   3 13526.2 2493.71  20
  -6   5  -3 15043.9 2553.08  16
   5  -6   3 13957.9 2308.57  14
  -5   6   3 11902.2 1944.00   7
   5   6  -3 12838.9 2429.10   7
  -5  -6  -3 13246.8 2299.53  14
   6   5   3 13714.1 2831.06   7
   6   5   3 14953.4 2722.79   4
  -5   6   3 16655.6 2784.54   9
  -6  -5   4 1722.31 659.719  16
   6   5   4 2091.23 1024.04   4
  -6   5  -4 2420.45 1186.83   7
   5  -6   4 1878.30 763.842  14
  -5  -6  -4 1221.37 486.059  14
  -5  -6  -4 1993.36 803.799  16
   5  -6   4 2458.27 1002.19  20
   5   6  -4 2153.96 1041.93   7
  -5   6   4 2482.70 1174.58   9
  -5   6   4 1797.79 640.287   7
  -5  -6  -5-269.540 590.396  14
   5   6  -5-152.316 670.228   7
  -5   6   5 56.6127 379.362   7
  -6  -5   5-145.971 705.001  16
  -6  -5   6-535.396 775.098   9
  -5   6   6-267.519 404.880   9
  -5  -6  -6-160.521 316.273  14
  -6   5  -6-926.793 831.959  16
   6  -5  -6-319.165 622.807  14
   5  -6   6-324.352 358.156  14
  -5   6   6 90.4936 115.800   4
  -6  -5   6-1002.39 961.225  20
  -5  -6  -6-1592.24 1303.89  16
   5   6  -6 55.7427 500.759   7
  -6   5  -6-138.666 555.709   7
  -5   6   7 1593.46 759.445   9
   5  -6   7 500.784 187.441   9
   5  -6   7 620.547 582.981  14
  -6   5  -7 1572.94 570.754  16
  -6  -5   7 568.612 506.338  16
   6  -5  -7 1270.68 793.651  14
  -5  -6  -7 1256.72 579.163  14
  -6  -5   7 1464.12 825.428  20
  -6   5  -7 1580.78 912.508   7
   6   5   7 693.855 197.899   4
  -6   5  -8 1353.83 688.030  16
  -6  -5   8 1496.34 1168.97  20
   5  -6   8 621.328 314.354   9
  -6   5  -8 717.573 677.212   7
   6  -5  -8 1209.94 737.361  14
  -5  -6  -8 585.011 419.018  14
   5  -6   8 1451.05 763.783  14
   5  -6   8 1962.28 1259.93   4
   6   5   8 827.305 925.796  20
   6   5   8 1028.10 697.762   4
   6   5   9 37.3959 280.261  20
   5  -6   9-59.9019 535.181  20
  -6   5  -9 123.073 588.795  16
  -6  -5   9-379.649 851.303  20
   5  -6   9-744.439 1043.89   4
  -6   5  -9 1044.56 894.618   7
   6  -5  -9 759.689 697.060  14
  -5  -6  -9 248.866 202.849  14
   5   6  -9-297.248 943.895   7
   5  -6   9 401.827 105.295  14
  -5   6   9-582.871 749.884   4
  -6  -5  10 488.841 617.972  20
  -6   5 -10-608.651 827.337   7
   6  -5 -10-916.147 738.720  14
  -5  -6 -10 117.384 235.585  14
   5   6 -10-246.390 650.732   7
  -6  -5  10-1620.11 1439.87   9
  -6   5 -10-32.0081 203.337  16
   5  -6  10-128.464 627.445   4
   5  -6  10-772.973 752.443  20
   6   5  10 361.979 642.096  20
  -5  -6 -11-2327.13 2319.25  16
  -6   5 -11-401.147 773.638  16
   5  -6  11 207.283 166.292   9
  -6  -5  11-2829.92 1848.27   9
  -6   5 -11-78.1190 709.444   7
   6  -5 -11-1219.67 1195.40  14
   5   6 -11-1254.72 1499.12   7
  -6  -5  11-617.901 1465.17  20
   5  -6  11-425.979 847.433  20
  -5  -6 -11 38.9306 172.663  14
  -6   5 -12 810.612 524.705  16
  -6   5 -12 118.338 475.730   7
   5  -6  12 2345.07 1433.98  20
  -6  -5  12 1377.39 1267.24  20
  -5   6  12 44.5012 586.196  20
  -5  -6 -12 135.787 176.964  14
   5   6 -12 2105.73 1427.10   7
   5  -6  12 646.680 428.207   9
  -5   6  12-119.350 760.469   9
   6   5  12 1900.77 1240.95   4
  -5   6  12 887.600 560.783   4
  -5   6  13-435.143 715.033   9
   5  -6  13-1421.26 1621.50  20
  -6  -5  13-2922.44 1930.33   9
  -5   6  13 318.397 583.700  20
  -6  -5  13-518.580 685.070  20
  -5   6  13-2879.42 2081.51   4
   5   6 -13-1574.98 1541.45   7
   6   5  13-304.667 980.983  20
  -5  -6 -13-424.186 1090.57  16
  -5   6  14 466.042 860.661   9
   5  -6  14-113.163 221.918  20
  -6  -5  14-305.206 590.067   9
   6   5  14-520.786 743.760   4
   5   6 -14 899.733 734.370   7
  -6  -5  14 777.746 973.986  20
  -5   6  14 2253.78 1731.43  20
   6   5  14 598.747 950.443  20
  -5  -6 -14 962.993 1240.10  16
   6   5  15-1157.41 1632.46   4
  -5   6  15-482.013 1137.72   4
   5  -6  15-448.692 832.606   4
   6   5  15 3.96605 561.015  20
  -5  -6 -15 607.197 987.247  16
  -6  -5  15-54.4246 69.9305  20
  -5   6  15-431.719 1296.92  20
  -5   6  15-527.196 798.674   9
   5  -6  15-1217.10 1578.46  20
   6  -5 -15-1749.90 1450.61  14
   6  -5 -16 744.308 1380.66  14
   6   5  16-184.576 1261.40  20
   5  -6  16 1574.24 1749.45  20
   6   5  16 1961.04 1970.71   4
  -5   6  16 989.225 1194.25   4
   5  -6  16 7001.14 3072.75   4
  -6   5 -16 2.58722 1029.28   7
  -5   6  16 343.985 832.077   9
  -6  -5  16 1580.74 1612.08  20
  -5   6  16 1858.32 1717.63  20
  -5  -6 -16 1214.94 1259.86  16
   5   6 -16 528.246 758.518   7
  -6   6   0 206150. 8708.94   7
  -6  -6   0 206672. 10374.2  14
   6   6   0 206321. 10549.8   7
   6  -6   0 217523. 10356.4  14
  -6  -6   0 209761. 10199.9  16
   6  -6  -1 8861.37 2525.56  14
   6  -6   1 7447.83 2165.83  14
  -6  -6   1 6487.99 2052.30  14
  -6  -6  -1 6454.57 1967.44  14
  -6  -6   1 8428.05 2405.74  16
  -6  -6  -1 7860.50 2229.89  16
  -6   6  -1 7738.61 1972.96   7
  -6   6   1 6723.35 1686.07   7
   6   6  -1 7125.50 2396.54   7
  -6   6   1 8429.70 2046.45   9
   6   6   1 7080.42 2410.84   7
   6  -6   2 8614.03 2042.16  14
   6   6  -2 9265.66 2239.19   7
  -6  -6   2 8057.99 2027.86  14
  -6  -6  -2 7940.10 2097.47  14
  -6   6   2 8670.92 1967.61   9
  -6   6  -2 8935.39 2207.82  16
  -6   6  -2 8026.58 2019.37   7
  -6  -6  -2 7942.04 1975.85  16
  -6  -6   2 8237.27 2029.84  16
  -6   6   3 557.710 146.173   9
  -6   6  -3 972.849 630.910  16
  -6   6  -3 683.617 403.376   7
  -6   6   3 901.395 437.139   7
  -6  -6  -3 697.039 558.543  14
   6   6  -3 963.989 715.617   7
   6  -6   3 677.430 482.816  20
  -6  -6   4 7967.80 1947.88  16
  -6   6   4 6833.63 1796.43   9
  -6   6  -4 6063.20 1713.71  16
   6  -6   4 6748.59 1630.15  14
   6  -6  -4 7984.10 2302.40  14
  -6   6   4 5342.80 1070.29   7
  -6   6  -4 5161.52 1759.34   7
  -6  -6  -4 5743.37 1524.98  14
   6   6   4 7001.42 2065.41   7
   6  -6   4 6776.21 1899.24  20
  -6  -6  -4 6003.12 1983.06  16
   6   6   4 7341.41 2157.04   4
  -6  -6  -5-224.660 564.467  16
  -6  -6   5 115.984 380.490  16
  -6   6   5-51.3172 121.333   7
   6  -6  -5-171.254 537.162  14
   6  -6   5-89.9853 215.230  14
   6   6  -5-13.8851 106.510   7
  -6   6  -5-144.783 458.517  16
   6   6   5-602.558 946.188   7
  -6  -6  -5-142.189 573.285  14
  -6   6  -6 15171.7 2632.68  16
   6   6  -6 17808.1 3230.00   7
   6  -6   6 17230.4 2691.92  14
  -6  -6  -6 14919.6 2459.76  14
  -6  -6   6 15566.7 3298.70  20
  -6  -6  -6 15491.8 3495.58  16
  -6   6   6 17276.7 2948.41   4
  -6  -6   6 18550.3 3762.63   9
   6  -6   7 117.072 375.148  14
  -6  -6   7 347.066 363.584  20
  -6  -6  -7 479.562 755.268  16
  -6  -6   7-80.6613 471.125   9
  -6  -6  -7-515.807 489.247  14
  -6  -6   7 84.1873 385.577  16
  -6  -6  -8 2252.51 1503.91  16
   6   6   8 1374.48 1082.58   4
  -6   6   8 1142.32 822.053   4
  -6  -6   8 985.694 796.423  20
   6  -6   8 1446.70 793.043  14
  -6  -6  -8 1270.79 626.392  14
   6  -6   8 2581.77 1495.57   4
   6   6   9-1466.90 1283.55   4
   6   6  -9-1492.49 1118.39   7
   6  -6   9-56.3870 333.912  14
  -6  -6  -9-371.365 578.004  14
   6  -6   9-910.162 1509.43   4
  -6  -6  -9 61.5648 395.494  16
   6   6   9-820.074 963.881  20
  -6  -6   9-1891.73 1431.61  20
  -6  -6 -10 9009.25 2712.37  16
   6  -6  10 8685.80 2826.64  20
   6   6  10 8005.76 3137.41  20
  -6  -6  10 6738.65 2931.60  20
   6  -6  10 3296.12 695.277   9
   6   6 -10 10748.7 2939.50   7
   6  -6  10 9107.04 2960.72   4
  -6  -6 -10 5114.18 1376.36  14
   6   6 -11 487.916 212.020   7
  -6  -6 -11-740.981 904.850  16
   6  -6 -11-1687.15 1601.23  14
   6   6 -12 379.705 667.084   7
  -6   6  12-2021.97 1708.11   4
  -6  -6  12 1629.93 1433.56   9
   6  -6  12 534.311 783.231  20
  -6  -6  12 100.441 780.109  20
  -6  -6 -13 430.228 369.000  16
  -6   6 -13-569.455 1013.54   7
   6  -6 -13-590.555 222.901  14
   6   6 -13-215.167 1101.52   7
   6   6  13-4307.96 2777.40   4
  -6   6  13-2942.82 2032.79   4
  -6  -6  13 1.84928 564.793   9
   6  -6  13-322.531 802.316  20
   6   6  13 940.305 1291.00  20
  -6  -6  13-608.230 917.219  20
  -6  -6 -14 1403.65 1284.14  16
   6  -6  14 440.197 476.841  20
  -6  -6  14 617.891 641.260   9
  -6   6  14 2171.59 1498.88   9
   6  -6 -14 2668.48 1834.58  14
   6   6 -14 2428.19 1481.68   7
   6   6  14-1954.20 2238.82   4
  -6  -6  14 1393.10 1657.31  20
  -6   6 -14 1857.13 1598.39   7
   6   6  14 306.516 837.518  20
   6   6  15-689.223 897.226  20
  -6   6  15-308.549 1048.08   4
   6  -6  15-610.211 1297.66   4
   6   6  15-3114.47 2390.28   4
   6  -6  15-1284.87 1687.25  20
  -6   6  15 360.236 455.566   9
  -6  -6 -15-156.249 616.127  16
  -6   6 -15-383.315 665.386   7
  -6  -6  15-823.362 1009.91  20
   6   6  16 621.770 592.431  20
   6   6 -16 894.101 284.000   7
  -6  -6 -16 1483.30 1343.98  16
   7   0   0-322.731 349.566   4
  -7   0   0-229.131 502.479  16
   0   7   0-321.636 638.251   7
   0  -7   0-201.501 271.673  20
   0   7   1 27479.7 3370.81   7
   0   7  -1 25936.4 3399.88   7
   0  -7   1 25959.7 2778.70  20
   0  -7   1 25677.6 3196.05  14
   0  -7  -1 25276.8 3138.70  14
  -7   0  -1 24725.5 3474.98  16
  -7   0   1 28550.2 3718.58  16
   0   7   2 17875.3 2712.29   7
   0   7  -2 17376.1 2914.80   7
  -7   0   2 18093.4 2749.56   9
  -7   0  -2 14905.2 1812.20   9
  -7   0   2 18502.0 3138.61  16
  -7   0  -2 13861.2 2548.78  16
   0  -7   2 15717.1 1768.06  16
   7   0   2 15652.8 2238.41   4
   0  -7   2 16357.6 2548.49  14
   0  -7  -2 14213.7 2375.05  14
   0   7   3 2326.25 606.998   7
   0  -7   3 3516.37 1089.82  20
   0  -7   3 2834.00 615.949  16
   0  -7  -3 3428.71 1023.74  14
   7   0   3 3690.06 1073.47   4
   0  -7   3 3388.49 951.192  14
  -7   0   3 3101.60 930.189   9
   0   7  -3 3474.76 1082.68   7
  -7   0  -4 7427.98 1839.59  16
  -7   0   4 8716.67 2034.22   9
   0  -7  -4 8572.11 1806.94  14
  -7   0   4 7366.87 1446.46  16
   0  -7   4 9978.52 2164.93  14
   0  -7   4 9212.44 2058.19  20
   0   7   4 9799.28 2141.59   7
   0   7  -4 9536.92 2459.85   7
   7   0   4 8216.17 2044.61   4
   0   7  -5 8375.24 2422.77   7
   0   7   5 3541.50 545.794  20
   0  -7   5 8631.04 2131.93  14
   0  -7   5 5966.37 1610.10  20
  -7   0  -5 5050.73 1647.98  16
  -7   0   5 8082.00 2207.52  16
  -7   0   5 5659.73 1587.81   9
   7   0   5 5295.37 1587.75   4
   7   0  -5 3330.37 466.419   7
   7   0   6 10001.3 2064.38   4
   0  -7   6 16749.0 2874.91  14
   0   7   6 13672.2 2515.30   7
   0   7   6 13465.4 1607.15  20
   0  -7   6 12784.6 2466.52  20
  -7   0  -6 16721.4 3195.45  16
  -7   0   6 16445.9 3086.26  16
   0  -7  -6 15300.6 2712.17  14
   0  -7  -7 30989.3 4161.72  14
   7   0  -7 20056.5 1912.20   7
   0  -7   7 28526.8 3922.73  14
   0   7   7 26536.8 4977.97   4
  -7   0  -7 28867.0 4394.41  16
   0   7  -7 27712.2 4648.20   7
   0   7   7 26218.6 2834.00  20
  -7   0   7 27774.5 4105.34   9
   0   7   7 30065.9 4222.50   7
   7   0  -8 27852.0 2417.42   7
   0   7   8 46005.4 6378.19   4
   0  -7   8 34291.9 5117.38   9
   0  -7  -8 50225.1 5850.98  14
   7   0   8 50088.6 6565.87  20
   0   7   8 36625.6 3863.18  20
   0  -7   8 45502.9 5598.31  20
   0   7  -8 43143.6 5820.93   7
   0   7   9 3465.24 1163.09  20
   0  -7   9 3859.97 1823.71  20
  -7   0   9 2213.47 1969.95  20
   0  -7  -9 5120.55 1886.59  16
   7   0   9 2333.19 1799.08  20
  -7   0  -9 4437.83 1906.37  16
   0   7  -9 4785.17 1898.85   7
   0  -7 -10 6895.68 2400.80  14
   7   0  10 555.764 564.317  20
   0   7  10 2030.57 1554.25   4
  -7   0 -10 3113.84 2046.53  16
   0  -7 -10 3649.24 2016.15  16
   0   7  10 295.905 417.852  20
  -7   0  10 3325.35 2498.30  20
   0  -7  10 1026.96 1162.78  20
   7   0 -10 856.237 467.839   7
   0  -7  11 4302.43 2130.69   9
  -7   0 -11 9787.85 3033.34  16
  -7   0  11 5683.00 2382.76  20
   0   7  11 11338.2 2573.14  20
   0  -7  11 8162.52 2759.95  20
   0   7  11 5041.44 2878.46   4
   7   0 -11 4027.60 820.225   7
   0   7 -11 19552.4 4136.84   7
   0   7  11 13566.0 3453.73   9
   0  -7 -11 12276.9 2875.20  14
   7   0  11 6191.50 2399.72   4
   0   7 -12 20510.4 3571.59   1
  -7   0 -12 36512.9 6441.18  16
  -7   0  12 19956.4 5046.73  20
   0   7 -12 36169.1 6197.76   7
   0   7  12 38467.7 5707.79   9
   0  -7 -12 35964.7 5735.21  14
   0  -7  12 14543.9 3704.51   9
   7   0  13 666.158 1186.26   4
   0  -7  13-306.760 876.260   9
   0  -7 -13 691.859 281.003  14
  -7   0 -13 138.440 731.593  16
   0   7  13 20.2802 478.084   9
   0   7  13-375.577 900.544  20
   0  -7  13 55.0559 183.031  20
   0  -7 -14-654.944 1006.44  14
   0   7  14-3899.15 2412.48   4
   0  -7 -14 543.435 961.928  16
  -7   0  14-1306.72 1348.01  20
   0   7  14 437.143 785.822  20
   0  -7  14 808.730 1431.31  20
   7   0  14-190.881 715.931  20
  -7   0 -14-754.933 1259.03  16
   0   7 -14-1510.76 1303.79   7
  -7   0 -15-1092.56 1478.26  16
  -7   0  15-608.280 827.209   9
   0  -7  15 529.853 1025.78  20
   0   7 -15 311.222 475.515   7
  -7   0  15 21.9326 382.383   4
   0   7  15-2865.37 2275.85   4
   7   0  15 237.973 535.148  20
   7   0 -15-943.625 1025.62  14
  -7   0  15-1243.77 1366.80  20
   0  -7 -15 943.297 618.241  16
   0  -7 -16 1229.07 1294.15  16
   0   7 -16 2204.74 1841.31   7
   0   7  16-2675.53 2467.96   4
  -7   0  16 25.4450 626.967   4
   7   0  16 3472.09 2390.94   4
   7   0  16 926.546 1338.26  20
   0  -7  16 44.6934 419.294   9
   0  -7  16 372.318 823.075  20
  -7   0  16-436.999 946.778  20
  -7   0  16 1557.24 1527.44   9
   1  -7 -16 2588.43 1668.02  14
   1   7  16-3226.05 2534.40   4
   7  -1  16 2198.80 2070.96   4
   1  -7 -16 569.577 1024.85  16
  -7   1  16-62.5962 706.448  20
   7  -1  16-435.008 895.409  20
   7   1 -16 293.706 667.249  14
  -1   7 -16 2225.04 1801.92   7
  -7  -1 -16-348.113 1350.99  16
  -7   1  16 957.160 1325.50   9
   1  -7 -15 556.952 1360.91  14
  -7   1  15 50.4957 545.301   9
   7  -1  15 108.678 211.288  20
   7  -1  15 1698.49 1707.59   4
   1   7  15-2613.08 1954.19   4
   1  -7 -15-601.312 578.319  16
  -7   1  15-450.083 895.473  20
   1   7  15 75.9679 816.461  20
   1  -7 -14 271.338 554.955  14
  -1   7 -14-128.555 357.122   1
   7  -1  14 76.8127 437.943   4
   1   7  14 256.573 331.590  20
  -7  -1 -14-2765.92 2169.89  16
   7  -1  14-1474.89 1412.74  20
  -7   1  14-1024.12 1492.42  20
  -7   1  14-167.215 592.894   9
  -7   1  13 1589.87 1476.02   9
   7   1 -13-311.921 559.120   7
  -1  -7  13 1.38790 465.584   9
   1   7  13-156.414 397.530  20
  -1  -7  13 3.36292 587.698  20
   1  -7 -13-750.971 1021.04  14
  -7  -1 -13-1639.75 1567.91  16
  -1  -7  12 3851.83 1905.27   9
   1  -7 -12 11075.2 3536.72  16
  -7  -1 -12 10375.4 3630.32  16
  -7   1  12 6559.54 2797.65  20
   1   7  12 1396.32 1371.35  20
   1  -7 -12 5454.73 2198.76  14
   7   1 -12 2936.73 1454.79   7
   1   7  11 1017.49 1494.93   4
   7   1 -11-703.057 809.169   7
  -1  -7  11 696.026 1038.25   9
   1  -7 -11-473.674 762.609  14
  -1  -7  11 1081.95 1972.51  20
   1   7  11 269.826 1242.25  20
  -7  -1 -11 3364.20 1929.07  16
   1  -7 -11 188.966 921.723  16
  -7   1  11 1003.46 1626.27  20
   1   7  10 9878.40 2555.01  20
  -1  -7  10 6669.74 2566.07  20
  -7  -1 -10 15172.0 3711.47  16
  -7   1  10 14507.5 3864.08   9
   1  -7 -10 9929.49 2710.20  14
  -7   1  10 8051.25 2454.79   4
   1   7  10 9621.00 3072.48   4
  -7   1  10 9619.55 3084.54  20
   7  -1   9 1324.70 1097.43  20
  -7  -1  -9 51.9236 395.171  16
  -1  -7   9 679.258 827.883  20
   1   7   9 689.406 677.104  20
   1  -7  -9 258.718 480.583  14
  -7   1   9 2229.96 1190.09   4
   7  -1   9-64.3281 475.350   4
   7  -1   8 2783.20 2113.02   4
  -7  -1  -8 5486.50 2276.44  16
  -7   1   8 7957.34 2042.64   4
  -1  -7   8 7987.65 2811.45  20
   7  -1   8 4461.41 1924.38  20
   1   7   8 5310.53 1632.57  20
   1   7   7 454.982 192.307   7
   1   7   7-78.8769 922.452   4
   7   1  -7 664.038 288.741   7
  -1  -7   6 5953.04 1928.76  20
   1   7   6 5457.94 1075.72  20
   1  -7  -6 9394.31 2432.70  14
  -1  -7   6 9730.76 2410.51  14
  -7  -1  -6 12007.6 2958.91  16
   7  -1   6 2378.30 851.676   4
   7   1  -6 7260.37 1432.24   7
   1   7   6 7066.70 1990.07   7
   7   1  -5 60.0698 449.512   7
   1   7   5 2325.95 1239.22   7
   1   7   5 925.497 463.249  20
  -7   1   5 4280.43 2044.42  16
  -1   7  -5 2799.23 1507.40   7
   7  -1   5 293.167 58.4696  14
   1  -7  -5 565.697 277.827  14
  -1  -7   5 294.855 565.898  20
  -7  -1  -5 3140.65 1811.99  16
   7  -1   5 8.12782 388.801   4
  -1  -7   5 1446.88 1055.62  14
  -7  -1  -4 1068.56 948.893  16
  -1  -7   4 1728.52 980.745  14
  -7   1   4 1606.91 945.959  16
  -1   7  -4 1476.78 1136.08   7
   1  -7  -4 250.884 931.678  14
   1   7   4 1801.42 1170.37   7
  -1  -7   4 65.3307 219.813  16
  -7   1   4 576.019 639.249   9
   7  -1   4-7.00191 815.092   4
  -7  -1  -3 759.728 349.920  16
   7   1  -3 2137.79 769.348   7
   1   7   3 1284.42 495.128   7
  -7   1   3 2061.92 922.177   9
  -1  -7   3 1216.15 323.041  20
  -1  -7   3 1597.33 720.437  14
  -1   7  -3 1476.40 877.152   7
  -7   1   3 799.125 635.685  16
   1   7   2 7136.98 1719.77   7
  -1  -7   2 6350.35 1511.71  14
   1  -7  -2 4323.36 907.716  14
   7  -1   2 4981.49 1050.16   4
  -1   7  -2 6588.46 1664.38   7
  -7   1   2 6555.65 1541.46   9
  -7  -1  -2 5319.58 1381.91  16
  -1  -7   2 5925.14 1398.16  20
  -1   7  -1 4.65515 183.847   7
  -7   1   1 44.3582 424.068   9
   1  -7  -1-531.322 806.971  14
  -1  -7   1 759.853 783.738  14
  -7   1   1 67.7792 493.068  16
  -1  -7   1-218.833 379.987  20
  -7  -1   0 27353.1 3590.59  16
  -7   1   0 28419.0 3696.52  16
  -1  -7   0 27207.4 3336.61  14
   1  -7   0 26275.1 3143.02  14
   1   7   0 27100.2 3466.45   7
  -1   7   0 25941.3 3281.08   7
  -7  -1   0 26440.0 2963.38   9
   1  -7   1-254.560 596.926  14
   1  -7   1 175.258 210.503  20
  -7  -1   1-286.536 899.042  16
  -7   1  -1-620.358 922.294  16
   1   7  -1-634.328 1016.70   7
  -1   7   1-456.652 788.354   7
  -7  -1   1-558.953 701.248   9
  -7   1  -1-138.375 381.396   9
   1  -7   2 6711.64 1569.33  14
  -1  -7  -2 5808.28 1500.42  14
  -7  -1   2 5965.14 1622.59  16
  -7   1  -2 5441.23 1443.65  16
  -1  -7  -2 5255.09 1228.79  16
  -7   1  -2 4871.63 896.834   9
   1   7  -2 6054.64 1472.35   7
  -7  -1   3 2949.24 1425.46  16
   7   1   3 2142.65 963.339   4
  -1  -7  -3 1338.58 476.537  14
   1  -7   3 428.969 613.276  14
   1  -7   3 1570.37 625.874  20
  -7   1  -3 719.208 131.696   9
   1   7  -3 17.6746 1103.89   7
  -1   7   3 413.111 726.710   7
  -7   1  -3 154.349 1009.77  16
  -1  -7  -3 1438.08 632.948  16
  -1  -7  -4 59.4365 439.173  16
   7   1   4 488.143 356.741   4
  -1  -7  -4 937.755 622.671  14
   1   7  -4 369.216 659.218   7
   1  -7   4 583.766 322.048  14
   1  -7   4 976.960 448.121  20
  -1   7   4 1004.75 718.030   7
  -7   1  -5 609.136 178.451  16
   7   1   5 1623.96 1168.56   4
  -7  -1   5 1557.22 1012.08  16
   1  -7   5 1933.21 1057.83  14
  -1  -7  -5 2180.25 1210.90  14
   1   7  -5 1580.57 1106.73   7
  -7  -1   5-459.166 973.545   9
  -1  -7  -5 629.180 671.450  16
   1  -7   5 1317.08 952.439  20
  -7  -1   6 12115.4 2950.18  16
  -1  -7  -6 9045.60 2366.79  14
   7   1   6 10293.1 2957.02   4
   1  -7   6 11607.2 2526.18  14
  -1   7   6 8225.73 1986.32   7
  -7   1  -6 8558.81 2342.59  16
   1  -7   6 9144.97 2644.47  20
   1   7  -7 1706.98 921.291   7
  -1   7   7 947.226 127.681   7
  -1   7   7 558.599 181.690   4
  -1  -7  -7 2619.67 1347.54  14
  -1  -7  -7 5035.71 2047.20  16
  -7  -1   7 2109.08 1735.77   9
  -7   1  -7 1157.10 687.313  16
  -1   7   7-1222.41 738.819  20
   1  -7   7 2318.51 1237.40  14
   7   1   8 3902.37 2561.25   4
  -1   7   8 4432.65 1828.57   4
   7   1   8 7316.60 2851.67  20
   1  -7   8 5990.38 2540.97  20
  -7  -1   8 4434.27 1956.19  20
  -7   1  -8 5602.39 2138.65  16
   1   7  -8 7033.79 2432.73   7
  -7  -1   8 9107.02 2958.52   9
  -1   7   8 8449.93 2527.51   9
   1  -7   8 3023.90 1188.17   9
   1  -7   8 4668.45 1743.45  14
   1   7  -9 1785.61 1504.17   7
  -1   7   9-608.303 870.244   9
   7   1   9-1033.44 1367.80  20
  -7  -1   9 180.102 1067.19  20
  -7  -1   9 3136.51 1784.57   9
   7   1   9-249.257 204.219   4
   1  -7   9 1858.09 1400.22  20
   1  -7   9 353.039 61.2661  14
  -1   7  10 9528.11 3185.86   4
   1  -7  10 5804.02 2262.18  20
  -7  -1  10 9910.86 3398.53  20
   1   7 -10 11623.4 3293.71   7
   7   1  10 3607.61 2158.61   4
   7   1  10 6699.61 2579.40  20
  -7   1 -10 6737.09 2281.56  16
   1   7 -11 3168.20 2154.48   7
  -1   7  11 433.158 1229.91   4
  -7  -1  11 129.023 1129.76  20
   1  -7  11-286.990 481.326   9
   1  -7  11 2589.53 1840.50  20
  -1   7  11 1153.42 1336.85   9
   7   1  11-1473.55 847.049   4
  -7   1 -11 437.047 248.593  16
  -1  -7 -12 11367.5 3607.95  16
  -7  -1  12 4956.18 2388.01  20
  -7   1 -12 6650.91 2584.99  16
  -7  -1  12 3452.38 1917.29   4
   1   7 -12 8905.05 3231.60   7
   1  -7  12 3400.67 1588.85   9
  -7  -1  13-875.084 1095.75  20
  -7  -1  13 567.572 913.707   9
   1  -7  13-193.341 619.183   9
  -7  -1  13 401.768 659.535   4
  -1   7  13-42.3833 597.342  20
   1  -7  13 188.195 681.265  20
  -7   1 -13-250.532 124.583  16
  -1   7  13-518.878 297.348   9
  -7   1 -14-1446.17 1218.25  16
  -1   7  14-96.6553 150.543   9
  -7  -1  14 163.456 562.565   9
   7   1  14 452.890 619.920   4
  -1   7  14-3413.77 2249.19   4
   1   7 -14-1711.56 1803.15   7
   7   1  14-208.929 904.817  20
  -1  -7 -14-516.142 1037.39  14
  -1   7  14 213.197 293.386  20
   1  -7  14 583.023 776.073  20
  -7  -1  14-1235.26 1430.83  20
  -1  -7 -14 424.566 787.416  16
  -7   1 -15-597.719 986.323  16
  -1   7  15-4177.32 2543.50   4
   7   1  15 134.127 852.832   4
   7   1  15-1163.83 1256.56  20
  -1  -7 -15 20.0090 980.056  14
  -1   7  15-303.199 434.303  20
   1  -7  15 195.032 1002.73  20
   1  -7  15-692.759 594.092   9
  -7  -1  15-173.584 878.794  20
   1   7 -15-711.749 1202.12   7
  -1   7  15-144.807 385.301   9
  -7  -1  16-89.4456 227.055  20
   7   1  16 960.968 1185.29  20
  -7   1 -16 548.596 297.313  16
   1   7 -16 907.336 598.686   7
  -7  -1  16 37.1346 299.406   9
   1  -7  16 371.378 452.698  20
  -7   2  16 1057.12 1002.65  20
   2  -7 -16 68.6874 230.407  16
   7  -2  16 735.814 902.881  20
   2   7  16 538.759 600.049  20
  -2  -7  16 817.857 1203.58  20
  -7  -2 -16 631.454 329.864  16
  -2   7 -16-122.581 671.362   1
   2   7  16-1525.07 1812.13   4
  -7   2  15 2.01150 848.959  20
   2   7  15 423.004 957.028  20
  -2  -7  15 322.158 1142.39  20
  -7   2  15-295.403 647.432   9
   7  -2  15 92.2064 333.429  20
  -7  -2 -15-313.198 592.046  16
   2   7  15-2839.20 2308.75   4
  -7   2  14 427.107 755.721   4
   2  -7 -14-124.381 383.377  14
   7   2 -14 621.286 120.850   7
  -7   2  14-1360.14 1233.24  20
   2  -7 -14 686.644 990.362  16
   2   7  14 131.525 413.187  20
   7  -2  14-172.987 154.740  20
  -7   2  14 391.232 547.717   9
  -7   2  13 1100.00 1230.90   9
   7  -2  13 424.977 656.728  20
   2   7  13 176.884 280.865  20
  -2  -7  13 767.340 870.313   9
   7   2 -13-250.360 969.584   7
  -7   2  13-163.951 973.556  20
   2  -7 -13 1235.64 1176.66  16
   2  -7 -13 111.933 494.019  14
  -2   7 -13 97.3782 685.321   7
   7  -2  13 989.298 1292.67   4
  -7   2  13 2127.17 1282.04   4
  -7  -2 -13-861.721 1396.38  16
   2  -7 -12 2568.26 1418.38  14
   7   2 -12 1221.87 781.221   7
  -7   2  12 695.262 710.866  20
   2   7  12 277.078 322.330  20
  -2  -7  12 656.477 564.220   9
   7  -2  11 4745.27 2388.60   4
   2   7  11 6463.42 3089.64   4
   2  -7 -11 7610.41 2053.17  14
   7   2 -11 6618.63 1603.80   7
  -7   2  11 17564.1 4393.92   9
  -7  -2 -11 10410.2 3051.00  16
  -2  -7  11 5922.37 2706.02   9
  -2   7 -11 11694.9 3214.40   7
  -7   2  11 9938.37 3399.08  20
   2  -7 -10 9522.45 2084.41  14
   7  -2  10 7888.70 2552.90   4
  -7   2  10 15648.2 3077.40   4
   2   7  10 11838.7 4160.60   4
  -7  -2 -10 23618.3 4932.68  16
   2   7  10 16816.7 3050.27  20
   7   2 -10 10807.0 2359.18   7
  -2   7 -10 23125.4 4651.12   7
   7   2  -9 1463.30 515.555   7
  -7   2   9 2877.49 1247.23   4
   7  -2   9 815.879 405.847   4
  -7  -2  -9 1329.88 657.416  16
  -2   7  -9 1383.70 438.733   7
   2  -7  -9 2603.32 1006.48  14
   7  -2   9 493.709 430.355  20
   2   7   9 2496.20 1067.08  20
   2  -7  -8 1033.98 286.289  14
   2   7   8 1088.18 481.763  20
   7  -2   8 1017.86 675.294  20
  -7  -2  -8 2436.10 1465.59  16
   7   2  -8 1037.12 570.418   7
  -2   7  -8 2646.29 1524.67   7
   7  -2   7 26854.0 4249.12  20
   2   7   7 20663.0 4046.61   4
  -7   2   7 30064.9 4596.88   9
  -7  -2  -7 26560.3 4520.19  16
   2   7   6 23944.5 3947.60   7
  -2  -7   6 21678.2 3544.88  20
   7  -2   6 14136.5 1126.08  14
   7  -2   6 21001.6 3626.44   4
   2   7   6 24515.1 4132.67   4
   2  -7  -5 3061.58 1352.10  14
   7  -2   5 1818.85 623.502  14
  -2  -7   5 1693.00 638.387  20
  -2  -7   5 3923.28 1490.29  14
   7  -2   5 2298.58 1137.00   4
  -7   2   5 874.982 281.969   4
  -7  -2  -5 4277.04 1877.68  16
   2   7   5 2081.79 663.449  20
  -2  -7   5 731.766 142.892  16
   2   7   5 3021.00 1338.35   7
  -2  -7   4 7655.06 1805.40  20
  -7   2   4 8230.08 2216.96  16
  -2  -7   4 6061.83 1437.32  14
   7  -2   4 5587.81 1122.61  14
   2  -7  -4 5901.51 1559.15  14
  -7   2   4 3887.41 618.488   4
  -7  -2  -4 8331.61 1990.24  16
  -2  -7   4 6024.50 1100.23  16
  -2   7  -4 5547.81 1513.68   7
   2   7   4 7884.04 2055.14   7
   2  -7  -3 1.54969 766.706  14
  -2  -7   3 583.888 270.858  16
  -2  -7   3 611.087 372.179  14
   2   7   3 814.891 429.721   7
  -7   2   3 1803.42 943.370  16
  -7  -2  -3 1678.05 906.031  16
  -2  -7   3 686.907 561.743  20
  -2   7  -3 848.909 410.895   7
  -7  -2  -2-6.24376 179.605  16
  -7   2   2-223.343 671.129  16
   7  -2   2 90.6716 227.901  14
   2  -7  -2-1097.56 1171.84  14
  -2  -7   2-599.839 843.891  14
  -2  -7   2 49.7336 289.757  20
   2   7   2-82.1576 480.240   7
   7   2  -2-296.049 693.547   7
  -2   7  -2 267.658 168.393   7
   2  -7  -1 2857.38 463.556  20
  -7  -2  -1 6786.22 1662.16  16
  -2  -7   1 5943.03 1080.03  16
  -2   7  -1 6957.07 1628.86   7
   7   2  -1 8845.21 1793.41   7
   2   7   1 8843.39 1976.60   7
  -2  -7   1 6871.43 1586.57  14
   7   2   0 17244.1 2861.13   7
   2  -7   0 15699.9 1719.54  20
  -7   2   0 15512.5 2847.97  16
  -2  -7   0 13818.2 2423.32  14
  -2   7   0 16782.9 2584.69   7
   2  -7   0 15222.0 2445.05  14
  -2  -7  -1 6643.60 1693.97  14
   2  -7   1 6761.59 1509.69  14
  -2  -7  -1 7277.07 1529.52  16
   2  -7   1 6774.72 1274.21  20
   7  -2  -1 6134.15 1431.53  14
  -7   2  -1 6406.66 1644.64  16
  -7  -2   1 6918.94 1649.63  16
  -7   2  -1 6272.19 1177.12   9
   2   7  -1 7379.08 1750.95   7
  -2   7   1 6218.29 1487.30   7
  -2  -7  -2 264.508 245.447  14
   2  -7   2-239.210 545.403  14
  -7   2  -2 49.6147 131.122   9
  -7  -2   2 95.0363 337.968   9
  -7   2  -2 12.1073 326.306  16
  -7  -2   2-307.078 398.808  16
   2   7  -2-611.600 920.728   7
  -2   7   2-194.303 403.766   7
  -2  -7  -2-589.441 690.792  16
  -7  -2   3 1176.57 689.533  16
  -2  -7  -3 490.479 59.4389  16
   7   2   3 783.143 465.442   4
   2  -7   3 1030.93 314.593  14
   2  -7   3 531.996 256.180  20
   2   7  -3-255.775 1004.20   7
  -7   2  -3 978.360 599.240  16
  -2   7   3 1038.51 382.714   7
  -2   7   4 7461.75 1621.22   7
  -2  -7  -4 5935.96 1368.44  14
   2   7  -4 3996.85 686.466   7
  -2  -7  -4 6620.69 1652.18  16
   2  -7   4 7328.98 1843.07  20
   2  -7   4 4855.47 1028.07  14
  -7   2  -4 7892.48 1841.01  16
  -7   2  -5 69.8406 774.394  16
   2  -7   5 3360.16 1404.10  20
  -2  -7  -5 1047.83 289.646  14
  -2   7   5 4173.94 1392.47   7
   2   7  -5 1331.53 78.4142   7
   2  -7   5 2733.42 907.752  14
  -7  -2   5 279.166 940.096  16
  -2   7   6 28917.5 4221.80   9
  -7  -2   6 27045.9 3976.99  16
   7   2   6 27420.5 4581.54   4
   2  -7   6 27742.6 4156.18  20
  -2  -7  -6 19093.3 3053.10  14
   2  -7   6 26563.3 3642.01  14
  -2   7   6 18663.9 2824.38   7
  -7  -2   6 22836.7 3774.19   9
  -2  -7  -6 24671.2 3661.88  16
   2   7  -7 22958.1 4207.01   7
  -2   7   7 20756.9 3204.77   7
  -7  -2   7 26767.2 4091.14  16
  -7  -2   7 20047.5 3377.69   9
  -2   7   7 26501.7 3940.63   9
  -2  -7  -7 21555.2 3419.48  14
   2  -7   7 24929.0 3571.76  14
   2  -7   7 18889.2 2931.76   9
  -2  -7  -7 27919.8 3978.16  16
  -2   7   7 17212.6 1978.49  20
  -7   2  -8 209.658 542.994  16
  -2   7   8 1330.11 1210.87   4
  -2   7   8 2509.25 1343.86   9
   2  -7   8 3798.48 1819.62  20
  -7  -2   8 448.542 502.713   9
  -7  -2   8 225.159 821.694  20
  -2  -7  -8 3282.34 1522.91  16
  -2  -7  -8 1494.62 973.812  14
   2   7  -8 2686.12 1481.26   7
   2  -7   8 1846.31 876.421  14
   7   2   8 4552.77 1967.62   4
   7   2   9 429.857 458.855  20
   2   7  -9 2973.23 1603.28   7
  -2  -7  -9 2051.89 1105.78  14
  -2   7   9 2494.37 910.858  20
   2  -7   9 4337.26 1965.50  20
  -7  -2   9 3085.08 1642.39   9
  -7  -2   9 918.833 1181.80  20
  -2  -7  -9 3899.90 1480.59  16
   7   2   9 3368.16 1637.14   4
   2  -7   9 3158.21 1352.73  14
  -2   7   9 1527.07 648.162   9
   2   7 -10 17556.3 4107.19   7
  -2  -7 -10 13847.3 2907.51  14
   7  -2 -10 22099.9 4541.80  14
  -2  -7 -10 16316.6 3338.92  16
  -7  -2  10 20457.8 4118.97   9
  -2   7  10 23891.5 4330.98   9
   2  -7  10 8555.27 2440.70   9
   7   2  10 11087.5 3735.37   4
  -2   7  10 13451.5 4225.73   4
  -7  -2  10 10132.0 3885.89  20
  -2   7  10 15831.6 2920.76  20
   2  -7  10 19586.7 4039.83  20
   7   2  10 13364.7 4332.22  20
  -2  -7 -11 14868.9 3460.37  16
  -7  -2  11 4947.09 2632.17  20
   7   2  11 3110.50 1375.39   4
  -2   7  11 5116.98 2645.19   4
   2  -7  11 10436.9 3059.18  20
  -2   7  11 14619.0 2873.51  20
  -7  -2  11 20259.3 4458.17   9
  -2   7  11 10171.3 2857.00   9
   2   7 -11 12228.2 3559.04   7
  -7   2 -11 6858.90 1968.93  16
  -7   2 -12 208.431 499.649  16
   2  -7  12 978.728 906.779   9
  -2  -7 -12 922.729 1156.79  16
   2   7 -12 659.065 712.031   7
  -7   2 -13-639.595 1076.10  16
  -7  -2  13 1129.17 867.163   4
   7   2  13 460.353 889.676   4
  -7  -2  13-481.768 1012.90  20
   2   7 -13-482.015 771.166   7
  -2   7  13 463.618 403.739   9
   2  -7  13 1082.10 952.040  20
  -2   7  13 1173.68 946.179  20
  -7   2 -14-1423.48 1300.93  16
  -2   7  14 300.040 867.223   9
   2   7 -14-1037.24 1138.05   7
   2  -7  14 16.0031 151.103  20
  -2   7  14 133.845 231.513  20
   2  -7  14-1743.40 1176.27   9
  -7  -2  14-691.152 866.352   9
  -2  -7 -14-787.144 600.653  14
  -7  -2  14-581.129 581.745   4
  -2   7  14-3983.45 2367.51   4
  -7  -2  14-1489.39 1630.89  20
   7   2  14 536.635 423.140  20
  -7  -2  15-295.057 636.818  20
  -2   7  15 813.620 924.461  20
   2  -7  15 459.352 1061.82  20
   7   2  15 142.611 450.650  20
  -2  -7 -15-407.858 769.558  16
  -2   7  15 738.330 1127.41   9
  -7  -2  15-562.267 990.856   9
   2   7 -15-164.788 220.259   7
  -7   2 -15-43.7258 453.278  16
   2   7 -16 235.893 1197.30   7
   7   2  16 1359.08 1328.48  20
  -2   7  16 3343.50 1939.16   9
   2  -7  16 561.688 432.936   9
   2  -7  16 90.3940 345.506  20
  -7  -2  16-32.7494 273.098  20
   7  -2 -16 615.256 237.559  14
  -2  -7 -16-1599.02 1502.37  16
  -7  -2  16 258.429 355.194   4
   7   2  16 877.891 1185.54   4
  -2   7  16 707.832 1163.10   4
   3   7  16 417.028 908.680   4
  -7   3  16 1176.64 1144.73   4
  -7   3  16-274.109 684.829   9
  -3   7 -16 2105.85 1789.98   7
  -7   3  16 569.274 862.761  20
   3  -7 -16 254.121 1113.19  14
  -7  -3 -16 1411.48 1501.29  16
   3   7  16 435.439 950.777  20
   7  -3  16-878.833 1282.12  20
  -3  -7  16 1418.73 1700.89  20
   3  -7 -15-398.910 381.451  14
   7  -3  15-113.614 913.012  20
  -7  -3 -15-1120.69 1549.04  16
  -7   3  15-301.358 806.156  20
   3  -7 -15-1.87883 609.713  16
  -3  -7  15-481.068 665.885  20
  -3   7 -15 520.571 412.144   7
  -3   7 -14 968.419 960.426   7
  -3  -7  14-15.6802 289.873   9
   7   3 -14 616.458 278.285   7
  -3  -7  14 84.2206 404.225  20
   3   7  14 1.52835 341.571  20
   7  -3  14 1076.01 1093.96  20
  -3   7 -13-302.962 812.940   7
   3  -7 -13-1006.46 1402.17  14
   7  -3  13-465.871 969.320  20
  -7   3  13-354.104 538.706   4
  -7   3  13-1232.49 1129.92  20
  -3  -7  13-3201.98 2196.84  20
   3   7  13-3279.79 1874.73  20
  -7  -3 -13-2577.20 1920.61  16
  -7   3  13-1104.13 1249.26   9
   7   3 -12-1275.25 1245.87   7
  -7   3  12 255.883 585.797   4
  -3  -7  12 425.379 339.047   9
  -7  -3 -12-548.820 438.648  16
   3   7  12-46.7376 335.980  20
   3  -7 -12-270.933 576.271  14
  -7   3  12-1573.86 1460.26   9
  -7   3  11-306.743 467.863   9
  -7  -3 -11-1991.96 1753.81  16
   7   3 -11-565.673 819.700   7
   3   7  11-56.5450 437.789   4
  -3  -7  11-2123.20 1688.79   9
   3   7  11 1421.58 1166.83  20
  -3   7 -11 166.995 184.758   7
  -3   7 -10 2035.06 1610.95   7
   7   3 -10-436.761 865.241   7
  -7   3  10-190.626 560.355   4
  -7  -3 -10 2583.90 1942.22  16
  -3  -7  10 98.7960 865.747  20
  -7   3  10 4752.78 2211.33   9
   3   7  10 1714.28 1142.76   4
   3   7  10-959.148 752.378  20
   7   3  -9 166.929 304.625   7
  -7   3   9-1366.96 1021.15   4
  -7  -3  -9-2225.53 1723.69  16
  -3   7  -9-1180.16 1237.71   7
  -7   3   9-790.680 1057.70   9
  -3   7  -8 69.1046 523.426   7
   3  -7  -8-1288.69 1221.98  14
   7   3  -8 135.288 147.806   7
  -7   3   8-870.046 618.671   4
  -3  -7   8 88.8119 514.250   9
  -7  -3  -8 66.3290 439.191  16
  -3  -7   8-1272.11 1274.79  20
   7  -3   8 235.014 570.811  20
  -7   3   8-406.809 880.426   9
  -3  -7   7-1255.53 1301.82  20
  -7  -3  -7-1105.75 1340.39  16
   7  -3   7-786.252 989.944  20
   3  -7  -7-812.326 1068.89  14
   7   3  -7-424.283 751.465   7
  -3  -7   7-346.947 796.765   9
   3   7   7-658.170 1133.94   7
   3   7   7-676.696 1130.19   4
  -3  -7   7-2046.91 1549.89  14
  -7   3   7-590.479 653.535   4
  -3   7  -7-395.581 778.359   7
   3   7   6 1119.59 784.805   4
   7  -3   6 702.848 705.167  20
   3   7   6 442.297 199.695  20
  -7  -3  -6 1109.81 904.071  16
  -3   7  -6 824.457 1094.50   7
   7   3  -5 856.372 262.419   7
   3   7   5 1525.13 942.009   7
  -3  -7   5 812.974 103.359  16
  -3  -7   5 2443.01 1217.86  20
   7  -3   5 1681.42 556.604  14
   7   3  -4 528.544 560.889   7
   7  -3   4 498.794 174.801   4
  -7   3   4 178.810 219.975   4
  -3  -7   4-237.597 722.645  14
   3  -7  -4-67.0060 482.653  14
  -7  -3  -4-826.376 1059.97  16
  -3  -7   4 257.779 253.792  16
  -3  -7   4 105.621 278.320  20
  -7   3   3-103.428 457.057  16
   7   3  -3-380.788 588.325   7
   3   7   3 32.4714 130.330   7
  -3  -7   3-1492.49 1336.08  14
  -3  -7   3-73.2853 511.279  20
  -7  -3  -3-225.978 1109.16  16
   3  -7  -3-72.7420 747.262  14
  -3   7  -3-1734.94 1355.00   7
   7  -3   2 1193.07 634.370  14
   3  -7  -2 107.235 798.805  14
  -7  -3  -2 811.485 597.776  16
  -3  -7   2-624.454 1105.04  14
   3   7   2 546.198 177.004   7
   7   3  -2-542.338 1074.41   7
  -3  -7   2 445.036 367.018  16
  -7   3   2 1239.73 807.210  16
  -3   7  -2 445.502 132.218   7
  -7   3   1 114.224 698.029  16
   7  -3   1 649.038 118.726  14
   3  -7  -1-45.9417 979.567  14
  -3   7  -1 1108.11 799.290   7
   7   3  -1 1089.73 99.2818   7
   3   7   1 644.880 485.160   7
  -3  -7   1 366.646 759.337  14
  -7   3   1 435.276 168.082   9
  -7  -3  -1 1014.14 583.365  16
  -3  -7   1 270.606 527.162  16
   7  -3   0 1186.26 528.177  14
  -3  -7   0 1984.70 307.906  14
  -3   7   0 2497.81 699.639   7
   7   3   0 4245.79 1366.55   7
  -7  -3   0 2053.47 226.441  16
   3   7   0 4349.72 1470.15   7
   7   3   1 1292.26 675.562   7
   3  -7   1 1522.42 786.949  14
  -3   7   1-188.355 691.889   7
   3   7  -1 1902.33 1130.18   7
  -7  -3   1-624.815 1352.26  16
  -7   3  -1 1073.03 313.437   9
  -3  -7  -1 1482.58 667.890  14
  -3  -7  -1 1916.96 890.015  16
  -3   7   2 652.322 465.016   7
   3   7  -2 300.991 241.282   7
  -7   3  -2 170.165 376.731  16
   3  -7   2 371.587 105.323  14
  -3  -7  -2 271.392 364.284  14
  -7  -3   2 521.450 502.818  16
   7   3   2-22.2722 830.256   7
   3  -7   2 920.516 640.501  20
   7   3   3-1659.41 1483.74   7
  -3  -7  -3-791.014 843.353  14
   3  -7   3-721.717 750.413  14
   3   7  -3-488.536 871.886   7
  -7   3  -3-307.117 707.605  16
  -7  -3   3-669.616 877.289  16
   3  -7   3 297.810 368.753  20
  -7  -3   3-109.564 590.939   9
   7   3   4-367.518 882.282   4
   3  -7   4-836.556 864.169  14
  -3  -7  -4-811.261 861.231  14
   3   7  -4-300.391 969.005   7
  -3   7   4-79.9209 351.622   7
  -7  -3   4-43.7779 317.127   9
  -7   3  -4 285.680 410.517  16
  -7  -3   4 622.537 772.137  16
   3  -7   4 472.042 332.979  20
   7   3   5 323.376 655.438   4
   3   7  -5-460.953 1208.57   7
  -7   3  -5 2002.30 1145.00  16
  -3   7   5 2314.90 987.721   7
   3  -7   5 1047.87 704.932  20
   3  -7   5-34.0161 698.407  14
  -7  -3   6-187.694 613.984  16
  -3   7   6 190.067 197.592   4
  -3   7   6 29.6800 317.350   7
  -3  -7  -6 763.602 923.906  16
  -3   7   6 1283.01 1143.24   9
  -7   3  -6 796.070 89.3775  16
   3  -7   6 1516.33 945.083  14
   3  -7   6 1292.45 1012.13  20
  -3  -7  -7 253.494 692.056  16
  -3   7   7-158.650 574.589   9
  -7   3  -7-439.171 957.366  16
  -7  -3   7 880.971 968.668  16
   3  -7   7 43.1893 71.7907   9
  -3  -7  -7-909.044 888.464  14
   3   7  -7-1115.70 1264.64   7
   3  -7   7 77.8770 495.754  14
   3  -7   7 1693.99 1288.98  20
  -7   3  -8-1218.10 1222.87  16
  -3   7   8 19.1449 184.495   9
   3  -7   8-172.958 442.122  14
   3  -7   8 805.028 828.606  20
  -7  -3   8-2134.75 1387.29   9
   7   3   8 396.278 632.778   4
  -3  -7  -8-233.913 375.276  14
  -3  -7  -8-788.124 749.194  16
   3   7  -8-303.646 874.785   7
  -7  -3   8-293.946 799.193  20
  -7   3  -9-1774.40 1283.95  16
   3  -7   9 165.716 574.177  20
   7   3   9 381.007 980.209   4
  -3  -7  -9-774.104 743.520  14
   3  -7   9-342.434 195.664  14
  -7  -3   9-1099.37 999.007  20
  -3   7   9-1290.82 908.999  20
   7   3   9-793.697 947.412  20
  -3   7   9-1105.70 1005.07   9
   3  -7   9-781.635 766.429   9
  -7  -3   9-1868.23 1406.23   9
   3   7  -9-415.820 643.182   7
   3  -7  10 537.412 380.472   9
  -7  -3  10 2373.19 1563.92   9
  -3  -7 -10-460.136 543.693  14
   3   7 -10 461.001 806.253   7
  -3   7  10 1751.96 1285.27   4
   7   3  10 6732.23 2913.83   4
   7   3  10 41.9811 1105.45  20
   3  -7  10 8276.37 2887.54  20
  -3   7  10-1371.47 955.283  20
  -7  -3  10 1640.12 1277.46  20
  -3   7  10 1343.30 1281.08   9
   3  -7  11 2310.72 1583.57  20
   3  -7  11-614.266 533.932   9
  -3   7  11-640.663 626.695  20
  -7  -3  11-580.508 714.715  20
   7   3  11-1271.35 1377.29   4
  -3   7  11-588.490 918.250   4
  -3  -7 -11-1030.06 799.040  14
   3   7 -11-190.987 783.412   7
  -3   7  11 356.463 728.659   9
  -3  -7 -12-387.033 676.581  14
   3   7 -12-833.513 1261.21   7
   7   3  13-733.132 1220.32   4
   3  -7  13-871.002 1582.26  20
   3   7 -13-1091.81 1436.48   7
  -3   7  13-390.279 717.276   9
  -3   7  13-518.571 601.370  20
  -7  -3  13-489.370 659.901  20
  -3  -7 -13-1829.51 1364.58  16
   7  -3 -14 527.049 586.729  14
   7   3  14 833.061 1375.59   4
  -3   7  14-2995.08 2117.77   4
   3  -7  14 540.402 716.840  20
   7   3  14 909.815 824.011  20
  -7   3 -14 572.705 767.928  16
  -3  -7 -14 1221.12 991.602  16
  -3   7  14 1913.76 1392.28   9
  -3   7  14 98.1529 337.481  20
  -7  -3  14 371.588 723.545  20
  -3   7  15-2355.29 1936.76   4
   3   7 -15-19.0873 853.294   7
   3  -7  15-540.296 1142.78  20
   7  -3 -15 939.770 1024.60  14
   7   3  15 73.5908 562.664  20
  -3   7  15-420.747 273.451  20
  -7  -3  15-824.787 1223.76  20
   3  -7  15-333.954 343.310   9
  -3   7  15 201.735 488.050   9
  -3   7  16 1693.73 1553.85   9
  -7  -3  16 1248.27 1143.07   9
   7  -3 -16 348.422 915.295  14
  -3   7  16 804.198 882.670   4
   3   7 -16 1997.01 1609.74   7
  -7  -3  16 631.227 758.473  20
   3  -7  16 750.511 1064.72  20
   7   3  16 1369.29 1538.25  20
  -7   3 -16-31.9862 519.005   7
  -4   7 -16 1449.01 1459.60   7
   4  -7 -16 702.855 1284.40  14
   7  -4  16 760.214 873.827   4
   4  -7 -16 76.9308 537.171  16
  -7   4  16 2.11666 677.012   9
   4   7  16 1.90764 606.555  20
  -7  -4 -16 1335.94 1440.23  16
   4  -7 -15 252.597 175.921  14
   7  -4  15 194.890 585.031   4
   4   7  15-2502.86 2174.56   4
  -4  -7  15-739.166 1008.27   9
  -4  -7  15-260.250 639.557  20
   7  -4  15-1194.33 1187.23  20
  -7   4  15-3409.28 2033.82   9
   7   4 -15-144.813 665.399   7
  -4   7 -15-322.392 572.008   7
  -7  -4 -15-1303.88 1441.90  16
  -4   7 -14 1161.55 1434.53   7
   4  -7 -14-58.7983 748.840  14
   7  -4  14 747.769 969.849   4
  -7   4  14 223.861 426.808   4
   4   7  14-1824.61 1856.42   4
   7   4 -14 1140.47 673.027   7
  -4  -7  14-260.579 1072.84  20
   4   7  14-1716.90 1593.23  20
  -7   4  14-1342.08 1410.54   9
   7  -4  14 259.305 682.317  20
  -4  -7  14 824.877 1056.94   9
  -7  -4 -14 521.811 789.235  16
   7   4 -13-1436.44 1231.57   7
   7  -4  13-382.716 614.673  20
  -4   7 -13 15.3768 400.095   7
  -4  -7  13-3672.09 2248.90  20
   4   7  13-3041.11 1754.25  20
  -4  -7  13-242.896 700.229   9
  -7   4  12 712.512 794.754   4
   7  -4  12 2053.11 1772.12  20
   4   7  12 656.361 717.925  20
  -4  -7  12 102.333 664.504  20
  -4   7 -12 1500.51 1446.22   7
   4  -7 -12-185.706 728.432  14
  -7  -4 -12 950.439 1036.50  16
  -7   4  11-137.474 664.453   4
  -7  -4 -11 638.690 607.814  16
   4   7  11-575.103 641.937  20
   4  -7 -11-1470.34 1414.18  14
  -4   7 -11 1552.92 972.452   7
  -4  -7  11 1472.73 1006.54  20
  -4  -7  10 433.199 903.523  20
  -4   7 -10 451.739 724.531   7
   4   7  10 1102.55 1192.77   4
   7   4 -10-643.167 841.814   7
  -7  -4 -10 463.285 885.583  16
  -7   4  10-1462.92 1379.68   9
  -4   7  -9-25.5760 763.662   7
   4  -7  -9-833.444 1058.16  14
  -7   4   9-1451.70 1272.89   4
  -4  -7   9 454.788 470.079  20
  -7  -4  -9-481.480 1035.76  16
  -7   4   9-1455.08 1366.41   9
   7   4  -9 238.660 384.162   7
  -4   7  -8 445.011 235.132   7
   4  -7  -8-409.223 650.903  14
   7  -4   8 225.273 283.474  20
   4   7   8 575.197 350.300  20
   7   4  -8 310.883 207.363   7
  -4  -7   8 138.792 382.649   9
  -4  -7   8 1013.11 778.044  20
   7  -4   8 686.104 722.282   4
  -7   4   8 180.814 194.416   4
  -7  -4  -8 834.549 602.519  16
  -7   4   8-631.269 1033.14   9
  -7  -4  -7 593.241 650.742  16
   7  -4   7 191.869 240.364   4
  -7   4   7 415.145 312.064   9
  -4  -7   7 703.620 343.629   9
  -4   7  -7 251.707 319.885   7
   4  -7  -7-408.628 812.079  14
   7  -4   7 595.412 194.195  14
   4   7   7-313.801 597.868   4
   7  -4   7 467.288 479.853  20
   4   7   7 1011.16 649.329  20
  -4  -7   7 473.011 287.581  20
   7   4  -7 843.655 294.208   7
   4  -7  -6-295.070 732.331  14
  -7   4   6 473.347 314.718   4
   4   7   6 203.273 140.071   4
   4   7   6-175.543 480.652   7
  -4  -7   6-357.370 879.661  14
  -7   4   6-6.36037 822.751   9
   7  -4   6 619.586 553.042  20
  -7  -4  -6 536.874 670.407  16
  -4   7  -6 996.310 871.534   7
  -4  -7   6 661.627 553.845  20
  -7  -4  -5 844.554 579.464  16
   4  -7  -5 291.157 654.140  14
   7   4  -5 72.0215 840.727   7
   4   7   5 886.252 602.001   4
  -7   4   5 281.778 652.733   9
  -4  -7   5 141.632 722.515  14
  -4  -7   5 678.189 152.216  20
   7  -4   4-446.796 599.621  14
  -7   4   4 174.079 123.354   4
  -4  -7   4-449.894 826.421  20
   7   4  -4 192.090 528.872   7
  -7   4   4-227.544 606.279   9
   7  -4   4 280.410 384.325   4
  -4  -7   3-178.962 588.289  14
  -7   4   3 853.393 813.454   9
   4   7   3-255.080 750.535   7
   7   4  -3 205.608 285.751   7
   4  -7  -3 103.614 571.904  14
   7  -4   3-280.735 531.672  14
  -7   4   3 672.548 296.135   7
  -4  -7   3-197.463 604.813  16
  -7  -4  -3-1840.04 1456.66  16
  -7   4   2 8665.05 2196.86  16
  -4   7  -2 5830.45 1529.03   7
  -7  -4  -2 7493.01 1735.39  16
  -4  -7   2 7562.48 1605.01  16
   7  -4   2 6863.84 1413.01  14
   4  -7  -2 7443.54 1906.13  14
   7   4  -2 8044.76 1780.06   7
   4   7   2 8032.52 2019.09   7
  -4  -7   2 5733.97 1286.38  14
  -7   4   1 1636.48 1026.46  16
   4  -7  -1 430.346 630.691  14
   7  -4   1 2300.20 1105.57  14
  -4  -7   1 571.146 821.941  14
  -4  -7   1 1622.81 711.038  16
  -7   4   1 1733.79 587.936   9
   4   7   1 778.630 395.614   7
   7   4  -1-518.408 1224.49   7
  -7  -4  -1 2296.60 1301.55  16
  -4   7  -1 1600.27 1008.15   7
  -4  -7   0 5980.24 1275.74  16
  -4   7   0 7956.08 1742.28   7
   4   7   0 5196.07 1324.98   7
   4  -7   0 7011.15 1392.02  20
  -7   4   0 5142.30 994.319   7
  -4  -7   0 8232.33 1942.33  14
   4  -7   0 7428.48 1351.67  14
  -7  -4   0 8173.13 2071.31  16
  -7   4   0 8165.37 1926.78  16
   7   4   0 8339.74 1762.81   7
   7  -4  -1 609.389 514.261  14
   7   4   1 1851.37 1176.41   7
   4   7  -1 2015.98 1186.06   7
  -4  -7  -1 1624.88 933.842  14
  -7  -4   1-425.453 985.586  16
  -7   4  -1 978.540 491.384   9
  -4  -7  -1-1562.70 1305.07  16
  -7   4  -1-1025.20 1424.34  16
  -4   7   1-465.043 1029.96   7
   7   4   2 8820.50 2174.97   7
   7   4   2 8459.24 1982.13   4
  -4  -7  -2 7213.91 1695.37  14
   7  -4  -2 5615.48 1229.98  14
  -7  -4   2 4279.05 907.658  16
   4   7  -2 7318.85 1916.89   7
  -4   7   2 8286.80 1819.37   7
   4  -7   2 8542.02 1932.38  14
   4  -7   3 169.402 353.155  14
   4   7  -3-189.611 623.659   7
  -7  -4   3 434.340 289.241  16
   7  -4  -3-845.630 1048.10  14
   7   4   3-437.930 1141.93   4
   7   4   3-771.278 1157.19   7
  -4  -7  -3 237.008 277.579  14
  -4   7   4 658.580 569.770   9
  -7   4  -4-801.442 943.703  16
  -7  -4   4-230.175 434.258  16
   4   7  -4-336.027 865.078   7
  -4  -7  -4 102.290 91.0749  14
  -4   7   4 345.495 371.707   7
   7   4   5 217.432 992.819   4
   4  -7   5-197.899 684.965  14
  -4  -7  -5 939.471 408.337  14
  -7  -4   5 366.972 223.954   9
  -4  -7  -5-599.036 1248.42  16
  -7   4  -5 716.253 288.670  16
   4  -7   5 182.340 797.875  20
  -7  -4   6 212.747 258.718  16
  -4  -7  -6-1209.79 1334.76  16
  -4   7   6 731.261 701.375   9
  -7   4  -6 768.099 494.446  16
  -4   7   6 247.400 364.030   4
   4  -7   6 673.426 468.616  14
  -4  -7  -6 271.802 558.673  14
  -7  -4   7 839.508 558.698  16
  -7   4  -7 695.938 497.666  16
  -4   7   7 309.060 413.197   9
   4  -7   7 702.811 449.196   9
   4  -7   7 439.484 196.908  14
  -4  -7  -7-609.430 1085.74  16
   4  -7   7 902.141 618.768  20
   4   7  -7-262.984 1007.50   7
  -4  -7  -7 148.237 430.170  14
  -7   4  -8 454.872 588.877  16
  -7  -4   8-23.4072 878.369  20
  -4  -7  -8-1382.80 1277.93  16
   4  -7   8 641.045 470.269  20
  -4  -7  -8 19.9830 399.419  14
   4   7  -8-1058.34 1177.39   7
  -4   7   8 109.236 148.770   9
   4  -7   8 766.642 562.035  14
  -7   4  -9 1165.47 845.440  16
  -4   7   9 145.160 312.417   9
   7   4   9-1044.29 672.974  20
  -4  -7  -9-1996.66 1435.40  16
   4  -7   9 486.321 511.912  20
   4  -7   9-417.672 541.693   9
  -4  -7  -9 345.812 313.197  14
   4   7  -9-416.044 1117.43   7
  -7  -4   9-645.705 514.746  20
   4  -7   9 437.102 281.561  14
  -4   7  10 128.105 481.627   9
   7   4  10 529.089 423.610  20
  -7   4 -10 100.520 669.518  16
  -7  -4  10 606.014 812.998  20
   4  -7  10-845.260 744.737   9
  -4  -7 -10-1042.56 738.283  14
   7   4  10 1318.70 1164.15   4
  -4   7  10 590.099 802.195   4
   7  -4 -10-411.302 67.4901  14
   4   7 -10-1987.12 1551.67   7
   4  -7  10 1087.29 978.154  20
   4  -7  11 675.161 736.024  20
   7  -4 -11 1812.60 1371.01  14
  -4  -7 -11 206.117 327.099  14
  -4   7  11-573.604 856.093   4
   7   4  11 1822.15 1619.77   4
   4   7 -11-921.764 1420.27   7
  -7  -4  11 808.307 670.965   9
  -7   4 -11-249.564 775.898  16
  -4  -7 -12-6.00417 266.412  14
   4  -7  12 1740.20 1427.15   4
   7   4  12-1150.86 1469.35   4
   4  -7  12-113.890 470.642   9
  -7  -4  12 1561.37 1273.59   9
  -4   7  12 1295.93 1143.96   9
   4  -7  12 235.028 189.668  20
  -7  -4  12 419.126 841.179  20
   4   7 -12 391.004 595.646   7
   7  -4 -13 20.8180 733.425  14
  -4  -7 -13-570.066 576.271  14
   4   7 -13-288.944 643.254   7
  -7  -4  13-3531.94 2028.71   9
   7   4  13-2572.92 2362.12   4
   4  -7  13-587.929 801.225   4
  -4   7  13-86.9663 251.138  20
  -7  -4  13-601.814 977.717  20
  -4   7  13-574.019 666.805   9
   7  -4 -14 649.354 857.583  14
   7   4  14 1740.66 1530.43  20
   7   4  14 1004.45 1264.30   4
   4  -7  14 1833.21 1525.75   4
  -4   7  14-2461.16 2022.49   4
  -4   7  14 569.178 694.263  20
  -7  -4  14 980.145 1444.52  20
  -7   4 -14 123.308 422.915   7
  -4   7  14 800.797 946.222   9
   4  -7  14-80.6061 416.867  20
  -4   7  15 1.86480 250.561   9
   4  -7  15-509.615 1319.14  20
   7  -4 -15 520.928 1109.97  14
   4   7 -15-672.898 1096.14   7
   4  -7  15-608.003 881.343   4
   7   4  15-681.638 1240.00   4
  -4   7  15-3903.40 2281.07   4
  -4   7  15-707.855 1213.42  20
  -7  -4  15-808.283 969.336  20
  -4  -7 -15-928.403 1202.57  16
   7   4  15 70.3822 330.902  20
  -7   4 -15-579.363 925.079   7
  -4   7  16 2027.40 1594.00   9
   4   7 -16 1426.45 1597.22   7
  -4   7  16 362.016 597.489   4
  -4  -7 -16 762.149 1218.50  16
  -7  -4  16 764.179 1049.19  20
  -7  -4  16 624.423 1080.89   9
   7   4  16 1837.52 1701.34  20
  -7   5  16 112.683 231.066   4
  -7  -5 -16 305.639 484.449  16
   5  -7 -16-492.268 639.976  14
   5  -7 -15-825.713 1227.12  14
   7   5 -15-1776.93 1810.76   7
  -7   5  15-91.6104 415.456   4
   5   7  15-4136.54 2753.42   4
  -5  -7  15-999.145 1217.37   9
  -5   7 -15-316.467 849.500   7
  -5  -7  15-337.806 982.459  20
   5   7  15-1421.46 1349.58  20
   7  -5  15-1508.76 1341.67  20
  -7  -5 -15-2090.76 1770.66  16
  -5   7 -14 1026.65 1204.17   7
   5  -7 -14-215.095 785.237  14
   7   5 -14-2212.47 1760.46   7
   7  -5  14 431.030 995.277  20
  -7  -5 -14-614.461 1019.95  16
   5   7  14-3710.23 2583.92   4
  -5  -7  14 34.0367 324.708  20
  -5  -7  14 868.842 1156.83   9
  -5  -7  13-443.454 623.565   9
   7   5 -13-1671.88 1452.48   7
   5   7  13-1014.64 1086.51  20
   7  -5  13-1149.01 1017.08  20
  -7  -5 -13-476.172 845.930  16
  -7   5  13-2228.31 1697.96   9
  -5  -7  13-1808.87 1559.66  20
  -5   7 -13-685.259 1105.49   7
  -7   5  13-74.0030 310.318   4
   7  -5  13 22.9079 535.995   4
   7   5 -12-661.457 737.549   7
   5   7  12 1548.97 1400.03  20
   7  -5  12 1284.45 1409.69  20
   7  -5  12 734.185 1208.30   4
  -7   5  12 1254.18 1020.03   4
  -7   5  12-129.575 721.736   9
  -5   7 -12 393.254 304.720   7
  -5  -7  12-186.410 548.535  20
  -7  -5 -11-74.4852 241.620  16
   7   5 -11-758.421 934.412   7
  -7   5  11-2221.12 1442.41   4
   7  -5  11-1450.75 1282.03   4
  -5   7 -10-913.992 1350.16   7
  -7  -5 -10 951.648 800.295  16
  -5  -7  10 1865.07 1338.47  20
   5   7  10 2424.51 1718.20   4
  -5   7  -9-847.123 1180.44   7
   5   7   9 428.285 381.688   4
  -7  -5  -9 122.266 514.937  16
  -5  -7   9-836.936 868.823  20
   7   5  -8 196.135 427.408   7
   7  -5   8 449.433 288.492  14
  -5   7  -8 773.331 523.223   7
  -7  -5  -8 250.189 316.515  16
  -5  -7   8 762.607 766.961  20
  -5  -7   8-336.594 677.368   9
   5   7   8 317.073 214.286  20
   7   5  -7-294.255 740.981   7
  -5  -7   7-265.746 541.810  20
  -7   5   7 50.1103 36.1550   4
  -7  -5  -7 90.9042 96.6009  16
  -5  -7   7 432.895 267.156   9
  -5   7  -7 192.545 404.485   7
   7  -5   7-48.9706 94.5787  20
   5   7   6 1703.62 1013.94   4
   5   7   6 1848.71 1045.42   7
   7  -5   6 1825.25 924.481  20
  -5  -7   6 2080.89 1033.55  20
  -7  -5  -6-145.401 792.134  16
  -7  -5  -6 656.228 182.549  14
  -5   7  -6 561.856 307.806   7
  -5   7  -5-463.006 673.952   7
   5  -7  -5-928.656 910.959  14
   7  -5   5-130.621 148.400  14
   7   5  -5 481.357 437.838   7
  -5  -7   5-150.932 277.322  16
  -7  -5  -5-184.271 284.686  14
  -5  -7   5-974.247 1087.28  14
  -7  -5  -5-365.158 806.241  16
   5   7   5-470.177 620.884   7
  -7   5   5-85.7164 332.896   4
   5   7   5 1.08381 231.782   4
  -7  -5  -4 1786.51 790.524  14
  -5  -7   4 213.924 827.674  14
  -7  -5  -4 1236.95 612.789  16
   5  -7  -4 1101.22 794.878  14
   5   7   4 2526.50 1304.47   7
   7   5  -4 1191.02 305.342   7
  -7   5   4-360.111 1103.00   9
  -7   5   3 942.994 138.961   7
   7  -5   3 884.345 489.160  14
  -7  -5  -3 794.242 478.740  14
  -7   5   3 647.821 359.098   9
  -5  -7   3 1021.97 627.597  16
   7   5  -3 779.186 329.266   7
   7   5  -2 3958.16 1616.32   7
   7  -5   2 2520.48 1021.50  14
  -7   5   2 1973.22 707.879   7
  -7  -5  -2 2950.98 1538.98  16
  -5  -7   2 3146.41 1327.09  16
  -5  -7   2 2697.46 1344.99  14
  -7  -5  -2 2524.11 1048.43  14
  -5   7  -1 2053.86 1137.85   7
  -5  -7   1 3058.44 1464.02  16
  -7   5   1 114.574 521.562   9
  -5  -7   1 734.832 355.299  14
   7  -5   1 1307.93 991.362  14
   5  -7  -1 1597.96 1008.33  14
  -7  -5  -1 2815.35 1532.74  16
  -7   5   1 3953.18 2056.59  16
   5   7   1 1803.23 1201.67   7
   7   5  -1 951.379 574.079   7
  -7   5   0 3841.09 966.791   7
   5  -7   0 4041.49 1152.65  14
  -5   7   0 6128.50 1766.78   7
  -5  -7   0 2841.39 897.590  14
  -7  -5   0 6850.98 2174.12  16
  -5  -7   0 6498.93 1810.98  16
  -7   5   0 4711.84 1289.28   9
  -7   5   0 7816.61 2308.61  16
   5   7   0 4366.22 1271.34   7
  -7   5  -1 2079.30 1299.22  16
   7  -5  -1 1786.00 1278.96  14
   5  -7   1-589.398 1185.40  14
  -5   7   1 213.806 320.797   7
  -5  -7  -1 1257.58 741.396  14
   5  -7   1 1336.38 733.254  20
   7   5   1 1643.16 861.150   7
   5   7  -1 243.287 113.567   7
  -7  -5   1 803.152 625.103  16
  -5  -7  -1 1434.47 884.869  16
   7   5   2 3824.19 1665.85   7
   5  -7   2 1674.60 699.011  20
  -7   5  -2 1516.61 382.009  16
  -5  -7  -2 3113.30 1420.30  14
   5  -7   2 2452.67 970.419  14
   5   7  -2 4640.53 1860.35   7
  -5  -7  -2 1642.25 553.248  16
  -5   7   2 2584.79 1015.98   7
  -7   5  -3 955.767 309.121   7
   5   7  -3 1440.63 939.322   7
   5  -7   3 1337.05 813.698  14
   7   5   3 580.236 620.152   4
  -5   7   3 577.008 208.208   7
  -5   7   3 1589.43 834.364   9
  -7  -5   3 625.082 392.651  16
  -5  -7  -3 1152.56 836.166  14
  -7  -5   4 1767.96 741.004  16
  -7   5  -4 920.706 204.859   7
   7  -5  -4 924.460 228.617  14
   5  -7   4 957.054 471.568  14
  -5  -7  -4 1388.00 488.296  14
   5   7  -4 890.174 508.704   7
   7   5   4 857.157 498.626   4
   7   5   4 990.316 510.371   7
  -5  -7  -4 309.199 966.270  16
  -5   7   4 2334.66 937.442   9
   7  -5  -5-41.8409 415.452  14
   5  -7   5 255.317 265.281  14
  -5  -7  -5-369.356 500.842  14
  -5  -7  -5-1324.57 1216.88  16
  -5   7   5-342.357 371.969   9
  -7  -5   5-571.116 799.249   9
  -7  -5   5-113.119 274.244  16
   7  -5  -6 1357.60 829.712  14
   5  -7   6 1636.42 795.165  14
  -7  -5   6 1576.75 749.839   9
  -5   7   6 86.8730 704.824   9
  -5  -7  -6 1160.14 508.172  14
  -7   5  -6 1574.27 816.547  16
  -5   7   6 935.777 378.712   7
  -5   7   6 1577.57 831.775   4
   5  -7   7 33.4972 193.873  20
  -7   5  -7-368.496 266.440  16
  -7  -5   7 148.517 332.752  16
   7  -5  -7-129.079 513.650  14
  -5  -7  -7 155.606 313.277  14
   5   7  -7 31.8848 427.309   7
  -5   7   7 168.417 204.315   9
   5  -7   7 407.376 510.412  14
   7   5   7-514.059 695.284   4
  -5   7   8 385.248 159.271   9
  -7   5  -8-124.742 355.696  16
   7  -5  -8 361.223 485.998  14
  -5  -7  -8 278.081 351.040  14
   5  -7   8 856.210 773.669  14
  -7  -5   8-83.9539 695.524  20
   5  -7   8 86.4523 315.710  20
   5   7  -8-477.973 1016.60   7
   7   5   8 99.2382 253.148   4
   5  -7   9-1132.64 1037.82  20
   7   5   9-243.930 859.324  20
   7  -5  -9-405.064 937.227  14
  -5  -7  -9-235.339 337.937  14
   5   7  -9-1936.71 1483.00   7
  -7  -5   9 76.7463 540.588  20
  -5   7   9-418.756 741.683   9
   5  -7   9-71.5800 541.031  14
  -7   5  -9-1266.00 1086.55  16
  -7  -5  10-1479.23 1501.39   9
  -7  -5  10 1852.67 1382.31  20
  -5   7  10-1372.92 1663.41   9
  -7   5 -10 1797.42 946.629  16
   5   7 -10 1136.18 323.634   7
   7  -5 -10 655.197 727.815  14
  -7   5 -10-754.121 1243.38   7
  -5   7  10 1912.75 1422.61   4
  -5  -7 -10 781.598 443.542  14
   7   5  10 2467.42 1750.91  20
   5  -7  10 1138.26 875.490  20
  -5  -7 -11-132.553 174.884  14
  -7   5 -11-459.103 888.179  16
   5   7 -11-2785.69 1903.87   7
   7  -5 -11 409.540 1451.04  14
  -7   5 -12 1108.34 704.518  16
  -5   7  12 723.145 901.223   9
   5  -7  12 1834.68 1685.27   4
   7   5  12-2784.32 2259.40   4
  -7   5 -12-237.724 737.252   7
   5   7 -12 1396.66 1267.49   7
  -5  -7 -12 138.224 479.134  14
  -7  -5  12 1191.91 1440.65  20
  -7  -5  12 1573.51 1301.05   9
   5  -7  12 8.97895 180.075   9
  -5  -7 -12-173.963 436.252  16
   5  -7  12-1762.12 1512.00  20
  -7   5 -13 316.136 654.477   7
  -5  -7 -13-932.634 1343.40  16
  -5   7  13-773.502 915.378   9
   5  -7  13 389.403 1065.06   4
   5   7 -13-241.436 190.364   7
   5  -7  13-2279.88 2126.22  20
  -7  -5  13-1719.48 1522.97   9
  -7   5 -13 455.583 507.158  16
  -7  -5  13 71.6646 740.668  20
  -5  -7 -14-205.332 844.300  16
   5  -7  14 1182.02 1508.99   4
  -5   7  14-2158.20 2080.08   4
   7   5  14-1022.86 1616.01   4
   7   5  14 1321.03 1293.69  20
   5  -7  14-1705.36 2218.58  20
  -7  -5  14-1620.39 1380.99   9
  -7  -5  14 446.680 948.712  20
  -5   7  14-421.300 965.840   9
   5   7 -15-1218.51 1349.97   7
   5  -7  15-344.634 1542.15  20
  -5   7  15-324.253 822.370   9
   7   5  15-787.197 1115.52  20
  -5  -7 -15 153.191 447.763  16
   7   5  15-2245.02 2233.47   4
   5  -7  15-1255.00 1328.50   4
  -5   7  15-3340.96 2262.67   4
  -7  -5  15-1093.17 1351.45  20
   5   7 -16-719.167 941.472   7
  -5  -7 -16 568.614 727.226  16
   7   5  16 403.542 509.112  20
  -5   7  16 777.899 1312.72   4
   7  -5 -16 1358.14 1364.99  14
  -7   6  15 634.615 850.302   9
  -6   7 -15 626.908 687.742   7
   7   6 -15-1968.82 1905.63   7
  -6  -7  15-498.712 1017.16  20
  -6  -7  15 436.502 778.794   9
   6  -7 -15 107.682 783.314  14
   6   7  15-1.94331 632.440  20
   7  -6  15-735.623 1150.82  20
   7  -6  15-92.6604 955.966   4
   6   7  15-2859.10 2306.43   4
  -7  -6 -15-353.800 973.623  16
  -6   7 -14 211.897 1013.88   7
   7   6 -14-1548.22 1643.17   7
  -6  -7  14 278.528 648.330  20
  -6  -7  14-852.976 885.724   9
   7  -6  14-379.699 908.288  20
  -7  -6 -14 212.899 764.102  16
   7  -6  14 1223.66 1360.05   4
   7   6 -13-1983.17 1686.68   7
  -7  -6 -13 609.830 811.225  16
  -6  -7  13-724.088 1024.10   9
   6   7  13 866.510 939.418  20
   7  -6  13-202.075 749.096  20
  -6  -7  13-219.079 119.488  20
   7  -6  13 81.5780 661.946   4
  -7   6  13-1046.22 1334.27   4
  -6   7 -13-352.796 982.313   7
  -6   7 -12 3850.62 2075.90   7
   7   6 -12 2087.32 1351.26   7
   7  -6  12 7996.03 3206.62   4
   7  -6  12 6277.61 2757.34  20
  -6  -7  12 7422.06 3176.81   9
  -7   6  12 3770.53 1871.87   4
  -6  -7  12 4838.95 2750.26  20
  -7  -6 -12 4557.46 2550.53  16
  -7   6  11-2988.64 1727.67   4
  -6  -7  11-1053.51 1264.91  20
   7   6 -11-1525.30 1383.70   7
  -6   7 -11-839.721 1138.02   7
  -7  -6 -10 141.011 874.687  16
  -6  -7  10 273.674 740.115  20
   6   7  10 922.946 1035.56   4
   7  -6  10 222.840 491.202   4
  -6   7 -10-676.608 750.666   7
   7   6 -10 576.150 260.529   7
  -6   7  -9-882.176 737.578  16
   6  -7  -9-753.586 1128.36  14
   7   6  -9-120.285 556.670   7
   6   7   9-510.917 653.045   4
   6   7   9 42.3525 324.144  20
  -6  -7   9-50.0235 700.241  20
  -6   7  -9-606.753 1073.49   7
  -7  -6  -9 79.9777 301.382  16
   7  -6   9-2136.19 1723.85   4
  -6   7  -8 2674.54 967.940  16
   6  -7  -8 4048.06 1884.67  14
  -7   6   8 3835.68 1422.42   4
  -6  -7   8 4212.51 1804.57  20
   7  -6   8 4501.72 1895.74   4
  -7  -6  -8 1800.91 640.340  14
   7  -6   8 2089.02 886.655  14
  -7  -6  -8 4224.00 1940.90  16
  -6   7  -8 4379.23 2039.68   7
   7  -6   7 391.646 386.184  14
  -6  -7   7 430.136 403.005  20
  -7  -6  -7 403.153 525.032  16
  -6   7  -7 474.018 542.391   7
  -7  -6  -7 540.998 339.483  14
  -6  -7   7-546.296 958.978   9
  -6   7  -7-34.5539 389.516  16
  -6  -7   7 1.47551 391.102  16
  -6   7  -6 282.673 216.960   7
   6   7   6 211.808 532.905   4
   6   7   6 512.091 786.150   7
  -7   6   6 172.610 268.377   4
  -7  -6  -6 647.044 500.108  14
   7  -6   6 547.630 735.921  20
  -6   7  -6-62.5382 501.078  16
  -6  -7   6 300.355 576.176  16
  -7  -6  -6 260.455 540.514  16
  -6  -7   6-261.591 447.282  20
  -6  -7   5 981.211 290.217  16
   7  -6   5 1490.65 717.230  20
  -6   7  -5-431.590 1054.43  16
  -7   6   5 2041.97 760.279   4
   6   7   5 1197.49 369.735   7
   6   7   5 1574.68 852.818   4
  -7  -6  -5 1705.60 604.765  14
  -6   7  -5 1424.41 1107.64   7
  -7  -6  -5 637.983 290.297  16
   7  -6   5 1550.50 721.542  14
   7  -6   4 771.288 542.521  14
   6   7   4 1105.81 987.713   7
   7   6  -4 421.095 253.232   7
  -7   6   4-34.9192 272.011   7
  -7  -6  -4 422.767 442.983  16
  -6  -7   4-295.774 571.822  16
  -7  -6  -4 405.143 451.677  14
  -6  -7   4-567.188 1015.35  14
  -6  -7   3-316.882 795.579  16
   6  -7  -3 502.290 845.938  14
   7  -6   3-42.9214 500.997  14
   7   6  -3-86.6644 511.349   7
   6   7   3 1375.44 1032.52   7
  -7  -6  -3 347.544 351.256  14
  -6  -7   3 249.205 285.565  14
  -6   7  -3 549.755 656.421   7
  -7  -6  -3 424.727 577.229  16
  -7   6   3 54.8621 496.374   9
  -7   6   3 671.118 462.299   7
  -6  -7   2 23481.3 3619.65  16
  -7  -6  -2 23198.5 3634.31  14
   7  -6   2 25062.1 3613.00  14
  -7   6   2 24112.3 3290.28   9
   7   6  -2 26668.2 4037.18   7
  -7  -6  -1 11560.9 2460.16  14
   7   6  -1 12421.0 2827.14   7
  -7  -6  -1 14281.0 3099.12  16
  -6  -7   1 13350.3 2882.57  16
  -7   6   1 11862.8 2201.11   9
   7  -6   1 11614.6 2407.62  14
  -6   7  -1 10179.2 2409.69   7
  -7   6   1 13292.0 2191.90   7
  -6   7   0 15299.8 2497.16   7
   7   6   0 14199.6 2768.81   7
   7  -6   0 13298.6 2577.83  14
   6  -7   0 16870.4 2993.21  14
  -6  -7   0 14193.3 2720.04  14
  -7  -6   0 12853.9 2495.53  14
  -7  -6   0 15499.1 3017.01  16
  -6  -7   0 15210.2 2838.08  16
  -6  -7  -1 10364.3 2445.24  14
  -7  -6   1 10723.7 2416.71  14
  -7  -6   1 12000.4 2814.77  16
  -6  -7  -1 11656.0 2612.27  16
   6  -7   1 9334.55 2420.40  14
  -7   6  -1 13620.7 2957.83  16
  -6   7   1 9143.46 2159.25   7
  -7   6  -1 11194.7 2273.02   7
  -6  -7  -2 19546.7 3078.83  14
   6  -7   2 21619.9 3324.35  20
  -7  -6   2 22980.8 3449.72  16
  -7   6  -2 22274.9 3324.44   7
  -7   6  -2 22989.4 3848.56  16
  -6   7   2 19459.3 2818.09   7
   7   6   3 641.584 476.661   7
   6  -7   3 125.468 338.273  20
  -7   6  -3 1089.26 838.058  16
   7  -6  -3 46.1047 330.904  14
   6  -7   3 1115.94 408.325  14
   7   6   3 1118.79 1026.30   4
  -6  -7  -3 153.316 493.802  16
  -6   7   3 1254.53 871.249   9
  -6  -7  -3-419.658 612.682  14
  -7   6  -3 180.500 378.376   7
  -6  -7  -4 632.278 625.137  16
  -7   6  -4 757.882 588.518  16
   7  -6  -4-486.226 931.137  14
   6  -7   4 198.845 223.006  14
  -6  -7  -4 522.361 347.914  14
   7   6   4 95.3204 473.296   7
   6  -7   4-135.006 406.038  20
  -7  -6   4 657.299 498.504  16
   7   6   5 1911.55 1068.84   4
  -6  -7  -5 2415.17 1161.20  16
  -6   7   5 1204.29 565.530   9
  -6  -7  -5 1614.00 805.669  14
  -7  -6   5 2111.55 1044.73  16
  -7   6  -5 1845.86 833.598  16
  -6   7   5 1476.54 601.928   7
   6  -7   6 361.203 345.017  14
   6   7  -6 416.196 518.987   7
  -7  -6   6 395.033 919.920   9
  -6   7   6 534.577 340.570   4
   7   6   6 150.757 222.237   7
  -6  -7  -6 481.898 778.976  16
  -6  -7  -6-239.132 145.208  14
  -6   7   6 410.334 461.821   9
  -6   7   7 274.389 328.103   9
  -6  -7  -7 601.979 735.291  16
  -6   7   7-277.509 726.759   4
   6  -7   7 489.065 500.812  14
  -7  -6   7 293.189 136.031   9
   6  -7   7-80.0778 135.319   9
  -7  -6   7 776.245 553.887  16
   6   7  -7 605.744 590.779   7
  -6  -7  -7-210.268 412.243  14
   7   6   8 2201.91 1607.22   4
  -6  -7  -8 1933.59 1165.83  16
  -7  -6   8 3866.58 1694.82  20
  -6  -7  -8 2766.38 1117.86  14
   6  -7   8 3103.13 1155.64  14
  -6   7   8 3797.83 1655.88   9
   6   7  -8 4375.76 1671.92   7
  -6   7   9-528.546 804.048   9
  -7  -6   9-654.416 957.232  20
   6   7  -9 544.767 717.609   7
   6  -7   9-102.858 308.602  14
  -6  -7  -9-338.462 501.406  14
   7   6   9-821.608 943.302   4
  -6  -7  -9 504.957 455.018  16
   7   6   9-906.269 913.910  20
   6  -7   9-385.886 941.846  20
  -6   7   9-437.274 860.765   4
  -6  -7 -10 1127.05 1287.15  16
  -7  -6  10 756.414 1047.68  20
   6   7 -10 1066.64 778.301   7
   7   6  10 674.110 826.935  20
   6  -7  10 293.718 714.539  20
  -6  -7 -10 468.976 494.798  14
  -6   7  10-190.913 504.263   9
  -6   7  10 625.727 780.705   4
  -6   7  11-601.512 851.369   9
  -7  -6  11-849.640 901.111  20
  -6  -7 -11-489.542 679.158  14
   6   7 -11-2532.60 1580.39   7
   6   7 -12 6187.85 2497.32   7
   6  -7  12 3473.52 1734.79  20
  -7  -6  12 6183.78 2694.01   9
  -6   7  12 4978.06 2312.89   9
  -6  -7 -12 2815.77 1706.10  16
  -7  -6  12 6024.98 2971.27  20
   6  -7  12 9277.08 3550.54   4
   7   6  12 1783.94 1121.35   4
   7  -6 -13-72.1883 228.550  14
   6   7 -13-1698.21 1642.13   7
  -7  -6  13-136.272 296.231  20
  -7  -6  13-1201.29 1090.25   9
  -6   7  13 94.7763 530.054   9
  -6  -7 -13-630.384 1106.85  16
   6  -7  13 552.674 1081.26   4
   7   6  13-4085.84 2783.73   4
  -6   7  13-3153.10 2105.11   4
   6  -7  13-794.688 1682.10  20
  -7   6 -14-790.159 1105.71   7
   7  -6 -14 62.4999 704.611  14
   6  -7  14-3262.25 2340.28  20
  -7  -6  14-347.836 1167.87   9
   6  -7  14 2135.72 1979.96   4
  -6   7  14-1509.93 1758.37   4
   7   6  14-2793.53 2392.24   4
  -6   7  14 1192.63 1448.38   9
  -7  -6  14 722.848 1344.59  20
  -6  -7 -14-103.392 75.7423  16
   7   6  14 1510.62 1353.15  20
  -6  -7 -15-345.248 380.141  16
  -6   7  15-356.510 408.333   9
   6   7 -15-1258.30 1553.76   7
  -6   7  15-1381.32 1722.10   4
   7   6  15-2246.85 2204.85   4
   6  -7  15-1442.21 1604.45  20
  -7   6 -15-653.010 1064.24   7
  -7  -6  15-1364.27 1306.37  20
   7   6  15-1597.15 1437.38  20
   7  -6 -15-852.689 1216.72  14
  -7   7   0 24647.2 3400.36   7
   7   7   0 26306.9 4046.10   7
  -7  -7   1 1615.48 918.174  16
  -7  -7   1 1799.64 914.850  14
  -7   7   1 1194.33 627.030   7
   7  -7  -1 2004.90 1037.08  14
   7   7   1 1201.29 823.763   7
   7   7  -1 2484.40 1241.35   7
  -7   7   2 26825.5 3760.57   9
  -7  -7  -2 23072.7 3609.36  14
  -7  -7   2 21041.2 3593.44  14
   7  -7   2 24615.8 3744.57  14
   7  -7  -2 26870.4 4115.87  14
  -7  -7   2 23133.6 3695.93  16
  -7  -7  -2 26804.0 4124.27  16
   7   7   2 25530.1 4252.69   7
  -7   7  -2 27148.0 3908.57   7
  -7   7   2 21448.2 2857.64   7
  -7  -7  -3-764.688 1040.30  16
  -7  -7  -3-79.3117 604.642  14
   7  -7   3 227.911 195.580  20
  -7   7   3-401.298 722.257   9
   7   7   3 728.970 867.979   7
  -7   7  -3 660.457 881.718  16
  -7   7  -4 668.277 542.479  16
  -7   7  -4 376.453 544.149   7
   7  -7   4 1029.71 654.166  14
   7   7   4 329.528 303.281   7
   7   7   4 445.976 211.331   4
  -7  -7  -4 780.144 557.844  14
  -7  -7   4 410.349 253.606  16
  -7  -7  -4 411.831 268.129  16
  -7   7   4 476.063 309.424   7
  -7  -7   5 256.677 597.311  16
  -7   7  -5 115.242 363.732  16
  -7   7  -5-140.624 501.053   7
   7  -7   5 47.3175 249.255  14
  -7  -7  -5 406.194 509.128  14
   7  -7   5-25.3908 114.174  20
  -7   7   5-111.272 555.995   9
   7   7   5-19.6325 99.8326   4
   7   7   5 225.216 550.878   7
  -7  -7  -5-97.2737 467.132  16
  -7   7  -6 621.592 516.498  16
  -7  -7   6 144.515 341.227  16
   7  -7  -6-285.510 118.352  14
   7  -7   6 379.328 325.920  14
  -7   7   6 488.829 594.743   4
  -7  -7  -6 103.451 213.629  16
  -7  -7   6-21.3813 139.870   9
  -7  -7  -6 531.262 363.103  14
  -7   7   6-544.900 779.266   9
  -7   7  -6 6.68284 390.711   7
  -7   7   7-684.827 817.354   9
  -7  -7   7-2605.84 1571.38   9
  -7   7  -7-469.778 778.983  16
  -7  -7   7-1767.22 1140.40  16
   7  -7  -7-1035.96 656.843  14
   7  -7   7-1122.21 759.314  14
  -7  -7  -7-619.372 846.384  16
  -7  -7  -7-291.317 412.919  14
  -7   7  -7-1215.63 990.765   7
   7   7  -7-1276.03 990.950   7
  -7   7  -8 848.675 564.702  16
  -7  -7   8 649.015 615.278  16
   7  -7  -8-1131.36 1142.80  14
   7   7  -8 329.578 437.042   7
   7   7   8 219.791 486.708   4
  -7  -7   8-755.800 989.278  20
  -7   7   8 73.3912 313.356   9
  -7  -7  -8 341.878 454.871  14
   7  -7   8 209.376 357.511  14
  -7  -7  -8 225.248 259.402  16
  -7   7  -8 64.0584 461.527   7
  -7  -7  -9-549.755 844.290  16
   7   7   9-2130.31 1388.29  20
   7  -7  -9-2662.84 1929.58  14
   7   7  -9-543.677 694.321   7
   7   7   9-907.409 1047.08   4
  -7   7   9-564.995 757.109   4
  -7  -7   9-1256.84 1243.17  20
  -7   7  -9-613.213 985.682   7
  -7   7  -9-187.574 491.384  16
  -7   7   9-859.905 841.930   9
   7  -7   9-614.857 629.025  14
  -7  -7  -9 113.649 470.495  14
   7   7 -10 1469.96 1069.69   7
  -7  -7 -10 831.023 326.846  14
  -7   7 -10 1295.86 661.254  16
   7   7  10 849.780 756.066  20
  -7   7 -11-355.268 358.855  16
   7  -7 -11 467.194 1118.50  14
   7  -7  11-845.911 696.872  20
   7   7 -11-2497.12 1627.37   7
  -7   7  11-1118.26 1040.28   9
  -7  -7 -11-378.695 362.311  16
  -7   7 -11-1212.02 1101.37   7
  -7  -7  11 1176.25 1529.30  20
  -7  -7  11 84.1511 425.739   9
  -7  -7  12 3109.31 2225.44  20
  -7   7 -12 417.150 860.747   7
   7  -7 -12 4577.06 2638.44  14
  -7   7  12-1784.04 1571.74   4
   7  -7  12 944.048 1295.27  20
   7   7 -12 98.8935 777.996   7
  -7  -7 -12 1363.47 1377.44  16
  -7   7  12 516.685 906.381   9
  -7  -7  12 3554.53 2450.64   9
   7  -7  13-1463.63 1484.57  20
  -7  -7  13 235.907 746.991   9
  -7   7  13-2483.05 1999.07   4
   7   7  13-3374.28 2384.89   4
   7   7 -13-4132.63 2396.75   7
  -7   7 -13-2001.22 1798.94   7
  -7  -7 -13-785.496 964.774  16
  -7   7  13-1648.55 1425.78   9
  -7  -7  13 931.760 1191.71  20
   7  -7  14-1050.83 1889.60  20
   7   7  14-3774.57 3042.79   4
   7   7  14 553.377 1437.18  20
  -7  -7 -14 119.533 551.553  16
  -7  -7  14-433.817 1011.50   9
  -7   7  14 207.452 772.156   9
  -7   7 -14-208.214 550.784   7
  -7  -7  14 628.594 1032.13  20
  -7   7  15-332.523 595.918   4
   7   7 -15-1926.21 1668.24   7
  -7  -7 -15-377.167 774.123  16
   7   7  15-870.340 1336.81  20
  -7  -7  15-213.860 556.102   9
   0   8   0-304.248 747.141   7
  -8   0   0-390.026 719.646  16
   0  -8   1 43489.7 4362.97  14
   0  -8  -1 42561.0 4233.38  14
   0  -8   1 38212.2 3174.63  16
  -8   0   1 41177.9 4686.29  16
  -8   0  -1 39963.5 4510.45  16
   0  -8   1 37477.5 3334.68  20
   0   8  -1 41053.5 4404.54   7
   0   8   1 42686.3 4387.65   7
   0   8  -2 1926.97 1124.76   7
   0  -8  -2 1244.70 655.457  14
   0  -8   2 2160.70 1105.68  14
  -8   0   2 1480.01 748.718   9
  -8   0   2 1770.61 677.367  16
  -8   0  -2 1403.85 308.435  16
   0   8   2 622.420 381.240   7
   0  -8   2 1299.21 590.450  20
   0  -8  -3 1513.02 515.149  14
   0   8  -3 1600.44 605.628   7
   0  -8   3 1702.54 729.635  14
   0  -8   3 838.346 159.870  16
  -8   0   3 528.588 429.504   9
   0   8   3 1745.85 685.669   7
  -8   0   4-882.052 1220.56  16
   0  -8   4 996.289 387.835  14
  -8   0   4 103.264 814.867   9
   0  -8   4 156.048 263.903  16
   0  -8  -4 973.142 579.602  14
   0   8   4 993.393 250.997   7
   0  -8   4 458.373 652.375  20
   0  -8   5 14838.5 2903.41  14
  -8   0   5 12294.6 2958.80  16
   0  -8   5 10941.0 2374.57  20
   0   8  -5 13529.2 3250.15   7
   0  -8  -5 14132.9 2766.97  14
   8   0   5 6297.53 915.089  14
   0  -8   6 596.071 378.966  20
   0   8   6 1765.47 852.245   7
   0   8   7 39128.0 3018.38  20
   0  -8   7 53115.8 6076.86  20
   0   8   7 42184.8 5144.98   7
   0   8   7 54553.2 6903.26   4
  -8   0  -7 44243.1 5973.49  16
  -8   0   7 52682.9 6268.51   9
   0   8  -7 48962.8 6451.36   7
   0   8  -8-25.7514 849.298   7
   0   8   8-1556.29 1679.88   4
   0  -8   8-119.338 381.052  14
   0  -8   8-236.781 804.536  20
  -8   0  -8 426.166 161.281  16
   0  -8  -8-721.825 664.783  16
   8   0   8-1087.15 1392.67  20
   0   8  -9 31826.1 5453.50   7
   8   0   9 21261.2 5363.42  20
   0  -8   9 30131.5 5090.53  20
   0   8   9 24821.2 3332.10  20
   0  -8  -9 29946.2 4762.80  16
  -8   0  -9 32540.6 5317.31  16
   0  -8   9 29762.7 4501.10  14
   0   8 -10 56127.1 7412.63   7
   0   8 -10 43266.1 5167.35   1
  -8   0  10 35721.7 4355.14   4
   8   0  10 41542.7 6773.32   4
   0  -8 -10 64393.9 7450.63  14
   0  -8  10 43437.2 6300.43  20
   8   0  10 45202.3 7287.60  20
   0   8  10 37655.2 4317.62  20
   0  -8 -10 50339.4 6173.95  16
  -8   0 -10 55040.7 7192.23  16
   0  -8 -11 9932.43 2922.46  14
   0   8 -11 14808.0 4261.63   7
   8   0  11 11499.2 4355.18   4
   0   8  11 5693.11 3002.15   4
   0  -8  11 15354.1 3854.18  20
   0   8  11 10312.1 2419.78  20
  -8   0  11 8826.34 2236.86   4
  -8   0 -11 10518.8 3330.51  16
   0  -8  11 5629.95 2212.28   9
   0  -8  12 554.031 779.233  20
  -8   0  12-256.705 464.873   4
   0  -8  12-538.506 754.338   9
  -8   0  12 1833.52 1414.00   9
  -8   0 -12-128.653 644.162  16
   0   8 -13 29.5248 169.376   7
   0  -8  13-415.593 832.927   9
   0  -8  13 1834.32 1537.06  20
  -8   0  13 1159.40 974.620   4
  -8   0  13 568.258 454.809  20
   0  -8 -13 1869.42 1452.86  16
  -8   0 -13-376.341 922.058  16
  -8   0 -14-1427.10 1688.59  16
   0  -8  14-1216.50 1115.94   9
   0   8 -14-449.950 1030.34   7
  -8   0  14 640.937 985.903  20
   0  -8 -14-489.489 531.335  16
   0  -8  14-93.7312 471.226  20
   8   0 -15 2624.06 1869.13  14
   0   8 -15 2564.01 1966.77   7
   8   0  15 1661.68 1701.78  20
   0   8  15 1191.92 1342.86   4
   0  -8  15 1619.14 2014.74  20
   0   8  15 3963.52 2102.95  20
   0  -8 -15 3147.95 1942.67  16
  -8   0  15 1664.32 1416.16  20
  -8   0  15 2218.99 1711.13   9
  -8   0  16-6.72221 1067.29  20
   0   8  16 276.239 360.963  20
   0  -8 -16 1418.36 926.443  14
   8   0  16 1354.76 1502.82  20
   0  -8 -16 218.449 931.373  16
   8   0  16 2991.80 2132.28   4
   0   8  16-2059.94 2208.68   4
  -8   0 -16 14.6843 815.291  16
  -8   0  16 391.678 824.655   9
   0   8 -16-45.8617 658.416   7
   1  -8 -16 104.405 718.933  16
   8  -1  16 1807.99 1562.93  20
  -8   1  16 131.047 911.281   9
  -8   1  16-612.538 821.440   4
   1   8  16-2900.16 2404.41   4
   8   1 -16 679.549 843.583  14
  -1   8 -16 1964.58 1804.78   7
  -8  -1 -16-380.905 1201.72  16
   1  -8 -15 531.263 1304.75  16
   8  -1  15 257.920 904.180  20
  -8  -1 -15-1097.29 1379.27  16
   1   8  15 1624.21 1673.34  20
  -1   8 -15 1657.95 1335.57   7
  -8   1  15 1000.68 1453.70   9
   8  -1  15 2408.30 2318.21   4
  -8   1  15 392.245 565.393   4
   1   8  15-3070.10 2159.25   4
  -8   1  14 50.2954 603.995   9
   8  -1  14 1218.86 1493.78  20
   1  -8 -14 3398.00 1962.95  14
  -1   8 -14 3313.12 2038.58   7
   8  -1  14 1259.41 1556.01   4
   1   8  14-33.8900 534.404  20
  -1   8 -13 253.013 619.594   1
   8  -1  13 95.9174 991.375   4
   1  -8 -13 2159.27 1649.85  14
  -1  -8  13 308.057 422.604   9
  -1   8 -13 1767.58 1043.41   7
   1   8  13 125.853 648.172  20
  -1  -8  12-666.511 1012.75   9
   1  -8 -12-1066.96 1427.33  14
  -8  -1 -12 1230.34 915.381  16
  -1  -8  12 1061.97 1134.98  20
  -1   8 -12 568.717 985.894   1
   1   8  12 186.285 438.690   4
   1  -8 -11-629.510 1032.42  14
   1   8  11 912.850 766.400   4
   1   8  11-3055.87 1144.22  20
  -1  -8  11 2151.87 1927.72  20
  -8   1  11 9845.72 3375.17   9
   1  -8 -11 6292.59 2623.56  16
  -8  -1 -11 1623.99 1610.17  16
  -1   8 -11 2678.34 1717.94   7
  -1   8 -10 18768.9 4704.20   7
   1   8  10 3727.01 1775.60  20
  -8  -1 -10 2034.43 1805.36  16
  -1  -8  10 15078.7 4038.04  20
   8  -1  10 2033.68 976.099  20
   1  -8 -10 7322.23 2568.12  14
   1   8   9 622.458 981.158  20
  -8  -1  -9-546.016 810.717  16
   8  -1   9-389.408 1117.25  20
  -1  -8   9 6035.74 2661.11  20
  -1   8  -9 5933.88 2493.84   7
   8   1  -9 1000.86 579.833   7
   1  -8  -9 2120.94 1269.47  14
   8   1  -8 878.951 305.015   7
   8  -1   8 452.934 533.988  20
  -8  -1  -8 964.722 734.865  16
  -1   8  -8 1604.38 1011.16   7
   1  -8  -8 1360.89 1108.59  14
  -1  -8   8 1541.05 1291.77  20
   1   8   8 1201.70 836.548  20
  -1  -8   8 773.056 707.088   9
  -1  -8   8-67.1393 741.401  14
   1   8   8 262.625 377.091   4
  -1  -8   7 8493.21 2535.68  14
   1   8   7 6698.17 2294.54   4
  -8   1   7 7684.94 1694.71   4
   1  -8  -7 9520.81 2825.85  14
  -1   8  -7 10103.8 3170.82   7
  -8  -1  -7 9748.46 2949.72  16
   1   8   7 5735.89 1275.20  20
  -1  -8   7 6716.65 2581.34  20
   8   1  -7 3489.29 802.485   7
   8  -1   6 9546.52 2352.93   4
   1   8   6 13165.6 2673.65   7
  -1   8  -6 17380.7 3946.35   7
  -8  -1  -6 15230.1 3657.87  16
   1   8   6 14134.6 1675.83  20
   8   1  -5 3618.12 888.581   7
   1   8   5 2532.05 471.642  20
  -1  -8   4 2139.08 1248.71  14
  -1  -8   4 673.229 286.538  20
   1   8   4 1825.00 1215.73   7
   8   1  -4 1621.46 724.877   7
  -8   1   4 1207.43 899.699  16
   8  -1   4 816.928 365.508  14
  -8   1   4 2848.36 1496.67   9
  -1  -8   4 470.295 215.170  16
  -8  -1  -3 7724.62 1962.61  16
  -8   1   3 10361.3 2164.74  16
   1  -8  -3 10801.4 2209.04  14
  -1  -8   3 11597.4 2268.90  14
   1   8   3 11896.0 2397.90   7
  -1   8  -3 11153.0 2440.84   7
   8  -1   3 9821.47 2060.04   4
  -8   1   3 10307.4 2372.86   9
  -1  -8   3 9833.74 1973.14  20
  -1  -8   2 3552.02 1168.78  14
   1  -8  -2 2354.89 433.222  14
  -1   8  -2 3792.28 1305.80   7
   1   8   2 3687.48 1097.77   7
  -1  -8   2 3495.43 985.125  20
  -8   1   2 2961.54 1015.37   9
   8  -1   1 23765.4 2374.74   4
  -8   1   1 32660.9 4191.65  16
  -8  -1  -1 32462.6 4143.00  16
  -8   1   1 29399.9 3355.93   9
  -1  -8   1 33678.8 3862.56  14
   1  -8  -1 29512.7 3461.82  14
  -1  -8   1 28804.4 2812.95  16
  -1   8  -1 33878.1 4029.22   7
  -1  -8   0 42037.6 4249.33  14
   1  -8   0 41485.9 4245.82  14
  -8   1   0 39598.2 4552.54  16
  -8  -1   0 38124.2 4357.82  16
   1  -8   0 37058.7 2770.19  20
   8   1   0 37621.4 2963.94   4
  -8  -1   0 39172.9 3836.78   9
   1   8   0 39975.6 4294.41   7
  -1   8   0 41275.4 4214.84   7
   8   1   1 29611.2 3077.22   4
  -1   8   1 32762.2 3807.87   7
   1   8  -1 30904.5 3851.68   7
  -8   1  -1 26881.8 2797.40   9
  -8  -1   1 31390.0 4101.19  16
  -8   1  -1 27365.0 3822.18  16
   1  -8   2 3648.07 1216.94  14
  -8   1  -2 2157.07 806.306  16
  -8   1  -2 1750.72 510.180   9
  -8  -1   2 2283.12 851.146  16
   1   8  -2 3095.17 1083.75   7
  -8  -1   3 12028.9 2578.29  16
  -8   1  -3 8377.56 1971.84  16
  -1   8   3 12958.2 2459.74   7
   1   8  -3 9863.79 2160.72   7
  -1  -8  -3 9931.46 2073.12  14
   1  -8   3 10788.1 2119.27  14
   1  -8   3 10844.3 2077.76  20
  -1  -8  -3 9146.85 1897.02  16
   8   1   3 10257.9 2115.30   4
  -8   1  -3 6356.95 850.775   9
   8   1   4-47.8496 770.983   4
  -1  -8  -4 1018.15 563.480  14
   1  -8   4 1287.51 1092.93  20
  -8   1  -4-19.5183 902.091  16
  -8  -1   4 100.708 902.496   9
   1  -8   4 1060.04 478.699  14
  -1   8   4 1346.99 717.719   7
  -8  -1   5 2271.12 754.218  16
  -1  -8  -5 3680.94 1321.53  14
   1   8  -5 2444.20 792.814   7
  -1   8   5 6007.91 1960.12   7
   1  -8   5 4303.47 1406.04  14
   1  -8   5 3755.13 1276.02  20
   1  -8   5 1535.61 283.880  16
  -1  -8  -5 3681.48 1385.61  16
   1   8  -6 14270.0 3387.79   7
   8   1   6 12205.1 3032.94   4
   1  -8   6 20154.3 3424.93  14
  -1   8   6 13640.5 2761.60   7
  -8  -1   6 12420.8 2663.33   9
   1  -8   6 12814.6 2737.71  20
  -1  -8  -6 18236.4 3271.78  14
  -1  -8  -6 16789.4 3097.88  16
   1   8  -7 5502.52 2387.14   7
  -1   8   7 5559.07 2160.53   4
  -8  -1   7 9452.36 2996.06   9
   1  -8   7 6261.70 2255.14  20
  -1   8   7 4634.60 1596.41   7
  -8   1  -8-261.959 982.992  16
   8   1   8 1585.72 1924.04   4
   1  -8   8 1213.34 674.802   9
  -8  -1   8 4305.56 2030.77   9
  -1   8   8 189.523 366.466   4
   1   8  -8 1932.00 1437.99   7
   1  -8   8 3168.24 1980.53  20
  -1   8   8-892.636 311.703  20
   8   1   9-57.5575 826.374  20
   1  -8   9 6067.23 2663.59  20
   1   8  -9 2288.63 1780.14   7
  -1  -8  -9 4070.80 1875.57  14
  -1   8   9 870.192 1232.09  20
  -8   1  -9 603.117 510.735  16
   1  -8   9 1548.96 1119.77  14
   8   1   9 2607.40 1944.04   4
   8   1  10 3861.54 3326.79   4
   1   8 -10 9794.09 3249.26   7
   1  -8  10 10852.3 3526.97  20
  -1   8  10 6625.07 2712.92  20
   8   1  10 7522.28 3158.49  20
  -8   1 -10 7400.75 2457.57  16
  -1  -8 -10 12632.9 3184.94  14
   1   8 -11 1270.26 1700.20   7
  -1  -8 -11 1167.49 1195.15  14
  -1   8  11-175.937 910.781   4
   1  -8  11-2504.67 1396.38   9
  -1  -8 -11 8212.01 2803.15  16
  -8   1 -11-3323.73 2003.08  16
  -1   8  11 993.129 1150.70  20
   1  -8  11 3697.05 2161.90  20
   8   1  11-3467.96 2003.15  20
  -1  -8 -12 1173.58 697.958  14
  -8  -1  12 1931.45 1226.00   4
  -1   8  12 390.373 579.403  20
   1  -8  12 1012.72 1187.64  20
  -8   1 -12 510.413 539.916  16
   1  -8  12 340.667 550.514   9
  -8   1 -13-155.701 860.378  16
  -8  -1  13 535.911 751.303   4
   8   1  13 1254.65 1558.96   4
   8  -1 -13 429.222 1044.20  14
   1  -8  13 1.75003 744.816  20
  -1   8  13-114.521 382.619  20
   1  -8  13-1565.03 1168.22   9
  -8  -1  13-405.971 851.098   9
  -8  -1  13-548.644 161.925  20
   1   8 -13-1674.75 1788.35   7
  -1  -8 -13 564.402 820.113  16
  -1  -8 -13-625.354 1173.31  14
  -1   8  14 1.36908 921.609  20
   1  -8  14 394.492 1343.32  20
  -8  -1  14 420.060 322.332   4
   8   1  14 1064.57 1689.53   4
  -1  -8 -14 808.173 455.325  14
  -8  -1  14 674.861 850.664  20
   1   8 -14-1577.82 1501.41   7
  -8  -1  14 2730.64 1881.07   9
  -1  -8 -14 414.588 448.398  16
  -8   1 -14 1173.20 712.852  16
  -8  -1  15-531.252 863.549  20
  -1  -8 -15 783.413 1191.45  14
   8   1  15 50.6941 229.396  20
  -1   8  15 1705.59 1461.94  20
   1  -8  15 957.664 1385.76  20
  -8  -1  15-806.779 1057.42   4
  -1   8  15-1950.99 1945.34   4
   1   8 -15-528.596 241.556   7
  -8   1 -15-60.4828 877.290  16
   1  -8  16 1569.61 1195.06   9
   8   1  16 745.477 385.097  20
  -8  -1  16 227.269 591.225  20
  -8  -1  16 507.981 117.097   4
  -1   8  16-997.791 1569.74   4
   1   8 -16 931.166 1126.53   7
  -2   8 -16 3068.52 2140.24   7
  -8  -2 -16 141.303 781.219  16
   2  -8 -16 722.810 787.639  16
   2  -8 -16 3533.22 2437.32  14
  -2   8 -15 766.101 1099.64   7
   2  -8 -15 65.7010 583.601  14
   8  -2  15-614.047 1104.01  20
  -2  -8  15-1142.35 1094.35   9
  -8   2  15-735.399 1090.14   9
  -2   8 -15-612.178 579.175   1
   2   8  15-4250.75 2611.64   4
  -8  -2 -15-2489.42 2283.23  16
  -2  -8  15-971.393 1264.73  20
   2   8  15 297.368 247.141  20
   2  -8 -14 2177.30 1657.18  16
  -2  -8  14 1155.74 1021.09   9
  -8   2  14 1735.23 1249.54   9
   2   8  14 2236.86 1289.50  20
  -2  -8  14 1789.01 1897.64  20
  -8  -2 -14 3710.18 2097.67  16
   8  -2  14 2390.68 1922.98  20
   2  -8 -13-699.585 701.101  16
  -8   2  13-1420.33 1346.81   9
   2   8  13 142.005 509.347  20
  -2  -8  13-528.330 971.533  20
   2  -8 -13 842.138 1183.12  14
   2  -8 -12 2583.39 1524.95  14
   8   2 -12 605.564 441.844   7
  -8   2  12 2049.04 1350.62   9
  -8   2  12 1812.94 1074.48   4
   2   8  12 388.448 745.027   4
   2   8  12 1665.60 879.458  20
  -2  -8  12-314.607 1191.11   9
  -8  -2 -12 3013.64 1901.32  16
   8  -2  11 2041.07 1673.15   4
  -8   2  11 1783.72 896.616   4
   2   8  11 1021.53 531.946  20
   2  -8 -11 2825.17 1583.54  14
  -8  -2 -11 3720.00 1977.77  16
   8   2 -11-173.283 1067.02   7
  -8   2  10 15468.0 2940.81   4
   8  -2  10 7016.60 2792.85   4
  -8  -2 -10 23273.4 4763.11  16
   2   8  10 16477.1 3017.03  20
   8  -2  10 4207.16 2435.76  20
   2  -8 -10 17521.7 3696.24  14
   2  -8  -9 6675.99 2291.56  14
   8   2  -9 1397.93 538.706   7
   8  -2   9 1519.53 767.067   4
  -8  -2  -9 7165.69 2522.28  16
   8  -2   9 2316.59 1358.67  20
   2   8   9 6376.58 1742.42  20
  -2   8  -8 21403.5 4568.73   7
  -8   2   8 25143.3 4493.24   9
   2   8   8 14862.7 2423.01  20
   8  -2   8 15333.1 4287.97  20
  -2  -8   8 17321.7 3693.75  20
   2  -8  -8 23412.7 4309.91  14
  -2  -8   8 15428.5 3141.83  14
   8  -2   8 18840.7 4093.86   4
   2   8   8 13787.2 3985.38   4
  -2  -8   8 11054.6 3941.74   9
   8   2  -8 15686.5 2822.37   7
  -8  -2  -8 19033.6 4164.10  16
  -2   8  -7 3214.67 1882.80   7
   2  -8  -7 1935.96 1352.13  14
  -2  -8   7-1279.62 1181.77  20
  -2  -8   7 905.225 455.506  14
   2   8   7 357.265 307.922   4
   2   8   7 306.035 174.965   7
  -8   2   7 3102.00 1514.07   9
  -8  -2  -7 2612.46 1621.03  16
  -8   2   6 8115.26 1266.43   4
   8  -2   6 8068.97 2311.53   4
   2   8   6 8095.21 2305.32   4
   8  -2   6 4038.45 705.653  14
  -2  -8   6 13539.1 2923.48  14
  -2   8  -6 14326.0 3460.77   7
  -8  -2  -6 13329.0 3254.28  16
  -8   2   6 16168.8 3515.02   9
   2  -8  -6 14841.6 3264.61  14
  -8  -2  -5 4614.26 1980.96  16
  -2  -8   5 2708.36 672.237  16
  -2   8  -5 4616.24 1961.37   7
  -8   2   5 5495.26 2149.18  16
   8  -2   5 1459.22 555.158  14
  -2  -8   5 1588.54 813.708  20
   2   8   5 2894.59 713.327  20
  -2  -8   4 10491.6 1534.57  16
  -2  -8   4 8903.26 1906.65  20
   2   8   4 11848.3 2646.96   7
  -2  -8   3 23744.2 3409.18  14
   8  -2   3 17545.0 2216.40  14
  -8  -2  -3 20084.3 3577.46  16
  -2  -8   3 18103.3 2897.11  20
  -8   2   3 23319.0 3849.05  16
  -2   8  -3 21852.0 3617.19   7
   8   2  -3 28731.4 3664.83   7
   2   8   3 23277.5 3574.40   7
   8   2  -2 3303.88 1101.23   7
   2   8   2 4105.31 1326.38   7
  -2   8  -2 4399.33 1437.09   7
  -8  -2  -2 3726.04 1318.01  16
  -2  -8   2 3608.15 1002.60  14
  -2  -8   2 3901.04 1066.55  20
   8  -2   2 1803.59 571.647  14
  -8   2   2 2987.43 1092.35  16
   2  -8  -1 2747.07 698.343  14
   8   2  -1 3759.58 1267.39   7
  -2   8  -1 4340.82 1428.47   7
  -2  -8   1 2259.24 443.035  16
  -2  -8   1 3856.47 1276.97  14
   2   8   1 3282.52 1089.95   7
   2  -8   0 802.704 429.612  14
  -2  -8   0 1955.36 1104.84  14
   8   2   0 1591.40 564.604   4
  -8  -2   0 1634.28 662.665  16
  -8   2   0 1266.60 388.035  16
   2  -8   0 741.417 350.360  20
  -2   8   0 1672.98 697.058   7
  -2  -8  -1 3576.24 1129.65  16
   2  -8   1 2431.95 692.312  20
  -8  -2   1 3099.81 1092.53  16
  -2  -8  -1 3978.41 1400.02  14
   2  -8   1 3947.19 1251.79  14
   8   2   1 3501.27 1019.52   4
  -8  -2   1 3342.18 1110.31   9
  -8   2  -1 2401.86 691.971   9
  -8   2  -1 2981.90 1149.60  16
   8  -2  -1 2967.23 1227.72  14
   2   8  -1 3512.44 1271.38   7
  -2   8   1 3815.69 1075.91   7
  -8  -2   2 2503.87 898.487  16
  -2  -8  -2 3033.42 1065.62  14
  -8  -2   2 2531.84 845.647   9
  -8   2  -2 1733.54 543.200  16
   2   8  -2 2838.83 976.740   7
  -2   8   2 3172.28 890.006   7
  -2  -8  -2 3590.79 1054.03  16
   2  -8   3 19009.2 2883.70  14
  -8   2  -3 16363.2 2998.32  16
  -8  -2   3 19666.9 3260.29  16
  -2  -8  -3 19069.7 2817.27  16
   2  -8   3 21496.0 3044.55  20
  -2   8   3 21455.1 3169.99   7
   2   8  -3 19377.5 3193.46   7
   2  -8   4 10473.7 2324.77  20
  -8   2  -4 8678.33 2040.70  16
  -2   8   4 11712.2 2266.39   7
   2  -8   4 9679.20 1894.54  14
  -2  -8  -5 2692.55 1154.39  16
   8   2   5 1669.91 548.891   4
  -2  -8  -5 1850.79 600.887  14
   2   8  -5 58.6934 1266.30   7
  -2   8   5 3461.10 1209.16   7
   2  -8   5 1908.69 344.883  14
  -8   2  -5 860.102 910.826  16
   2  -8   5 2875.06 1298.90  20
   2  -8   6 11395.5 2494.56  14
  -2  -8  -6 7649.38 1823.89  14
  -8  -2   6 4594.13 1509.73   9
  -2  -8  -6 12864.2 2803.99  16
  -8  -2   6 10622.1 2658.12  16
  -8   2  -6 5757.76 1746.33  16
  -2   8   6 8928.58 2203.90   7
   2   8  -6 6727.40 1707.77   7
   8   2   6 11152.9 2994.44   4
   2  -8   7 2496.24 1147.23  20
   8   2   7 2932.68 1540.08   4
  -2   8   7 583.184 525.178   4
  -2  -8  -7 399.801 506.069  14
   2  -8   7 1951.92 863.879  14
  -2   8   7 1132.80 778.222   7
   2   8  -7 212.338 717.459   7
  -8  -2   7-2083.22 1716.35   9
  -2  -8  -7 2874.37 1439.21  16
  -8  -2   8 19504.7 3736.19   9
   2  -8   8 14575.1 3000.89   9
  -2  -8  -8 18928.0 3410.04  16
   2  -8   8 22726.0 4120.79  20
   2   8  -8 19239.1 4010.16   7
   8   2   8 23501.7 4597.90   4
  -2   8   8 18360.9 4523.38   4
   8   2   9 2293.44 1373.42   4
   2   8  -9 5291.00 2197.13   7
  -8  -2   9 2561.92 1398.39   9
  -2  -8  -9 7709.59 2427.95  16
   2  -8   9 5323.91 2224.30  20
   8   2   9 2431.17 1834.81  20
  -2   8   9 9547.55 2689.28   9
   2  -8  10 8286.47 3118.92  20
   8   2  10 10515.8 4051.81  20
   2   8 -10 16215.3 4166.37   7
  -2  -8 -10 21051.1 4249.30  16
  -8  -2  10 17590.2 4010.17   9
  -2   8  10 30685.7 5058.79   9
  -2   8  10 8097.39 1702.16  20
   8  -2 -10 28679.1 5505.01  14
   8   2  10 3557.05 1748.06   4
  -2  -8 -11 1851.80 1115.90  16
  -8  -2  11 1617.13 1157.79  20
   2  -8  11 388.576 400.628   9
  -2   8  11 1412.35 1296.07   4
   2  -8  11 1139.97 964.010  20
  -2   8  11 1533.22 719.374  20
  -2  -8 -11 60.6141 171.062  14
   2   8 -11 1495.71 1172.09   7
   8   2  11 459.975 476.563  20
   8   2  11-1006.28 1452.82   4
   2  -8  12 1218.56 954.912  20
  -2   8  12 1458.22 877.081  20
   2  -8  12 612.403 507.981   9
  -2  -8 -12 388.512 271.908  14
   2   8 -12 1463.71 1234.49   7
  -2  -8 -12 1078.47 1078.94  16
  -2   8  12 3388.28 1880.38   9
  -8  -2  12 795.153 597.016  20
  -8   2 -12-245.413 766.509  16
  -2  -8 -13-1364.07 1007.21  14
   2  -8  13-2312.87 1394.12   9
  -2   8  13 754.668 1014.20   9
   2   8 -13-1339.24 1521.71   7
   2  -8  13-953.788 1302.90  20
  -8  -2  13 303.079 403.188  20
  -2  -8 -14 365.441 247.319  14
   2  -8  14 1242.57 1441.55  20
  -2   8  14 1491.92 1035.81  20
  -2   8  14 5781.68 2496.49   9
  -8  -2  14 2514.77 1842.17  20
   2   8 -14 2414.69 1538.89   7
  -8  -2  15-804.235 1058.71  20
   2  -8  15-43.8300 181.743   9
  -8  -2  15-1431.43 1453.35   9
   2   8 -15-30.1507 197.675   7
  -2   8  15-211.973 286.970  20
   2  -8  15-909.068 955.836  20
   8   2  15-588.025 946.912   4
  -2   8  15-2602.69 2150.71   4
   8   2  15-1095.54 1387.32  20
  -2   8  15 286.516 412.742   9
  -2  -8 -15-1694.98 1484.76  16
   8  -2 -16 2789.02 1856.52  14
   8   2  16 1457.53 1779.86  20
  -2  -8 -16-585.757 766.664  16
  -8  -2  16-144.458 683.123  20
  -2   8  16 3341.59 2196.35   9
   2   8 -16 1638.03 1576.42   7
  -2   8  16-173.513 594.591   4
  -8  -3 -16 1008.44 1182.00  16
   3  -8 -16 2721.63 2065.21  14
   3   8  16 1488.26 1351.22  20
   3  -8 -15-1088.41 1662.48  14
   3  -8 -15-628.216 1129.22  16
  -3  -8  15-1025.52 1126.64   9
   8  -3  15-257.489 1086.96  20
  -8   3  15 3.00992 495.315   4
   3   8  15-2470.97 2201.56   4
  -8  -3 -15-1673.75 1718.94  16
   3   8  15-1.62651 702.518  20
  -3  -8  15 336.599 206.335  20
   3  -8 -14 559.867 704.695  14
   8  -3  14 1.95552 362.176  20
  -8   3  14 211.161 215.536   4
  -3  -8  14-284.137 559.237  20
   3   8  14-1032.37 1190.67  20
  -8  -3 -14 471.110 933.821  16
  -3  -8  14 408.238 640.202   9
  -3  -8  13 625.697 799.407   9
   8   3 -13-70.7346 403.034   7
  -3  -8  13-1040.26 1778.67  20
   3   8  13-3349.30 1727.90  20
  -8   3  13-1551.88 1417.88   9
   3  -8 -12 20.9277 500.749  14
  -3  -8  12-297.362 730.138   9
   3   8  12 328.880 1019.60   4
  -8  -3 -12 130.726 197.182  16
  -3  -8  12-991.384 1328.03  20
   3   8  12-883.551 940.489  20
  -8   3  12-601.178 929.998   9
   8   3 -12-49.0113 441.017   7
   3  -8 -11 339.605 404.582  14
  -8  -3 -11-539.507 1129.05  16
   8   3 -11 526.876 295.213   7
  -8   3  10 5323.44 2516.23   9
   3   8  10 271.965 329.243  20
  -8  -3 -10 9144.87 3402.49  16
   3  -8 -10-498.531 1531.06  14
   8   3 -10-282.869 933.357   7
  -8   3  10 4038.57 1594.51   4
  -3  -8  10 2407.53 1169.85  20
  -8  -3  -9 2026.91 1401.35  16
   3   8   9-995.469 1079.28  20
   8  -3   9-338.288 756.694  20
  -8   3   9 2326.87 1550.94   9
  -3  -8   9 1.33037 1455.86  20
   3  -8  -9 147.006 926.073  14
   3  -8  -8 167.259 291.514  14
  -8  -3  -8 854.381 701.942  16
  -3  -8   8 1046.81 1021.86   9
   3   8   8-231.786 901.151   4
   8  -3   8 510.907 542.086  20
  -3  -8   8 1356.33 1139.91  20
   8   3  -8 620.769 675.931   7
   8   3  -7-26.2969 377.992   7
   8  -3   7-146.631 406.665  20
   3  -8  -7-326.231 643.951  14
   8  -3   7-124.167 180.900  14
   3   8   7-150.860 755.193   7
   3   8   7 57.4886 337.666   4
  -8  -3  -7 202.061 785.505  16
  -3  -8   7 180.003 487.595  20
  -3  -8   7-696.746 1033.88  14
   8   3  -6 2822.99 1194.91   7
   3   8   6 3927.19 1705.63   7
  -8  -3  -6 3655.20 1827.01  16
  -3  -8   6 2925.89 1364.55  20
   3  -8  -6 3828.13 1678.53  14
   8  -3   6 1329.31 285.134  14
  -3  -8   6 2083.95 1145.70  14
   3   8   6 4318.29 1787.87   4
   3   8   6 2362.03 754.504  20
  -8   3   6 811.406 376.824   4
  -3  -8   5 9056.48 2464.39  14
   3   8   5 8753.83 2313.30   7
  -3  -8   5 7698.10 1463.70  16
  -3  -8   5 4955.30 1444.77  20
  -8  -3  -5 8729.85 2631.33  16
   8   3  -5 7518.78 1914.03   7
   8  -3   5 5012.24 1588.14   4
  -8   3   5 2920.71 545.937   4
  -3   8  -5 9063.08 2771.54   7
   3  -8  -5 9216.87 2366.23  14
   8   3  -4 24013.6 3495.71   7
   8  -3   4 16439.5 2974.58   4
  -8   3   4 11875.7 1191.14   4
  -8  -3  -4 22859.4 4104.80  16
  -8   3   4 24253.7 4117.43  16
   8  -3   4 17366.4 2263.22  14
  -3  -8   4 19148.5 3177.84  20
   8  -3   3 11756.5 2349.53   4
  -3   8  -3 14478.8 3036.59   7
  -8   3   3 6858.38 832.911   7
  -3  -8   3 12748.6 1936.14  16
  -3  -8   3 12595.2 2448.02  20
   8   3  -3 15225.0 2715.34   7
   3   8   2 22213.2 3448.01   7
  -3  -8   2 22202.1 3353.63  14
   8   3  -2 26243.0 3854.49   7
  -8   3   2 22277.1 3791.42  16
  -3   8  -2 22469.8 3602.31   7
  -3  -8   2 18483.1 2502.90  16
  -8  -3  -2 20690.1 3558.62  16
  -8  -3  -1 9630.55 2108.67  16
  -8   3   1 9199.72 2098.31  16
   8  -3   1 9425.94 1959.27  14
  -3   8  -1 10442.8 2174.47   7
  -3  -8   1 12254.8 2324.65  14
   8   3  -1 14168.8 2784.67   7
   3  -8  -1 10430.2 1175.26  20
  -8   3   1 11316.0 1938.37   9
   3   8   1 10259.8 2198.24   7
  -3  -8   1 10273.6 1831.79  16
   3  -8   0 1602.28 271.987  14
  -3   8   0 1376.18 156.262   7
  -3  -8   0 1438.91 585.229  14
   3   8   0 1966.27 847.808   7
   8   3   0 1297.31 607.269   7
   3  -8   0 1422.02 395.390  20
  -3  -8  -1 11386.5 2050.59  16
  -3   8   1 12410.3 2181.29   7
   3   8  -1 10748.1 2281.22   7
   3  -8   1 11969.1 2274.92  14
  -3  -8  -1 10500.9 2137.75  14
   8   3   1 11624.1 2738.17   7
  -8  -3   1 10266.1 2206.39  16
  -8  -3   2 18274.5 3003.39   9
  -3  -8  -2 17923.5 2731.91  14
   3  -8   2 19749.5 2957.62  14
   3  -8   2 21360.4 2799.50  20
  -8  -3   2 18602.3 3075.78  16
  -8   3  -2 17893.8 3130.76  16
  -3   8   2 21840.0 3095.68   7
   3   8  -2 19037.0 3113.31   7
  -8   3  -2 14467.1 1417.58   9
  -8   3  -3 10712.4 2289.77  16
  -8  -3   3 10754.6 2230.62  16
   3  -8   3 12293.4 2091.06  20
  -8  -3   3 10592.3 2190.26   9
  -3  -8  -3 9506.25 1899.68  14
   8   3   3 13991.5 2753.78   4
   3  -8   4 19047.0 3059.60  20
   8   3   4 21935.4 3716.43   4
  -3  -8  -4 16552.5 2612.01  14
   3  -8   4 19968.6 2903.61  14
  -8  -3   4 18382.1 3198.26  16
  -8   3  -4 17793.1 3104.56  16
  -3   8   4 22139.8 3198.68   7
   3   8  -5 3078.49 736.933   7
  -3   8   5 6395.33 1619.93   7
  -8   3  -5 4365.08 1384.01  16
  -3  -8  -5 6521.88 1768.78  16
   3  -8   5 7503.15 1963.72  20
  -3  -8  -5 3689.40 823.196  14
   3  -8   5 4675.34 1095.11  14
   3  -8   6 1909.53 857.112  14
   3   8  -6 387.205 1092.46   7
  -8   3  -6 1719.44 709.482  16
  -3  -8  -6 2024.61 992.411  16
  -8  -3   6 1169.33 539.961  16
  -3   8   6 3214.76 1155.05   7
  -8  -3   7 356.679 770.419  16
   3  -8   7 415.009 475.703  14
   3   8  -7-1601.63 1462.00   7
  -8  -3   7-1721.15 1422.46   9
  -3   8   7-68.8103 230.576   7
  -3   8   7 294.489 331.955   4
  -3   8   7 590.570 770.889   9
  -3  -8  -7-477.301 590.470  16
   3  -8   7 461.422 822.807  20
   3  -8   8-1060.94 895.376  14
   8   3   8 2574.24 1777.61   4
   3   8  -8-1978.31 1591.54   7
  -8  -3   8-1925.76 1256.48   9
   3  -8   8 828.864 685.191   9
   3  -8   8 2481.48 1687.16  20
  -3   8   8 768.753 955.554   4
  -3  -8  -8 386.279 713.363  16
  -3   8   8 1795.18 1306.36   9
   3   8  -9-1188.30 1187.64   7
  -3   8   9 2578.88 1514.35   9
   3  -8   9 5482.35 2345.71  20
   8   3   9-1528.75 1315.10  20
   8   3   9 4202.17 2508.58   4
   3  -8  10 1262.35 822.479   9
  -3   8  10 10665.9 3264.14   9
  -8  -3  10 3268.66 1752.38   9
   8   3  10 5615.08 2689.45   4
   3   8 -10-1653.13 1616.17   7
   8   3  10-360.359 774.722  20
   3  -8  10 7596.10 2978.25  20
  -8   3 -10-2304.19 1766.08  16
   8   3  11-1000.80 1012.50   4
   3   8 -11-182.141 695.295   7
  -3   8  11 821.505 1188.17   4
  -8   3 -11-1046.19 1237.52  16
   8   3  11 158.890 633.867  20
  -3   8  12 1819.19 1562.21   9
  -8  -3  12 371.655 738.401  20
  -3   8  12-216.551 237.832  20
  -8  -3  12 75.4740 572.335   9
   3   8 -12-263.948 656.249   7
  -8   3 -12-269.120 1050.16  16
   3  -8  12-1286.77 1122.33  20
   8   3  12 545.953 1023.08   4
   8   3  13 153.080 830.744   4
  -8   3 -13 145.359 554.999  16
  -3   8  13 1487.98 1323.59   9
  -8  -3  13 784.534 1203.17  20
   3  -8  13-716.266 1503.50  20
  -3  -8 -13-453.393 998.104  16
   3  -8  14-728.520 993.450  20
   3  -8  14-750.217 807.518   9
   8   3  14 207.532 912.898   4
   3   8 -14-160.877 631.947   7
  -8  -3  14 890.346 881.246  20
  -3   8  14-824.506 930.271  20
  -3  -8 -14-1356.59 1389.19  16
  -3   8  14 1966.51 1617.58   9
  -8   3 -14-483.365 976.134  16
   8  -3 -14-297.709 516.401  14
  -8  -3  15-483.632 914.032  20
   8  -3 -15 927.412 831.842  14
   3   8 -15-184.002 282.583   7
  -3  -8 -15-1766.86 1816.58  16
   8   3  15-1090.30 1326.54  20
   3  -8  15-494.876 946.648  20
  -3   8  15-2835.72 2045.38   4
  -3   8  15-1439.43 1437.79   9
   3   8 -16 1771.99 1443.99   7
  -3   8  16 65.8773 378.080   4
   8  -3 -16 1029.53 1431.61  14
   8   3  16 1900.01 1887.60  20
   4  -8 -15-894.138 693.418  14
   4   8  15-2811.06 2278.52   4
   8  -4  15-409.140 919.560   4
  -4  -8  15-342.256 725.216   9
  -8  -4 -15-1740.61 1679.27  16
   8  -4  15 46.1256 337.267  20
  -8   4  15-4056.98 2272.47   9
  -4  -8  15 705.126 1216.08  20
  -4   8 -14 911.525 1092.37   7
   4  -8 -14-132.010 235.313  14
   8  -4  14-1207.65 1371.72   4
   4   8  14-3295.50 2152.09  20
  -4  -8  14 346.877 453.481   9
  -8  -4 -14-144.508 1021.57  16
   8  -4  14 19.5403 244.421  20
  -8   4  14-3808.31 2692.01   9
  -4  -8  14-598.180 1699.52  20
   4  -8 -13-996.269 1435.39  14
  -8   4  13-300.852 538.369   4
   8  -4  13-92.8002 384.451   4
   8   4 -13 185.472 102.654   7
   8  -4  13 949.545 1113.03  20
  -8  -4 -13 4.02392 880.143  16
  -4   8 -13 279.060 49.9685   7
  -4  -8  13 575.358 939.381   9
  -4  -8  13-1085.23 1463.02  20
   4   8  13-2397.32 1634.16  20
  -4  -8  12-1348.24 1639.73  20
  -4   8 -12 1788.02 1411.60   7
   4   8  12-250.876 658.951  20
   8  -4  12 1059.36 1144.94   4
   4   8  12 989.663 1194.42   4
   4   8  11 2296.79 1232.64  20
  -8  -4 -11 2655.63 1512.66  16
   8  -4  11 2643.93 1787.63   4
   4  -8 -11 3942.39 1687.51  14
   4   8  11 1576.82 1396.95   4
   8   4 -11 1584.44 831.763   7
  -4   8 -10 3607.33 1945.07   7
   4  -8 -10 97.0490 1350.73  14
   8   4 -10 1856.00 1039.50   7
  -8  -4 -10 3718.13 2189.69  16
   4   8  10 2620.02 1888.64   4
  -4  -8  10 2793.75 1684.47  20
  -8   4  10 424.366 452.636   4
   8  -4  10 2122.56 1493.37   4
  -8   4  10-3207.30 2229.36   9
  -4   8  -9 7372.75 2683.48   7
   4  -8  -9 3295.01 712.236  14
   8  -4   9 6192.89 2408.94   4
  -8   4   9 1662.57 835.854   4
  -8  -4  -9 9734.05 3302.41  16
  -8   4   9 2530.15 1195.16   9
   8   4  -9 4586.35 1811.24   7
  -4  -8   9 5912.17 2514.71  20
  -4   8  -8 272.880 567.296   7
   4  -8  -8-249.839 699.358  14
  -8  -4  -8-740.124 1104.41  16
   8  -4   8-529.695 821.290   4
  -8   4   8-1072.51 799.669   4
  -4  -8   8-729.860 739.624  20
  -4  -8   8 9.11939 777.642   9
   8  -4   8-98.0649 596.638  20
  -8   4   8-1555.61 1385.87   9
  -4  -8   7 117.328 275.810  20
  -8   4   7-411.678 553.601   4
   8  -4   7-171.813 601.115   4
  -8  -4  -7 80.9020 815.323  16
   8   4  -7 317.490 151.455   7
  -8   4   7-291.969 570.930   9
  -4   8  -7 107.213 389.640   7
   4  -8  -7 664.890 316.725  14
   8  -4   7 214.275 16.1426  14
  -4  -8   7-828.767 1333.12  14
   4   8   7 575.326 551.093  20
   8  -4   7 433.314 280.046  20
   4   8   7 300.630 277.691   4
   4   8   7 64.1273 596.959   7
  -8  -4  -6 850.014 1062.33  16
   4  -8  -6 785.961 631.896  14
   8  -4   6 607.825 752.502  20
   4   8   6 802.631 672.014   7
   4   8   6 1283.80 919.573   4
  -4  -8   6 860.365 642.818  20
  -4  -8   6 510.927 235.140  16
   8   4  -6 381.220 679.076   7
  -8   4   6 281.391 381.145   9
  -4  -8   6-35.7407 607.604  14
   8   4  -5 7196.53 2171.87   7
  -4  -8   5 6739.60 2177.08  14
  -8   4   5 3680.77 763.380   4
   4  -8  -5 7852.93 2447.47  14
  -8  -4  -5 7612.50 2504.38  16
   4   8   5 8505.17 2499.67   7
  -4  -8   4 25763.4 4139.10  14
  -4  -8   4 22028.7 3518.13  20
   8   4  -4 26943.6 4132.44   7
   8  -4   4 21928.0 2938.18  14
   4  -8  -4 28431.4 4432.19  14
  -8   4   4 23846.3 3772.80   9
  -4  -8   4 22929.9 3060.32  16
  -8  -4  -4 25699.8 4500.81  16
  -4   8  -4 25023.0 4376.52   7
   4   8   3 22863.4 3777.50   7
   8   4  -3 24293.2 3774.21   7
  -4  -8   3 22579.2 3668.33  14
  -8   4   3 10487.7 1232.93   7
   8  -4   3 18083.9 2585.14  14
   4  -8  -3 24055.6 3840.63  14
  -8   4   3 23618.9 4145.26  16
  -8  -4  -3 23429.6 4103.87  16
  -4  -8   3 20149.2 3021.68  16
  -8   4   3 22577.2 3529.90   9
   8   4  -2 10433.1 2450.94   7
  -4   8  -2 11921.3 2752.45   7
  -8   4   2 7574.09 1289.35   7
  -4  -8   2 11702.0 2102.54  16
   8   4  -1 1772.21 1064.05   7
   8  -4   1 2700.13 1222.75  14
  -4  -8   1 936.551 468.526  16
  -4   8  -1 1102.75 882.431   7
  -8   4   0 17.0336 547.914   7
  -8  -4   0-808.517 1177.87  16
  -4   8   0 149.375 845.637   7
  -4  -8   0 704.545 500.527  14
  -4  -8   0 453.951 484.976  16
  -8   4   0-101.717 888.227  16
   8   4   0 1604.30 1006.92   7
   8  -4  -1 871.810 434.187  14
   4  -8   1 1156.49 553.570  14
   8   4   1 1884.26 1024.10   7
   8   4   1 1280.40 759.346   4
  -4  -8  -1 1207.64 696.133  14
  -4  -8  -1 270.041 285.781  16
  -8   4  -1 771.884 289.364   9
  -4   8   1-4.93805 537.857   7
  -4  -8  -2 9475.96 2006.11  14
   4  -8   2 11138.0 2160.23  14
   8   4   2 8742.24 2378.18   7
  -4   8   2 9748.79 1852.30   7
  -8  -4   2 8701.92 1977.96  16
   8   4   2 9659.18 2101.69   4
   8  -4  -2 7594.84 1828.60  14
   4  -8   3 20234.4 2929.54  14
  -4  -8  -3 16194.2 2628.53  14
  -8  -4   3 17501.9 3037.55  16
   4  -8   3 22232.0 3215.35  20
  -4  -8  -4 18519.2 2813.71  14
   4  -8   4 20559.6 3463.73  20
  -8  -4   4 18721.4 3247.57   9
   8   4   4 23516.2 4031.74   4
  -4  -8  -4 24255.8 3601.03  16
   4   8  -4 19333.2 3278.55   7
  -4   8   4 25646.5 3359.36   7
  -8  -4   4 21949.5 3487.41  16
  -8   4  -4 19133.9 3448.52  16
  -8   4  -5 4715.97 1546.24  16
   8   4   5 5059.11 1708.41   4
   4  -8   5 5446.11 1433.87  14
  -4  -8  -5 4204.23 1348.33  14
   4   8  -5 4617.96 1468.80   7
  -4  -8  -5 5395.81 1544.52  16
   4  -8   5 6717.22 1868.47  20
  -4   8   5 4897.64 1263.64   7
  -4   8   6 794.707 605.846   7
  -4  -8  -6-1014.81 1153.29  16
  -4   8   6 1055.51 895.074   9
  -8   4  -6 1253.85 744.768  16
   4   8  -6 497.273 633.829   7
   4  -8   6 906.175 658.160  14
  -4  -8  -6 762.289 556.453  14
  -4   8   7 293.848 365.820   7
  -8  -4   7 339.814 497.448  16
  -4   8   7 450.533 526.110   4
  -4  -8  -7-284.369 624.226  14
   4  -8   7 168.299 291.340  14
  -4  -8  -7-1219.08 1257.98  16
  -8   4  -7 168.471 431.447  16
  -4   8   7 531.332 478.723   9
   4  -8   7 826.252 751.128  20
   4   8  -7-900.574 1097.85   7
  -8  -4   8 822.846 784.110  16
   4  -8   8 627.683 685.779  20
  -4  -8  -8-574.151 707.398  14
   4   8  -8-1792.29 1559.55   7
   4  -8   8-1019.06 1040.88  14
  -4   8   8-56.2295 249.506   4
  -4   8   8 219.609 279.318   9
   4  -8   9 9469.73 2881.35  20
   8   4   9 4587.45 2919.39  20
  -4  -8  -9 2815.17 1023.43  14
   4   8  -9 1960.25 763.677   7
  -4   8   9 7988.03 2767.66   9
  -4  -8  -9-602.764 1550.23  16
   4  -8   9 4328.05 1197.32  14
   8   4   9 7442.11 3062.26   4
   4  -8  10 3067.52 1895.50  20
   4  -8  10 1268.83 609.235   9
  -8  -4  10-780.381 1140.86   9
   8  -4 -10 2280.50 1704.28  14
  -4  -8 -10 323.854 354.367  14
   4  -8  10 1488.70 917.021  14
  -4   8  10 2064.61 1667.51   4
  -4   8  10 3576.63 2060.31   9
   8   4  10 1862.33 1524.59  20
   8   4  10 3947.99 2264.10   4
   4   8 -10 7.69751 977.548   7
  -4   8  11 729.243 813.950   4
   4   8 -11 2537.69 1633.93   7
   4  -8  11 698.093 304.282   9
   8   4  11 1706.44 1365.99  20
   8   4  12-1411.47 1681.86   4
   8  -4 -12-1195.68 1466.76  14
   4   8 -12 1261.70 1153.81   7
  -8  -4  12 1638.89 1525.74  20
  -8  -4  12 1.75607 604.637   9
   4  -8  12-904.518 1486.28  20
  -4   8  12 1740.89 1415.96   9
  -8   4 -12 386.010 308.815  16
  -4  -8 -12 500.227 430.526  16
  -4   8  13 479.863 926.385   9
   4  -8  13-2170.02 1508.08  20
  -8  -4  13-1320.83 1380.97   9
  -8   4 -13-647.933 871.133  16
   8   4  13 272.740 846.053   4
  -8  -4  13 1186.16 1401.73  20
   8  -4 -13 319.584 265.776  14
   8  -4 -14-784.217 612.961  14
   4   8 -14-368.201 821.130   7
  -8  -4  14 228.094 523.759  20
  -8   4 -14-368.752 325.394  16
   8   4  14-1051.28 1260.43   4
  -4   8  14-2614.40 1953.45   4
  -8   4 -14-1382.86 1505.60   7
  -4   8  14 243.207 701.161   9
   4  -8  14-2343.95 1625.05  20
  -4   8  15-737.708 927.133   9
   8   4  15 1136.57 1114.52   4
  -4   8  15-3373.09 2190.38   4
   8  -4 -15 278.095 1009.42  14
   4  -8  15-859.959 1160.35  20
   4   8 -15-1113.16 1201.05   7
   8   4  15-609.522 1138.59  20
  -8   4 -15 1390.00 1368.26   7
  -8  -4  15-458.116 759.398  20
   5  -8 -15-1811.14 1583.24  14
   8  -5  15-35.7946 186.235  20
   5   8  15-2529.16 1808.69  20
  -5  -8  15-1070.88 1251.39   9
  -8  -5 -15-789.017 1666.06  16
  -5  -8  15-213.812 862.464  20
   5   8  15-3324.13 2458.89   4
  -5   8 -15-46.9430 688.386   7
  -8   5  14-2804.08 1981.34   9
  -8   5  14-155.982 420.303   4
  -5  -8  14 168.325 703.566  20
  -5  -8  14-409.195 743.245   9
   5  -8 -14-357.232 1307.21  14
   5   8  14-3105.00 1960.84  20
   8   5 -14 103.247 763.329   7
  -8  -5 -14-660.965 1001.30  16
  -5   8 -14 810.207 1142.85   7
   8  -5  14-410.162 844.816  20
  -5   8 -13-179.277 502.180   7
   5  -8 -13-2114.95 1917.81  14
  -5  -8  13-296.011 836.574  20
   8  -5  13 1.84795 603.110  20
   5   8  13-926.770 1205.07  20
  -8   5  13-2826.29 2036.74   9
  -8  -5 -13-1890.38 1505.34  16
  -5  -8  13-424.863 719.208   9
   8   5 -13-149.747 211.931   7
  -5  -8  12 1412.93 1296.10   9
  -5  -8  12-254.817 355.324  20
   8   5 -12 731.016 1131.47   7
  -8  -5 -12 477.688 1213.49  16
   5   8  12 590.776 1004.07  20
  -8   5  12-292.726 283.851   9
  -8   5  12 1031.76 1093.38   4
  -5   8 -12-246.414 188.803   7
  -5  -8  11-200.755 663.298  20
   5   8  11 450.638 1152.44   4
  -8   5  11 133.098 580.741   4
  -8   5  11 538.266 667.026   9
  -5   8 -11 839.215 825.567   7
   8   5 -11 556.851 616.599   7
  -8  -5 -10 4259.60 2124.03  16
  -5  -8  10 2575.80 1464.60  20
   5  -8 -10 2403.25 1469.24  14
  -8   5   9 145.054 106.295   4
  -5   8  -9-1416.57 1578.89   7
   5  -8  -9-3210.71 2044.23  14
  -8  -5  -9-1585.53 1755.48  16
  -5  -8   9-281.618 572.549  20
   5   8   8-77.9209 531.758  20
   8  -5   8-649.923 877.352  20
  -5   8  -8-368.974 708.708   7
   5  -8  -8-1700.70 1451.45  14
   8  -5   8-93.3092 190.718  14
  -8  -5  -8-393.742 739.500  16
  -5  -8   8-2330.92 1430.10  20
   5   8   8-491.090 1007.95   7
  -5  -8   8-338.678 510.363   9
  -5  -8   7 85.1666 177.479  16
   5  -8  -7-231.111 794.844  14
  -8  -5  -7-738.628 1165.29  16
   8   5  -7 436.379 547.534   7
   8  -5   7 160.111 534.353  20
   5   8   7-212.045 771.324   4
   5   8   7-334.475 1012.44   7
   8  -5   7 587.148 537.221   4
  -5   8  -7 317.035 118.163   7
  -5  -8   7-303.417 637.988  20
  -8  -5  -6 1006.62 953.930  16
   8   5  -6 1516.09 1009.18   7
   8  -5   6 2078.33 1181.26  20
   8  -5   6 1791.68 1177.59   4
   5  -8  -6 1216.14 894.031  14
   8  -5   6 1526.40 746.674  14
   5   8   6 2181.04 1349.06   4
   5   8   6 1063.86 873.218   7
  -8   5   6 988.947 556.237   4
  -5  -8   6 711.268 675.378  20
  -5   8  -6 626.562 906.644   7
  -5  -8   6-14.8123 820.165  14
   5  -8  -5 275.268 406.221  14
   8  -5   5 272.220 219.631  14
   5   8   5 95.3521 280.449   4
   5   8   5-137.109 617.302   7
   8   5  -5 130.450 410.544   7
  -5  -8   5-1342.53 1256.36  20
  -5  -8   5 475.296 239.921  16
  -8  -5  -5-893.329 1408.41  16
  -5  -8   5-20.6378 559.563  14
  -8  -5  -4 7303.08 2403.77  16
   8   5  -4 8098.79 2385.24   7
   5   8   4 7093.32 2156.08   7
   8  -5   4 7166.77 1854.32  14
   5  -8  -4 7667.87 2369.08  14
  -5  -8   4 6593.11 2137.77  14
  -8   5   3 5255.88 1150.27   7
  -5  -8   3 7650.46 2230.58  14
   8  -5   3 6644.84 1739.91  14
   5  -8  -3 9291.66 2450.17  14
   8   5  -3 8705.37 2390.67   7
  -8  -5  -3 9122.74 2609.34  16
  -5  -8   3 7401.18 1789.43  16
  -8   5   3 7744.39 2024.96   9
  -8   5   2 5247.36 2041.08  16
   8  -5   2 2227.12 789.278  14
   5  -8  -2 3761.35 1421.31  14
  -8  -5  -2 4993.56 2006.35  16
   5   8   2 3835.94 1538.99   7
   8   5  -2 3252.95 1285.68   7
  -5  -8   2 4652.65 1441.43  16
  -5   8  -2 3987.01 1599.26   7
  -5  -8   2 3823.84 1463.00  14
  -8   5   1 2.55696 655.623   9
  -5   8  -1 5265.26 1742.24   7
  -8   5   1 2366.80 959.839   7
   5   8   1 3981.13 1485.75   7
  -5  -8   1 5615.19 1750.53  16
  -8   5   0 8710.97 1662.11   7
  -5   8   0 10610.2 2215.35   7
   8  -5   0 15814.4 3094.41  14
  -5  -8   0 12149.7 2388.95  16
   5   8   0 9308.35 2028.66   7
   8   5   0 16058.7 3286.57   7
  -8   5   0 10102.8 1780.68   9
  -8   5  -1 2530.69 985.854  16
  -5   8   1 2688.82 688.242   7
  -8  -5   1 1402.04 686.408  16
  -5  -8  -1 2976.76 949.489  16
  -8  -5   2 892.684 1114.17  16
  -8   5  -2 557.650 930.771   7
   5  -8   2 4094.98 1303.05  14
  -5   8   2 2564.45 776.437   7
   5   8  -2 1698.01 476.219   7
  -5  -8  -2 3880.61 1360.26  14
   8   5   2 2451.83 812.724   4
  -8   5  -2 1490.67 508.252  16
   8  -5  -3 5755.68 1824.92  14
  -8   5  -3 4006.50 1390.71   7
   5  -8   3 5933.83 1476.03  14
  -5  -8  -3 4623.55 1338.97  16
  -5   8   3 5942.74 1385.54   7
  -8  -5   3 5338.60 1280.13  16
  -5  -8  -3 5483.75 1443.81  14
   8   5   3 4706.79 1267.08   4
   8   5   3 3163.52 932.220   7
  -8  -5   4 4448.56 1498.77  16
   8  -5  -4 5698.55 2009.90  14
   5  -8   4 5999.95 1627.27  14
  -5  -8  -4 6521.89 1991.51  16
   5   8  -4 5186.04 1576.06   7
  -5  -8  -4 3830.57 1151.95  14
  -8  -5   4 3458.88 1133.70   9
  -5   8   4 6159.33 1576.14   7
   8  -5  -5 437.986 475.180  14
   5  -8   5 700.304 461.637  14
   5   8  -5 345.733 319.348   7
  -8  -5   5-463.058 823.504   9
  -5   8   5-67.5948 501.066   7
  -8  -5   5 220.553 429.840  16
  -5   8   5-471.673 859.185   9
  -5  -8  -5 168.934 364.668  14
   5  -8   6 1584.47 943.912  20
  -5   8   6 2153.97 1141.58   9
  -5   8   6 1440.19 625.328   7
   8  -5  -6 1528.80 1029.12  14
   5  -8   6 849.918 437.848  14
   5   8  -6 1035.64 578.327   7
  -5  -8  -6 970.829 577.039  14
  -8   5  -6 1334.53 911.888  16
   8   5   6 1369.16 922.177   4
   5  -8   7 508.870 376.692   9
  -8  -5   7 675.143 638.056  16
  -8   5  -7 741.000 440.374  16
   8  -5  -7 811.976 707.568  14
  -5  -8  -7 408.621 273.329  14
   5  -8   7 275.081 255.505  14
   8   5   7 353.551 440.759   4
  -5   8   7 669.740 283.263   4
  -5   8   7 95.1787 200.894   9
   5   8  -7-139.394 513.130   7
   5  -8   7 503.102 418.574  20
   5  -8   8-1041.07 1028.79  20
   8  -5  -8-187.103 608.156  14
  -5  -8  -8-439.240 500.710  14
   5   8  -8-1295.41 1366.87   7
  -8  -5   8-833.361 971.901  16
  -8   5  -8-1547.24 1190.09  16
  -5   8   8 182.268 259.341   4
   5  -8   8-1826.82 1311.45  14
  -5   8   8-473.818 631.841   9
   8  -5  -9 529.739 885.818  14
  -5  -8  -9-13.5456 169.562  14
   5   8  -9-1113.62 1186.37   7
   5  -8   9-53.1769 44.3030  14
   5  -8   9-343.117 392.243   9
  -5   8   9-1104.18 1151.50   9
   5  -8   9 479.218 812.239  20
   8   5   9-298.255 799.160  20
   5  -8  10 1380.57 545.572   9
   5  -8  10 3334.56 1743.14  20
  -5   8  10 3270.62 1994.59   4
   8  -5 -10 2976.51 1642.36  14
  -5  -8 -10 1515.38 658.197  14
   5  -8  10 894.430 435.638  14
   8   5  10 2934.58 2133.73  20
   5   8 -10 1834.92 935.737   7
  -8   5 -11 1030.26 1222.33   7
  -8  -5  11-677.078 834.663   9
  -5  -8 -11 136.994 233.616  14
   5   8 -11 411.445 726.490   7
   8   5  11-294.851 1039.75  20
  -8  -5  11 824.375 1450.09  20
  -5   8  11 450.948 686.627   9
  -5   8  11 652.415 1264.00   4
  -5   8  12 3.29522 511.252   9
   5   8 -12 2792.61 1810.78   7
   8  -5 -12-200.485 527.694  14
  -5  -8 -12 328.687 281.659  14
  -8  -5  12 1226.77 1571.83  20
  -8  -5  12 1342.33 1204.70   9
   8   5  12-3739.56 2550.42   4
  -8   5 -12-2146.11 1664.13   7
   5  -8  12-1455.58 1320.80  20
  -8   5 -13 736.723 658.289   7
   8  -5 -13 430.795 922.268  14
   5  -8  13-2338.85 2128.03  20
  -8  -5  13-986.160 1251.11   9
  -8  -5  13 438.138 852.068  20
  -5   8  13-174.754 324.046   9
  -5  -8 -13-989.207 1215.29  16
   8   5  13-3052.04 2579.60   4
   8   5  14-615.532 1822.04   4
  -5   8  14-4098.98 2637.60   4
   5  -8  14-1690.74 2184.24  20
  -8  -5  14-3199.64 1894.79   9
  -5   8  14 1127.21 1201.37   9
   5   8 -14-375.268 990.387   7
  -5  -8 -14-600.782 826.145  16
  -8  -5  14 178.717 357.294  20
  -8   5 -14 24.5100 389.662   7
  -5  -8 -15 962.111 924.099  16
   8   5  15-1896.68 1767.97  20
   5  -8  15-849.369 1428.93  20
  -8  -5  15-1076.06 1229.21  20
   8   5  15-1431.58 1662.39   4
  -5   8  15-870.355 1546.64   4
  -5   8  15 322.862 604.504   9
   5   8 -15-2891.36 2216.10   7
   6   8  15-1366.50 1638.00  20
   6  -8 -15-648.287 979.685  14
  -6  -8  15-564.158 1058.74   9
  -8  -6 -15-441.207 868.268  16
   8  -6  15 544.788 774.714   4
   8  -6  14 1013.38 1194.57   4
  -6  -8  14-807.153 1240.94   9
  -6  -8  14 182.793 233.510  20
   8   6 -14 386.231 921.097   7
  -6   8 -14-38.6036 350.156   7
   6  -8 -14-1445.76 1281.07  14
   8  -6  14-684.871 1252.45  20
  -8  -6 -14-342.141 136.235  16
  -8   6  13 1576.44 1176.09   4
   8  -6  13 2395.11 1889.07   4
  -6  -8  13 1311.73 1411.87   9
  -6  -8  13 1043.04 1318.67  20
   8   6 -13 1741.62 1432.97   7
  -6   8 -13 1467.87 1569.38   7
   6  -8 -13-1147.16 1243.36  14
   8  -6  13 645.970 1339.13  20
   6   8  13 375.617 1043.61  20
  -8  -6 -13 1126.23 1203.45  16
   8  -6  12 3580.31 2127.48   4
  -8   6  12 1526.53 755.507   4
  -6  -8  12 2885.28 1821.77   9
   8   6 -12 1295.85 1383.91   7
   6  -8 -12 640.638 1289.54  14
  -6   8 -12 1914.91 1668.12   7
  -6  -8  12 2132.06 1766.36  20
   8  -6  12 2826.55 2065.32  20
  -8  -6 -12 1901.66 1637.26  16
   6  -8 -11 924.981 1350.63  14
  -6  -8  11 2155.77 1832.59  20
  -8  -6 -11 99.2698 1003.95  16
  -6   8 -11 1183.97 1103.97   7
  -8   6  11 1757.73 1302.02   4
   6   8  11 1529.58 1595.24   4
   8  -6  11 3228.14 1973.91   4
   8   6 -11 1352.73 1082.34   7
   8  -6  10 1292.15 1214.56   4
   8   6 -10 1386.59 1208.50   7
  -6   8  -9 1108.51 875.848   7
   6  -8  -9-293.882 867.856  14
  -8  -6  -9 105.694 666.921  16
   8  -6   9-2891.96 1976.30   4
   8   6  -9 226.246 217.427   7
  -8   6   9-3535.02 2102.81   9
  -6  -8   9-682.197 1148.71  20
   6   8   9 2129.41 1406.51  20
   6  -8  -8 785.923 292.065  14
   8  -6   8 1124.96 255.985  14
  -6  -8   8 1529.86 1292.15   9
  -8   6   8 1172.51 728.048   4
  -6  -8   8-962.501 1268.59  20
  -8  -6  -8 1249.18 944.988  16
  -6   8  -8 1713.20 1608.75   7
  -8  -6  -7 1531.75 688.830  16
  -6  -8   7 4561.20 1953.37  20
  -8   6   7 3820.50 1686.65   9
   6  -8  -7 4334.89 1924.68  14
   8  -6   7 2568.86 859.998  14
   6   8   7 4406.47 1966.43   4
  -8   6   7 3913.40 1311.76   4
   8  -6   7 4735.28 1968.77  20
  -6  -8   7 3521.08 1818.90   9
  -6  -8   7 741.173 333.442  16
  -6   8  -7 3802.11 1832.49   7
   8  -6   6 1447.41 852.676  14
   8  -6   6 2879.60 1462.89  20
  -6  -8   6 1602.00 767.819  16
  -8  -6  -6 1253.49 1085.74  16
   6  -8  -6 370.902 707.585  14
   6   8   6 1378.15 1013.20   7
   6   8   6 1369.33 1088.16   4
  -6   8  -6 1249.80 1339.23   7
  -6   8  -5 909.856 995.621   7
   8  -6   5 1565.95 788.263  14
  -8  -6  -5 1518.26 670.977  14
   8  -6   5 1678.85 1002.73  20
   6  -8  -5 871.247 795.614  14
  -6  -8   5 1112.04 521.966  16
  -8   6   5 1148.07 595.101   4
   6   8   5 1625.39 946.340   7
   6   8   5 2123.74 1230.33   4
  -8  -6  -5 641.544 688.783  16
   6  -8  -4 77.5595 516.429  14
  -8   6   4 350.410 91.7002   7
   6   8   4 1057.15 884.191   7
  -8  -6  -4 655.760 920.881  16
  -8  -6  -4 1041.19 683.736  14
  -6  -8   4-388.116 926.637  14
  -6  -8   3 3088.79 1577.68  14
  -8  -6  -3 4140.25 1592.22  14
  -8   6   3 3973.39 1050.15   7
   6  -8  -3 3820.60 1550.61  14
   8  -6   3 3926.70 1374.72  14
  -8   6   3 2601.89 1032.12   9
  -6  -8   3 3048.54 1208.58  16
  -8  -6  -3 4049.60 1877.46  16
  -6  -8   2 8847.85 2530.73  14
  -8  -6  -2 11582.4 3090.78  16
  -6  -8   2 10128.1 2474.44  16
   6   8   2 11906.2 2917.56   7
  -8   6   2 5644.14 1378.03   9
  -6   8  -2 10435.5 2666.90   7
   8  -6   2 9740.65 2397.34  14
   6  -8  -2 13152.0 3035.04  14
  -6  -8   1 14292.2 2877.12  14
   6   8   1 17007.8 3395.13   7
  -8   6   1 16377.1 2714.99   9
  -8   6   1 16330.0 2412.87   7
  -6   8  -1 16580.3 3185.25   7
   6  -8  -1 18484.0 3349.78  14
   8  -6   1 12891.5 2464.96  14
  -6  -8   1 17610.8 3129.54  16
  -8  -6  -1 18111.1 3857.15  16
  -6  -8   0 3690.41 1438.24  14
   6   8   0 3789.16 1494.08   7
  -6   8   0 4236.24 1773.67   7
  -8   6   0 7531.65 1771.50   7
   6  -8   0 3168.10 1266.64  14
  -6  -8   0 8522.14 2372.88  16
   8   6   1 21328.2 4058.06   7
  -6   8   1 12515.2 2341.96   7
   6   8  -1 13491.8 2684.85   7
   6  -8   1 16367.4 2703.36  20
  -8   6  -1 14917.1 2606.36   7
  -6   8   2 10301.5 2155.06   7
  -8   6  -2 5585.14 1487.77   7
   6   8  -2 6211.03 1671.33   7
   6  -8   2 8488.60 1867.74  20
   8   6   2 9701.03 2653.58   4
   8   6   2 11187.9 3006.60   7
   8  -6  -2 12994.9 3045.03  14
  -6  -8  -2 9456.22 2253.64  16
   8  -6  -3 4188.91 1640.32  14
  -8  -6   3 1887.02 447.844  16
  -6   8   3 2630.81 940.043   7
   6   8  -3 2977.35 1196.20   7
   8   6   3 2851.00 1177.28   4
   8   6   3 2377.60 1087.78   7
  -6  -8  -3 3237.49 1342.69  16
  -8   6  -3 2380.24 1073.07  16
  -8   6  -4 1173.71 882.347  16
   8   6   4 1438.02 918.477   7
   6  -8   4 804.597 595.447  14
  -6  -8  -4 658.630 554.298  14
  -6   8   4 868.895 577.080   7
  -6   8   4 2052.72 1101.74   9
  -6  -8  -4 1350.83 976.479  16
  -8  -6   4 768.022 703.533  16
  -6  -8  -5 1068.10 579.638  14
  -8  -6   5 1397.48 817.736   9
  -6   8   5 2136.03 1202.95   9
   6   8  -5 905.431 576.188   7
  -8  -6   5 1189.19 784.195  16
  -8   6  -5 1181.23 585.274  16
  -6  -8  -5 2111.74 1387.09  16
   6  -8   6 1873.61 987.874  14
  -6  -8  -6 933.685 643.424  14
   6   8  -6 1414.92 989.214   7
  -8  -6   6 1188.15 851.869   9
  -6  -8  -6 1565.49 1168.85  16
  -8   6  -6 1287.18 947.452   7
  -6   8   6 1439.39 1087.26   9
  -6   8   7 3809.39 1496.63   9
  -6  -8  -7 3118.99 1413.30  16
  -8  -6   7 4386.54 1715.25  16
  -8   6  -7 5421.78 2326.54   7
   6  -8   7 4138.16 1358.38  14
   8   6   7 5459.35 2281.87   4
  -6  -8  -7 3458.14 1253.03  14
   6   8  -7 3796.56 1512.55   7
  -8  -6   8 1625.70 1122.09  16
   6  -8   8 429.822 309.844  20
   6   8  -8 1373.36 862.993   7
  -6   8   8 2900.45 1446.71   9
   8   6   8-1.63110 818.067   4
  -8   6  -8 1674.61 1424.36   7
   6  -8   8 2035.42 1033.36  14
  -6  -8  -8 588.894 168.087  14
  -6  -8  -8 2147.20 1115.08  16
   6  -8   8 294.005 103.033   9
  -6  -8  -9 269.355 291.105  14
   6  -8   9 1577.20 788.281  14
   6  -8   9 458.617 616.391  20
   8   6   9-208.672 1066.07  20
  -8   6  -9 1286.11 1097.11   7
  -6  -8  -9 1928.12 1022.13  16
   6   8  -9 1698.03 1227.64   7
  -6   8   9 1679.29 1097.78   9
   6   8 -10-1003.07 1379.34   7
   6  -8  10-966.104 759.710  14
  -6  -8 -10 1071.54 930.427  14
  -6   8  10 2068.76 1511.24   4
   8   6  10 1363.86 1541.07  20
   6  -8  10 459.746 508.152  20
   8   6  11 242.425 287.899  20
  -6  -8 -11 881.258 781.716  16
  -6   8  11 905.096 1276.12   4
  -8  -6  11 2416.89 2345.97  20
  -8  -6  11 2569.79 1792.02   9
   6   8 -11 989.728 1117.81   7
   6  -8  11 139.668 334.057  20
  -6   8  11 185.912 486.692   9
  -6  -8 -11 2002.12 1170.67  14
   6   8 -12-333.552 251.362   7
   6  -8  12 552.499 460.061  20
  -8  -6  12 2502.31 1747.04   9
  -6  -8 -12 1285.53 1278.23  16
   8   6  12-995.781 1771.21   4
  -8  -6  12 3803.71 2357.39  20
  -6   8  12 1568.92 1222.66   9
   6  -8  13-1817.06 1810.73  20
  -8  -6  13 342.249 741.606   9
  -6  -8 -13 28.7251 519.377  16
   8   6  13-3130.15 2823.98   4
  -8  -6  13 1090.32 1544.86  20
  -6   8  13 1660.46 1436.72   9
   8  -6 -14 171.338 530.904  14
   6   8 -14-1585.07 1800.53   7
   6  -8  14-3308.27 2383.10  20
  -6  -8 -14 37.8917 451.400  16
  -6   8  14-5030.91 3073.20   4
   8   6  14-3184.42 2431.64   4
  -6   8  14 119.850 417.405   9
  -8  -6  14-915.901 1218.93  20
  -8  -6  14-1372.27 1490.78   9
   6   8 -15-2193.39 1707.50   7
  -6   8  15-2036.93 2022.55   4
  -6  -8 -15 654.236 931.344  16
   8   6  15 54.4492 348.446  20
   8  -6 -15-757.472 1193.60  14
  -7   8 -14 671.666 805.646   7
   7  -8 -14-299.363 811.926  14
  -7  -8  14-2.11630 332.422  20
  -7  -8  14-1320.95 1335.92   9
   8  -7  14-2.03852 821.706  20
  -8  -7 -14 62.4487 508.089  16
  -8   7  14-163.133 359.141   9
   7   8  14 1.94655 496.246  20
  -8   7  13-245.167 1026.60   9
  -8   7  13-881.694 1116.16   4
   7  -8 -13-637.783 760.703  14
  -7  -8  13 884.372 1273.37   9
   8   7 -13 1054.99 1326.45   7
   8  -7  13-565.020 806.999  20
  -7   8 -13-346.724 968.756   7
  -8  -7 -13 457.162 791.352  16
  -7  -8  13 1196.70 1616.14  20
  -7  -8  12 2632.82 1976.09   9
  -7   8 -12 429.917 881.688   7
   8  -7  12 1725.32 1612.93  20
  -8   7  12-2982.59 1639.16   4
   8   7 -12 2045.29 1561.10   7
  -8  -7 -12 925.283 1241.52  16
  -8   7  12-896.614 1002.89   9
  -7  -8  12 3410.30 2320.36  20
  -7   8 -11-847.862 1437.85   7
   8   7 -11 455.632 636.680   7
  -7  -8  11 2040.00 1818.55  20
   7   8  11-1650.73 1480.07   4
  -8   7  11-563.073 935.292   4
   8  -7  11-141.612 578.989  20
  -8  -7 -11-1660.80 1778.08  16
  -8   7  11-1482.24 1444.55   9
  -7   8 -10 5269.28 2487.95   7
   8   7 -10 5885.64 2416.21   7
  -8  -7 -10 5133.32 2343.63  16
   7   8  10 5796.81 2803.59   4
   7   8  10 5958.90 2569.81  20
  -8   7  10 6488.17 2479.46   9
  -7  -8  10 7039.36 2911.36  20
   7   8   9 1307.29 1251.30   4
   8  -7   9-277.591 450.698  14
   7   8   9 198.998 804.315  20
   8   7  -9 1224.77 1051.38   7
  -8   7   9 866.093 669.197   9
  -7  -8   8-152.053 179.929  16
  -7   8  -8-851.019 1074.81   7
  -8   7   8-831.898 864.650   4
  -8  -7  -8-1105.57 1147.45  16
  -7  -8   8-972.864 1174.95   9
  -8  -7  -8-401.004 494.629  14
  -8   7   8-441.386 738.929   9
   8  -7   8 3.30376 418.190  14
   8  -7   7 489.701 402.754  14
  -8  -7  -7 95.9976 330.720  14
  -8   7   7 44.9162 404.387   9
  -7  -8   7-187.611 602.874   9
  -8  -7  -7-603.280 979.238  16
  -7   8  -7 196.483 601.320   7
  -8   7   6 3953.63 1650.47   9
   8  -7   6 5323.05 1959.69  20
  -7  -8   6 4348.39 1683.83  16
   7  -8  -6 5120.63 2060.27  14
  -8  -7  -6 2026.13 1169.07  16
  -8  -7  -6 3183.40 1124.60  14
   8   7  -6 4349.73 1912.14   7
  -7   8  -6 3469.75 1758.87   7
   7   8   6 3260.36 1840.34   4
   7   8   6 4277.35 1768.31   7
  -8   7   6 4475.81 1449.88   4
  -7  -8   5 349.735 274.917  16
  -8   7   5 605.526 490.138   9
  -8  -7  -5-966.476 1197.95  16
  -7   8  -5 457.532 214.555   7
   7  -8  -5-750.018 962.818  14
   8  -7   5 139.633 130.342  14
  -8  -7  -5 52.5598 272.427  14
   8   7  -5 236.994 433.682   7
   8  -7   5 508.493 334.199  20
   7   8   5 578.511 217.850   7
   7   8   5 604.285 691.763   4
  -7  -8   4-378.871 798.220  16
  -8   7   4 255.270 92.9786   9
  -8  -7  -4-395.020 948.242  16
   7  -8  -4-426.258 935.641  14
   8  -7   4 173.566 655.786  14
  -8  -7  -4 89.2356 486.473  14
   8   7  -4 238.098 190.814   7
  -8   7   4 497.953 249.950   7
   7   8   4 712.884 706.495   7
  -7   8  -4 518.115 572.385   7
   8  -7   4 527.466 663.326  20
   7   8   4 1254.30 908.023   4
   8  -7   3-1533.59 1269.93  14
  -7  -8   3-875.751 1051.16  16
   8   7  -3-80.7616 446.496   7
   7   8   3 780.919 291.164   7
  -7  -8   3-2153.48 1794.42  14
  -8  -7  -3 65.9524 34.6674  14
  -8  -7  -3 182.641 404.592  16
   7  -8  -3-1364.53 1213.21  14
  -7  -8   2 1102.35 693.475  14
  -8   7   2 467.961 375.074   7
  -8   7   2 923.418 608.317   9
   8   7  -2 2798.17 1438.25   7
   7  -8  -2 1108.70 643.038  14
  -8  -7  -2 2013.44 1378.83  16
  -7  -8   2 1534.22 938.487  16
  -8  -7  -1 9887.99 2831.02  16
   8   7  -1 9406.92 2972.05   7
   7   8   1 8262.26 2675.85   7
  -7   8  -1 8418.11 2302.89   7
  -8   7   1 5222.42 1508.32   7
  -7  -8   1 7103.42 2380.62  14
   7  -8  -1 8194.06 2477.41  14
  -8  -7   0 51230.6 6122.21  16
   8   7   0 55463.0 6425.47   7
   7   8   0 48096.6 5870.68   7
  -7   8   0 44352.8 5128.33   7
  -8   7   0 46687.7 4780.02   7
  -7  -8   0 48072.9 5723.54  14
  -8  -7   0 44599.5 5628.46  14
   8  -7   0 45987.0 5471.90  14
   7  -8   0 53332.5 5948.60  14
  -7  -8  -1 4044.33 1515.96  14
  -7   8   1 2248.68 521.555   7
   8  -7  -1 2780.79 1136.04  14
   7  -8   1 3867.45 1302.70  14
  -7  -8  -1 6357.07 2130.19  16
   7   8  -1 3606.38 1611.38   7
   8  -7  -2 726.080 530.989  14
  -7   8   2-79.6484 454.596   7
   7   8  -2 498.690 485.987   7
   7  -8   2 792.071 525.449  20
  -7  -8  -2 1083.40 677.632  16
  -8   7  -2 419.060 299.884   7
  -7   8   3 98.9988 127.525   7
   8   7   3 30.4205 575.867   7
   7   8  -3-1392.69 1149.19   7
   7  -8   3-158.819 652.964  20
  -8   7  -3 266.507 220.353   7
  -7  -8  -3-45.0867 471.124  16
   8   7   4 152.602 300.062   4
   8   7   4-70.7433 677.941   7
  -7  -8  -4 489.021 431.121  16
  -7   8   4 551.270 692.209   9
   7   8  -4-120.843 639.013   7
  -8  -7   4 412.766 347.735  16
  -8   7  -4 266.358 381.448   7
  -8  -7   5 698.625 514.595  16
  -8   7  -5-79.3781 560.683  16
   8  -7  -5-386.395 676.072  14
  -7  -8  -5 740.340 748.906  14
  -7   8   5 292.472 267.369   9
  -7   8   5 175.227 108.398   7
   8   7   5 643.986 656.585   4
   8   7   5 1072.68 722.911   7
  -7  -8  -5 532.049 580.522  16
  -8   7  -5 376.733 678.520   7
  -8   7  -6 3867.46 1471.71  16
  -8  -7   6 7294.55 2434.37  16
  -7  -8  -6 3294.99 1684.22  16
  -7  -8  -6 4735.75 1599.44  14
  -8  -7   6 3040.57 1549.78   9
  -7   8   6 3015.54 1456.65   9
  -8   7  -6 3579.20 1832.08   7
   8  -7  -6 4424.79 1991.27  14
   7  -8   6 6771.91 2006.03  14
   8  -7  -7-1180.80 1283.04  14
   7  -8   7-612.919 680.758  14
  -7  -8  -7 432.315 756.390  16
  -7  -8  -7 454.760 171.001  14
  -8  -7   7-294.753 726.065   9
  -8   7  -7 398.919 337.150  16
  -7   8   7 355.577 404.262   9
   7   8  -7 1.32536 498.413   7
   7   8  -8-542.481 658.850   7
   8   7   8-1573.52 1643.41   4
  -7   8   8-409.129 760.150   9
  -8  -7   8 512.687 882.721  16
  -8   7  -8 575.128 472.032  16
   8  -7  -8-1851.94 1587.05  14
  -7  -8  -8-121.912 225.414  16
  -7  -8  -8 102.981 419.572  14
   7  -8   8 313.001 561.767  14
   7   8  -9 796.184 561.746   7
  -7  -8  -9 152.750 254.463  14
   7  -8   9 782.225 693.079  14
  -8   7  -9-315.238 720.009  16
   8   7   9-1037.92 1160.12   4
   7  -8   9-1.42750 536.823  20
   8   7   9 912.517 1455.89  20
  -7   8   9 629.436 704.576   4
  -7   8  10 5610.01 2237.03   9
   8   7  10 5983.89 3041.90  20
   7   8 -10 6437.16 2451.64   7
  -7   8  10 5270.10 2098.57   4
  -7  -8 -10 3410.34 1422.39  14
   7  -8  10 2606.78 952.676  14
   8  -7 -10 6926.39 2931.90  14
  -8   7 -10 3279.92 1280.20  16
  -7  -8 -10 4323.96 2215.56  16
  -7   8  11-1350.08 1325.44   9
  -8  -7  11 2170.78 2018.08  20
  -8   7 -11 435.437 567.395  16
   8  -7 -11-150.290 525.623  14
   7   8 -11-1078.54 1010.83   7
  -8  -7  11 1199.57 1275.60   9
  -7  -8 -11-547.910 819.798  16
  -8   7 -11-1049.18 1196.37   7
   7  -8  11-479.842 875.357  20
   8   7  11-1981.82 1989.37  20
   8  -7 -12 1918.83 2044.65  14
   7   8 -12-1741.64 1291.20   7
   7  -8  12 899.892 995.908  20
  -8  -7  12 2986.42 2192.18   9
  -7   8  12 202.025 708.079   9
  -7  -8 -12 744.653 1056.83  16
  -8   7 -12-794.860 1092.71   7
  -8  -7  12 3736.53 2294.21  20
   8  -7 -13 1346.90 1751.24  14
  -7  -8 -13 344.482 594.856  16
   7  -8  13-2542.54 1853.60  20
  -8  -7  13 772.504 1014.40   9
  -8   7 -13-1428.23 1198.41   7
  -7   8  13-750.255 1076.67   9
  -8  -7  13 2219.08 1915.45  20
   8   7  13-4059.04 2940.36   4
  -7  -8 -14-251.639 666.481  16
  -8  -7  14-204.736 1043.39  20
  -8   7 -14-847.166 1258.18   7
   8   7  14 2.21965 565.871  20
   8   7  14-3350.05 2941.74   4
  -7   8  14-3861.23 2483.24   4
   7   8 -14-1818.03 1509.40   7
   7  -8  14-3407.44 2029.72  20
  -7   8  14 133.160 357.282   9
  -8  -7  14-49.3641 512.538   9
  -8  -8   0-408.196 1068.70  14
   8   8   0-434.383 692.865   7
  -8  -8   0 93.0221 479.849  16
  -8   8   0-192.849 577.505   7
   8  -8   0-612.788 982.044  14
   8  -8  -1 64.7864 788.482  14
   8  -8   1-140.168 791.443  14
   8   8  -1 1922.96 1377.78   7
  -8   8   1 563.504 481.418   7
  -8  -8  -1-235.043 801.005  16
  -8  -8   1 1300.82 837.818  16
  -8   8  -1-271.644 826.498   7
  -8  -8  -1 747.781 625.728  14
  -8  -8   1-1112.42 1349.60  14
   8  -8   2 17160.5 3351.68  14
   8  -8  -2 16361.8 3382.75  14
   8  -8   2 19027.5 3480.09  20
  -8  -8  -2 17237.3 3523.54  14
  -8  -8  -2 17408.4 3650.60  16
  -8   8   2 16335.4 2832.47   7
  -8  -8   2 16324.1 3366.29  16
   8   8  -2 22653.7 4177.90   7
   8   8   2 22731.2 4226.65   7
  -8   8   3 344.586 416.250   7
  -8  -8  -3 230.520 298.228  14
   8   8   3 1467.05 1439.55   7
   8   8  -3-435.228 786.532   7
  -8   8  -3 267.945 677.092   7
   8  -8  -3-1251.16 1215.35  14
  -8   8   3 1222.18 1006.88   9
  -8  -8  -3-147.094 639.598  16
  -8   8  -4 2.54809 497.124   7
   8  -8   4-79.6330 303.297  20
  -8  -8  -4-486.171 936.774  16
   8   8  -4-618.765 922.864   7
   8  -8  -4-976.737 1153.26  14
   8   8   4 110.647 194.907   7
   8   8   4-293.776 447.010   4
  -8   8   4 182.173 271.923   9
  -8   8  -5 219.990 533.425   7
  -8  -8  -5-474.784 669.971  16
  -8   8   5 427.319 481.527   9
   8  -8   5-1267.16 1154.49  20
   8   8   5-1540.65 1324.91   4
   8   8   5-598.549 885.242   7
   8   8  -5-2423.76 1614.43   7
  -8  -8   5-368.800 534.957  16
  -8   8  -6 2364.43 1157.20  16
  -8  -8   6 1557.58 1147.88  16
  -8  -8  -6 1828.26 1363.38  16
   8   8  -6 2387.12 1354.60   7
  -8   8   6 1693.40 1228.89   9
  -8   8  -6 2072.02 1420.01   7
  -8   8   6 1231.84 879.559   4
  -8  -8   6 1712.16 1286.80   9
  -8   8  -7 80.1442 349.787   7
  -8  -8  -7-305.980 569.274  14
  -8  -8   7-819.879 1164.55   9
  -8   8  -7-39.4496 216.324  16
  -8   8   7-463.809 613.451   9
   8  -8   7-339.337 640.580  14
  -8  -8  -7-1014.56 1235.04  16
   8  -8   8 3995.77 1430.93  14
  -8   8   8 4513.84 1896.80   9
  -8   8  -8 5345.17 2442.25   7
  -8  -8  -8 2539.56 1012.29  14
  -8  -8   8 4470.03 1549.72  16
  -8   8  -8 4008.27 1521.90  16
  -8   8   9-1100.37 1143.56   4
   8  -8   9-2065.80 1280.60  14
  -8  -8  -9-1858.42 1009.72  14
   8   8  -9 94.3272 679.641   7
  -8   8  -9-159.996 399.891   7
   8   8   9 170.853 427.767  20
  -8  -8  -9-295.331 832.145  16
   8   8 -10 1152.97 574.416   7
  -8  -8 -10 0.78336 454.755  14
  -8   8  10 333.633 734.797   9
   8   8  10 754.012 884.122   4
   8   8  10 1518.91 1659.56  20
   8  -8  10 1343.11 1380.00  20
  -8  -8 -10 202.736 712.936  16
  -8   8 -10 4.02189 352.294   7
  -8   8 -11-504.625 1193.11   7
  -8   8  11-1136.70 1214.89   9
   8  -8  11-1498.91 960.322  20
   8   8  11-3766.36 2505.87  20
  -8  -8 -11-1911.54 1712.84  16
   8   8 -11 1403.79 1487.40   7
  -8   8 -12 5045.06 2485.30   7
   8  -8  12 4877.31 2550.31  20
   8   8 -12 7147.40 2908.95   7
  -8  -8  12 8373.46 3532.18   9
  -8   8  12 4659.46 2429.73   9
  -8   8  12 1420.74 765.355   4
  -8  -8 -12 4194.36 2365.10  16
  -8  -8  12 8492.73 3608.87  20
  -8  -8  13 1646.85 1542.44  20
   8  -8  13-2940.85 1863.96  20
  -8   8  13-2095.63 1458.13   9
  -8   8 -13-905.461 1465.86   7
  -8  -8  13 424.960 1329.33   9
  -8  -8 -13-92.4794 763.198  16
  -8  -8  14-482.454 222.253   9
   8  -8 -14-130.059 437.604  14
   8   8 -14 2093.37 1773.05   7
   8   8  14-2261.96 2260.85   4
  -8   8  14-272.127 1105.46   4
  -8  -8 -14 602.404 911.560  16
   8  -8  14-2139.00 1641.36  20
   8   8  14 644.202 1581.07  20
   0  -9   0-782.852 721.261  16
   0   9   0-326.769 332.907   7
  -9   0   1 5374.33 1537.45   9
   0   9   1 4359.73 1419.14   7
   9   0   1 4060.22 1091.84   4
   0  -9   1 4047.19 1243.96  16
   0  -9   2 3326.38 1164.30  20
  -9   0   2 3101.64 1248.34   9
   0   9   2 2852.10 1215.84   7
   9   0   3 132.053 327.298   4
  -9   0   3 461.241 344.685   9
   0   9   3 93.4506 513.589   7
   0   9  -3-496.002 1111.79   7
   0  -9   3 553.001 404.707  20
   0  -9   4 3170.00 742.600  16
  -9   0   4 3739.03 1388.37  16
   0   9   4 5023.78 1627.60   7
   0   9  -4 4382.39 1556.04   7
   0  -9  -4 4731.29 1678.17  14
   0  -9   4 5187.48 1653.36  14
   9   0   5 591.213 228.683  14
  -9   0   5 2188.87 1083.78  16
   0  -9   5 1103.95 474.516  20
   0  -9  -5 2078.73 1000.04  14
   0  -9   5 1787.63 872.392  14
   0   9  -5 808.017 640.602   7
  -9   0   5 1461.08 943.564   9
   0   9   5 1365.56 733.306   7
   0  -9   5 206.586 176.481  16
  -9   0   6-371.693 767.189  16
   0  -9  -6 441.798 130.933  14
   0   9  -6 67.4549 598.713   7
  -9   0   6-709.359 983.644   9
  -9   0  -6-669.017 1218.88  16
   0  -9   6-713.282 1097.84  14
   9   0   6-195.354 174.953  14
  -9   0  -7 2569.51 1087.94  16
   0  -9   7 3335.04 1466.61  20
   0   9   7 5104.88 2212.34   4
   0  -9  -7 2790.92 1194.46  14
   0   9  -7 3399.40 1513.04   7
   0  -9  -7 4513.99 1813.17  16
  -9   0   7 5376.39 2014.61   9
   0  -9   7 4200.41 1648.24  14
   0  -9   8 29050.9 4648.12  14
   9   0   8 27875.2 5230.31   4
   0   9   8 31615.4 5944.37   4
   0  -9  -8 29028.0 4865.77  14
   0   9  -8 23528.3 4977.84   7
   0  -9  -8 26886.9 4619.08  16
  -9   0  -8 25335.3 4724.64  16
   0   9   8 23443.9 4735.05   7
   0  -9   8 27200.0 4831.99  20
   0   9   8 19124.6 2086.77  20
  -9   0  -9 33942.1 5550.43  16
   0  -9  -9 44266.5 5851.13  16
   0  -9   9 30437.9 4704.18  14
   0  -9   9 40587.4 6105.68  20
   9   0   9 32742.4 6316.95  20
   0   9  -9 34426.3 5897.20   7
   0  -9   9 12387.4 2610.50   9
   9   0   9 42729.6 6445.35   4
   0   9   9 13736.5 3445.57   4
   9   0  10 2696.18 1484.22   4
   0   9 -10 7529.91 2668.95   7
   9   0  10 4443.65 2194.77  20
  -9   0 -10 6566.86 2217.51  16
   0   9  10 5101.06 1133.18  20
   0  -9  10 4430.87 2087.39  20
   9   0  11 433.892 450.290   4
  -9   0 -11 464.469 61.2684  16
   0   9 -12-222.454 1432.76   7
   0  -9 -12 3584.61 1810.09  14
   0  -9  12 1661.44 1428.09   9
  -9   0  12 4792.79 2298.64   9
   0   9  12 4019.94 2446.35   4
  -9   0 -12 2903.44 1509.37  16
   0  -9  12 3481.26 1963.11  20
   0   9  12 2112.83 943.152  20
  -9   0  13 2121.63 1131.85   4
   0   9  13 1784.68 1686.14   4
   0  -9 -13 1235.99 1345.90  14
   0  -9 -13 2044.02 1577.95  16
   0  -9  13 1213.53 1152.05   9
  -9   0  13 2868.81 2060.70   9
  -9   0 -13 824.979 1050.33  16
   0   9 -13-1600.79 1552.44   7
   0  -9  13 2583.52 1804.95  20
   0  -9 -14 3071.64 1824.70  14
   0  -9  14 1343.88 1586.93  20
   0   9 -14 5274.49 2285.26   7
  -9   0  14 2191.57 1340.95   4
   0  -9 -14 418.159 799.597  16
   9   0 -15 1141.57 1269.56  14
   0   9 -15 1584.55 1279.56   7
   0  -9 -15 1839.75 1560.14  16
   9   0  15 3913.36 2613.01   4
   9   0  15 825.852 1227.89  20
  -9   0  15 1061.84 1265.49   9
  -9   0 -15 112.000 74.7219  16
  -9  -1 -15-2592.16 2159.03  16
   9  -1  15-465.702 714.431  20
  -1  -9  15 472.280 833.985  20
   1  -9 -15 851.086 1437.34  16
  -1  -9  15-1474.29 1262.21   9
  -1   9 -15-1112.82 775.225   7
  -9   1  15 2.14238 229.084   9
   9  -1  14 1985.30 2003.68   4
  -1  -9  14 1817.80 1365.16   9
  -9   1  14 1017.03 1244.46   9
  -1   9 -14 472.352 1171.65   7
  -9  -1 -14-211.109 678.688  16
   9  -1  13 151.271 997.165   4
   1   9  13 1386.59 1562.98   4
  -9   1  13 713.079 863.490   4
  -1   9 -13-1203.03 736.906   7
  -1   9 -12-989.685 680.937   7
   1  -9 -12 4784.00 2633.55  14
   1  -9 -12 722.577 1603.90  16
  -1   9 -12-403.481 425.255   1
   9  -1  12 580.432 1302.98   4
  -9  -1 -12-2561.03 2106.61  16
  -1  -9  12 57.3233 555.976   9
   1   9  12-572.899 638.293  20
   1   9  12 2850.18 2196.66   4
   9  -1  11-39.1521 712.022  20
  -9   1  11 620.451 638.620   4
  -1   9 -11 564.421 641.364   1
  -9  -1 -11-537.576 681.420  16
   1   9  11 283.818 215.555  20
   1  -9 -11-786.633 1201.17  14
   1  -9 -10 4162.63 2081.57  14
   1   9  10-1246.32 398.053  20
  -9   1  10-615.089 412.937   4
  -1   9 -10 3088.36 1888.40   1
   9  -1  10-559.464 1183.75  20
  -1   9 -10 2478.84 1900.27   7
  -9  -1 -10 185.005 946.203  16
  -9  -1  -9 2577.26 1491.59  16
   9  -1   9-105.424 852.213  20
  -1   9  -9 3561.36 2751.90   7
   1   9   9 1590.38 1032.92   4
   1   9   9-1046.75 264.903  20
  -1  -9   9-905.166 1340.99  14
  -1  -9   9 93.3052 889.941   9
  -1   9  -8 719.983 969.021   7
   1   9   8 416.526 588.702   7
   1   9   8 1039.00 1005.12   4
  -1   9  -8 4349.29 2054.90   1
   1  -9  -8 5143.42 2540.04  14
  -1  -9   8 240.670 578.026  14
   9   1  -8-704.276 772.547   7
  -9  -1  -8 1697.33 1285.00  16
   1   9   7 514.550 416.729   4
   1   9   7 349.074 381.287  20
   1   9   7-696.787 952.861   7
   9   1  -7 22.2484 483.165   7
  -1  -9   7 17.5182 760.700  14
  -1   9  -7-521.679 1171.11   7
  -9  -1  -7-1428.84 1400.84  16
  -9   1   6 1496.92 1044.50  16
   9  -1   6 902.318 378.038  14
  -1  -9   6 1669.29 1084.59  14
   1   9   6 322.741 179.088  20
   1   9   6 1204.12 840.501   7
   9   1  -6 589.616 198.682   7
  -9  -1  -6 625.025 556.129  16
  -1   9  -6 1405.99 1096.52   7
  -9   1   5 349.221 215.043  16
  -1  -9   5-63.1824 565.290  20
   1  -9  -5-186.647 550.994  14
  -1   9  -5-183.665 858.751   7
  -9  -1  -5-1012.13 1176.33  16
   9   1  -5-428.804 510.345   7
  -1  -9   5-1185.09 1117.27  14
  -1  -9   5-122.035 154.449  16
  -1  -9   4 180.127 229.085  16
  -9  -1  -4-146.844 578.221  16
  -9   1   4 688.274 576.348  16
  -1   9  -4 84.2915 377.228   7
  -9   1   4 588.834 611.290   9
  -1  -9   4 404.114 616.707  20
   1  -9  -4 445.908 321.869  14
  -1  -9   4 186.645 242.139  14
   9  -1   4-677.999 759.966   4
  -9   1   3-805.816 1115.36  16
  -9   1   3 348.768 486.667   9
   1  -9  -3-180.052 613.718  14
  -1   9  -3-401.143 926.464   7
  -1  -9   3 432.930 413.962  20
   9  -1   3-333.669 304.299   4
  -1  -9   3 129.290 338.390  14
   9  -1   2 977.342 721.883  14
   1   9   2 999.750 278.337   7
  -9   1   2 552.117 236.478   9
  -1  -9   2 908.058 580.947  20
  -9   1   1-319.902 471.768   9
  -9  -1  -1 312.995 520.628   9
  -1  -9   1-246.975 335.650  16
  -1   9  -1 190.870 156.424   7
  -9   1   0 6220.75 1559.90   9
  -1  -9   0 6234.81 1465.85  16
  -1   9   0 5450.96 1776.91   7
   1  -9   0 4300.79 800.992  20
   1  -9   1-261.973 620.855  20
   9   1   1-354.641 589.671   4
  -1   9   1-468.702 667.376   7
   1  -9   2 1032.43 723.352  20
  -9   1  -2 535.198 200.319   9
  -9   1  -3 199.652 154.259   9
   1   9  -3-605.629 1126.58   7
   1  -9   3 2.22258 119.176  20
   9   1   3 159.662 494.254   4
  -1   9   3-655.676 702.636   7
   1   9  -4-976.521 1474.92   7
   1  -9   4-446.078 776.415  20
   9   1   4-448.844 706.207   4
  -1   9   4 288.228 159.320   7
  -9  -1   5-1036.32 1113.86  16
   1  -9   5-96.0135 158.649  16
   1  -9   5-202.918 540.503  20
  -1   9   5-256.684 607.947   7
   9   1   5-269.453 166.995   4
   1   9  -5-1361.32 1642.58   7
  -9  -1   5-262.585 706.836   9
  -1  -9  -6 97.2007 582.444  14
   1   9  -6-409.895 961.377   7
   9   1   6 9.33158 186.770  14
  -9  -1   6 411.060 228.389  16
  -1   9   6-1192.36 1470.24   7
   1  -9   6 811.211 560.953  14
  -9  -1   6 428.627 157.355   9
  -9  -1   7 417.039 103.022  16
   1  -9   7 2830.87 1408.15  14
   1  -9   7-301.931 395.551  20
   9   1   7-450.104 710.205   4
  -1  -9  -7 472.845 516.987  14
  -1   9   7 804.665 1033.44   4
  -9  -1   7 1113.91 1138.57   9
   1   9  -7 1140.45 1093.96   7
   1  -9   8 528.258 407.569  14
  -1  -9  -8 2315.14 1637.92  14
   1  -9   8 4007.42 2388.18  20
  -1   9   8 483.250 559.768   4
   1   9  -8 1731.33 1390.44   7
   9   1   8 2951.97 2252.13   4
  -9   1  -9 507.927 958.714  16
   9   1   9 5466.37 2987.95   4
  -1  -9  -9 4536.81 2265.91  14
   1  -9   9 2627.83 2013.54  14
   1  -9   9 9701.95 3461.19  20
   9   1   9 3247.55 2299.61  20
  -1   9   9-449.677 1124.44   4
   1   9  -9 4600.32 2806.74   7
   1  -9   9-1322.96 1298.01   9
   9   1  10-2238.12 2229.42  20
  -1  -9 -10-637.331 824.942  14
   1   9 -10-1129.94 1037.97   7
  -1   9  10-990.596 603.902  20
   1  -9  10-674.344 609.755  14
  -9   1 -11-1252.51 1486.10  16
  -1   9  11 12.1311 76.8376  20
  -1  -9 -11-320.057 464.198  14
   9   1  12 86.1570 395.407   4
   1   9 -12-1278.04 1485.23   7
  -1  -9 -12-1754.09 1515.98  14
  -1   9  12 168.672 485.604  20
   1  -9  12 772.047 1087.68  20
   1  -9  12 1321.81 1308.24   9
  -9   1 -12 1745.73 1718.12  16
  -1   9  12 1858.06 1712.38   4
  -1  -9 -12 619.697 983.430  16
   9  -1 -13-241.363 893.839  14
   9   1  13 725.109 1335.64   4
  -1  -9 -13-617.105 732.236  14
  -9   1 -13 2332.02 1895.43  16
  -1  -9 -13 977.584 1072.98  16
   1  -9  13 1386.90 1497.38  20
   1   9 -13-1337.96 1632.29   7
   1  -9  13 957.399 920.833   9
  -9  -1  13 392.599 444.646   9
   9   1  14 1726.35 1757.77   4
  -1  -9 -14-1547.83 958.452  14
   1   9 -14 130.189 807.921   7
   1  -9  14 1190.48 1580.47  20
  -1  -9 -14 674.546 843.170  16
  -9   1 -14 2126.30 1879.31  16
  -9  -1  14 911.893 1088.87   9
   1  -9  14-74.1563 113.838   9
  -1  -9 -15-1903.32 1266.43  14
   1   9 -15 67.3695 522.617   7
   9   1  15-918.748 734.095  20
   1  -9  15 1193.90 1429.83  20
  -2  -9  15-337.150 675.679  20
   2  -9 -15 1460.26 1474.14  14
   9  -2  15 2.28579 479.091  20
  -2   9 -15-1104.08 1779.47   7
  -2  -9  15 229.676 376.110   9
  -9   2  15-114.123 179.593   4
  -9   2  15-1428.26 1519.73   9
  -9  -2 -15-2588.59 2329.32  16
   2  -9 -14 3915.53 2509.66  14
  -2  -9  14 594.515 858.712   9
  -2   9 -14 3325.12 2218.77   7
  -2  -9  14-176.449 458.822  20
   2   9  14 771.396 546.419  20
  -2   9 -14-480.674 494.361   1
  -9   2  14 180.592 87.1960   9
  -9  -2 -14-4.58435 1271.10  16
   2  -9 -13 668.825 1082.60  16
   2   9  13 1012.63 1072.52  20
  -2  -9  13 469.393 1046.13  20
  -9   2  13-677.391 956.570   9
  -2   9 -13 3527.28 2251.84   7
  -2   9 -13 2050.27 1436.47   1
  -9  -2 -13-747.183 1124.21  16
   2   9  12 2658.68 2240.09   4
  -9   2  12-730.691 1013.69   9
  -2   9 -12 3868.97 2102.60   7
   2  -9 -12 3632.37 2423.45  14
  -2  -9  12-349.138 524.262   9
   2   9  11-727.861 902.781   4
   2   9  11-599.169 1085.23  20
   9   2 -11 80.1792 131.399   7
  -9  -2 -11 1940.44 1372.97  16
  -2   9 -11 1364.16 1359.44   7
   2  -9 -11 1068.07 1100.57  14
  -2   9 -10 18490.2 4556.06   7
   2   9  10 12316.2 2415.93  20
  -2  -9  10 11506.0 3513.60  20
   2  -9 -10 19960.5 4482.83  14
   9  -2  10 13596.2 3795.96   4
  -9  -2 -10 12400.0 3561.31  16
   9   2 -10 3662.78 559.209   7
   2  -9  -9 30171.1 5354.30  14
   9  -2   9 11457.8 4274.96  20
   2   9   9 17289.2 2694.57  20
  -2  -9   9 10145.3 3002.15  20
   9  -2   9 18544.0 4093.90   4
  -2  -9   9 4831.70 3003.33   9
  -9  -2  -9 12785.1 3274.34  16
  -2   9  -9 25986.2 5156.92   7
   2  -9  -8 11206.4 3304.15  14
  -9   2   8 14435.8 3564.18   9
   9  -2   8 5871.04 2123.41   4
   2   9   8 3849.02 1952.93   4
   2   9   8 3669.19 1479.26   7
  -2  -9   8 3575.24 975.657  14
  -2  -9   8 4053.88 1737.67  20
   9  -2   8 7162.30 3003.15  20
   2   9   8 5043.35 1193.14  20
  -9  -2  -8 3232.80 1165.74  16
  -2   9  -8 6882.61 2602.67   7
  -2   9  -7 930.934 1210.48   7
   2  -9  -7 4496.09 2089.06  14
   2   9   7 845.318 235.835   7
   2   9   7 421.376 871.294   4
  -9   2   7 4387.09 1759.34   9
  -9  -2  -7 762.082 613.366  16
  -2  -9   7 2704.95 1330.08  20
  -2  -9   7 1620.05 973.146  14
   2  -9  -6 7327.03 2623.13  14
   9  -2   6 1972.30 593.246  14
  -2  -9   6 5903.42 2222.79  14
  -2  -9   6 6048.30 2118.08  20
   2   9   6 4650.29 2003.79   7
  -2   9  -6 2368.04 1489.63   7
  -9  -2  -6 3497.19 1647.23  16
  -9   2   6 5688.20 2143.49   9
  -2   9  -5 1673.81 912.510   7
   2  -9  -5 2339.80 1349.80  14
  -2  -9   5 1254.93 205.258  16
  -9  -2  -5 1450.52 844.723  16
  -2  -9   5 2387.37 1237.11  20
   9   2  -5 2061.09 886.663   7
  -2  -9   5 1716.45 990.047  14
  -9   2   5 1444.80 919.842  16
   9  -2   4 343.663 198.950  14
  -9  -2  -4 680.707 203.152  16
   9   2  -4 963.100 374.438   7
   2   9   4 740.872 338.601   7
  -2   9  -4 1264.65 1126.11   7
  -2  -9   4 1278.35 923.289  20
  -9   2   4 1055.95 782.586  16
  -2  -9   4 522.603 344.158  14
  -9  -2  -3-359.575 858.288  16
  -9   2   3-16.5432 456.743  16
   9  -2   3 341.286 420.668  14
   2  -9  -3-614.042 968.693  14
  -2   9  -3-63.2976 533.213   7
  -2  -9   3 256.440 328.803  16
   9   2  -3 51.4806 293.488   7
   9  -2   3 411.398 548.155   4
  -2  -9   3-802.686 1010.76  14
  -2  -9   3 364.543 448.319  20
  -2  -9   2-250.507 648.946  20
   9   2  -2 70.0285 58.2706   4
   9   2  -2 372.296 374.478   7
   9  -2   2 240.743 187.100  14
  -9   2   2-603.167 856.950  16
  -2  -9   2-621.608 843.350  14
   2  -9  -2-324.681 1047.31  14
  -2   9  -1 660.559 379.105   7
  -2  -9   1 675.116 157.504  16
  -2   9   0 3623.28 1373.51   7
  -9  -2   0 2712.97 996.823   9
  -2  -9  -1 1146.34 663.190  16
   9  -2  -1 693.183 501.979  14
  -9  -2   1 1092.49 754.933   9
   2  -9   1 795.116 336.886  20
  -2   9   1 1616.81 776.126   7
  -2  -9  -2-132.349 432.708  16
   2  -9   2-293.307 475.209  20
   2   9  -2-108.321 495.932   7
  -2   9   2-406.860 729.019   7
   9   2   3 371.539 306.534   4
   2  -9   3 289.750 346.205  20
   2   9  -3 449.050 582.529   7
  -2   9   3-160.150 577.094   7
   2   9  -4 139.647 993.187   7
  -2   9   4 1132.49 691.086   7
  -2  -9  -4 1128.80 836.596  16
   2  -9   4 690.066 192.853  20
   9   2   4 834.308 816.045   4
  -9   2  -5 2256.11 1161.40  16
   2   9  -5 747.781 807.844   7
   9   2   5 3351.38 1744.00   4
  -2  -9  -5 2576.06 1086.97  16
  -2   9   5 3033.17 1440.19   7
   2  -9   5 2975.59 1460.19  20
  -9  -2   6 3044.86 1588.14  16
  -9  -2   6 2160.93 1110.09   9
  -2  -9  -6 2327.70 1054.83  14
   2   9  -6 2097.91 1128.97   7
   2  -9   6 4315.46 1595.71  14
  -2  -9  -6 5179.46 1834.40  16
  -9   2  -6 3438.46 1500.84  16
  -2  -9  -7 3509.92 1580.19  16
  -9  -2   7 1488.73 850.418   9
  -9   2  -7 2529.44 1199.06  16
   2  -9   7 4470.70 1738.25  14
  -9  -2   7 3739.98 1873.81  16
  -2   9   7 628.696 457.870   4
  -2  -9  -7 1089.93 724.912  14
   9   2   7 3186.96 1656.34   4
   2   9  -7 1537.79 649.918   7
  -2   9   7 715.720 68.4136   7
   2  -9   7 922.646 406.772  20
  -9   2  -8 2103.59 785.326  16
   9   2   8 3233.15 1670.18   4
  -9  -2   8 928.250 227.653   9
  -2   9   8 5828.79 1802.47   7
  -2   9   8 3508.79 1500.71   4
  -2  -9  -8 4368.82 1406.79  14
   2   9  -8 3661.12 1411.84   7
   2  -9   8 3018.95 1198.25  14
   2  -9   8 3152.10 1278.52  20
   2   9  -9 13420.2 3358.38   7
  -2  -9  -9 22252.6 4006.47  16
   2  -9   9 12392.7 2931.39  20
   9   2   9 13964.8 4548.74  20
  -2  -9  -9 12773.8 2749.27  14
   2  -9   9 13988.3 2935.37  14
  -9  -2   9 10878.7 2871.31   9
  -9   2  -9 9867.00 2617.04  16
  -2   9   9 13354.7 4335.28   4
   9   2   9 10579.4 3089.31   4
   9  -2 -10 14638.0 3809.84  14
  -2  -9 -10 9291.02 2598.54  14
   2  -9  10 11653.6 3064.55  14
   9   2  10 8971.03 3061.03   4
   9   2  10 12842.0 3639.15  20
   2  -9  10 10614.8 3175.03  20
   2   9 -10 11200.2 3536.88   7
  -9  -2  10 16674.1 3947.48   9
  -2  -9 -10 15352.4 3370.57  16
  -2   9  11-922.825 1426.40   4
   2  -9  11-896.594 746.958   9
  -2  -9 -11-477.964 1034.02  14
  -2  -9 -11 1072.74 921.667  16
   2   9 -11 103.716 648.290   7
  -2  -9 -12-346.764 172.227  14
   2  -9  12 687.733 870.325   9
  -2   9  12 158.931 403.554  20
   2   9 -12 1155.30 1183.12   7
   2  -9  12-676.279 1134.00  20
  -2  -9 -12-728.207 899.824  16
   2   9 -13 728.376 538.444   7
   2  -9  13-251.209 365.383   9
  -2  -9 -13-227.391 197.546  14
   2  -9  13 921.561 989.052  20
   9   2  14 994.075 1429.08   4
   2  -9  14 356.216 475.309  20
   2   9 -14 903.529 1096.87   7
  -9   2 -14-1109.39 1257.94  16
  -2  -9 -14-816.410 907.594  14
   2  -9  15-107.533 719.211  20
   2   9 -15 2.30047 225.734   7
  -9  -2  15-1428.87 1540.08   9
   9   2  15-515.983 428.247  20
  -2  -9 -15-912.568 1361.25  16
   9   2  15 442.589 1269.71   4
   3  -9 -15-116.790 543.597  14
   3   9  15 238.417 257.029  20
  -3  -9  15 502.594 885.221  20
  -3  -9  15 177.042 627.912   9
   3  -9 -15 85.4872 222.432  16
  -3   9 -15 1157.29 1032.70   7
   9  -3  15-421.757 381.346  20
  -9  -3 -15-1012.07 1211.28  16
   3  -9 -14 490.545 1254.15  14
   3  -9 -14-230.829 850.410  16
   3   9  14-588.482 710.341  20
  -3  -9  14-1237.77 1432.87  20
   9  -3  14 2.12258 938.700  20
  -3   9 -14 1513.35 1555.51   7
  -3  -9  14-159.359 363.636   9
  -9  -3 -14-1477.55 1864.29  16
  -3  -9  13-1368.63 1476.51  20
   3   9  13-1379.04 1251.77  20
  -3  -9  13 849.441 1104.14   9
   3  -9 -13-163.668 709.755  14
  -9  -3 -13 408.332 182.540  16
  -9   3  13-1750.89 1567.13   9
  -3   9 -13 2193.05 1942.32   7
  -9   3  12-1155.29 1330.25   9
  -3  -9  12-59.9419 762.697  20
   3   9  12-1886.39 1259.68  20
   3   9  11 1250.26 1761.32   4
  -9  -3 -11 138.880 436.251  16
   9   3 -11-1307.90 1145.94   7
  -9   3  11-211.282 307.979   9
  -9   3  11-309.397 475.175   4
   3  -9 -11-173.972 406.193  14
  -9  -3 -10 352.672 813.340  16
   9   3 -10 374.547 413.220   7
  -9   3  10 3350.97 1905.10   9
   3   9  10 1564.14 874.008  20
   3  -9 -10 1336.54 1076.09  14
  -3  -9  10 4233.00 2206.68  20
  -9  -3  -9 291.393 1274.19  16
   9   3  -9-201.482 951.111   7
  -3   9  -9 7550.89 3271.27   7
  -9   3   9 6869.94 2958.44   9
  -3  -9   9 35.6437 438.677   9
  -3  -9   9 6261.41 2795.83  20
   3   9   9-827.293 584.337  20
   9  -3   9-402.922 903.099  20
   3  -9  -9 1515.32 1244.24  14
  -3   9  -8 4422.09 2279.24   7
   3  -9  -8 2410.87 1595.67  14
   3   9   8 1110.19 997.746   4
   3   9   8-1400.93 1606.94   7
  -3  -9   8-2598.84 1822.37  14
   9   3  -8 1575.44 918.070   7
  -3  -9   8 4210.62 1996.49  20
  -9  -3  -8-979.136 924.403  16
  -3  -9   8 1351.35 914.929   9
   9  -3   8 1005.55 963.815  20
  -3   9  -7 229.462 206.544   7
   3  -9  -7 2.67776 582.005  14
   9  -3   7-372.846 288.808  14
   3   9   7-197.825 909.274   4
   3   9   7-790.823 1056.78   7
  -9  -3  -7-797.918 1221.05  16
  -3  -9   7 177.567 612.894  20
   9   3  -7-119.307 412.737   7
  -3  -9   7-1028.59 1184.80  14
   9  -3   6 487.061 375.912  14
  -9  -3  -6-328.570 938.983  16
  -3  -9   6-793.331 399.867  16
  -3  -9   6 11.6723 422.770  14
   3   9   6 625.817 690.423   7
   9   3  -6 261.670 476.035   7
  -3   9  -6-183.370 706.840   7
   3  -9  -6 1190.64 1160.20  14
  -3  -9   6 1161.45 921.306  20
   3   9   5 365.050 366.766   7
   9   3  -5-329.534 679.850   7
   9  -3   5-262.706 799.725   4
   3  -9  -5 646.204 701.773  14
  -9  -3  -5 227.572 426.759  16
  -3   9  -5-129.767 822.739   7
  -3  -9   5 842.629 742.408  14
  -9   3   4-861.085 1139.39  16
   9  -3   4-572.183 669.198  14
   3  -9  -4 190.125 652.322  14
  -3  -9   4-74.4558 971.298  14
   3   9   4-1184.19 1207.99   7
  -3  -9   4 45.8778 350.293  20
  -9  -3  -4-762.136 1154.89  16
  -3   9  -4-240.598 943.348   7
  -9  -3  -3-308.332 717.483  16
   3   9   3-402.485 873.652   7
   9   3  -3-429.737 929.872   7
   9  -3   3-192.690 612.885  14
  -3  -9   3-863.045 1103.78  14
  -3  -9   3-221.162 444.787  16
  -3  -9   3-739.299 878.896  20
  -3   9  -3-122.698 616.392   7
  -9   3   3 125.287 122.865   7
  -9   3   3-636.574 1084.93  16
  -3  -9   2-506.527 915.331  14
  -9  -3  -2-374.784 998.613  16
  -9   3   2 190.785 296.352  16
  -3  -9   2 379.930 313.858  16
   9   3  -2 336.358 381.154   7
   3   9   2 225.848 198.638   7
   3   9   1-653.869 807.281   7
  -9   3   1-1142.58 1205.04  16
   9  -3   1-252.939 544.227  14
   3  -9  -1-624.537 995.861  14
  -3  -9   1-410.985 633.055  16
   9   3  -1 245.879 330.102   7
   9   3  -1-42.2379 208.032   4
   3  -9  -1-32.2771 55.6793  20
  -3   9  -1-903.633 1040.73   7
  -3  -9   1-418.867 823.331  14
   3   9   0 412.391 426.003   7
   9   3   0 444.005 237.932   7
   9  -3   0-243.466 691.612  14
  -9   3   0 343.839 280.226   9
  -3   9   0-506.413 861.086   7
   3  -9   0 342.872 192.134  20
  -3   9   1 459.948 618.976   7
   9   3   1-35.5255 271.883   4
  -3  -9  -1-198.898 488.968  16
[truncated: 480,683 more chars]
